# Supplementary material for: HLA-B57 micropolymorphism defines the sequence and conformational breadth of the immunopeptidome
Source: Nat Commun. 2018 Nov 8;9:4693. doi: 10.1038/s41467-018-07109-w (PMC6224591; doi:10.1038/s41467-018-07109-w)
Supplement: Supplementary file 3 — Supplementary Data 1 [file 41467_2018_7109_MOESM3_ESM.xlsx]

## Sheet: HLA-B5701 5%FDR
Sequence	Modifications	Length	Accessions	Names	Confidence	Motif mismatch (no S/T/A/V at P2 or W/Y/F/I/L/V at PΩ, or greater than 20aa length)
AGAHRLW	Oxidation(W)@7	7	sp|O00767|ACOD_HUMAN	Acyl-CoA desaturase OS=Homo sapiens GN=SCD PE=1 SV=2	97	0
DRHIRLW	0	7	sp|Q9GZL7|WDR12_HUMAN	Ribosome biogenesis protein WDR12 OS=Homo sapiens GN=WDR12 PE=1 SV=2	97.9	0
IDIREYW	0	7	sp|P53999|TCP4_HUMAN	Activated RNA polymerase II transcriptional coactivator p15 OS=Homo sapiens GN=SUB1 PE=1 SV=3	99	0
LEHQKTF	0	7	sp|Q13347|EIF3I_HUMAN	Eukaryotic translation initiation factor 3 subunit I OS=Homo sapiens GN=EIF3I PE=1 SV=1	98.3	0
VPIFKQF	0	7	sp|Q00341|VIGLN_HUMAN	Vigilin OS=Homo sapiens GN=HDLBP PE=1 SV=2	98.1	0
YTDNLVR	0	7	sp|P63244|RACK1_HUMAN	Receptor of activated protein C kinase 1 OS=Homo sapiens GN=RACK1 PE=1 SV=3	99	0
AAYLPRMW	0	8	sp|Q9UKK3|PARP4_HUMAN	Poly [ADP-ribose] polymerase 4 OS=Homo sapiens GN=PARP4 PE=1 SV=3	99	0
AHELAHQW	0	8	sp|Q9UIQ6|LCAP_HUMAN; sp|Q6P179|ERAP2_HUMAN; sp|Q9NZ08|ERAP1_HUMAN	Leucyl-cystinyl aminopeptidase OS=Homo sapiens GN=LNPEP PE=1 SV=3; Endoplasmic reticulum aminopeptidase 2 OS=Homo sapiens GN=ERAP2 PE=1 SV=2; Endoplasmic reticulum aminopeptidase 1 OS=Homo sapiens GN=ERAP1 PE=1 SV=3	99	0
AHTIKQAW	0	8	sp|Q95460|HMR1_HUMAN	Major histocompatibility complex class I-related gene protein OS=Homo sapiens GN=MR1 PE=1 SV=1	99	0
AKRAFVHW	0	8	sp|P68366|TBA4A_HUMAN; sp|P68363|TBA1B_HUMAN; sp|Q9NY65|TBA8_HUMAN; sp|Q9BQE3|TBA1C_HUMAN; sp|Q71U36|TBA1A_HUMAN; sp|Q13748|TBA3C_HUMAN	Tubulin alpha-4A chain OS=Homo sapiens GN=TUBA4A PE=1 SV=1; Tubulin alpha-1B chain OS=Homo sapiens GN=TUBA1B PE=1 SV=1; Tubulin alpha-8 chain OS=Homo sapiens GN=TUBA8 PE=1 SV=1; Tubulin alpha-1C chain OS=Homo sapiens GN=TUBA1C PE=1 SV=1; Tubulin alpha-1A chain OS=Homo sapiens GN=TUBA1A PE=1 SV=1; Tubulin alpha-3C/D chain OS=Homo sapiens GN=TUBA3C PE=1 SV=3	99	0
AKVIHEKW	0	8	sp|Q86UW6|N4BP2_HUMAN	NEDD4-binding protein 2 OS=Homo sapiens GN=N4BP2 PE=1 SV=2	99	0
ALPIIVKW	Acetyl@N-term	8	sp|Q8WVY7|UBCP1_HUMAN	Ubiquitin-like domain-containing CTD phosphatase 1 OS=Homo sapiens GN=UBLCP1 PE=1 SV=2	96.8	0
ANKLYERW	0	8	sp|A2VDJ0|T131L_HUMAN	Transmembrane protein 131-like OS=Homo sapiens GN=TMEM131L PE=1 SV=2	96.9	0
ARLPLRLF	0	8	sp|O00767|ACOD_HUMAN	Acyl-CoA desaturase OS=Homo sapiens GN=SCD PE=1 SV=2	95.8	0
FAWRHFYW	0	8	sp|P46783|RS10_HUMAN	40S ribosomal protein S10 OS=Homo sapiens GN=RPS10 PE=1 SV=1	97.9	0
FSFRSFIW	0	8	sp|O94966|UBP19_HUMAN	Ubiquitin carboxyl-terminal hydrolase 19 OS=Homo sapiens GN=USP19 PE=1 SV=2	96.1	0
FTIKSDVW	0	8	sp|P09769|FGR_HUMAN; sp|P12931|SRC_HUMAN; sp|P08631|HCK_HUMAN; sp|P07948|LYN_HUMAN; sp|P07947|YES_HUMAN; sp|P06241|FYN_HUMAN; sp|P06239|LCK_HUMAN	Tyrosine-protein kinase Fgr OS=Homo sapiens GN=FGR PE=1 SV=2; Proto-oncogene tyrosine-protein kinase Src OS=Homo sapiens GN=SRC PE=1 SV=3; Tyrosine-protein kinase HCK OS=Homo sapiens GN=HCK PE=1 SV=5; Tyrosine-protein kinase Lyn OS=Homo sapiens GN=LYN PE=1 SV=3; Tyrosine-protein kinase Yes OS=Homo sapiens GN=YES1 PE=1 SV=3; Tyrosine-protein kinase Fyn OS=Homo sapiens GN=FYN PE=1 SV=3; Tyrosine-pr…	97.8	0
GQISIIRF	0	8	sp|P69849|NOMO3_HUMAN; sp|Q15155|NOMO1_HUMAN	Nodal modulator 3 OS=Homo sapiens GN=NOMO3 PE=3 SV=2; Nodal modulator 1 OS=Homo sapiens GN=NOMO1 PE=1 SV=5	99	0
GSKFPVRW	0	8	sp|Q06187|BTK_HUMAN	Tyrosine-protein kinase BTK OS=Homo sapiens GN=BTK PE=1 SV=3	99	0
HSNKPALW	0	8	sp|Q9NYH9|UTP6_HUMAN	U3 small nucleolar RNA-associated protein 6 homolog OS=Homo sapiens GN=UTP6 PE=2 SV=2	99	0
HTAHIACK	0	8	sp|P68104|EF1A1_HUMAN; sp|Q05639|EF1A2_HUMAN	Elongation factor 1-alpha 1 OS=Homo sapiens GN=EEF1A1 PE=1 SV=1; Elongation factor 1-alpha 2 OS=Homo sapiens GN=EEF1A2 PE=1 SV=1	99	0
IAKIPNFW	0	8	sp|Q01105|SET_HUMAN	Protein SET OS=Homo sapiens GN=SET PE=1 SV=3	99	0
IAKIPNFW	Oxidation(W)@8	8	sp|Q01105|SET_HUMAN	Protein SET OS=Homo sapiens GN=SET PE=1 SV=3	99	0
ISLISEKW	0	8	sp|Q70UQ0|IKIP_HUMAN	Inhibitor of nuclear factor kappa-B kinase-interacting protein OS=Homo sapiens GN=IKBIP PE=1 SV=1	98.7	0
ISLNPEQW	0	8	sp|P53999|TCP4_HUMAN	Activated RNA polymerase II transcriptional coactivator p15 OS=Homo sapiens GN=SUB1 PE=1 SV=3	98.8	0																		23
ISNSPRVI	0	8	sp|P19387|RPB3_HUMAN	DNA-directed RNA polymerase II subunit RPB3 OS=Homo sapiens GN=POLR2C PE=1 SV=2	96.8	0
ISRTAVVM	0	8	sp|O75533|SF3B1_HUMAN	Splicing factor 3B subunit 1 OS=Homo sapiens GN=SF3B1 PE=1 SV=3	98.2	0
ITALSSHW	0	8	sp|P03891|NU2M_HUMAN	NADH-ubiquinone oxidoreductase chain 2 OS=Homo sapiens GN=MT-ND2 PE=1 SV=2	99	0
ITHRPSLW	0	8	sp|P33897|ABCD1_HUMAN; sp|Q9UBJ2|ABCD2_HUMAN	ATP-binding cassette sub-family D member 1 OS=Homo sapiens GN=ABCD1 PE=1 SV=2; ATP-binding cassette sub-family D member 2 OS=Homo sapiens GN=ABCD2 PE=1 SV=1	99	0
ITKQPVVY	0	8	sp|P13984|T2FB_HUMAN	General transcription factor IIF subunit 2 OS=Homo sapiens GN=GTF2F2 PE=1 SV=2	99	0
ITKYPVLF	0	8	sp|Q12802|AKP13_HUMAN	A-kinase anchor protein 13 OS=Homo sapiens GN=AKAP13 PE=1 SV=2	99	0
ITNYPTAW	0	8	sp|O75665|OFD1_HUMAN	Oral-facial-digital syndrome 1 protein OS=Homo sapiens GN=OFD1 PE=1 SV=1	99	0
ITREAQMW	0	8	sp|Q14094|CCNI_HUMAN	Cyclin-I OS=Homo sapiens GN=CCNI PE=1 SV=1	99	0
ITREAQMW	Oxidation(M)@7	8	sp|Q14094|CCNI_HUMAN	Cyclin-I OS=Homo sapiens GN=CCNI PE=1 SV=1	99	0
ITSQDVLH	0	8	sp|P00403|COX2_HUMAN	Cytochrome c oxidase subunit 2 OS=Homo sapiens GN=MT-CO2 PE=1 SV=1	99	0
ITTEGKLW	0	8	sp|Q9P258|RCC2_HUMAN	Protein RCC2 OS=Homo sapiens GN=RCC2 PE=1 SV=2	98.7	0
KTLGGYSW	0	8	sp|Q9NX61|T161A_HUMAN	Transmembrane protein 161A OS=Homo sapiens GN=TMEM161A PE=1 SV=1	97.7	0
LANTAPAW	0	8	sp|Q12824|SNF5_HUMAN	SWI/SNF-related matrix-associated actin-dependent regulator of chromatin subfamily B member 1 OS=Homo sapiens GN=SMARCB1 PE=1 SV=2	98.9	0
LDAHIRLW	0	8	sp|Q9GZS3|WDR61_HUMAN	WD repeat-containing protein 61 OS=Homo sapiens GN=WDR61 PE=1 SV=1	99	0
LSAPARLY	0	8	sp|Q9H1K1|ISCU_HUMAN	Iron-sulfur cluster assembly enzyme ISCU, mitochondrial OS=Homo sapiens GN=ISCU PE=1 SV=2	99	0
LSTFQQMW	0	8	sp|P63261|ACTG_HUMAN; sp|P60709|ACTB_HUMAN	Actin, cytoplasmic 2 OS=Homo sapiens GN=ACTG1 PE=1 SV=1; Actin, cytoplasmic 1 OS=Homo sapiens GN=ACTB PE=1 SV=1	98.2	0
LTKYPLLL	0	8	sp|Q9NZN5|ARHGC_HUMAN	Rho guanine nucleotide exchange factor 12 OS=Homo sapiens GN=ARHGEF12 PE=1 SV=1	97.9	0
LTRPVVLW	0	8	sp|Q9BYL1|SAM10_HUMAN	Sterile alpha motif domain-containing protein 10 OS=Homo sapiens GN=SAMD10 PE=2 SV=1	99	0
NSRPPLQW	0	8	sp|P54922|ADPRH_HUMAN	[Protein ADP-ribosylarginine] hydrolase OS=Homo sapiens GN=ADPRH PE=1 SV=1	97.9	0
PDIKKDRW	0	8	sp|O14757|CHK1_HUMAN	Serine/threonine-protein kinase Chk1 OS=Homo sapiens GN=CHEK1 PE=1 SV=2	99	0
QAWTSHLW	Gln->pyro-Glu@N-term	8	sp|Q8N766|EMC1_HUMAN	ER membrane protein complex subunit 1 OS=Homo sapiens GN=EMC1 PE=1 SV=1	98.6	0
RVINEEYK	0	8	sp|Q09028|RBBP4_HUMAN; sp|Q16576|RBBP7_HUMAN	Histone-binding protein RBBP4 OS=Homo sapiens GN=RBBP4 PE=1 SV=3; Histone-binding protein RBBP7 OS=Homo sapiens GN=RBBP7 PE=1 SV=1	99	0
SAPEVSRW	0	8	sp|Q96Q27|ASB2_HUMAN	Ankyrin repeat and SOCS box protein 2 OS=Homo sapiens GN=ASB2 PE=1 SV=1	99	0
SAQIRKNF	0	8	sp|Q8IU85|KCC1D_HUMAN	Calcium/calmodulin-dependent protein kinase type 1D OS=Homo sapiens GN=CAMK1D PE=1 SV=1	99	0
SAVHQHSY	0	8	sp|Q12986|NFX1_HUMAN	Transcriptional repressor NF-X1 OS=Homo sapiens GN=NFX1 PE=1 SV=2	99	0
SGVHTVRF	0	8	sp|Q2VIR3|IF2GL_HUMAN; sp|P41091|IF2G_HUMAN	Putative eukaryotic translation initiation factor 2 subunit 3-like protein OS=Homo sapiens GN=EIF2S3L PE=5 SV=2; Eukaryotic translation initiation factor 2 subunit 3 OS=Homo sapiens GN=EIF2S3 PE=1 SV=3	99	0
SKEEAMRW	0	8	sp|P62913|RL11_HUMAN	60S ribosomal protein L11 OS=Homo sapiens GN=RPL11 PE=1 SV=2	99	0
SKEEAMRW	Oxidation(M)@6	8	sp|P62913|RL11_HUMAN	60S ribosomal protein L11 OS=Homo sapiens GN=RPL11 PE=1 SV=2	99	0
SNPTRHVY	0	8	sp|Q04727|TLE4_HUMAN; sp|Q04726|TLE3_HUMAN; sp|Q04724|TLE1_HUMAN	Transducin-like enhancer protein 4 OS=Homo sapiens GN=TLE4 PE=1 SV=3; Transducin-like enhancer protein 3 OS=Homo sapiens GN=TLE3 PE=1 SV=2; Transducin-like enhancer protein 1 OS=Homo sapiens GN=TLE1 PE=1 SV=2	99	0
SQDVLHSW	0	8	sp|P00403|COX2_HUMAN	Cytochrome c oxidase subunit 2 OS=Homo sapiens GN=MT-CO2 PE=1 SV=1	98.8	0
SQPKIVKW	0	8	sp|P61769|B2MG_HUMAN	Beta-2-microglobulin OS=Homo sapiens GN=B2M PE=1 SV=1	99	0
TAGAHRLW	0	8	sp|O00767|ACOD_HUMAN	Acyl-CoA desaturase OS=Homo sapiens GN=SCD PE=1 SV=2	99	0
TAGAHRLW	Dehydrated(T)@1	8	sp|O00767|ACOD_HUMAN	Acyl-CoA desaturase OS=Homo sapiens GN=SCD PE=1 SV=2	99	0
TAGAHRLW	Dioxidation(W)@8	8	sp|O00767|ACOD_HUMAN	Acyl-CoA desaturase OS=Homo sapiens GN=SCD PE=1 SV=2	97.3	0
TAGAHRLW	Oxidation(W)@8	8	sp|O00767|ACOD_HUMAN	Acyl-CoA desaturase OS=Homo sapiens GN=SCD PE=1 SV=2	99	0
TAHIACKF	0	8	sp|P68104|EF1A1_HUMAN; sp|Q05639|EF1A2_HUMAN	Elongation factor 1-alpha 1 OS=Homo sapiens GN=EEF1A1 PE=1 SV=1; Elongation factor 1-alpha 2 OS=Homo sapiens GN=EEF1A2 PE=1 SV=1	97.3	0
TALAARTW	0	8	sp|Q9UII2|ATIF1_HUMAN	ATPase inhibitor, mitochondrial OS=Homo sapiens GN=ATPIF1 PE=1 SV=1	97.6	0
TDAAIRVW	0	8	sp|Q12788|TBL3_HUMAN	Transducin beta-like protein 3 OS=Homo sapiens GN=TBL3 PE=1 SV=2	98.4	0
TDNLVRVW	0	8	sp|P63244|RACK1_HUMAN	Receptor of activated protein C kinase 1 OS=Homo sapiens GN=RACK1 PE=1 SV=3	98.8	0
THSVRIGF	0	8	sp|P26010|ITB7_HUMAN	Integrin beta-7 OS=Homo sapiens GN=ITGB7 PE=1 SV=1	98.4	0
TLEERVHF	0	8	sp|Q9UHD8|SEPT9_HUMAN	Septin-9 OS=Homo sapiens GN=SEPT9 PE=1 SV=2	99	0
TLEHQKTF	0	8	sp|Q13347|EIF3I_HUMAN	Eukaryotic translation initiation factor 3 subunit I OS=Homo sapiens GN=EIF3I PE=1 SV=1	99	0
TLRAIKLW	0	8	sp|P51003|PAPOA_HUMAN; sp|Q9NRJ5|PAPOB_HUMAN	Poly(A) polymerase alpha OS=Homo sapiens GN=PAPOLA PE=1 SV=4; Poly(A) polymerase beta OS=Homo sapiens GN=PAPOLB PE=2 SV=1	97.9	0
TSKPPVQY	0	8	sp|Q8WU67|ABHD3_HUMAN	Phospholipase ABHD3 OS=Homo sapiens GN=ABHD3 PE=1 SV=2	99	0
TSKPPYSF	0	8	sp|P32314|FOXN2_HUMAN	Forkhead box protein N2 OS=Homo sapiens GN=FOXN2 PE=1 SV=3	99	0
TSVPAWQW	0	8	sp|Q6PGP7|TTC37_HUMAN	Tetratricopeptide repeat protein 37 OS=Homo sapiens GN=TTC37 PE=1 SV=1	99	0
TYQHIDRW	0	8	sp|Q9UBQ5|EIF3K_HUMAN	Eukaryotic translation initiation factor 3 subunit K OS=Homo sapiens GN=EIF3K PE=1 SV=1	99	0
TYRGPKAF	0	8	sp|Q12874|SF3A3_HUMAN	Splicing factor 3A subunit 3 OS=Homo sapiens GN=SF3A3 PE=1 SV=1	99	0
VAAKPESW	0	8	sp|Q9BSY4|CHCH5_HUMAN	Coiled-coil-helix-coiled-coil-helix domain-containing protein 5 OS=Homo sapiens GN=CHCHD5 PE=1 SV=1	98.8	0
VAHFGYHW	0	8	sp|O15239|NDUA1_HUMAN	NADH dehydrogenase [ubiquinone] 1 alpha subcomplex subunit 1 OS=Homo sapiens GN=NDUFA1 PE=1 SV=1	98.9	0
VKKLEHSW	0	8	sp|Q99755|PI51A_HUMAN; sp|A2A3N6|PIPSL_HUMAN	Phosphatidylinositol 4-phosphate 5-kinase type-1 alpha OS=Homo sapiens GN=PIP5K1A PE=1 SV=1; Putative PIP5K1A and PSMD4-like protein OS=Homo sapiens GN=PIPSL PE=5 SV=1	99	0
VSAVASQW	0	8	sp|Q9H1P3|OSBL2_HUMAN; sp|Q9BXW6|OSBL1_HUMAN	Oxysterol-binding protein-related protein 2 OS=Homo sapiens GN=OSBPL2 PE=1 SV=1; Oxysterol-binding protein-related protein 1 OS=Homo sapiens GN=OSBPL1A PE=1 SV=2	99	0
VSFEPPKW	0	8	sp|P29728|OAS2_HUMAN	2'-5'-oligoadenylate synthase 2 OS=Homo sapiens GN=OAS2 PE=1 SV=3	96.7	0
VSIKAIGW	0	8	sp|Q8N697|S15A4_HUMAN	Solute carrier family 15 member 4 OS=Homo sapiens GN=SLC15A4 PE=1 SV=1	98.9	0
VSKVSTTW	0	8	sp|Q9UKT4|FBX5_HUMAN	F-box only protein 5 OS=Homo sapiens GN=FBXO5 PE=1 SV=1	96.4	0
VSNAPRLI	0	8	sp|P42345|MTOR_HUMAN	Serine/threonine-protein kinase mTOR OS=Homo sapiens GN=MTOR PE=1 SV=1	96.5	0
VSRIPVSF	0	8	sp|O75427|LRCH4_HUMAN	Leucine-rich repeat and calponin homology domain-containing protein 4 OS=Homo sapiens GN=LRCH4 PE=1 SV=2	99	0
VTFRPLFF	0	8	sp|Q9H583|HEAT1_HUMAN	HEAT repeat-containing protein 1 OS=Homo sapiens GN=HEATR1 PE=1 SV=3	99	0
VTRPAFLY	0	8	sp|Q8N6N3|CA052_HUMAN	UPF0690 protein C1orf52 OS=Homo sapiens GN=C1orf52 PE=1 SV=1	99	0
VTTIARNW	0	8	sp|Q15437|SC23B_HUMAN; sp|Q15436|SC23A_HUMAN	Protein transport protein Sec23B OS=Homo sapiens GN=SEC23B PE=1 SV=2; Protein transport protein Sec23A OS=Homo sapiens GN=SEC23A PE=1 SV=2	99	0
VVWKAVGW	0	8	sp|O95140|MFN2_HUMAN	Mitofusin-2 OS=Homo sapiens GN=MFN2 PE=1 SV=3	99	0
YATQSHQW	0	8	sp|Q9BTC8|MTA3_HUMAN	Metastasis-associated protein MTA3 OS=Homo sapiens GN=MTA3 PE=1 SV=2	99	0
YSRKGFLF	0	8	sp|O00267|SPT5H_HUMAN	Transcription elongation factor SPT5 OS=Homo sapiens GN=SUPT5H PE=1 SV=1	96.5	0
YTLLLHTW	0	8	sp|Q92608|DOCK2_HUMAN	Dedicator of cytokinesis protein 2 OS=Homo sapiens GN=DOCK2 PE=1 SV=2	99	0
AACKVLIEF	0	9	sp|Q5T4S7|UBR4_HUMAN	E3 ubiquitin-protein ligase UBR4 OS=Homo sapiens GN=UBR4 PE=1 SV=1	98.2	0
AADETLRLW	0	9	sp|Q12834|CDC20_HUMAN	Cell division cycle protein 20 homolog OS=Homo sapiens GN=CDC20 PE=1 SV=2	99	0
AADSAVRLW	0	9	sp|Q6IA86|ELP2_HUMAN	Elongator complex protein 2 OS=Homo sapiens GN=ELP2 PE=1 SV=2	99	0
AAEERPWLW	0	9	sp|P27824|CALX_HUMAN	Calnexin OS=Homo sapiens GN=CANX PE=1 SV=2	99	0
AAKAVLADW	0	9	sp|Q9NVN8|GNL3L_HUMAN	Guanine nucleotide-binding protein-like 3-like protein OS=Homo sapiens GN=GNL3L PE=1 SV=1	99	0
AAKLLWSEW	0	9	sp|Q9BVP2|GNL3_HUMAN	Guanine nucleotide-binding protein-like 3 OS=Homo sapiens GN=GNL3 PE=1 SV=2	98.4	0
AALVIQKYW	0	9	sp|Q8IZT6|ASPM_HUMAN	Abnormal spindle-like microcephaly-associated protein OS=Homo sapiens GN=ASPM PE=1 SV=2	97.2	0
AANEENRKW	0	9	sp|O75368|SH3L1_HUMAN	SH3 domain-binding glutamic acid-rich-like protein OS=Homo sapiens GN=SH3BGRL PE=1 SV=1	99	0
AANPHSFVF	0	9	sp|Q9NQ55|SSF1_HUMAN	Suppressor of SWI4 1 homolog OS=Homo sapiens GN=PPAN PE=2 SV=1	99	0
AASPHYQEW	0	9	sp|Q6SPF0|SAMD1_HUMAN	Atherin OS=Homo sapiens GN=SAMD1 PE=1 SV=1	98.3	0
AAVFNAVNW	0	9	sp|Q01581|HMCS1_HUMAN	Hydroxymethylglutaryl-CoA synthase, cytoplasmic OS=Homo sapiens GN=HMGCS1 PE=1 SV=2	98.4	0
AAVLTQVVW	0	9	sp|Q99720|SGMR1_HUMAN	Sigma non-opioid intracellular receptor 1 OS=Homo sapiens GN=SIGMAR1 PE=1 SV=1	99	0
ADYICKVKW	0	9	sp|P53396|ACLY_HUMAN	ATP-citrate synthase OS=Homo sapiens GN=ACLY PE=1 SV=3	99	0
AGMALARAW	0	9	sp|Q969W0|SPTSA_HUMAN	Serine palmitoyltransferase small subunit A OS=Homo sapiens GN=SPTSSA PE=1 SV=2	99	0
AGSKRLFFW	0	9	sp|Q16186|ADRM1_HUMAN	Proteasomal ubiquitin receptor ADRM1 OS=Homo sapiens GN=ADRM1 PE=1 SV=2	99	0
ALRVLNSYW	0	9	sp|P61313|RL15_HUMAN	60S ribosomal protein L15 OS=Homo sapiens GN=RPL15 PE=1 SV=2	99	0
APPPPPPGH	0	9	sp|Q8IX07|FOG1_HUMAN	Zinc finger protein ZFPM1 OS=Homo sapiens GN=ZFPM1 PE=1 SV=2	99	1
ASAIIIQRW	0	9	sp|Q8IZT6|ASPM_HUMAN	Abnormal spindle-like microcephaly-associated protein OS=Homo sapiens GN=ASPM PE=1 SV=2	99	0
ASAILFREW	0	9	sp|Q7RTP0|NIPA1_HUMAN	Magnesium transporter NIPA1 OS=Homo sapiens GN=NIPA1 PE=1 SV=1	99	0
ASDSRVILW	0	9	sp|Q12788|TBL3_HUMAN	Transducin beta-like protein 3 OS=Homo sapiens GN=TBL3 PE=1 SV=2	99	0
ASFDGTFLW	0	9	sp|Q13077|TRAF1_HUMAN	TNF receptor-associated factor 1 OS=Homo sapiens GN=TRAF1 PE=1 SV=1	98.8	0
ASFIGGIRW	0	9	sp|Q9NQQ7|S35C2_HUMAN	Solute carrier family 35 member C2 OS=Homo sapiens GN=SLC35C2 PE=1 SV=2	99	0
ASFQAERKF	0	9	sp|O94953|KDM4B_HUMAN	Lysine-specific demethylase 4B OS=Homo sapiens GN=KDM4B PE=1 SV=4	95.3	0
ASGNVSWLW	0	9	sp|P40259|CD79B_HUMAN	B-cell antigen receptor complex-associated protein beta chain OS=Homo sapiens GN=CD79B PE=1 SV=1	97.7	0
ASGRFGQDF	0	9	sp|Q9Y490|TLN1_HUMAN	Talin-1 OS=Homo sapiens GN=TLN1 PE=1 SV=3	99	0
ASKTVFFFF	0	9	sp|Q9H0C5|BTBD1_HUMAN	BTB/POZ domain-containing protein 1 OS=Homo sapiens GN=BTBD1 PE=1 SV=1	99	0
ASKVTEQEW	0	9	sp|P09497|CLCB_HUMAN	Clathrin light chain B OS=Homo sapiens GN=CLTB PE=1 SV=1	96.8	0
ASLAAVHLF	0	9	sp|Q9UID3|VPS51_HUMAN	Vacuolar protein sorting-associated protein 51 homolog OS=Homo sapiens GN=VPS51 PE=1 SV=2	99	0
ASLDISRKW	0	9	sp|Q9NWU5|RM22_HUMAN	39S ribosomal protein L22, mitochondrial OS=Homo sapiens GN=MRPL22 PE=1 SV=1	98.9	0
ASLPEAQVW	0	9	sp|Q99640|PMYT1_HUMAN	Membrane-associated tyrosine- and threonine-specific cdc2-inhibitory kinase OS=Homo sapiens GN=PKMYT1 PE=1 SV=1	98.5	0
ASLPLRVSF	0	9	sp|O96005|CLPT1_HUMAN	Cleft lip and palate transmembrane protein 1 OS=Homo sapiens GN=CLPTM1 PE=1 SV=1	99	0
ASMLIKALW	Oxidation(M)@3	9	sp|Q70CQ2|UBP34_HUMAN	Ubiquitin carboxyl-terminal hydrolase 34 OS=Homo sapiens GN=USP34 PE=1 SV=2	98.6	0
ASNTHIFTF	0	9	sp|Q9UL17|TBX21_HUMAN	T-box transcription factor TBX21 OS=Homo sapiens GN=TBX21 PE=1 SV=1	99	0
ASRGPIAFW	0	9	sp|Q9UNF1|MAGD2_HUMAN	Melanoma-associated antigen D2 OS=Homo sapiens GN=MAGED2 PE=1 SV=2	99	0
ASSLAIREW	0	9	sp|Q9Y4A5|TRRAP_HUMAN	Transformation/transcription domain-associated protein OS=Homo sapiens GN=TRRAP PE=1 SV=3	99	0
ASVFMLHIW	0	9	sp|P60468|SC61B_HUMAN	Protein transport protein Sec61 subunit beta OS=Homo sapiens GN=SEC61B PE=1 SV=2	99	0
ASVPIMYSW	0	9	sp|Q15910|EZH2_HUMAN	Histone-lysine N-methyltransferase EZH2 OS=Homo sapiens GN=EZH2 PE=1 SV=2	99	0
ASWVSELLW	0	9	sp|Q9Y679|AUP1_HUMAN	Ancient ubiquitous protein 1 OS=Homo sapiens GN=AUP1 PE=1 SV=1	99	0
ATADVEWRW	0	9	sp|Q96G21|IMP4_HUMAN	U3 small nucleolar ribonucleoprotein protein IMP4 OS=Homo sapiens GN=IMP4 PE=1 SV=1	99	0
ATANLEAKW	0	9	sp|Q7Z7G8|VP13B_HUMAN	Vacuolar protein sorting-associated protein 13B OS=Homo sapiens GN=VPS13B PE=1 SV=2	98.3	0
ATDAAIRVW	0	9	sp|Q12788|TBL3_HUMAN	Transducin beta-like protein 3 OS=Homo sapiens GN=TBL3 PE=1 SV=2	99	0
ATDGKVLLW	0	9	sp|Q96EX3|WDR34_HUMAN	WD repeat-containing protein 34 OS=Homo sapiens GN=WDR34 PE=1 SV=2	99	0
ATFAEYEEW	0	9	sp|Q15020|SART3_HUMAN	Squamous cell carcinoma antigen recognized by T-cells 3 OS=Homo sapiens GN=SART3 PE=1 SV=1	99	0
ATGPSIKIW	0	9	sp|P63244|RACK1_HUMAN	Receptor of activated protein C kinase 1 OS=Homo sapiens GN=RACK1 PE=1 SV=3	98.7	0
ATHVLPLHW	0	9	sp|Q9UJX2|CDC23_HUMAN	Cell division cycle protein 23 homolog OS=Homo sapiens GN=CDC23 PE=1 SV=3	99	0
ATKTFVDFF	0	9	sp|Q53GQ0|DHB12_HUMAN	Very-long-chain 3-oxoacyl-CoA reductase OS=Homo sapiens GN=HSD17B12 PE=1 SV=2	96.7	0
ATLELTHNW	0	9	sp|Q04760|LGUL_HUMAN	Lactoylglutathione lyase OS=Homo sapiens GN=GLO1 PE=1 SV=4	99	0
ATLKNPILW	0	9	sp|P04844|RPN2_HUMAN	Dolichyl-diphosphooligosaccharide--protein glycosyltransferase subunit 2 OS=Homo sapiens GN=RPN2 PE=1 SV=3	99	0
ATNVNNWHW	0	9	sp|O95433|AHSA1_HUMAN	Activator of 90 kDa heat shock protein ATPase homolog 1 OS=Homo sapiens GN=AHSA1 PE=1 SV=1	97.3	0
ATYIGTSNW	0	9	sp|Q8IV08|PLD3_HUMAN	Phospholipase D3 OS=Homo sapiens GN=PLD3 PE=1 SV=1	97.5	0
ATYMKPEMW	0	9	sp|Q99613|EIF3C_HUMAN; sp|B5ME19|EIFCL_HUMAN	Eukaryotic translation initiation factor 3 subunit C OS=Homo sapiens GN=EIF3C PE=1 SV=1; Eukaryotic translation initiation factor 3 subunit C-like protein OS=Homo sapiens GN=EIF3CL PE=3 SV=1	99	0
AVDIVKQVW	0	9	sp|Q460N5|PAR14_HUMAN	Poly [ADP-ribose] polymerase 14 OS=Homo sapiens GN=PARP14 PE=1 SV=3	99	0
AVIDLNNRW	0	9	sp|Q01081|U2AF1_HUMAN; sp|P0DN76|U2AF5_HUMAN	Splicing factor U2AF 35 kDa subunit OS=Homo sapiens GN=U2AF1 PE=1 SV=3; Splicing factor U2AF 35 kDa subunit-like protein OS=Homo sapiens GN=U2AF1L5 PE=1 SV=1	97.4	0
AVLPSRVYW	0	9	sp|Q969R5|LMBL2_HUMAN	Lethal(3)malignant brain tumor-like protein 2 OS=Homo sapiens GN=L3MBTL2 PE=1 SV=1	99	0
AVQSEPRSW	0	9	sp|Q16512|PKN1_HUMAN	Serine/threonine-protein kinase N1 OS=Homo sapiens GN=PKN1 PE=1 SV=2	99	0
AVWIEDQNW	0	9	sp|P52630|STAT2_HUMAN	Signal transducer and activator of transcription 2 OS=Homo sapiens GN=STAT2 PE=1 SV=1	99	0
AVWTRAYGW	0	9	sp|Q5VW36|FOCAD_HUMAN	Focadhesin OS=Homo sapiens GN=FOCAD PE=1 SV=1	99	0
CGRISIIRF	0	9	sp|Q5JPE7|NOMO2_HUMAN	Nodal modulator 2 OS=Homo sapiens GN=NOMO2 PE=1 SV=1	99	0
DENEFPPII	0	9	sp|Q5MNZ9|WIPI1_HUMAN	WD repeat domain phosphoinositide-interacting protein 1 OS=Homo sapiens GN=WIPI1 PE=1 SV=3	98.3	0
DTLRVLTLW	0	9	sp|P42345|MTOR_HUMAN	Serine/threonine-protein kinase mTOR OS=Homo sapiens GN=MTOR PE=1 SV=1	99	0
DVQAITAGE	0	9	sp|Q9BX10|GTPB2_HUMAN	GTP-binding protein 2 OS=Homo sapiens GN=GTPBP2 PE=1 SV=1	95.6	0
EPQEKLEIR	Glu->pyro-Glu@N-term	9	sp|Q9BVG8|KIFC3_HUMAN	Kinesin-like protein KIFC3 OS=Homo sapiens GN=KIFC3 PE=1 SV=4	96.2	1
ESMFTRYLW	0	9	sp|Q9Y2E5|MA2B2_HUMAN	Epididymis-specific alpha-mannosidase OS=Homo sapiens GN=MAN2B2 PE=1 SV=4	99	0
ESVRNYEQW	0	9	sp|Q96J02|ITCH_HUMAN	E3 ubiquitin-protein ligase Itchy homolog OS=Homo sapiens GN=ITCH PE=1 SV=2	99	0
ESWKTKVNW	0	9	sp|O00329|PK3CD_HUMAN	Phosphatidylinositol 4,5-bisphosphate 3-kinase catalytic subunit delta isoform OS=Homo sapiens GN=PIK3CD PE=1 SV=2	99	0
ETFHHSSNW	0	9	sp|Q9UNY4|TTF2_HUMAN	Transcription termination factor 2 OS=Homo sapiens GN=TTF2 PE=1 SV=2	95.7	0
ETKKKVFLW	0	9	sp|Q86V20|FA35A_HUMAN	Protein FAM35A OS=Homo sapiens GN=FAM35A PE=2 SV=1	96.6	0
ETLDTLEKW	0	9	sp|O43847|NRDC_HUMAN	Nardilysin OS=Homo sapiens GN=NRDC PE=1 SV=2	98.8	0
ETLKLISGW	0	9	sp|O14980|XPO1_HUMAN	Exportin-1 OS=Homo sapiens GN=XPO1 PE=1 SV=1	99	0
ETLRLVQAF	0	9	sp|Q13162|PRDX4_HUMAN; sp|Q06830|PRDX1_HUMAN	Peroxiredoxin-4 OS=Homo sapiens GN=PRDX4 PE=1 SV=1; Peroxiredoxin-1 OS=Homo sapiens GN=PRDX1 PE=1 SV=1	99	0
ETVKAAKVW	0	9	sp|Q9H6D7|HAUS4_HUMAN	HAUS augmin-like complex subunit 4 OS=Homo sapiens GN=HAUS4 PE=1 SV=1	99	0
FACDVREKW	0	9	sp|Q9H0K6|PUS7L_HUMAN	Pseudouridylate synthase 7 homolog-like protein OS=Homo sapiens GN=PUS7L PE=1 SV=1	98.6	0
FADSTVRVW	0	9	sp|Q15542|TAF5_HUMAN	Transcription initiation factor TFIID subunit 5 OS=Homo sapiens GN=TAF5 PE=1 SV=3	99	0
FALASHFFW	0	9	sp|Q9HBU6|EKI1_HUMAN	Ethanolamine kinase 1 OS=Homo sapiens GN=ETNK1 PE=1 SV=1	99	0
FALRYLNFF	0	9	sp|P12004|PCNA_HUMAN	Proliferating cell nuclear antigen OS=Homo sapiens GN=PCNA PE=1 SV=1	99	0
FAMVKGYFF	0	9	sp|Q9UBM7|DHCR7_HUMAN	7-dehydrocholesterol reductase OS=Homo sapiens GN=DHCR7 PE=1 SV=1	98.9	0
FAQAAQQLW	0	9	sp|P36956|SRBP1_HUMAN	Sterol regulatory element-binding protein 1 OS=Homo sapiens GN=SREBF1 PE=1 SV=2	96.8	0
FARDLVAQW	0	9	sp|Q14241|ELOA1_HUMAN	Elongin-A OS=Homo sapiens GN=ELOA PE=1 SV=2	97	0
FAVGVEKNW	0	9	sp|Q86WB0|NIPA_HUMAN	Nuclear-interacting partner of ALK OS=Homo sapiens GN=ZC3HC1 PE=1 SV=1	99	0
FAVKLFKSW	0	9	sp|Q7L1Q6|BZW1_HUMAN	Basic leucine zipper and W2 domain-containing protein 1 OS=Homo sapiens GN=BZW1 PE=1 SV=1	99	0
FCKNVESYL	0	9	sp|Q8TCF1|ZFAN1_HUMAN	AN1-type zinc finger protein 1 OS=Homo sapiens GN=ZFAND1 PE=1 SV=1	99	0
FDEAIRAVL	0	9	sp|P60763|RAC3_HUMAN; sp|P63000|RAC1_HUMAN; sp|P15153|RAC2_HUMAN	Ras-related C3 botulinum toxin substrate 3 OS=Homo sapiens GN=RAC3 PE=1 SV=1; Ras-related C3 botulinum toxin substrate 1 OS=Homo sapiens GN=RAC1 PE=1 SV=1; Ras-related C3 botulinum toxin substrate 2 OS=Homo sapiens GN=RAC2 PE=1 SV=1	99	0
FIFKGEDNW	0	9	sp|Q8IZ07|AN13A_HUMAN	Ankyrin repeat domain-containing protein 13A OS=Homo sapiens GN=ANKRD13A PE=1 SV=3	97.1	0
FPMEIRQYL	0	9	sp|P42224|STAT1_HUMAN	Signal transducer and activator of transcription 1-alpha/beta OS=Homo sapiens GN=STAT1 PE=1 SV=2	96.5	0
FSAEQIARW	0	9	sp|Q9H0U3|MAGT1_HUMAN	Magnesium transporter protein 1 OS=Homo sapiens GN=MAGT1 PE=1 SV=1	99	0
FSEKFPTLW	0	9	sp|Q1KMD3|HNRL2_HUMAN	Heterogeneous nuclear ribonucleoprotein U-like protein 2 OS=Homo sapiens GN=HNRNPUL2 PE=1 SV=1	99	0
FSFKKPFKL	0	9	sp|P49006|MRP_HUMAN	MARCKS-related protein OS=Homo sapiens GN=MARCKSL1 PE=1 SV=2	99	0
FSFKKSFKL	0	9	sp|P29966|MARCS_HUMAN	Myristoylated alanine-rich C-kinase substrate OS=Homo sapiens GN=MARCKS PE=1 SV=4	96.9	0
FSFQIDRSW	0	9	sp|Q96JI7|SPTCS_HUMAN	Spatacsin OS=Homo sapiens GN=SPG11 PE=1 SV=3	99	0
FSFTPAWNW	0	9	sp|Q9ULZ3|ASC_HUMAN	Apoptosis-associated speck-like protein containing a CARD OS=Homo sapiens GN=PYCARD PE=1 SV=2	99	0
FSHRIYVAY	0	9	sp|P46977|STT3A_HUMAN	Dolichyl-diphosphooligosaccharide--protein glycosyltransferase subunit STT3A OS=Homo sapiens GN=STT3A PE=1 SV=2	99	0
FSKSDLVNW	0	9	sp|O43847|NRDC_HUMAN	Nardilysin OS=Homo sapiens GN=NRDC PE=1 SV=2	99	0
FSKSDLVNW	Oxidation(W)@9	9	sp|O43847|NRDC_HUMAN	Nardilysin OS=Homo sapiens GN=NRDC PE=1 SV=2	98.3	0
FSLKNVKHF	0	9	sp|O00148|DX39A_HUMAN	ATP-dependent RNA helicase DDX39A OS=Homo sapiens GN=DDX39A PE=1 SV=2	98.6	0
FSLNDGQSW	0	9	sp|Q9Y6Q9|NCOA3_HUMAN	Nuclear receptor coactivator 3 OS=Homo sapiens GN=NCOA3 PE=1 SV=1	97.8	0
FSLPAQPLW	0	9	sp|O60216|RAD21_HUMAN	Double-strand-break repair protein rad21 homolog OS=Homo sapiens GN=RAD21 PE=1 SV=2	99	0
FSLPNIPRW	0	9	sp|Q8IV53|DEN1C_HUMAN	DENN domain-containing protein 1C OS=Homo sapiens GN=DENND1C PE=1 SV=1	99	0
FSQPEVQLW	0	9	sp|Q6WRX3|ZY11A_HUMAN	Protein zyg-11 homolog A OS=Homo sapiens GN=ZYG11A PE=2 SV=3	96.2	0
FSRKVIHMF	Oxidation(M)@8	9	sp|P56937|DHB7_HUMAN	3-keto-steroid reductase OS=Homo sapiens GN=HSD17B7 PE=1 SV=1	98.4	0
FTKPPIGTW	0	9	sp|P40763|STAT3_HUMAN	Signal transducer and activator of transcription 3 OS=Homo sapiens GN=STAT3 PE=1 SV=2	99	0
FTMPLHMTF	0	9	sp|Q14527|HLTF_HUMAN	Helicase-like transcription factor OS=Homo sapiens GN=HLTF PE=1 SV=2	99	0
FTQKLAGAW	0	9	sp|O14548|COX7R_HUMAN	Cytochrome c oxidase subunit 7A-related protein, mitochondrial OS=Homo sapiens GN=COX7A2L PE=1 SV=2	99	0
FVIPLDPRW	0	9	sp|Q9NU22|MDN1_HUMAN	Midasin OS=Homo sapiens GN=MDN1 PE=1 SV=2	99	0
FVKKLEHSW	0	9	sp|Q99755|PI51A_HUMAN; sp|A2A3N6|PIPSL_HUMAN	Phosphatidylinositol 4-phosphate 5-kinase type-1 alpha OS=Homo sapiens GN=PIP5K1A PE=1 SV=1; Putative PIP5K1A and PSMD4-like protein OS=Homo sapiens GN=PIPSL PE=5 SV=1	99	0
GAAGKGYLW	0	9	sp|Q13144|EI2BE_HUMAN	Translation initiation factor eIF-2B subunit epsilon OS=Homo sapiens GN=EIF2B5 PE=1 SV=3	97	0
GARQVFERW	0	9	sp|Q9BZJ0|CRNL1_HUMAN	Crooked neck-like protein 1 OS=Homo sapiens GN=CRNKL1 PE=1 SV=4	98.5	0
GAVRENYTW	0	9	sp|Q8IVD9|NUDC3_HUMAN	NudC domain-containing protein 3 OS=Homo sapiens GN=NUDCD3 PE=1 SV=3	99	0
GSALIQKGF	0	9	sp|P33121|ACSL1_HUMAN	Long-chain-fatty-acid--CoA ligase 1 OS=Homo sapiens GN=ACSL1 PE=1 SV=1	99	0
GSASVNSRW	0	9	sp|Q5SW79|CE170_HUMAN	Centrosomal protein of 170 kDa OS=Homo sapiens GN=CEP170 PE=1 SV=1	99	0
GSDGLVKLW	0	9	sp|Q12788|TBL3_HUMAN	Transducin beta-like protein 3 OS=Homo sapiens GN=TBL3 PE=1 SV=2	99	0
GSGLHGWAF	0	9	sp|P13639|EF2_HUMAN	Elongation factor 2 OS=Homo sapiens GN=EEF2 PE=1 SV=4	96.7	0
GSKNVFSTF	0	9	sp|Q6DD88|ATLA3_HUMAN	Atlastin-3 OS=Homo sapiens GN=ATL3 PE=1 SV=1	97	0
GSLEVIRKW	0	9	sp|P22736|NR4A1_HUMAN	Nuclear receptor subfamily 4 group A member 1 OS=Homo sapiens GN=NR4A1 PE=1 SV=1	96.6	0
GSLGVLVHW	0	9	sp|Q8IW45|NNRD_HUMAN	ATP-dependent (S)-NAD(P)H-hydrate dehydratase OS=Homo sapiens GN=NAXD PE=1 SV=1	99	0
GSMGLRSLW	0	9	sp|Q9BV87|CNPD1_HUMAN	Protein CNPPD1 OS=Homo sapiens GN=CNPPD1 PE=2 SV=2	98.8	0
GSVFPKLNW	0	9	sp|O75794|CD123_HUMAN	Cell division cycle protein 123 homolog OS=Homo sapiens GN=CDC123 PE=1 SV=1	99	0
GSVSIFRQF	0	9	sp|Q9UJP4|KLH21_HUMAN	Kelch-like protein 21 OS=Homo sapiens GN=KLHL21 PE=1 SV=4	99	0
GTALLPHQW	0	9	sp|O14734|ACOT8_HUMAN	Acyl-coenzyme A thioesterase 8 OS=Homo sapiens GN=ACOT8 PE=1 SV=1	95.5	0
GTDGHPFGW	0	9	sp|P15104|GLNA_HUMAN	Glutamine synthetase OS=Homo sapiens GN=GLUL PE=1 SV=4	99	0
GTDGYVRVW	0	9	sp|Q9HCU5|PREB_HUMAN	Prolactin regulatory element-binding protein OS=Homo sapiens GN=PREB PE=1 SV=2	99	0
GTFNPVSLW	0	9	sp|P54687|BCAT1_HUMAN	Branched-chain-amino-acid aminotransferase, cytosolic OS=Homo sapiens GN=BCAT1 PE=1 SV=3	99	0
GTGNRIATW	0	9	sp|P13674|P4HA1_HUMAN	Prolyl 4-hydroxylase subunit alpha-1 OS=Homo sapiens GN=P4HA1 PE=1 SV=2	97.6	0
GTHKVTVLF	0	9	sp|P21333|FLNA_HUMAN	Filamin-A OS=Homo sapiens GN=FLNA PE=1 SV=4	99	0
GTHSLDIKW	0	9	sp|Q9UHQ1|NARF_HUMAN	Nuclear prelamin A recognition factor OS=Homo sapiens GN=NARF PE=1 SV=1	99	0
GTIAIKHYF	0	9	sp|Q9NVH2|INT7_HUMAN	Integrator complex subunit 7 OS=Homo sapiens GN=INTS7 PE=1 SV=1	99	0
GTLKGHNGW	0	9	sp|P63244|RACK1_HUMAN	Receptor of activated protein C kinase 1 OS=Homo sapiens GN=RACK1 PE=1 SV=3	99	0
GTLSGHASW	0	9	sp|Q9GZS3|WDR61_HUMAN	WD repeat-containing protein 61 OS=Homo sapiens GN=WDR61 PE=1 SV=1	99	0
GTMDIRHFF	0	9	sp|Q9NTZ6|RBM12_HUMAN	RNA-binding protein 12 OS=Homo sapiens GN=RBM12 PE=1 SV=1	97	0
GTMPLRNIF	0	9	sp|Q9NZ01|TECR_HUMAN	Very-long-chain enoyl-CoA reductase OS=Homo sapiens GN=TECR PE=1 SV=1	99	0
GTMPLRNIF	Oxidation(M)@3	9	sp|Q9NZ01|TECR_HUMAN	Very-long-chain enoyl-CoA reductase OS=Homo sapiens GN=TECR PE=1 SV=1	98.1	0
GTNLQVQFW	0	9	sp|O00115|DNS2A_HUMAN	Deoxyribonuclease-2-alpha OS=Homo sapiens GN=DNASE2 PE=1 SV=2	99	0
GTTTLAFKF	0	9	sp|P28074|PSB5_HUMAN; sp|P28062|PSB8_HUMAN	Proteasome subunit beta type-5 OS=Homo sapiens GN=PSMB5 PE=1 SV=3; Proteasome subunit beta type-8 OS=Homo sapiens GN=PSMB8 PE=1 SV=3	99	0
GTWVRFAVW	0	9	sp|P30825|CTR1_HUMAN	High affinity cationic amino acid transporter 1 OS=Homo sapiens GN=SLC7A1 PE=1 SV=1	99	0
GTYGVRAAW	0	9	sp|P13598|ICAM2_HUMAN	Intercellular adhesion molecule 2 OS=Homo sapiens GN=ICAM2 PE=1 SV=2	99	0
GTYSPEISW	0	9	sp|P48651|PTSS1_HUMAN	Phosphatidylserine synthase 1 OS=Homo sapiens GN=PTDSS1 PE=1 SV=1	98.9	0
GVHTVHVTF	0	9	sp|P21333|FLNA_HUMAN	Filamin-A OS=Homo sapiens GN=FLNA PE=1 SV=4	99	0
GVKPNPASW	0	9	sp|Q8IZA0|K319L_HUMAN	Dyslexia-associated protein KIAA0319-like protein OS=Homo sapiens GN=KIAA0319L PE=1 SV=2	99	0
GVSRILAHW	0	9	sp|Q9H269|VPS16_HUMAN	Vacuolar protein sorting-associated protein 16 homolog OS=Homo sapiens GN=VPS16 PE=1 SV=2	99	0
HADINLLYW	0	9	sp|P26358|DNMT1_HUMAN	DNA (cytosine-5)-methyltransferase 1 OS=Homo sapiens GN=DNMT1 PE=1 SV=2	98.5	0
HADTTKWEW	0	9	sp|Q9BWJ5|SF3B5_HUMAN	Splicing factor 3B subunit 5 OS=Homo sapiens GN=SF3B5 PE=1 SV=1	99	0
HAGRIQSIW	0	9	sp|Q9UQL6|HDAC5_HUMAN; sp|Q9UKV0|HDAC9_HUMAN; sp|Q8WUI4|HDAC7_HUMAN; sp|P56524|HDAC4_HUMAN	Histone deacetylase 5 OS=Homo sapiens GN=HDAC5 PE=1 SV=2; Histone deacetylase 9 OS=Homo sapiens GN=HDAC9 PE=1 SV=2; Histone deacetylase 7 OS=Homo sapiens GN=HDAC7 PE=1 SV=2; Histone deacetylase 4 OS=Homo sapiens GN=HDAC4 PE=1 SV=3	99	0
HAHSPMELW	0	9	sp|Q8TCX1|DC2L1_HUMAN	Cytoplasmic dynein 2 light intermediate chain 1 OS=Homo sapiens GN=DYNC2LI1 PE=1 SV=1	97.6	0
HAHSPMELW	Oxidation(M)@6	9	sp|Q8TCX1|DC2L1_HUMAN	Cytoplasmic dynein 2 light intermediate chain 1 OS=Homo sapiens GN=DYNC2LI1 PE=1 SV=1	99	0
HAIPLRSSW	0	9	sp|P62879|GBB2_HUMAN; sp|P62873|GBB1_HUMAN; sp|P16520|GBB3_HUMAN; sp|Q9HAV0|GBB4_HUMAN	Guanine nucleotide-binding protein G(I)/G(S)/G(T) subunit beta-2 OS=Homo sapiens GN=GNB2 PE=1 SV=3; Guanine nucleotide-binding protein G(I)/G(S)/G(T) subunit beta-1 OS=Homo sapiens GN=GNB1 PE=1 SV=3; Guanine nucleotide-binding protein G(I)/G(S)/G(T) subunit beta-3 OS=Homo sapiens GN=GNB3 PE=1 SV=1; Guanine nucleotide-binding protein subunit beta-4 OS=Homo sapiens GN=GNB4 PE=1 SV=3	99	0
HAIPLRSSW	Oxidation(W)@9	9	sp|Q9HAV0|GBB4_HUMAN; sp|P62879|GBB2_HUMAN; sp|P62873|GBB1_HUMAN; sp|P16520|GBB3_HUMAN	Guanine nucleotide-binding protein subunit beta-4 OS=Homo sapiens GN=GNB4 PE=1 SV=3; Guanine nucleotide-binding protein G(I)/G(S)/G(T) subunit beta-2 OS=Homo sapiens GN=GNB2 PE=1 SV=3; Guanine nucleotide-binding protein G(I)/G(S)/G(T) subunit beta-1 OS=Homo sapiens GN=GNB1 PE=1 SV=3; Guanine nucleotide-binding protein G(I)/G(S)/G(T) subunit beta-3 OS=Homo sapiens GN=GNB3 PE=1 SV=1	99	0
HALEALIHF	0	9	sp|Q6PGP7|TTC37_HUMAN	Tetratricopeptide repeat protein 37 OS=Homo sapiens GN=TTC37 PE=1 SV=1	99	0
HARNLALVW	0	9	sp|Q2M1Z3|RHG31_HUMAN	Rho GTPase-activating protein 31 OS=Homo sapiens GN=ARHGAP31 PE=1 SV=2	99	0
HARPEEPSW	0	9	sp|Q9NQ89|CL004_HUMAN	Protein C12orf4 OS=Homo sapiens GN=C12orf4 PE=2 SV=1	99	0
HATKAIYRW	0	9	sp|Q9UKF6|CPSF3_HUMAN	Cleavage and polyadenylation specificity factor subunit 3 OS=Homo sapiens GN=CPSF3 PE=1 SV=1	99	0
HAYLHDQFW	0	9	sp|Q9Y2V0|CO041_HUMAN	Uncharacterized protein C15orf41 OS=Homo sapiens GN=C15orf41 PE=1 SV=2	99	0
HAYLKEWLW	0	9	sp|Q8N8Q9|NIPA2_HUMAN	Magnesium transporter NIPA2 OS=Homo sapiens GN=NIPA2 PE=2 SV=1	99	0
HIAKLQELW	0	9	sp|Q8WUB2|F216A_HUMAN	Protein FAM216A OS=Homo sapiens GN=FAM216A PE=2 SV=1	98	0
HLNLDDRRW	0	9	sp|Q5SY16|NOL9_HUMAN	Polynucleotide 5'-hydroxyl-kinase NOL9 OS=Homo sapiens GN=NOL9 PE=1 SV=1	97.9	0
HLREIESRW	0	9	sp|Q86UD0|SAPC2_HUMAN	Suppressor APC domain-containing protein 2 OS=Homo sapiens GN=SAPCD2 PE=1 SV=2	99	0
HSADLNRNY	0	9	sp|Q05209|PTN12_HUMAN	Tyrosine-protein phosphatase non-receptor type 12 OS=Homo sapiens GN=PTPN12 PE=1 SV=3	99	0
HSFLYQPDW	0	9	sp|P37268|FDFT_HUMAN	Squalene synthase OS=Homo sapiens GN=FDFT1 PE=1 SV=1	99	0
HSGPSKWNW	0	9	sp|Q86XP3|DDX42_HUMAN	ATP-dependent RNA helicase DDX42 OS=Homo sapiens GN=DDX42 PE=1 SV=1	96.6	0
HSGPVIPVY	0	9	sp|Q14469|HES1_HUMAN	Transcription factor HES-1 OS=Homo sapiens GN=HES1 PE=1 SV=1	97.4	0
HSHDLQRMF	0	9	sp|P23497|SP100_HUMAN	Nuclear autoantigen Sp-100 OS=Homo sapiens GN=SP100 PE=1 SV=3	99	0
HSHFQNIFW	0	9	sp|Q9H5J4|ELOV6_HUMAN	Elongation of very long chain fatty acids protein 6 OS=Homo sapiens GN=ELOVL6 PE=1 SV=1	98.3	0
HSHPHITVW	0	9	sp|P46736|BRCC3_HUMAN	Lys-63-specific deubiquitinase BRCC36 OS=Homo sapiens GN=BRCC3 PE=1 SV=2	99	0
HSNPGDYAW	0	9	sp|Q9Y4L5|RN115_HUMAN	E3 ubiquitin-protein ligase RNF115 OS=Homo sapiens GN=RNF115 PE=1 SV=2	97.4	0
HSRFEVLGW	0	9	sp|Q9P2E5|CHPF2_HUMAN	Chondroitin sulfate glucuronyltransferase OS=Homo sapiens GN=CHPF2 PE=2 SV=2	99	0
HSRLPVFQF	0	9	sp|Q96JK2|DCAF5_HUMAN	DDB1- and CUL4-associated factor 5 OS=Homo sapiens GN=DCAF5 PE=1 SV=2	98.6	0
HSSAVAATY	0	9	sp|O00217|NDUS8_HUMAN	NADH dehydrogenase [ubiquinone] iron-sulfur protein 8, mitochondrial OS=Homo sapiens GN=NDUFS8 PE=1 SV=1	99	0
HSSFMRWMW	0	9	sp|Q8TC12|RDH11_HUMAN	Retinol dehydrogenase 11 OS=Homo sapiens GN=RDH11 PE=1 SV=2	98.5	0
HSSGILPKW	0	9	sp|Q8NDX1|PSD4_HUMAN	PH and SEC7 domain-containing protein 4 OS=Homo sapiens GN=PSD4 PE=1 SV=2	99	0
HSTLVPHEW	0	9	sp|Q8IUI8|CRLF3_HUMAN	Cytokine receptor-like factor 3 OS=Homo sapiens GN=CRLF3 PE=1 SV=2	99	0
HSTVHLIEF	0	9	sp|Q99541|PLIN2_HUMAN	Perilipin-2 OS=Homo sapiens GN=PLIN2 PE=1 SV=2	98.8	0
HSTVIGKVW	0	9	sp|Q9Y6H8|CXA3_HUMAN	Gap junction alpha-3 protein OS=Homo sapiens GN=GJA3 PE=1 SV=4	99	0
HSVRLFDWW	0	9	sp|Q8IXX5|T183A_HUMAN; sp|Q1AE95|T183B_HUMAN	Transmembrane protein 183A OS=Homo sapiens GN=TMEM183A PE=1 SV=2; Transmembrane protein 183B OS=Homo sapiens GN=TMEM183B PE=2 SV=1	98	0
HSYFWPLEW	0	9	sp|Q16881|TRXR1_HUMAN	Thioredoxin reductase 1, cytoplasmic OS=Homo sapiens GN=TXNRD1 PE=1 SV=3	99	0
HSYSVLERF	0	9	sp|Q53EL6|PDCD4_HUMAN	Programmed cell death protein 4 OS=Homo sapiens GN=PDCD4 PE=1 SV=2	99	0
HTADISSHF	0	9	sp|Q16690|DUS5_HUMAN	Dual specificity protein phosphatase 5 OS=Homo sapiens GN=DUSP5 PE=1 SV=2	99	0
HTAHIACKF	0	9	sp|P68104|EF1A1_HUMAN; sp|Q05639|EF1A2_HUMAN	Elongation factor 1-alpha 1 OS=Homo sapiens GN=EEF1A1 PE=1 SV=1; Elongation factor 1-alpha 2 OS=Homo sapiens GN=EEF1A2 PE=1 SV=1	99	0
HTAHIACKF	Dioxidation(C)@7	9	sp|P68104|EF1A1_HUMAN; sp|Q05639|EF1A2_HUMAN	Elongation factor 1-alpha 1 OS=Homo sapiens GN=EEF1A1 PE=1 SV=1; Elongation factor 1-alpha 2 OS=Homo sapiens GN=EEF1A2 PE=1 SV=1	99	0
HTATHILNF	0	9	sp|P49588|SYAC_HUMAN	Alanine--tRNA ligase, cytoplasmic OS=Homo sapiens GN=AARS PE=1 SV=2	99	0
HTEMVAELW	0	9	sp|O75865|TPC6A_HUMAN	Trafficking protein particle complex subunit 6A OS=Homo sapiens GN=TRAPPC6A PE=1 SV=2	97.7	0
HTGIEIKVW	0	9	sp|Q9UKV8|AGO2_HUMAN	Protein argonaute-2 OS=Homo sapiens GN=AGO2 PE=1 SV=3	99	0
HTILTEKNW	0	9	sp|Q9H0W8|SMG9_HUMAN	Protein SMG9 OS=Homo sapiens GN=SMG9 PE=1 SV=1	99	0
HTIQIRQDW	0	9	sp|Q8WXB1|MT21A_HUMAN	Protein N-lysine methyltransferase METTL21A OS=Homo sapiens GN=METTL21A PE=1 SV=2	99	0
HTKIPFINW	0	9	sp|Q04941|PLP2_HUMAN	Proteolipid protein 2 OS=Homo sapiens GN=PLP2 PE=1 SV=1	99	0
HTLDINVRW	0	9	sp|Q9UI26|IPO11_HUMAN	Importin-11 OS=Homo sapiens GN=IPO11 PE=1 SV=1	99	0
HTNFEFQLW	0	9	sp|Q92608|DOCK2_HUMAN	Dedicator of cytokinesis protein 2 OS=Homo sapiens GN=DOCK2 PE=1 SV=2	99	0
HTNPVGTEW	0	9	sp|Q9NV66|TYW1_HUMAN	S-adenosyl-L-methionine-dependent tRNA 4-demethylwyosine synthase OS=Homo sapiens GN=TYW1 PE=2 SV=2	99	0
HTQENCETW	Glutathione(C)@6	9	sp|P49368|TCPG_HUMAN	T-complex protein 1 subunit gamma OS=Homo sapiens GN=CCT3 PE=1 SV=4	99	0
HTVPDMGKW	0	9	sp|Q15257|PTPA_HUMAN	Serine/threonine-protein phosphatase 2A activator OS=Homo sapiens GN=PTPA PE=1 SV=3	99	0
HTWKELELW	0	9	sp|O60287|NPA1P_HUMAN	Nucleolar pre-ribosomal-associated protein 1 OS=Homo sapiens GN=URB1 PE=1 SV=4	99	0
HTWNGIRHL	0	9	sp|Q99643|C560_HUMAN	Succinate dehydrogenase cytochrome b560 subunit, mitochondrial OS=Homo sapiens GN=SDHC PE=1 SV=1	96.1	0
HVRSIVDNW	0	9	sp|P23368|MAOM_HUMAN	NAD-dependent malic enzyme, mitochondrial OS=Homo sapiens GN=ME2 PE=1 SV=1	99	0
HVVEQHWEW	0	9	sp|Q9P2H3|IFT80_HUMAN	Intraflagellar transport protein 80 homolog OS=Homo sapiens GN=IFT80 PE=1 SV=3	99	0
HVVIVVQDW	0	9	sp|Q9H0W8|SMG9_HUMAN	Protein SMG9 OS=Homo sapiens GN=SMG9 PE=1 SV=1	99	0
IAAIIVSQW	0	9	sp|Q86V24|PAQR2_HUMAN	Adiponectin receptor protein 2 OS=Homo sapiens GN=ADIPOR2 PE=1 SV=1	99	0
IAAQRTINW	0	9	sp|Q5T4S7|UBR4_HUMAN	E3 ubiquitin-protein ligase UBR4 OS=Homo sapiens GN=UBR4 PE=1 SV=1	98.8	0
IAFFDVRTF	0	9	sp|P35658|NU214_HUMAN	Nuclear pore complex protein Nup214 OS=Homo sapiens GN=NUP214 PE=1 SV=2	99	0
IAHELAHQW	0	9	sp|Q9UIQ6|LCAP_HUMAN; sp|Q6P179|ERAP2_HUMAN	Leucyl-cystinyl aminopeptidase OS=Homo sapiens GN=LNPEP PE=1 SV=3; Endoplasmic reticulum aminopeptidase 2 OS=Homo sapiens GN=ERAP2 PE=1 SV=2	99	0
IAKFVDGEW	0	9	sp|Q7KZF4|SND1_HUMAN	Staphylococcal nuclease domain-containing protein 1 OS=Homo sapiens GN=SND1 PE=1 SV=1	97.1	0
IALEEVLTW	0	9	sp|P46939|UTRO_HUMAN	Utrophin OS=Homo sapiens GN=UTRN PE=1 SV=2	99	0
IALPPIAKW	0	9	sp|P50851|LRBA_HUMAN; sp|Q8NFP9|NBEA_HUMAN	Lipopolysaccharide-responsive and beige-like anchor protein OS=Homo sapiens GN=LRBA PE=1 SV=4; Neurobeachin OS=Homo sapiens GN=NBEA PE=1 SV=3	99	0
IALPSLRIL	0	9	sp|P00403|COX2_HUMAN	Cytochrome c oxidase subunit 2 OS=Homo sapiens GN=MT-CO2 PE=1 SV=1	99	0
IANQIQEDW	0	9	sp|Q13315|ATM_HUMAN	Serine-protein kinase ATM OS=Homo sapiens GN=ATM PE=1 SV=4	98	0
IANSMVSTW	0	9	sp|Q6P1X5|TAF2_HUMAN	Transcription initiation factor TFIID subunit 2 OS=Homo sapiens GN=TAF2 PE=1 SV=3	98.4	0
IAQSLEHSW	0	9	sp|O43293|DAPK3_HUMAN	Death-associated protein kinase 3 OS=Homo sapiens GN=DAPK3 PE=1 SV=1	99	0
IARDFNPNW	0	9	sp|Q16531|DDB1_HUMAN	DNA damage-binding protein 1 OS=Homo sapiens GN=DDB1 PE=1 SV=1	96.5	0
IARVTNVEW	0	9	sp|Q9ULZ3|ASC_HUMAN	Apoptosis-associated speck-like protein containing a CARD OS=Homo sapiens GN=PYCARD PE=1 SV=2	97.2	0
IAVEPGNQW	0	9	sp|O43660|PLRG1_HUMAN	Pleiotropic regulator 1 OS=Homo sapiens GN=PLRG1 PE=1 SV=1	99	0
IAVGHIYYF	0	9	sp|Q96Q80|DERL3_HUMAN	Derlin-3 OS=Homo sapiens GN=DERL3 PE=1 SV=2	97	0
IAVKVNHSY	0	9	sp|Q8N2W9|PIAS4_HUMAN	E3 SUMO-protein ligase PIAS4 OS=Homo sapiens GN=PIAS4 PE=1 SV=1	99	0
IAVPRNDEW	0	9	sp|Q13409|DC1I2_HUMAN	Cytoplasmic dynein 1 intermediate chain 2 OS=Homo sapiens GN=DYNC1I2 PE=1 SV=3	99	0
IGLREVWFF	0	9	sp|P26038|MOES_HUMAN	Moesin OS=Homo sapiens GN=MSN PE=1 SV=3	99	0
IGLREVWYF	0	9	sp|P15311|EZRI_HUMAN	Ezrin OS=Homo sapiens GN=EZR PE=1 SV=4	99	0
IGSKPLQIW	0	9	sp|Q9Y6A4|CFA20_HUMAN	Cilia- and flagella-associated protein 20 OS=Homo sapiens GN=CFAP20 PE=1 SV=1	98.8	0
IGYVDTTHW	0	9	sp|Q6UWU4|CF089_HUMAN	Bombesin receptor-activated protein C6orf89 OS=Homo sapiens GN=C6orf89 PE=1 SV=1	98	0
IIISTPEKW	0	9	sp|O75643|U520_HUMAN	U5 small nuclear ribonucleoprotein 200 kDa helicase OS=Homo sapiens GN=SNRNP200 PE=1 SV=2	99	0
IIMKDVPDW	0	9	sp|Q9P0J0|NDUAD_HUMAN	NADH dehydrogenase [ubiquinone] 1 alpha subcomplex subunit 13 OS=Homo sapiens GN=NDUFA13 PE=1 SV=3	99	0
IIMKDVPDW	Oxidation(M)@3	9	sp|Q9P0J0|NDUAD_HUMAN	NADH dehydrogenase [ubiquinone] 1 alpha subcomplex subunit 13 OS=Homo sapiens GN=NDUFA13 PE=1 SV=3	99	0
IIRPQNVSW	0	9	sp|Q96PZ0|PUS7_HUMAN	Pseudouridylate synthase 7 homolog OS=Homo sapiens GN=PUS7 PE=1 SV=2	98.5	0
ILFEDFRSW	0	9	sp|Q8N543|OGFD1_HUMAN	Prolyl 3-hydroxylase OGFOD1 OS=Homo sapiens GN=OGFOD1 PE=1 SV=1	99	0
ILGPLDHHW	0	9	sp|Q9ULM6|CNOT6_HUMAN	CCR4-NOT transcription complex subunit 6 OS=Homo sapiens GN=CNOT6 PE=1 SV=2	97.2	0
IMKDKDNFW	0	9	sp|P61160|ARP2_HUMAN	Actin-related protein 2 OS=Homo sapiens GN=ACTR2 PE=1 SV=1	99	0
IMKDKDNFW	Oxidation(M)@2	9	sp|P61160|ARP2_HUMAN	Actin-related protein 2 OS=Homo sapiens GN=ACTR2 PE=1 SV=1	98.6	0
IMKDYEYLW	0	9	sp|Q8IY21|DDX60_HUMAN	Probable ATP-dependent RNA helicase DDX60 OS=Homo sapiens GN=DDX60 PE=1 SV=3	99	0
IPDIKKDRW	0	9	sp|O14757|CHK1_HUMAN	Serine/threonine-protein kinase Chk1 OS=Homo sapiens GN=CHEK1 PE=1 SV=2	98.9	0
ISAEDAERW	0	9	sp|O95926|SYF2_HUMAN	Pre-mRNA-splicing factor SYF2 OS=Homo sapiens GN=SYF2 PE=1 SV=1	99	0
ISAIPEQRW	0	9	sp|O94953|KDM4B_HUMAN	Lysine-specific demethylase 4B OS=Homo sapiens GN=KDM4B PE=1 SV=4	99	0
ISAPDKRIY	0	9	sp|O75563|SKAP2_HUMAN	Src kinase-associated phosphoprotein 2 OS=Homo sapiens GN=SKAP2 PE=1 SV=1	99	0
ISAPHMHAY	0	9	sp|P22061|PIMT_HUMAN	Protein-L-isoaspartate(D-aspartate) O-methyltransferase OS=Homo sapiens GN=PCMT1 PE=1 SV=4	96.2	0
ISASKAVGW	0	9	sp|O75146|HIP1R_HUMAN; sp|O00291|HIP1_HUMAN	Huntingtin-interacting protein 1-related protein OS=Homo sapiens GN=HIP1R PE=1 SV=2; Huntingtin-interacting protein 1 OS=Homo sapiens GN=HIP1 PE=1 SV=5	99	0
ISEKTAAYW	0	9	sp|Q12882|DPYD_HUMAN	Dihydropyrimidine dehydrogenase [NADP(+)] OS=Homo sapiens GN=DPYD PE=1 SV=2	99	0
ISETTARTY	0	9	sp|P17858|PFKAL_HUMAN	ATP-dependent 6-phosphofructokinase, liver type OS=Homo sapiens GN=PFKL PE=1 SV=6	99	0
ISFKEVGNY	0	9	sp|Q12965|MYO1E_HUMAN	Unconventional myosin-Ie OS=Homo sapiens GN=MYO1E PE=1 SV=2	98.6	0
ISGIKDFSW	0	9	sp|P55884|EIF3B_HUMAN	Eukaryotic translation initiation factor 3 subunit B OS=Homo sapiens GN=EIF3B PE=1 SV=3	97.7	0
ISGTFSSGW	0	9	sp|Q9UPN3|MACF1_HUMAN	Microtubule-actin cross-linking factor 1, isoforms 1/2/3/5 OS=Homo sapiens GN=MACF1 PE=1 SV=4	99	0
ISHIPASRW	0	9	sp|Q9NQC1|JADE2_HUMAN	E3 ubiquitin-protein ligase Jade-2 OS=Homo sapiens GN=JADE2 PE=1 SV=2	99	0
ISKAHVPSW	0	9	sp|P30990|NEUT_HUMAN	Neurotensin/neuromedin N OS=Homo sapiens GN=NTS PE=1 SV=2	99	0
ISKALVAYY	0	9	sp|P62249|RS16_HUMAN	40S ribosomal protein S16 OS=Homo sapiens GN=RPS16 PE=1 SV=2	99	0
ISKEEAMRW	0	9	sp|P62913|RL11_HUMAN	60S ribosomal protein L11 OS=Homo sapiens GN=RPL11 PE=1 SV=2	99	0
ISKEEAMRW	Oxidation(M)@7	9	sp|P62913|RL11_HUMAN	60S ribosomal protein L11 OS=Homo sapiens GN=RPL11 PE=1 SV=2	99	0
ISKKADLLF	0	9	sp|Q96N46|TTC14_HUMAN	Tetratricopeptide repeat protein 14 OS=Homo sapiens GN=TTC14 PE=1 SV=1	98.4	0
ISKQFHHQL	0	9	sp|Q99613|EIF3C_HUMAN; sp|B5ME19|EIFCL_HUMAN	Eukaryotic translation initiation factor 3 subunit C OS=Homo sapiens GN=EIF3C PE=1 SV=1; Eukaryotic translation initiation factor 3 subunit C-like protein OS=Homo sapiens GN=EIF3CL PE=3 SV=1	99	0
ISKRTTGYW	0	9	sp|Q3SXM5|HSDL1_HUMAN	Inactive hydroxysteroid dehydrogenase-like protein 1 OS=Homo sapiens GN=HSDL1 PE=1 SV=3	96.4	0
ISLPFSTAF	0	9	sp|Q9C0E2|XPO4_HUMAN	Exportin-4 OS=Homo sapiens GN=XPO4 PE=1 SV=2	97.5	0
ISMPAQNLW	0	9	sp|Q9Y6A1|POMT1_HUMAN	Protein O-mannosyl-transferase 1 OS=Homo sapiens GN=POMT1 PE=1 SV=3	99	0
ISNPKTAEF	0	9	sp|Q9NSD9|SYFB_HUMAN	Phenylalanine--tRNA ligase beta subunit OS=Homo sapiens GN=FARSB PE=1 SV=3	99	0
ISNPTRHVY	0	9	sp|Q04727|TLE4_HUMAN; sp|Q04726|TLE3_HUMAN; sp|Q04724|TLE1_HUMAN	Transducin-like enhancer protein 4 OS=Homo sapiens GN=TLE4 PE=1 SV=3; Transducin-like enhancer protein 3 OS=Homo sapiens GN=TLE3 PE=1 SV=2; Transducin-like enhancer protein 1 OS=Homo sapiens GN=TLE1 PE=1 SV=2	99	0
ISNPVTKEM	0	9	sp|O60942|MCE1_HUMAN	mRNA-capping enzyme OS=Homo sapiens GN=RNGTT PE=1 SV=1	98	0
ISSIRNFLI	0	9	sp|Q8N4H5|TOM5_HUMAN	Mitochondrial import receptor subunit TOM5 homolog OS=Homo sapiens GN=TOMM5 PE=1 SV=1	99	0
ISSSAGARW	0	9	sp|Q92673|SORL_HUMAN	Sortilin-related receptor OS=Homo sapiens GN=SORL1 PE=1 SV=2	96.6	0
ISSTVQRQL	0	9	sp|Q6PJF5|RHDF2_HUMAN	Inactive rhomboid protein 2 OS=Homo sapiens GN=RHBDF2 PE=1 SV=2	99	0
ISTPFPAVW	0	9	sp|Q9NXS2|QPCTL_HUMAN	Glutaminyl-peptide cyclotransferase-like protein OS=Homo sapiens GN=QPCTL PE=1 SV=2	97.6	0
ISTPPEAYW	0	9	sp|Q9NY97|B3GN2_HUMAN	N-acetyllactosaminide beta-1,3-N-acetylglucosaminyltransferase 2 OS=Homo sapiens GN=B3GNT2 PE=1 SV=2	97.7	0
ISVAEVEKW	0	9	sp|Q99707|METH_HUMAN	Methionine synthase OS=Homo sapiens GN=MTR PE=1 SV=2	98.8	0
ISVILGDRW	0	9	sp|O60381|HBP1_HUMAN	HMG box-containing protein 1 OS=Homo sapiens GN=HBP1 PE=1 SV=2	99	0
ISVIQKEEF	0	9	sp|Q8NF50|DOCK8_HUMAN	Dedicator of cytokinesis protein 8 OS=Homo sapiens GN=DOCK8 PE=1 SV=3	99	0
ISVPIFKQF	0	9	sp|Q00341|VIGLN_HUMAN	Vigilin OS=Homo sapiens GN=HDLBP PE=1 SV=2	99	0
ISWGQGHFW	0	9	sp|Q9NNW5|WDR6_HUMAN	WD repeat-containing protein 6 OS=Homo sapiens GN=WDR6 PE=1 SV=1	99	0
ISYPPLHEW	0	9	sp|P43357|MAGA3_HUMAN; sp|P43365|MAGAC_HUMAN	Melanoma-associated antigen 3 OS=Homo sapiens GN=MAGEA3 PE=1 SV=1; Melanoma-associated antigen 12 OS=Homo sapiens GN=MAGEA12 PE=1 SV=2	97.1	0
ISYSGHDSF	0	9	sp|Q15399|TLR1_HUMAN	Toll-like receptor 1 OS=Homo sapiens GN=TLR1 PE=1 SV=3	99	0
ITAGAHRLW	0	9	sp|O00767|ACOD_HUMAN	Acyl-CoA desaturase OS=Homo sapiens GN=SCD PE=1 SV=2	99	0
ITAGAHRLW	Oxidation(W)@9	9	sp|O00767|ACOD_HUMAN	Acyl-CoA desaturase OS=Homo sapiens GN=SCD PE=1 SV=2	99	0
ITCFDVLKW	0	9	sp|Q86VZ1|P2RY8_HUMAN	P2Y purinoceptor 8 OS=Homo sapiens GN=P2RY8 PE=1 SV=1	99	0
ITCPKVNQF	0	9	sp|Q99460|PSMD1_HUMAN	26S proteasome non-ATPase regulatory subunit 1 OS=Homo sapiens GN=PSMD1 PE=1 SV=2	99	0
ITDFHPDTW	0	9	sp|Q8N2K1|UB2J2_HUMAN	Ubiquitin-conjugating enzyme E2 J2 OS=Homo sapiens GN=UBE2J2 PE=1 SV=3	99	0
ITEVQQKRW	0	9	sp|Q13868|EXOS2_HUMAN	Exosome complex component RRP4 OS=Homo sapiens GN=EXOSC2 PE=1 SV=2	95.7	0
ITFHDHALM	0	9	sp|P00403|COX2_HUMAN	Cytochrome c oxidase subunit 2 OS=Homo sapiens GN=MT-CO2 PE=1 SV=1	97.6	0
ITFHDHALM	Oxidation(M)@9	9	sp|P00403|COX2_HUMAN	Cytochrome c oxidase subunit 2 OS=Homo sapiens GN=MT-CO2 PE=1 SV=1	99	0
ITFLPFTHW	0	9	sp|Q8IWX5|SGPP2_HUMAN	Sphingosine-1-phosphate phosphatase 2 OS=Homo sapiens GN=SGPP2 PE=2 SV=1	99	0
ITGPWRSLW	0	9	sp|Q9Y5Q8|TF3C5_HUMAN	General transcription factor 3C polypeptide 5 OS=Homo sapiens GN=GTF3C5 PE=1 SV=2	99	0
ITGVPVVTW	0	9	sp|Q8NHM5|KDM2B_HUMAN	Lysine-specific demethylase 2B OS=Homo sapiens GN=KDM2B PE=1 SV=1	99	0
ITIPKNMHW	0	9	sp|Q9NY35|CLDN1_HUMAN	Claudin domain-containing protein 1 OS=Homo sapiens GN=CLDND1 PE=1 SV=1	99	0
ITKGVKEDF	0	9	sp|Q9NVR2|INT10_HUMAN	Integrator complex subunit 10 OS=Homo sapiens GN=INTS10 PE=1 SV=2	97.5	0
ITKHIGLVY	0	9	sp|P25787|PSA2_HUMAN	Proteasome subunit alpha type-2 OS=Homo sapiens GN=PSMA2 PE=1 SV=2	99	0
ITKIDKHNY	0	9	sp|Q9ULI0|ATD2B_HUMAN	ATPase family AAA domain-containing protein 2B OS=Homo sapiens GN=ATAD2B PE=1 SV=3	98.4	0
ITLDLIRVL	0	9	sp|Q8N5C6|SRBD1_HUMAN	S1 RNA-binding domain-containing protein 1 OS=Homo sapiens GN=SRBD1 PE=1 SV=2	99	0
ITLLEQNNW	0	9	sp|Q9UNN5|FAF1_HUMAN	FAS-associated factor 1 OS=Homo sapiens GN=FAF1 PE=1 SV=2	99	0
ITNDTVQTY	0	9	sp|O75643|U520_HUMAN	U5 small nuclear ribonucleoprotein 200 kDa helicase OS=Homo sapiens GN=SNRNP200 PE=1 SV=2	99	0
ITNKYQLVF	0	9	sp|Q9NYV6|RRN3_HUMAN	RNA polymerase I-specific transcription initiation factor RRN3 OS=Homo sapiens GN=RRN3 PE=1 SV=1	99	0
ITQEEYGEF	0	9	sp|P08238|HS90B_HUMAN	Heat shock protein HSP 90-beta OS=Homo sapiens GN=HSP90AB1 PE=1 SV=4	99	0
ITRDVNYGW	0	9	sp|P00156|CYB_HUMAN	Cytochrome b OS=Homo sapiens GN=MT-CYB PE=1 SV=2	97.8	0
ITRPFPFLM	0	9	sp|Q13342|SP140_HUMAN	Nuclear body protein SP140 OS=Homo sapiens GN=SP140 PE=1 SV=2	99	0
ITRPFPFLM	Oxidation(M)@9	9	sp|Q13342|SP140_HUMAN	Nuclear body protein SP140 OS=Homo sapiens GN=SP140 PE=1 SV=2	99	0
ITRPGAKLW	0	9	sp|Q9UBS4|DJB11_HUMAN	DnaJ homolog subfamily B member 11 OS=Homo sapiens GN=DNAJB11 PE=1 SV=1	98.7	0
ITRQKQLFY	0	9	sp|Q9UBU8|MO4L1_HUMAN	Mortality factor 4-like protein 1 OS=Homo sapiens GN=MORF4L1 PE=1 SV=2	96.7	0
ITSPTGETW	0	9	sp|Q2TAL8|QRIC1_HUMAN	Glutamine-rich protein 1 OS=Homo sapiens GN=QRICH1 PE=1 SV=1	99	0
ITSPVHVSF	0	9	sp|O95644|NFAC1_HUMAN	Nuclear factor of activated T-cells, cytoplasmic 1 OS=Homo sapiens GN=NFATC1 PE=1 SV=3	99	0
ITSVIKLMF	0	9	sp|Q8NBX0|SCPDL_HUMAN	Saccharopine dehydrogenase-like oxidoreductase OS=Homo sapiens GN=SCCPDH PE=1 SV=1	99	0
ITSVIKLMF	Oxidation(M)@8	9	sp|Q8NBX0|SCPDL_HUMAN	Saccharopine dehydrogenase-like oxidoreductase OS=Homo sapiens GN=SCCPDH PE=1 SV=1	99	0
ITTDVNPYY	0	9	sp|Q9P2J5|SYLC_HUMAN	Leucine--tRNA ligase, cytoplasmic OS=Homo sapiens GN=LARS PE=1 SV=2	99	0
ITTKAISRW	0	9	sp|P49368|TCPG_HUMAN	T-complex protein 1 subunit gamma OS=Homo sapiens GN=CCT3 PE=1 SV=4	99	0
ITTKAISRW	Oxidation(W)@9	9	sp|P49368|TCPG_HUMAN	T-complex protein 1 subunit gamma OS=Homo sapiens GN=CCT3 PE=1 SV=4	97.6	0
ITTSLTTKW	0	9	sp|Q9NYU2|UGGG1_HUMAN	UDP-glucose:glycoprotein glucosyltransferase 1 OS=Homo sapiens GN=UGGT1 PE=1 SV=3	99	0
ITTTINPRF	0	9	sp|P26010|ITB7_HUMAN	Integrin beta-7 OS=Homo sapiens GN=ITGB7 PE=1 SV=1	99	0
ITTVIQHVF	0	9	sp|Q9H3R5|CENPH_HUMAN	Centromere protein H OS=Homo sapiens GN=CENPH PE=1 SV=1	97.7	0
ITYPYTPQF	0	9	sp|Q8NET5|NFAM1_HUMAN	NFAT activation molecule 1 OS=Homo sapiens GN=NFAM1 PE=1 SV=1	98.5	0
ITYQHIDRW	0	9	sp|Q9UBQ5|EIF3K_HUMAN	Eukaryotic translation initiation factor 3 subunit K OS=Homo sapiens GN=EIF3K PE=1 SV=1	98.9	0
ITYTFHSTW	0	9	sp|P46977|STT3A_HUMAN	Dolichyl-diphosphooligosaccharide--protein glycosyltransferase subunit STT3A OS=Homo sapiens GN=STT3A PE=1 SV=2	99	0
IVAVPFSEW	0	9	sp|Q13772|NCOA4_HUMAN	Nuclear receptor coactivator 4 OS=Homo sapiens GN=NCOA4 PE=1 SV=1	99	0
IVKAMSDYW	0	9	sp|P86791|CCZ1_HUMAN; sp|P86790|CCZ1B_HUMAN	Vacuolar fusion protein CCZ1 homolog OS=Homo sapiens GN=CCZ1 PE=1 SV=1; Vacuolar fusion protein CCZ1 homolog B OS=Homo sapiens GN=CCZ1B PE=1 SV=1	99	0
IVKDLDWKW	0	9	sp|O15121|DEGS1_HUMAN	Sphingolipid delta(4)-desaturase DES1 OS=Homo sapiens GN=DEGS1 PE=1 SV=1	99	0
IVKKCLELF	0	9	sp|P08238|HS90B_HUMAN	Heat shock protein HSP 90-beta OS=Homo sapiens GN=HSP90AB1 PE=1 SV=4	97.4	0
IVKPLNPNF	0	9	sp|Q9NR45|SIAS_HUMAN	Sialic acid synthase OS=Homo sapiens GN=NANS PE=1 SV=2	99	0
IVMRYSAEW	0	9	sp|P41252|SYIC_HUMAN	Isoleucine--tRNA ligase, cytoplasmic OS=Homo sapiens GN=IARS PE=1 SV=2	99	0
IVYRLPWTW	0	9	sp|Q53TN4|CYBR1_HUMAN	Cytochrome b reductase 1 OS=Homo sapiens GN=CYBRD1 PE=1 SV=1	99	0
IWQAYLDYL	0	9	sp|Q15020|SART3_HUMAN	Squamous cell carcinoma antigen recognized by T-cells 3 OS=Homo sapiens GN=SART3 PE=1 SV=1	99	0
IYELMQTEF	0	9	sp|Q12802|AKP13_HUMAN	A-kinase anchor protein 13 OS=Homo sapiens GN=AKAP13 PE=1 SV=2	98	0
KAALLNQHY	0	9	sp|P07814|SYEP_HUMAN	Bifunctional glutamate/proline--tRNA ligase OS=Homo sapiens GN=EPRS PE=1 SV=5	98.6	0
KAEYLLREW	0	9	sp|A5YKK6|CNOT1_HUMAN	CCR4-NOT transcription complex subunit 1 OS=Homo sapiens GN=CNOT1 PE=1 SV=2	97	0
KAFPFHIIF	0	9	sp|Q02153|GCYB1_HUMAN	Guanylate cyclase soluble subunit beta-1 OS=Homo sapiens GN=GUCY1B3 PE=1 SV=1	99	0
KAIATTVTY	0	9	sp|O43808|PM34_HUMAN	Peroxisomal membrane protein PMP34 OS=Homo sapiens GN=SLC25A17 PE=1 SV=1	99	0
KAIDYIRFL	0	9	sp|P36956|SRBP1_HUMAN	Sterol regulatory element-binding protein 1 OS=Homo sapiens GN=SREBF1 PE=1 SV=2	99	0
KAIETQPNF	0	9	sp|O15294|OGT1_HUMAN	UDP-N-acetylglucosamine--peptide N-acetylglucosaminyltransferase 110 kDa subunit OS=Homo sapiens GN=OGT PE=1 SV=3	98.6	0
KAIKELEEW	0	9	sp|P09496|CLCA_HUMAN	Clathrin light chain A OS=Homo sapiens GN=CLTA PE=1 SV=1	96.6	0
KAIWNVINW	0	9	sp|P04179|SODM_HUMAN	Superoxide dismutase [Mn], mitochondrial OS=Homo sapiens GN=SOD2 PE=1 SV=2	99	0
KAKTNVKLW	0	9	sp|P10644|KAP0_HUMAN	cAMP-dependent protein kinase type I-alpha regulatory subunit OS=Homo sapiens GN=PRKAR1A PE=1 SV=1	98.3	0
KALEENNNF	0	9	sp|Q9NZ72|STMN3_HUMAN; sp|Q93045|STMN2_HUMAN	Stathmin-3 OS=Homo sapiens GN=STMN3 PE=1 SV=3; Stathmin-2 OS=Homo sapiens GN=STMN2 PE=1 SV=3	99	0
KALEYVFKF	0	9	sp|Q92608|DOCK2_HUMAN	Dedicator of cytokinesis protein 2 OS=Homo sapiens GN=DOCK2 PE=1 SV=2	98.3	0
KALKGQFNF	0	9	sp|Q9BZX2|UCK2_HUMAN	Uridine-cytidine kinase 2 OS=Homo sapiens GN=UCK2 PE=1 SV=1	97.3	0
KALKMTIFW	0	9	sp|Q96KA5|CLP1L_HUMAN	Cleft lip and palate transmembrane protein 1-like protein OS=Homo sapiens GN=CLPTM1L PE=1 SV=1	99	0
KALRLLVEL	0	9	sp|Q8TCU6|PREX1_HUMAN	Phosphatidylinositol 3,4,5-trisphosphate-dependent Rac exchanger 1 protein OS=Homo sapiens GN=PREX1 PE=1 SV=3	99	0
KALSMPEKW	0	9	sp|Q9Y3I1|FBX7_HUMAN	F-box only protein 7 OS=Homo sapiens GN=FBXO7 PE=1 SV=1	99	0
KAMGIMNSF	0	9	sp|Q99880|H2B1L_HUMAN; sp|Q99879|H2B1M_HUMAN; sp|Q99877|H2B1N_HUMAN; sp|Q93079|H2B1H_HUMAN; sp|Q5QNW6|H2B2F_HUMAN; sp|P62807|H2B1C_HUMAN; sp|P58876|H2B1D_HUMAN; sp|P57053|H2BFS_HUMAN; sp|O60814|H2B1K_HUMAN; sp|Q8N257|H2B3B_HUMAN; sp|Q6DRA6|H2B2D_HUMAN; sp|Q6DN03|H2B2C_HUMAN; sp|Q16778|H2B2E_HUMAN; sp|P33778|H2B1B_HUMAN; sp|P23527|H2B1O_HUMAN; sp|P06899|H2B1J_HUMAN	Histone H2B type 1-L OS=Homo sapiens GN=HIST1H2BL PE=1 SV=3; Histone H2B type 1-M OS=Homo sapiens GN=HIST1H2BM PE=1 SV=3; Histone H2B type 1-N OS=Homo sapiens GN=HIST1H2BN PE=1 SV=3; Histone H2B type 1-H OS=Homo sapiens GN=HIST1H2BH PE=1 SV=3; Histone H2B type 2-F OS=Homo sapiens GN=HIST2H2BF PE=1 SV=3; Histone H2B type 1-C/E/F/G/I OS=Homo sapiens GN=HIST1H2BC PE=1 SV=4; Histone H2B type 1-D OS=H…	99	0
KATPIKLIW	0	9	sp|P49685|GPR15_HUMAN	G-protein coupled receptor 15 OS=Homo sapiens GN=GPR15 PE=2 SV=1	97.2	0
KAVFLVPKW	0	9	sp|Q9H2M9|RBGPR_HUMAN	Rab3 GTPase-activating protein non-catalytic subunit OS=Homo sapiens GN=RAB3GAP2 PE=1 SV=1	99	0
KAVSLFLCY	0	9	sp|P09912|IFI6_HUMAN	Interferon alpha-inducible protein 6 OS=Homo sapiens GN=IFI6 PE=2 SV=2	98.3	0
KAYPKRPLL	0	9	sp|Q9GZR7|DDX24_HUMAN	ATP-dependent RNA helicase DDX24 OS=Homo sapiens GN=DDX24 PE=1 SV=1	99	0
KCVEVVKTF	0	9	sp|Q92769|HDAC2_HUMAN	Histone deacetylase 2 OS=Homo sapiens GN=HDAC2 PE=1 SV=2	98.6	0
KGFGDHIHW	0	9	sp|O95881|TXD12_HUMAN	Thioredoxin domain-containing protein 12 OS=Homo sapiens GN=TXNDC12 PE=1 SV=1	97.5	0
KGIADVPEW	0	9	sp|Q86V21|AACS_HUMAN	Acetoacetyl-CoA synthetase OS=Homo sapiens GN=AACS PE=1 SV=1	96	0
KGTERVWLW	0	9	sp|P49792|RBP2_HUMAN	E3 SUMO-protein ligase RanBP2 OS=Homo sapiens GN=RANBP2 PE=1 SV=2	96.9	0
KGTERVWVW	0	9	sp|Q99666|RGPD5_HUMAN; sp|Q7Z3J3|RGPD4_HUMAN; sp|O14715|RGPD8_HUMAN; sp|A6NKT7|RGPD3_HUMAN; sp|P0DJD1|RGPD2_HUMAN; sp|P0DJD0|RGPD1_HUMAN	RANBP2-like and GRIP domain-containing protein 5/6 OS=Homo sapiens GN=RGPD5 PE=1 SV=3; RanBP2-like and GRIP domain-containing protein 4 OS=Homo sapiens GN=RGPD4 PE=2 SV=3; RANBP2-like and GRIP domain-containing protein 8 OS=Homo sapiens GN=RGPD8 PE=1 SV=2; RanBP2-like and GRIP domain-containing protein 3 OS=Homo sapiens GN=RGPD3 PE=3 SV=2; RANBP2-like and GRIP domain-containing protein 2 OS=Homo …	96.7	0
KICDIAINW	0	9	sp|O15379|HDAC3_HUMAN	Histone deacetylase 3 OS=Homo sapiens GN=HDAC3 PE=1 SV=2	97.8	0
KIIPKTLTW	0	9	sp|O60449|LY75_HUMAN	Lymphocyte antigen 75 OS=Homo sapiens GN=LY75 PE=1 SV=3	99	0
KIKDFASHF	0	9	sp|Q8ND82|Z280C_HUMAN	Zinc finger protein 280C OS=Homo sapiens GN=ZNF280C PE=1 SV=1	99	0
KIKEPLYYW	0	9	sp|Q96RS6|NUDC1_HUMAN	NudC domain-containing protein 1 OS=Homo sapiens GN=NUDCD1 PE=1 SV=2	99	0
KIKYPENFF	0	9	sp|P62140|PP1B_HUMAN; sp|P62136|PP1A_HUMAN; sp|P36873|PP1G_HUMAN	Serine/threonine-protein phosphatase PP1-beta catalytic subunit OS=Homo sapiens GN=PPP1CB PE=1 SV=3; Serine/threonine-protein phosphatase PP1-alpha catalytic subunit OS=Homo sapiens GN=PPP1CA PE=1 SV=1; Serine/threonine-protein phosphatase PP1-gamma catalytic subunit OS=Homo sapiens GN=PPP1CC PE=1 SV=1	99	0
KILGKFYSW	0	9	sp|Q86UB9|TM135_HUMAN	Transmembrane protein 135 OS=Homo sapiens GN=TMEM135 PE=2 SV=2	99	0
KIMSVIREW	0	9	sp|P16615|AT2A2_HUMAN	Sarcoplasmic/endoplasmic reticulum calcium ATPase 2 OS=Homo sapiens GN=ATP2A2 PE=1 SV=1	98	0
KIRNFVVVF	0	9	sp|Q9BYX4|IFIH1_HUMAN	Interferon-induced helicase C domain-containing protein 1 OS=Homo sapiens GN=IFIH1 PE=1 SV=3	99	0
KISLISEKW	0	9	sp|Q70UQ0|IKIP_HUMAN	Inhibitor of nuclear factor kappa-B kinase-interacting protein OS=Homo sapiens GN=IKBIP PE=1 SV=1	98.9	0
KISNIIKQF	0	9	sp|Q7L523|RRAGA_HUMAN; sp|Q5VZM2|RRAGB_HUMAN	Ras-related GTP-binding protein A OS=Homo sapiens GN=RRAGA PE=1 SV=1; Ras-related GTP-binding protein B OS=Homo sapiens GN=RRAGB PE=1 SV=1	98.4	0
KLFDIRPIW	0	9	sp|Q9Y5Q8|TF3C5_HUMAN	General transcription factor 3C polypeptide 5 OS=Homo sapiens GN=GTF3C5 PE=1 SV=2	99	0
KLKPLLEKW	0	9	sp|P09086|PO2F2_HUMAN	POU domain, class 2, transcription factor 2 OS=Homo sapiens GN=POU2F2 PE=1 SV=3	99	0
KLKSKLVLW	0	9	sp|Q8NBQ5|DHB11_HUMAN	Estradiol 17-beta-dehydrogenase 11 OS=Homo sapiens GN=HSD17B11 PE=1 SV=3	99	0
KNMKHLWFF	0	9	sp|P06331|HV434_HUMAN	Immunoglobulin heavy variable 4-34 OS=Homo sapiens GN=IGHV4-34 PE=1 SV=2	99	0
KPWFDFRKW	0	9	sp|Q53T94|TAF1B_HUMAN	TATA box-binding protein-associated factor RNA polymerase I subunit B OS=Homo sapiens GN=TAF1B PE=1 SV=1	99	0
KSCVIVLRI	0	9	sp|Q96SI9|STRBP_HUMAN	Spermatid perinuclear RNA-binding protein OS=Homo sapiens GN=STRBP PE=1 SV=1	99	0
KSELLPAGW	0	9	sp|Q92530|PSMF1_HUMAN	Proteasome inhibitor PI31 subunit OS=Homo sapiens GN=PSMF1 PE=1 SV=2	99	0
KSFADINLY	0	9	sp|P01111|RASN_HUMAN	GTPase NRas OS=Homo sapiens GN=NRAS PE=1 SV=1	96.7	0
KSFDFHFGF	0	9	sp|Q13432|U119A_HUMAN	Protein unc-119 homolog A OS=Homo sapiens GN=UNC119 PE=1 SV=1	99	0
KSFEDIHHY	0	9	sp|P01116|RASK_HUMAN	GTPase KRas OS=Homo sapiens GN=KRAS PE=1 SV=1	99	0
KSFEGLFYF	0	9	sp|Q00610|CLH1_HUMAN	Clathrin heavy chain 1 OS=Homo sapiens GN=CLTC PE=1 SV=5	99	0
KSFENISKW	0	9	sp|P61026|RAB10_HUMAN	Ras-related protein Rab-10 OS=Homo sapiens GN=RAB10 PE=1 SV=1	99	0
KSFMDFGSW	Oxidation(M)@4	9	sp|Q9UBB9|TFP11_HUMAN	Tuftelin-interacting protein 11 OS=Homo sapiens GN=TFIP11 PE=1 SV=1	96.4	0
KSFNFAKKF	0	9	sp|Q9UNT1|RBL2B_HUMAN; sp|Q9UBK7|RBL2A_HUMAN	Rab-like protein 2B OS=Homo sapiens GN=RABL2B PE=1 SV=1; Rab-like protein 2A OS=Homo sapiens GN=RABL2A PE=1 SV=1	99	0
KSFPSIFKF	0	9	sp|Q8WUF8|F172A_HUMAN	Protein FAM172A OS=Homo sapiens GN=FAM172A PE=2 SV=1	99	0
KSFVKVYNY	0	9	sp|P61353|RL27_HUMAN	60S ribosomal protein L27 OS=Homo sapiens GN=RPL27 PE=1 SV=2	99	0
KSGVNRVVW	0	9	sp|O15297|PPM1D_HUMAN	Protein phosphatase 1D OS=Homo sapiens GN=PPM1D PE=1 SV=1	99	0
KSIDLIQKW	0	9	sp|P49585|PCY1A_HUMAN	Choline-phosphate cytidylyltransferase A OS=Homo sapiens GN=PCYT1A PE=1 SV=2	99	0
KSLKLIISM	0	9	sp|Q13459|MYO9B_HUMAN	Unconventional myosin-IXb OS=Homo sapiens GN=MYO9B PE=1 SV=3	99	0
KSMETKVQF	0	9	sp|Q15782|CH3L2_HUMAN	Chitinase-3-like protein 2 OS=Homo sapiens GN=CHI3L2 PE=1 SV=1	99	0
KSMETKVQF	Oxidation(M)@3	9	sp|Q15782|CH3L2_HUMAN	Chitinase-3-like protein 2 OS=Homo sapiens GN=CHI3L2 PE=1 SV=1	98.4	0
KSMFQRTTY	0	9	sp|Q9Y262|EIF3L_HUMAN	Eukaryotic translation initiation factor 3 subunit L OS=Homo sapiens GN=EIF3L PE=1 SV=1	99	0
KSRLSISGW	0	9	sp|Q8N543|OGFD1_HUMAN	Prolyl 3-hydroxylase OGFOD1 OS=Homo sapiens GN=OGFOD1 PE=1 SV=1	96.9	0
KSRPELLEY	0	9	sp|Q14258|TRI25_HUMAN	E3 ubiquitin/ISG15 ligase TRIM25 OS=Homo sapiens GN=TRIM25 PE=1 SV=2	99	0
KSSDIAKTF	0	9	sp|P13797|PLST_HUMAN	Plastin-3 OS=Homo sapiens GN=PLS3 PE=1 SV=4	99	0
KSSEVFTTF	0	9	sp|P40222|TXLNA_HUMAN	Alpha-taxilin OS=Homo sapiens GN=TXLNA PE=1 SV=3	98.4	0
KSSKIMESF	0	9	sp|P05023|AT1A1_HUMAN; sp|P13637|AT1A3_HUMAN	Sodium/potassium-transporting ATPase subunit alpha-1 OS=Homo sapiens GN=ATP1A1 PE=1 SV=1; Sodium/potassium-transporting ATPase subunit alpha-3 OS=Homo sapiens GN=ATP1A3 PE=1 SV=3	99	0
KSTDVAKTF	0	9	sp|P13796|PLSL_HUMAN	Plastin-2 OS=Homo sapiens GN=LCP1 PE=1 SV=6	99	0
KSVFKKFNW	0	9	sp|O60264|SMCA5_HUMAN	SWI/SNF-related matrix-associated actin-dependent regulator of chromatin subfamily A member 5 OS=Homo sapiens GN=SMARCA5 PE=1 SV=1	99	0
KSVGVFEAF	0	9	sp|O14972|DSCR3_HUMAN	Down syndrome critical region protein 3 OS=Homo sapiens GN=DSCR3 PE=2 SV=1	99	0
KSVLVKQTI	0	9	sp|Q9UHX1|PUF60_HUMAN	Poly(U)-binding-splicing factor PUF60 OS=Homo sapiens GN=PUF60 PE=1 SV=1	99	0
KSVTAFFKW	0	9	sp|Q04637|IF4G1_HUMAN	Eukaryotic translation initiation factor 4 gamma 1 OS=Homo sapiens GN=EIF4G1 PE=1 SV=4	99	0
KSVTLGYLF	0	9	sp|P55265|DSRAD_HUMAN	Double-stranded RNA-specific adenosine deaminase OS=Homo sapiens GN=ADAR PE=1 SV=4	99	0
KTAEDMNLF	0	9	sp|O95864|FADS2_HUMAN	Fatty acid desaturase 2 OS=Homo sapiens GN=FADS2 PE=1 SV=1	97.6	0
KTAEELMNF	0	9	sp|P50990|TCPQ_HUMAN	T-complex protein 1 subunit theta OS=Homo sapiens GN=CCT8 PE=1 SV=4	99	0
KTAPFDSRF	0	9	sp|P14854|CX6B1_HUMAN	Cytochrome c oxidase subunit 6B1 OS=Homo sapiens GN=COX6B1 PE=1 SV=2	97.3	0
KTFARYLSF	0	9	sp|P49736|MCM2_HUMAN	DNA replication licensing factor MCM2 OS=Homo sapiens GN=MCM2 PE=1 SV=4	99	0
KTFLIPVLF	0	9	sp|Q15034|HERC3_HUMAN	Probable E3 ubiquitin-protein ligase HERC3 OS=Homo sapiens GN=HERC3 PE=1 SV=1	98.5	0
KTFPYQHRY	0	9	sp|Q8NI27|THOC2_HUMAN	THO complex subunit 2 OS=Homo sapiens GN=THOC2 PE=1 SV=2	99	0
KTFTTQETI	0	9	sp|P06744|G6PI_HUMAN	Glucose-6-phosphate isomerase OS=Homo sapiens GN=GPI PE=1 SV=4	95.9	0
KTIDGQQTI	0	9	sp|P52907|CAZA1_HUMAN	F-actin-capping protein subunit alpha-1 OS=Homo sapiens GN=CAPZA1 PE=1 SV=3	99	0
KTIKLWNTL	0	9	sp|P63244|RACK1_HUMAN	Receptor of activated protein C kinase 1 OS=Homo sapiens GN=RACK1 PE=1 SV=3	99	0
KTKEIEQVY	0	9	sp|Q8NEY8|PPHLN_HUMAN	Periphilin-1 OS=Homo sapiens GN=PPHLN1 PE=1 SV=2	99	0
KTKEVIQEW	0	9	sp|Q9Y490|TLN1_HUMAN	Talin-1 OS=Homo sapiens GN=TLN1 PE=1 SV=3	98	0
KTKFPAEQY	0	9	sp|Q15631|TSN_HUMAN	Translin OS=Homo sapiens GN=TSN PE=1 SV=1	99	0
KTLELPHVF	0	9	sp|O43913|ORC5_HUMAN	Origin recognition complex subunit 5 OS=Homo sapiens GN=ORC5 PE=1 SV=1	99	0
KTLPSKPSW	0	9	sp|Q8WV28|BLNK_HUMAN	B-cell linker protein OS=Homo sapiens GN=BLNK PE=1 SV=2	97.7	0
KTLPTEAMW	0	9	sp|Q9NYH9|UTP6_HUMAN	U3 small nucleolar RNA-associated protein 6 homolog OS=Homo sapiens GN=UTP6 PE=2 SV=2	99	0
KTLPVAFKV	0	9	sp|Q13950|RUNX2_HUMAN; sp|Q13761|RUNX3_HUMAN	Runt-related transcription factor 2 OS=Homo sapiens GN=RUNX2 PE=1 SV=2; Runt-related transcription factor 3 OS=Homo sapiens GN=RUNX3 PE=1 SV=2	99	0
KTLTLPFSW	0	9	sp|Q6IQ21|ZN770_HUMAN	Zinc finger protein 770 OS=Homo sapiens GN=ZNF770 PE=1 SV=1	99	0
KTLYHITLW	0	9	sp|Q9UKR5|ERG28_HUMAN	Probable ergosterol biosynthetic protein 28 OS=Homo sapiens GN=ERG28 PE=1 SV=1	97.8	0
KTMKQQLQF	0	9	sp|A4D1P6|WDR91_HUMAN	WD repeat-containing protein 91 OS=Homo sapiens GN=WDR91 PE=1 SV=2	98.8	0
KTNKFTYGF	0	9	sp|Q93050|VPP1_HUMAN	V-type proton ATPase 116 kDa subunit a isoform 1 OS=Homo sapiens GN=ATP6V0A1 PE=1 SV=3	99	0
KTNTVLKVL	0	9	sp|Q92673|SORL_HUMAN	Sortilin-related receptor OS=Homo sapiens GN=SORL1 PE=1 SV=2	97.9	0
KTNVPVKLF	0	9	sp|Q9UKM9|RALY_HUMAN	RNA-binding protein Raly OS=Homo sapiens GN=RALY PE=1 SV=1	99	0
KTQGPRALW	0	9	sp|Q96AG3|S2546_HUMAN	Solute carrier family 25 member 46 OS=Homo sapiens GN=SLC25A46 PE=1 SV=1	98.6	0
KTRIIDVVY	0	9	sp|P62241|RS8_HUMAN	40S ribosomal protein S8 OS=Homo sapiens GN=RPS8 PE=1 SV=2	99	0
KTRIPPRTY	0	9	sp|Q9BWU0|NADAP_HUMAN	Kanadaptin OS=Homo sapiens GN=SLC4A1AP PE=1 SV=1	99	0
KTRYIFDLF	0	9	sp|P41223|BUD31_HUMAN	Protein BUD31 homolog OS=Homo sapiens GN=BUD31 PE=1 SV=2	99	0
KTVVGGAMF	0	9	sp|P13073|COX41_HUMAN	Cytochrome c oxidase subunit 4 isoform 1, mitochondrial OS=Homo sapiens GN=COX4I1 PE=1 SV=1	99	0
KTVVKELTW	0	9	sp|Q8WXB1|MT21A_HUMAN	Protein N-lysine methyltransferase METTL21A OS=Homo sapiens GN=METTL21A PE=1 SV=2	98.9	0
KTVVNKDVF	0	9	sp|P61353|RL27_HUMAN	60S ribosomal protein L27 OS=Homo sapiens GN=RPL27 PE=1 SV=2	99	0
KVASALEKW	0	9	sp|Q9UIG0|BAZ1B_HUMAN	Tyrosine-protein kinase BAZ1B OS=Homo sapiens GN=BAZ1B PE=1 SV=2	99	0
KVKGPFVTW	0	9	sp|Q12789|TF3C1_HUMAN	General transcription factor 3C polypeptide 1 OS=Homo sapiens GN=GTF3C1 PE=1 SV=4	98.8	0
KVKGYDNLF	0	9	sp|O43681|ASNA_HUMAN	ATPase ASNA1 OS=Homo sapiens GN=ASNA1 PE=1 SV=2	95.6	0
KVKLAVLKY	0	9	sp|P62979|RS27A_HUMAN	Ubiquitin-40S ribosomal protein S27a OS=Homo sapiens GN=RPS27A PE=1 SV=2	99	0
KVKPNLQTF	0	9	sp|Q96EY7|PTCD3_HUMAN	Pentatricopeptide repeat domain-containing protein 3, mitochondrial OS=Homo sapiens GN=PTCD3 PE=1 SV=3	98.2	0
KVLDLNPGF	0	9	sp|Q5I0X7|TTC32_HUMAN	Tetratricopeptide repeat protein 32 OS=Homo sapiens GN=TTC32 PE=1 SV=1	97.3	0
KVLIDIREY	0	9	sp|P53999|TCP4_HUMAN	Activated RNA polymerase II transcriptional coactivator p15 OS=Homo sapiens GN=SUB1 PE=1 SV=3	99	0
KVLKIHINF	0	9	sp|Q6P1X5|TAF2_HUMAN	Transcription initiation factor TFIID subunit 2 OS=Homo sapiens GN=TAF2 PE=1 SV=3	96.9	0
KVLLILSKW	0	9	sp|Q9HCE0|EPG5_HUMAN	Ectopic P granules protein 5 homolog OS=Homo sapiens GN=EPG5 PE=1 SV=2	98.6	0
KVMPFANLM	0	9	sp|Q9NVU0|RPC5_HUMAN	DNA-directed RNA polymerase III subunit RPC5 OS=Homo sapiens GN=POLR3E PE=1 SV=1	99	0
KVVDVVRNL	0	9	sp|P20591|MX1_HUMAN	Interferon-induced GTP-binding protein Mx1 OS=Homo sapiens GN=MX1 PE=1 SV=4	97.4	0
KVWKAPSSW	0	9	sp|Q99728|BARD1_HUMAN	BRCA1-associated RING domain protein 1 OS=Homo sapiens GN=BARD1 PE=1 SV=2	98.4	0
KVWMSKYGW	0	9	sp|Q9UBQ5|EIF3K_HUMAN	Eukaryotic translation initiation factor 3 subunit K OS=Homo sapiens GN=EIF3K PE=1 SV=1	99	0
KVYFIYEGY	0	9	sp|Q01813|PFKAP_HUMAN	ATP-dependent 6-phosphofructokinase, platelet type OS=Homo sapiens GN=PFKP PE=1 SV=2	99	0
LAAEFSSNW	0	9	sp|Q9UH99|SUN2_HUMAN	SUN domain-containing protein 2 OS=Homo sapiens GN=SUN2 PE=1 SV=3	97.5	0
LAAKLLAKY	0	9	sp|Q01415|GALK2_HUMAN	N-acetylgalactosamine kinase OS=Homo sapiens GN=GALK2 PE=1 SV=1	97.2	0
LAAKVVQMF	0	9	sp|Q969F9|HPS3_HUMAN	Hermansky-Pudlak syndrome 3 protein OS=Homo sapiens GN=HPS3 PE=1 SV=1	96.9	0
LAASVISKW	0	9	sp|Q8NEW0|ZNT7_HUMAN	Zinc transporter 7 OS=Homo sapiens GN=SLC30A7 PE=2 SV=1	99	0
LAAVRGEQW	0	9	sp|P13498|CY24A_HUMAN	Cytochrome b-245 light chain OS=Homo sapiens GN=CYBA PE=1 SV=3	99	0
LAAWLRHEW	0	9	sp|Q9BV10|ALG12_HUMAN	Dol-P-Man:Man(7)GlcNAc(2)-PP-Dol alpha-1,6-mannosyltransferase OS=Homo sapiens GN=ALG12 PE=1 SV=1	98.9	0
LAHGADVNW	0	9	sp|Q15057|ACAP2_HUMAN	Arf-GAP with coiled-coil, ANK repeat and PH domain-containing protein 2 OS=Homo sapiens GN=ACAP2 PE=1 SV=3	96.3	0
LAKGWAPTF	0	9	sp|Q00325|MPCP_HUMAN	Phosphate carrier protein, mitochondrial OS=Homo sapiens GN=SLC25A3 PE=1 SV=2	99	0
LAKIYAMHW	0	9	sp|P62879|GBB2_HUMAN; sp|P62873|GBB1_HUMAN; sp|P16520|GBB3_HUMAN; sp|Q9HAV0|GBB4_HUMAN	Guanine nucleotide-binding protein G(I)/G(S)/G(T) subunit beta-2 OS=Homo sapiens GN=GNB2 PE=1 SV=3; Guanine nucleotide-binding protein G(I)/G(S)/G(T) subunit beta-1 OS=Homo sapiens GN=GNB1 PE=1 SV=3; Guanine nucleotide-binding protein G(I)/G(S)/G(T) subunit beta-3 OS=Homo sapiens GN=GNB3 PE=1 SV=1; Guanine nucleotide-binding protein subunit beta-4 OS=Homo sapiens GN=GNB4 PE=1 SV=3	99	0
LAKVIHEKW	0	9	sp|Q86UW6|N4BP2_HUMAN	NEDD4-binding protein 2 OS=Homo sapiens GN=N4BP2 PE=1 SV=2	97.8	0
LALFNPDVC	Glutathione(C)@9	9	sp|O00483|NDUA4_HUMAN	Cytochrome c oxidase subunit NDUFA4 OS=Homo sapiens GN=NDUFA4 PE=1 SV=1	99	0
LALVKPEVW	0	9	sp|Q9UL46|PSME2_HUMAN	Proteasome activator complex subunit 2 OS=Homo sapiens GN=PSME2 PE=1 SV=4	99	0
LANDVAEQW	0	9	sp|P61088|UBE2N_HUMAN	Ubiquitin-conjugating enzyme E2 N OS=Homo sapiens GN=UBE2N PE=1 SV=1	99	0
LANKLYERW	0	9	sp|A2VDJ0|T131L_HUMAN	Transmembrane protein 131-like OS=Homo sapiens GN=TMEM131L PE=1 SV=2	99	0
LANKTPHTW	0	9	sp|Q9NVH2|INT7_HUMAN	Integrator complex subunit 7 OS=Homo sapiens GN=INTS7 PE=1 SV=1	99	0
LAPILDDGW	0	9	sp|P26010|ITB7_HUMAN	Integrin beta-7 OS=Homo sapiens GN=ITGB7 PE=1 SV=1	98.7	0
LAQRVLLTW	0	9	sp|Q9H2L4|TMM60_HUMAN	Transmembrane protein 60 OS=Homo sapiens GN=TMEM60 PE=2 SV=1	99	0
LARALSPAF	0	9	sp|Q92542|NICA_HUMAN	Nicastrin OS=Homo sapiens GN=NCSTN PE=1 SV=2	98.9	0
LAREVYTEW	0	9	sp|Q96MN5|TEAN2_HUMAN	Transcription elongation factor A N-terminal and central domain-containing protein 2 OS=Homo sapiens GN=TCEANC2 PE=1 SV=1	98.6	0
LARTSSAEY	0	9	sp|P49327|FAS_HUMAN	Fatty acid synthase OS=Homo sapiens GN=FASN PE=1 SV=3	99	0
LAVPEEHVW	0	9	sp|Q8WV74|NUDT8_HUMAN	Nucleoside diphosphate-linked moiety X motif 8 OS=Homo sapiens GN=NUDT8 PE=1 SV=2	99	0
LAVPFCVNF	0	9	sp|Q9Y266|NUDC_HUMAN	Nuclear migration protein nudC OS=Homo sapiens GN=NUDC PE=1 SV=1	99	0
LAVPFQWKW	0	9	sp|Q5VW38|GP107_HUMAN	Protein GPR107 OS=Homo sapiens GN=GPR107 PE=1 SV=1	99	0
LAWSGVLEW	0	9	sp|Q86YD1|PTOV1_HUMAN; sp|Q71SY5|MED25_HUMAN	Prostate tumor-overexpressed gene 1 protein OS=Homo sapiens GN=PTOV1 PE=1 SV=1; Mediator of RNA polymerase II transcription subunit 25 OS=Homo sapiens GN=MED25 PE=1 SV=2	99	0
LAWSGVMEW	0	9	sp|Q86YD1|PTOV1_HUMAN	Prostate tumor-overexpressed gene 1 protein OS=Homo sapiens GN=PTOV1 PE=1 SV=1	97.5	0
LAWSGVMEW	Oxidation(M)@7	9	sp|Q86YD1|PTOV1_HUMAN	Prostate tumor-overexpressed gene 1 protein OS=Homo sapiens GN=PTOV1 PE=1 SV=1	99	0
LCFSPNRYW	0	9	sp|P63244|RACK1_HUMAN	Receptor of activated protein C kinase 1 OS=Homo sapiens GN=RACK1 PE=1 SV=3	99	0
LIRELFPTW	0	9	sp|P13284|GILT_HUMAN	Gamma-interferon-inducible lysosomal thiol reductase OS=Homo sapiens GN=IFI30 PE=1 SV=3	99	0
LIWKNQNSW	0	9	sp|P20700|LMNB1_HUMAN	Lamin-B1 OS=Homo sapiens GN=LMNB1 PE=1 SV=2	98.2	0
LLGYTPEEL	0	9	sp|P14921|ETS1_HUMAN	Protein C-ets-1 OS=Homo sapiens GN=ETS1 PE=1 SV=1	99	0
LLLGFMKQW	0	9	sp|Q13077|TRAF1_HUMAN	TNF receptor-associated factor 1 OS=Homo sapiens GN=TRAF1 PE=1 SV=1	99	0
LLNPVIYTW	0	9	sp|O95136|S1PR2_HUMAN	Sphingosine 1-phosphate receptor 2 OS=Homo sapiens GN=S1PR2 PE=1 SV=2	99	0
LLRPTEVYW	0	9	sp|Q9H4Z3|PCIF1_HUMAN	Phosphorylated CTD-interacting factor 1 OS=Homo sapiens GN=PCIF1 PE=1 SV=1	98.4	0
LPAAGKTTW	0	9	sp|Q9BUJ2|HNRL1_HUMAN	Heterogeneous nuclear ribonucleoprotein U-like protein 1 OS=Homo sapiens GN=HNRNPUL1 PE=1 SV=2	99	0
LQLPLHPSW	0	9	sp|Q8NEF9|SRFB1_HUMAN	Serum response factor-binding protein 1 OS=Homo sapiens GN=SRFBP1 PE=1 SV=1	99	0
LSAKKLPNW	0	9	sp|Q13118|KLF10_HUMAN	Krueppel-like factor 10 OS=Homo sapiens GN=KLF10 PE=1 SV=1	99	0
LSDSQLKVW	0	9	sp|Q9UBQ5|EIF3K_HUMAN	Eukaryotic translation initiation factor 3 subunit K OS=Homo sapiens GN=EIF3K PE=1 SV=1	99	0
LSEAVHWTW	0	9	sp|Q6NUQ4|TM214_HUMAN	Transmembrane protein 214 OS=Homo sapiens GN=TMEM214 PE=1 SV=2	99	0
LSEEPILKW	0	9	sp|Q7L1Q6|BZW1_HUMAN	Basic leucine zipper and W2 domain-containing protein 1 OS=Homo sapiens GN=BZW1 PE=1 SV=1	99	0
LSERQVKIW	0	9	sp|Q99626|CDX2_HUMAN; sp|Q00056|HXA4_HUMAN; sp|P17482|HXB9_HUMAN; sp|O14627|CDX4_HUMAN	Homeobox protein CDX-2 OS=Homo sapiens GN=CDX2 PE=1 SV=3; Homeobox protein Hox-A4 OS=Homo sapiens GN=HOXA4 PE=2 SV=3; Homeobox protein Hox-B9 OS=Homo sapiens GN=HOXB9 PE=1 SV=2; Homeobox protein CDX-4 OS=Homo sapiens GN=CDX4 PE=1 SV=1	97.6	0
LSFLGGIRW	0	9	sp|Q5SWH9|TMM69_HUMAN	Transmembrane protein 69 OS=Homo sapiens GN=TMEM69 PE=2 SV=1	99	0
LSFSKDWSF	0	9	sp|P61769|B2MG_HUMAN	Beta-2-microglobulin OS=Homo sapiens GN=B2M PE=1 SV=1	99	0
LSFTHPISF	0	9	sp|Q9NTI5|PDS5B_HUMAN	Sister chromatid cohesion protein PDS5 homolog B OS=Homo sapiens GN=PDS5B PE=1 SV=1	99	0
LSGPFVQKW	0	9	sp|P22102|PUR2_HUMAN	Trifunctional purine biosynthetic protein adenosine-3 OS=Homo sapiens GN=GART PE=1 SV=1	98.7	0
LSHYWMPKW	0	9	sp|P08243|ASNS_HUMAN	Asparagine synthetase [glutamine-hydrolyzing] OS=Homo sapiens GN=ASNS PE=1 SV=4	99	0
LSIHISKNF	0	9	sp|Q9GZP4|PITH1_HUMAN	PITH domain-containing protein 1 OS=Homo sapiens GN=PITHD1 PE=1 SV=1	98.2	0
LSIHLQHKF	0	9	sp|Q86XI2|CNDG2_HUMAN	Condensin-2 complex subunit G2 OS=Homo sapiens GN=NCAPG2 PE=1 SV=1	97.9	0
LSIKDPKLY	0	9	sp|O94804|STK10_HUMAN	Serine/threonine-protein kinase 10 OS=Homo sapiens GN=STK10 PE=1 SV=1	99	0
LSKDIMVHF	0	9	sp|Q13619|CUL4A_HUMAN	Cullin-4A OS=Homo sapiens GN=CUL4A PE=1 SV=3	99	0
LSKKLVVRW	0	9	sp|Q96H35|RBM18_HUMAN	Probable RNA-binding protein 18 OS=Homo sapiens GN=RBM18 PE=2 SV=1	99	0
LSKPNPPSL	0	9	sp|Q9UKK3|PARP4_HUMAN	Poly [ADP-ribose] polymerase 4 OS=Homo sapiens GN=PARP4 PE=1 SV=3	99	0
LSKRVLIMY	0	9	sp|Q9BTX1|NDC1_HUMAN	Nucleoporin NDC1 OS=Homo sapiens GN=NDC1 PE=1 SV=2	99	0
LSKTEFLSF	0	9	sp|P31949|S10AB_HUMAN	Protein S100-A11 OS=Homo sapiens GN=S100A11 PE=1 SV=2	96.7	0
LSLGVVKEF	0	9	sp|Q9H7X0|NAA60_HUMAN	N-alpha-acetyltransferase 60 OS=Homo sapiens GN=NAA60 PE=1 SV=1	99	0
LSLPSSWDY	0	9	sp|Q6NY19|KANK3_HUMAN; sp|Q8N7I0|GVQW1_HUMAN	KN motif and ankyrin repeat domain-containing protein 3 OS=Homo sapiens GN=KANK3 PE=1 SV=1; Protein GVQW1 OS=Homo sapiens GN=GVQW1 PE=2 SV=1	99	0
LSLRDLLNW	0	9	sp|Q9NU22|MDN1_HUMAN	Midasin OS=Homo sapiens GN=MDN1 PE=1 SV=2	99	0
LSLRVLPEF	0	9	sp|Q5VW36|FOCAD_HUMAN	Focadhesin OS=Homo sapiens GN=FOCAD PE=1 SV=1	99	0
LSNARPDNW	0	9	sp|Q15326|ZMY11_HUMAN	Zinc finger MYND domain-containing protein 11 OS=Homo sapiens GN=ZMYND11 PE=1 SV=2	99	0
LSNTVMPRF	0	9	sp|P35221|CTNA1_HUMAN	Catenin alpha-1 OS=Homo sapiens GN=CTNNA1 PE=1 SV=1	99	0
LSQEQLRQW	0	9	sp|P32248|CCR7_HUMAN	C-C chemokine receptor type 7 OS=Homo sapiens GN=CCR7 PE=2 SV=2	99	0
LSQPKIVKW	0	9	sp|P61769|B2MG_HUMAN	Beta-2-microglobulin OS=Homo sapiens GN=B2M PE=1 SV=1	99	0
LSRELFESW	0	9	sp|Q9UKF6|CPSF3_HUMAN	Cleavage and polyadenylation specificity factor subunit 3 OS=Homo sapiens GN=CPSF3 PE=1 SV=1	99	0
LSRSIVKRW	0	9	sp|P06276|CHLE_HUMAN	Cholinesterase OS=Homo sapiens GN=BCHE PE=1 SV=1	98.1	0
LSRVMIHVF	0	9	sp|Q07820|MCL1_HUMAN	Induced myeloid leukemia cell differentiation protein Mcl-1 OS=Homo sapiens GN=MCL1 PE=1 SV=3	99	0
LSSPVTKSF	0	9	sp|P01834|IGKC_HUMAN	Immunoglobulin kappa constant OS=Homo sapiens GN=IGKC PE=1 SV=2	99	0
LSTIKQLLW	0	9	sp|O00329|PK3CD_HUMAN	Phosphatidylinositol 4,5-bisphosphate 3-kinase catalytic subunit delta isoform OS=Homo sapiens GN=PIK3CD PE=1 SV=2	99	0
LSTLVRPVF	0	9	sp|O00506|STK25_HUMAN	Serine/threonine-protein kinase 25 OS=Homo sapiens GN=STK25 PE=1 SV=1	99	0
LSTTIQEEF	0	9	sp|Q14566|MCM6_HUMAN	DNA replication licensing factor MCM6 OS=Homo sapiens GN=MCM6 PE=1 SV=1	96.3	0
LSVETDYTF	0	9	sp|P05388|RLA0_HUMAN; sp|Q8NHW5|RLA0L_HUMAN	60S acidic ribosomal protein P0 OS=Homo sapiens GN=RPLP0 PE=1 SV=1; 60S acidic ribosomal protein P0-like OS=Homo sapiens GN=RPLP0P6 PE=5 SV=1	99	0
LSVPSPFTW	0	9	sp|Q12968|NFAC3_HUMAN	Nuclear factor of activated T-cells, cytoplasmic 3 OS=Homo sapiens GN=NFATC3 PE=1 SV=1	99	0
LSWQYLTTL	0	9	sp|P37268|FDFT_HUMAN	Squalene synthase OS=Homo sapiens GN=FDFT1 PE=1 SV=1	96.4	0
LTAEQRSAW	0	9	sp|Q9H089|LSG1_HUMAN	Large subunit GTPase 1 homolog OS=Homo sapiens GN=LSG1 PE=1 SV=2	97.4	0
LTAKILEAF	0	9	sp|Q8TCU6|PREX1_HUMAN	Phosphatidylinositol 3,4,5-trisphosphate-dependent Rac exchanger 1 protein OS=Homo sapiens GN=PREX1 PE=1 SV=3	99	0
LTAKVFRTY	0	9	sp|P11387|TOP1_HUMAN	DNA topoisomerase 1 OS=Homo sapiens GN=TOP1 PE=1 SV=2	97	0
LTGELERLW	0	9	sp|Q9UHR6|ZNHI2_HUMAN	Zinc finger HIT domain-containing protein 2 OS=Homo sapiens GN=ZNHIT2 PE=1 SV=1	99	0
LTIDHVPIW	0	9	sp|Q8NFZ0|FBH1_HUMAN	F-box DNA helicase 1 OS=Homo sapiens GN=FBXO18 PE=1 SV=2	99	0
LTKPFEYLF	0	9	sp|Q9H9Y6|RPA2_HUMAN	DNA-directed RNA polymerase I subunit RPA2 OS=Homo sapiens GN=POLR1B PE=1 SV=2	99	0
LTKPIVCWC	Oxidation(C)@7	9	sp|P53396|ACLY_HUMAN	ATP-citrate synthase OS=Homo sapiens GN=ACLY PE=1 SV=3	98.2	0
LTLDGVKSW	0	9	sp|P53396|ACLY_HUMAN	ATP-citrate synthase OS=Homo sapiens GN=ACLY PE=1 SV=3	98.3	0
LTLEERVHF	0	9	sp|Q9UHD8|SEPT9_HUMAN	Septin-9 OS=Homo sapiens GN=SEPT9 PE=1 SV=2	99	0
LTLEGIRQF	0	9	sp|P60842|IF4A1_HUMAN	Eukaryotic initiation factor 4A-I OS=Homo sapiens GN=EIF4A1 PE=1 SV=1	98.5	0
LTLILQEKY	0	9	sp|Q14201|BTG3_HUMAN	Protein BTG3 OS=Homo sapiens GN=BTG3 PE=1 SV=3	99	0
LTLPVNHIF	0	9	sp|Q5UIP0|RIF1_HUMAN	Telomere-associated protein RIF1 OS=Homo sapiens GN=RIF1 PE=1 SV=2	99	0
LTLRAIKLW	0	9	sp|Q9NRJ5|PAPOB_HUMAN; sp|P51003|PAPOA_HUMAN	Poly(A) polymerase beta OS=Homo sapiens GN=PAPOLB PE=2 SV=1; Poly(A) polymerase alpha OS=Homo sapiens GN=PAPOLA PE=1 SV=4	96	0
LTLREVEVF	0	9	sp|Q9NZT2|OGFR_HUMAN	Opioid growth factor receptor OS=Homo sapiens GN=OGFR PE=1 SV=3	99	0
LTPVIPALW	0	9	sp|Q9NRJ1|MOST1_HUMAN; sp|Q7Z5D8|NANGN_HUMAN; sp|K7EIQ3|CS082_HUMAN	Protein MOST-1 OS=Homo sapiens GN=C8orf17 PE=1 SV=1; NANOG neighbor homeobox OS=Homo sapiens GN=NANOGNB PE=2 SV=1; Uncharacterized protein ZNF561-AS1 OS=Homo sapiens GN=ZNF561-AS1 PE=4 SV=1	99	0
LTPVVVTLW	0	9	sp|P11802|CDK4_HUMAN	Cyclin-dependent kinase 4 OS=Homo sapiens GN=CDK4 PE=1 SV=2	99	0
LTREDLEKF	0	9	sp|Q13363|CTBP1_HUMAN; sp|P56545|CTBP2_HUMAN	C-terminal-binding protein 1 OS=Homo sapiens GN=CTBP1 PE=1 SV=2; C-terminal-binding protein 2 OS=Homo sapiens GN=CTBP2 PE=1 SV=1	99	0
LTRIDRWFL	0	9	sp|P27708|PYR1_HUMAN	CAD protein OS=Homo sapiens GN=CAD PE=1 SV=3	99	0
LTRPGSSYF	0	9	sp|O75937|DNJC8_HUMAN	DnaJ homolog subfamily C member 8 OS=Homo sapiens GN=DNAJC8 PE=1 SV=2	99	0
LTRVEVTEF	0	9	sp|Q01105|SET_HUMAN	Protein SET OS=Homo sapiens GN=SET PE=1 SV=3	99	0
LTSPIEASW	0	9	sp|Q92622|RUBIC_HUMAN	Run domain Beclin-1-interacting and cysteine-rich domain-containing protein OS=Homo sapiens GN=RUBCN PE=1 SV=4	98.1	0
LTSRVTAHW	0	9	sp|Q9UFC0|LRWD1_HUMAN	Leucine-rich repeat and WD repeat-containing protein 1 OS=Homo sapiens GN=LRWD1 PE=1 SV=2	98.7	0
LTSTLQQDW	0	9	sp|Q96R06|SPAG5_HUMAN	Sperm-associated antigen 5 OS=Homo sapiens GN=SPAG5 PE=1 SV=2	98.4	0
LTTDIIEKY	0	9	sp|Q5H9U9|DDX6L_HUMAN	Probable ATP-dependent RNA helicase DDX60-like OS=Homo sapiens GN=DDX60L PE=2 SV=2	96.5	0
LTVIHDFLF	0	9	sp|Q96CS3|FAF2_HUMAN	FAS-associated factor 2 OS=Homo sapiens GN=FAF2 PE=1 SV=2	99	0
LTVQVARVY	0	9	sp|P57076|CU059_HUMAN	UPF0769 protein C21orf59 OS=Homo sapiens GN=C21orf59 PE=1 SV=1	99	0
LTVRNLPQY	0	9	sp|Q15233|NONO_HUMAN	Non-POU domain-containing octamer-binding protein OS=Homo sapiens GN=NONO PE=1 SV=4	99	0
LTYENVERW	0	9	sp|Q15907|RB11B_HUMAN; sp|P62491|RB11A_HUMAN	Ras-related protein Rab-11B OS=Homo sapiens GN=RAB11B PE=1 SV=4; Ras-related protein Rab-11A OS=Homo sapiens GN=RAB11A PE=1 SV=3	99	0
LTYWPQKYW	0	9	sp|P57054|PIGP_HUMAN	Phosphatidylinositol N-acetylglucosaminyltransferase subunit P OS=Homo sapiens GN=PIGP PE=1 SV=3	99	0
LVFLEHVFW	0	9	sp|O60337|MARH6_HUMAN	E3 ubiquitin-protein ligase MARCH6 OS=Homo sapiens GN=MARCH6 PE=1 SV=2	99	0
LVHAVQALW	0	9	sp|P24001|IL32_HUMAN	Interleukin-32 OS=Homo sapiens GN=IL32 PE=1 SV=3	99	0
LVLPIAYEF	0	9	sp|Q9UBN7|HDAC6_HUMAN	Histone deacetylase 6 OS=Homo sapiens GN=HDAC6 PE=1 SV=2	99	0
LVLQRPQTW	0	9	sp|P22314|UBA1_HUMAN	Ubiquitin-like modifier-activating enzyme 1 OS=Homo sapiens GN=UBA1 PE=1 SV=3	99	0
LVMTHALQW	0	9	sp|Q16576|RBBP7_HUMAN	Histone-binding protein RBBP7 OS=Homo sapiens GN=RBBP7 PE=1 SV=1	99	0
LVNKELNFW	0	9	sp|Q9H078|CLPB_HUMAN	Caseinolytic peptidase B protein homolog OS=Homo sapiens GN=CLPB PE=1 SV=1	97.8	0
LVNSAAHLF	0	9	sp|O00767|ACOD_HUMAN	Acyl-CoA desaturase OS=Homo sapiens GN=SCD PE=1 SV=2	99	0
LVSDLQQVW	0	9	sp|Q9H9Q4|NHEJ1_HUMAN	Non-homologous end-joining factor 1 OS=Homo sapiens GN=NHEJ1 PE=1 SV=1	96.4	0
LVWQVQEKW	0	9	sp|Q8IU68|TMC8_HUMAN	Transmembrane channel-like protein 8 OS=Homo sapiens GN=TMC8 PE=1 SV=1	99	0
LYNFTGEQM	Deamidated(N)@3	9	sp|P06756|ITAV_HUMAN	Integrin alpha-V OS=Homo sapiens GN=ITGAV PE=1 SV=2	97.1	1
MAGKLINEW	0	9	sp|Q96ST2|IWS1_HUMAN	Protein IWS1 homolog OS=Homo sapiens GN=IWS1 PE=1 SV=2	98.9	0
MAHQIQEMF	0	9	sp|Q9UKV5|AMFR_HUMAN	E3 ubiquitin-protein ligase AMFR OS=Homo sapiens GN=AMFR PE=1 SV=2	98.1	0
MAIDIPHIW	0	9	sp|O43432|IF4G3_HUMAN	Eukaryotic translation initiation factor 4 gamma 3 OS=Homo sapiens GN=EIF4G3 PE=1 SV=2	99	0
MARDVQNTF	0	9	sp|P16435|NCPR_HUMAN	NADPH--cytochrome P450 reductase OS=Homo sapiens GN=POR PE=1 SV=2	99	0
MARKINFLM	0	9	sp|P82921|RT21_HUMAN	28S ribosomal protein S21, mitochondrial OS=Homo sapiens GN=MRPS21 PE=1 SV=2	96.4	0
MARKINFLM	Oxidation(M)@9	9	sp|P82921|RT21_HUMAN	28S ribosomal protein S21, mitochondrial OS=Homo sapiens GN=MRPS21 PE=1 SV=2	99	0
MASRVEQSY	0	9	sp|Q9UPN3|MACF1_HUMAN	Microtubule-actin cross-linking factor 1, isoforms 1/2/3/5 OS=Homo sapiens GN=MACF1 PE=1 SV=4	99	0
MASRVEQSY	Oxidation(M)@1	9	sp|Q9UPN3|MACF1_HUMAN	Microtubule-actin cross-linking factor 1, isoforms 1/2/3/5 OS=Homo sapiens GN=MACF1 PE=1 SV=4	99	0
MAYLYPLQW	0	9	sp|A2RUS2|DEND3_HUMAN	DENN domain-containing protein 3 OS=Homo sapiens GN=DENND3 PE=1 SV=2	99	0
MGNPFLTQW	0	9	sp|P25098|ARBK1_HUMAN	Beta-adrenergic receptor kinase 1 OS=Homo sapiens GN=GRK2 PE=1 SV=2	99	0
MGNPFLTQW	Oxidation(M)@1	9	sp|P25098|ARBK1_HUMAN	Beta-adrenergic receptor kinase 1 OS=Homo sapiens GN=GRK2 PE=1 SV=2	98.9	0
MSDKKIVQW	0	9	sp|O60508|PRP17_HUMAN	Pre-mRNA-processing factor 17 OS=Homo sapiens GN=CDC40 PE=1 SV=1	99	0
MSHKRIMLF	0	9	sp|P12956|XRCC6_HUMAN	X-ray repair cross-complementing protein 6 OS=Homo sapiens GN=XRCC6 PE=1 SV=2	99	0
MSKAPSNTF	0	9	sp|Q96Q15|SMG1_HUMAN	Serine/threonine-protein kinase SMG1 OS=Homo sapiens GN=SMG1 PE=1 SV=3	99	0
MSKFFQYGW	0	9	sp|Q9H5F2|CK001_HUMAN	UPF0686 protein C11orf1 OS=Homo sapiens GN=C11orf1 PE=1 SV=1	99	0
MSLEELIKW	0	9	sp|P46939|UTRO_HUMAN	Utrophin OS=Homo sapiens GN=UTRN PE=1 SV=2	99	0
MSLKWMSVF	0	9	sp|O75795|UDB17_HUMAN	UDP-glucuronosyltransferase 2B17 OS=Homo sapiens GN=UGT2B17 PE=1 SV=1	99	0
MSLPYRLVF	0	9	sp|Q13112|CAF1B_HUMAN	Chromatin assembly factor 1 subunit B OS=Homo sapiens GN=CHAF1B PE=1 SV=1	98	0
MSWKDMFAF	0	9	sp|Q9NWV8|BABA1_HUMAN	BRISC and BRCA1-A complex member 1 OS=Homo sapiens GN=BABAM1 PE=1 SV=1	99	0
MTDPKLITW	0	9	sp|P07203|GPX1_HUMAN	Glutathione peroxidase 1 OS=Homo sapiens GN=GPX1 PE=1 SV=4	99	0
MTIRFDSSF	0	9	sp|P17026|ZNF22_HUMAN	Zinc finger protein 22 OS=Homo sapiens GN=ZNF22 PE=1 SV=3	99	0
MTKAMWEAW	0	9	sp|Q96I15|SCLY_HUMAN	Selenocysteine lyase OS=Homo sapiens GN=SCLY PE=1 SV=4	98.9	0
MTKRDVPGF	0	9	sp|Q9BXR0|TGT_HUMAN	Queuine tRNA-ribosyltransferase catalytic subunit 1 OS=Homo sapiens GN=QTRT1 PE=1 SV=3	98	0
MTLSEIYQW	0	9	sp|Q9UPW0|FOXJ3_HUMAN	Forkhead box protein J3 OS=Homo sapiens GN=FOXJ3 PE=1 SV=2	96.5	0
MTNGFHMTW	0	9	sp|Q68CL5|TPGS2_HUMAN	Tubulin polyglutamylase complex subunit 2 OS=Homo sapiens GN=TPGS2 PE=2 SV=2	99	0
MTNPHNHLY	0	9	sp|Q15006|EMC2_HUMAN	ER membrane protein complex subunit 2 OS=Homo sapiens GN=EMC2 PE=1 SV=1	99	0
MTQIMFETF	0	9	sp|P63261|ACTG_HUMAN; sp|P60709|ACTB_HUMAN	Actin, cytoplasmic 2 OS=Homo sapiens GN=ACTG1 PE=1 SV=1; Actin, cytoplasmic 1 OS=Homo sapiens GN=ACTB PE=1 SV=1	99	0
MTQQPRPVL	0	9	sp|Q9NPE3|NOP10_HUMAN	H/ACA ribonucleoprotein complex subunit 3 OS=Homo sapiens GN=NOP10 PE=1 SV=1	99	0
MTVKEQQEW	0	9	sp|Q13573|SNW1_HUMAN	SNW domain-containing protein 1 OS=Homo sapiens GN=SNW1 PE=1 SV=1	99	0
MTWSHNDMW	0	9	sp|Q9C0J8|WDR33_HUMAN	pre-mRNA 3' end processing protein WDR33 OS=Homo sapiens GN=WDR33 PE=1 SV=2	99	0
MVKKLIEKF	0	9	sp|Q9P289|STK26_HUMAN	Serine/threonine-protein kinase 26 OS=Homo sapiens GN=STK26 PE=1 SV=2	99	0
MVLDIVQHW	0	9	sp|Q96JW4|S41A2_HUMAN; sp|Q8IVJ1|S41A1_HUMAN	Solute carrier family 41 member 2 OS=Homo sapiens GN=SLC41A2 PE=1 SV=2; Solute carrier family 41 member 1 OS=Homo sapiens GN=SLC41A1 PE=2 SV=2	99	0
MVVDRLFLW	0	9	sp|P30926|ACHB4_HUMAN; sp|P11230|ACHB_HUMAN	Neuronal acetylcholine receptor subunit beta-4 OS=Homo sapiens GN=CHRNB4 PE=1 SV=2; Acetylcholine receptor subunit beta OS=Homo sapiens GN=CHRNB1 PE=1 SV=3	99	0
NSAIIIQSW	0	9	sp|Q8IZT6|ASPM_HUMAN	Abnormal spindle-like microcephaly-associated protein OS=Homo sapiens GN=ASPM PE=1 SV=2	99	0
NSKKVWYEW	0	9	sp|O14744|ANM5_HUMAN	Protein arginine N-methyltransferase 5 OS=Homo sapiens GN=PRMT5 PE=1 SV=4	95.3	0
NSLQEFINW	0	9	sp|Q9UPN3|MACF1_HUMAN	Microtubule-actin cross-linking factor 1, isoforms 1/2/3/5 OS=Homo sapiens GN=MACF1 PE=1 SV=4	99	0
NSRSEAPNW	0	9	sp|P60228|EIF3E_HUMAN	Eukaryotic translation initiation factor 3 subunit E OS=Homo sapiens GN=EIF3E PE=1 SV=1	98.3	0
NSSAVLLQW	0	9	sp|Q9BPX5|ARP5L_HUMAN	Actin-related protein 2/3 complex subunit 5-like protein OS=Homo sapiens GN=ARPC5L PE=1 SV=1	99	0
NTASYLRLW	0	9	sp|Q93050|VPP1_HUMAN	V-type proton ATPase 116 kDa subunit a isoform 1 OS=Homo sapiens GN=ATP6V0A1 PE=1 SV=3	98.6	0
NTAVVPQGW	0	9	sp|P27816|MAP4_HUMAN	Microtubule-associated protein 4 OS=Homo sapiens GN=MAP4 PE=1 SV=3	99	0
NTFVGTPFW	0	9	sp|Q9Y6E0|STK24_HUMAN; sp|Q9P289|STK26_HUMAN; sp|O00506|STK25_HUMAN	Serine/threonine-protein kinase 24 OS=Homo sapiens GN=STK24 PE=1 SV=1; Serine/threonine-protein kinase 26 OS=Homo sapiens GN=STK26 PE=1 SV=2; Serine/threonine-protein kinase 25 OS=Homo sapiens GN=STK25 PE=1 SV=1	99	0
NTIPSFFNW	0	9	sp|Q9UJ04|TSYL4_HUMAN	Testis-specific Y-encoded-like protein 4 OS=Homo sapiens GN=TSPYL4 PE=1 SV=2	99	0
NTNSRVVLW	0	9	sp|Q15363|TMED2_HUMAN	Transmembrane emp24 domain-containing protein 2 OS=Homo sapiens GN=TMED2 PE=1 SV=1	98.6	0
NTRDETDTW	0	9	sp|Q99549|MPP8_HUMAN	M-phase phosphoprotein 8 OS=Homo sapiens GN=MPHOSPH8 PE=1 SV=2	99	0
NVDDPTGNF	0	9	sp|Q12907|LMAN2_HUMAN	Vesicular integral-membrane protein VIP36 OS=Homo sapiens GN=LMAN2 PE=1 SV=1	99	0
PPVPPPPPP	0	9	sp|A6NNW6|ENO4_HUMAN; RRRRRsp|Q9UI08|EVL_HUMAN	Enolase 4 OS=Homo sapiens GN=ENO4 PE=2 SV=2; REVERSED Ena/VASP-like protein OS=Homo sapiens GN=EVL PE=1 SV=2	99	1
QAAERPQEW	0	9	sp|P25963|IKBA_HUMAN	NF-kappa-B inhibitor alpha OS=Homo sapiens GN=NFKBIA PE=1 SV=1	99	0
QAAVISKFW	Gln->pyro-Glu@N-term	9	sp|Q8N668|COMD1_HUMAN	COMM domain-containing protein 1 OS=Homo sapiens GN=COMMD1 PE=1 SV=1	98.7	0
QAFPNTNRW	0	9	sp|P26641|EF1G_HUMAN	Elongation factor 1-gamma OS=Homo sapiens GN=EEF1G PE=1 SV=3	99	0
QAIETARAW	0	9	sp|P61088|UBE2N_HUMAN; sp|Q5JXB2|UE2NL_HUMAN	Ubiquitin-conjugating enzyme E2 N OS=Homo sapiens GN=UBE2N PE=1 SV=1; Putative ubiquitin-conjugating enzyme E2 N-like OS=Homo sapiens GN=UBE2NL PE=1 SV=1	97.8	0
QALQDSRNY	0	9	sp|Q16881|TRXR1_HUMAN	Thioredoxin reductase 1, cytoplasmic OS=Homo sapiens GN=TXNRD1 PE=1 SV=3	99	0
QAWEEPTNW	0	9	sp|Q8WV48|CC107_HUMAN	Coiled-coil domain-containing protein 107 OS=Homo sapiens GN=CCDC107 PE=2 SV=2	98.4	0
QAWKEILKW	0	9	sp|P53701|CCHL_HUMAN	Cytochrome c-type heme lyase OS=Homo sapiens GN=HCCS PE=1 SV=1	99	0
QICTVGRLW	Gln->pyro-Glu@N-term	9	sp|Q15029|U5S1_HUMAN	116 kDa U5 small nuclear ribonucleoprotein component OS=Homo sapiens GN=EFTUD2 PE=1 SV=1	99	0
QPMDIHVEL	Gln->pyro-Glu@N-term	9	sp|Q709C8|VP13C_HUMAN	Vacuolar protein sorting-associated protein 13C OS=Homo sapiens GN=VPS13C PE=1 SV=1	99	0
QSAVMSATF	0	9	sp|Q13409|DC1I2_HUMAN	Cytoplasmic dynein 1 intermediate chain 2 OS=Homo sapiens GN=DYNC1I2 PE=1 SV=3	98.9	0
QSFLNVRNW	Gln->pyro-Glu@N-term	9	sp|P51159|RB27A_HUMAN; sp|O00194|RB27B_HUMAN	Ras-related protein Rab-27A OS=Homo sapiens GN=RAB27A PE=1 SV=3; Ras-related protein Rab-27B OS=Homo sapiens GN=RAB27B PE=1 SV=4	99	0
QSFQNLSNW	0	9	sp|P51151|RAB9A_HUMAN	Ras-related protein Rab-9A OS=Homo sapiens GN=RAB9A PE=1 SV=1	98.1	0
QSFTGSRTY	0	9	sp|Q9GZY6|NTAL_HUMAN	Linker for activation of T-cells family member 2 OS=Homo sapiens GN=LAT2 PE=1 SV=1	99	0
QSLANLIRW	Gln->pyro-Glu@N-term	9	sp|Q13905|RPGF1_HUMAN	Rap guanine nucleotide exchange factor 1 OS=Homo sapiens GN=RAPGEF1 PE=1 SV=3	99	0
QSLQIFRKW	Gln->pyro-Glu@N-term	9	sp|Q5TA45|INT11_HUMAN	Integrator complex subunit 11 OS=Homo sapiens GN=INTS11 PE=1 SV=2	99	0
QSNSIQIQW	0	9	sp|Q7Z6Z7|HUWE1_HUMAN	E3 ubiquitin-protein ligase HUWE1 OS=Homo sapiens GN=HUWE1 PE=1 SV=3	95.9	0
QSQIKGYVW	0	9	sp|Q9NZ42|PEN2_HUMAN	Gamma-secretase subunit PEN-2 OS=Homo sapiens GN=PSENEN PE=1 SV=1	99	0
QSSGLVRHW	Gln->pyro-Glu@N-term	9	sp|Q15776|ZKSC8_HUMAN	Zinc finger protein with KRAB and SCAN domains 8 OS=Homo sapiens GN=ZKSCAN8 PE=1 SV=2	99	0
QSVQTLSLW	0	9	sp|Q9NQG5|RPR1B_HUMAN; sp|Q96P16|RPR1A_HUMAN	Regulation of nuclear pre-mRNA domain-containing protein 1B OS=Homo sapiens GN=RPRD1B PE=1 SV=1; Regulation of nuclear pre-mRNA domain-containing protein 1A OS=Homo sapiens GN=RPRD1A PE=1 SV=1	98.8	0
QSVSVQQQY	0	9	sp|Q9BYW2|SETD2_HUMAN	Histone-lysine N-methyltransferase SETD2 OS=Homo sapiens GN=SETD2 PE=1 SV=3	97.3	0
QSYVLVKKW	0	9	sp|Q9UHB9|SRP68_HUMAN	Signal recognition particle subunit SRP68 OS=Homo sapiens GN=SRP68 PE=1 SV=2	99	0
QTFLSEIRW	0	9	sp|P81877|SSBP2_HUMAN; sp|Q9BWW4|SSBP3_HUMAN; sp|Q9BWG4|SSBP4_HUMAN	Single-stranded DNA-binding protein 2 OS=Homo sapiens GN=SSBP2 PE=1 SV=2; Single-stranded DNA-binding protein 3 OS=Homo sapiens GN=SSBP3 PE=1 SV=1; Single-stranded DNA-binding protein 4 OS=Homo sapiens GN=SSBP4 PE=1 SV=1	99	0
QTFSSKTEW	0	9	sp|Q6P2Q9|PRP8_HUMAN	Pre-mRNA-processing-splicing factor 8 OS=Homo sapiens GN=PRPF8 PE=1 SV=2	96.4	0
QTKYLGRQW	0	9	sp|Q9ULQ0|STRP2_HUMAN; sp|Q5VSL9|STRP1_HUMAN	Striatin-interacting protein 2 OS=Homo sapiens GN=STRIP2 PE=1 SV=2; Striatin-interacting protein 1 OS=Homo sapiens GN=STRIP1 PE=1 SV=1	96.6	0
QTKYLGRQW	Gln->pyro-Glu@N-term	9	sp|Q9ULQ0|STRP2_HUMAN; sp|Q5VSL9|STRP1_HUMAN	Striatin-interacting protein 2 OS=Homo sapiens GN=STRIP2 PE=1 SV=2; Striatin-interacting protein 1 OS=Homo sapiens GN=STRIP1 PE=1 SV=1	99	0
QTLQRSWAY	0	9	sp|Q9Y6J8|STYL1_HUMAN	Serine/threonine/tyrosine-interacting-like protein 1 OS=Homo sapiens GN=STYXL1 PE=2 SV=1	96.7	0
QTLQSQRQY	0	9	sp|Q6ZSB9|ZBT49_HUMAN	Zinc finger and BTB domain-containing protein 49 OS=Homo sapiens GN=ZBTB49 PE=1 SV=3	97.3	0
QTLSVNQQW	0	9	sp|Q8NFH3|NUP43_HUMAN	Nucleoporin Nup43 OS=Homo sapiens GN=NUP43 PE=1 SV=1	99	0
QTLVLHQYF	Gln->pyro-Glu@N-term	9	sp|P33527|MRP1_HUMAN	Multidrug resistance-associated protein 1 OS=Homo sapiens GN=ABCC1 PE=1 SV=3	97.1	0
QTVHINENF	0	9	sp|Q13573|SNW1_HUMAN	SNW domain-containing protein 1 OS=Homo sapiens GN=SNW1 PE=1 SV=1	97.4	0
QTVKVINQY	0	9	sp|Q14694|UBP10_HUMAN	Ubiquitin carboxyl-terminal hydrolase 10 OS=Homo sapiens GN=USP10 PE=1 SV=2	98.4	0
QTVSPAEKW	0	9	sp|Q16658|FSCN1_HUMAN	Fascin OS=Homo sapiens GN=FSCN1 PE=1 SV=3	96.3	0
QTYYRIFTW	0	9	sp|Q12789|TF3C1_HUMAN	General transcription factor 3C polypeptide 1 OS=Homo sapiens GN=GTF3C1 PE=1 SV=4	99	0
QTYYRIFTW	Gln->pyro-Glu@N-term	9	sp|Q12789|TF3C1_HUMAN	General transcription factor 3C polypeptide 1 OS=Homo sapiens GN=GTF3C1 PE=1 SV=4	99	0
QVEDLQATF	0	9	sp|O60664|PLIN3_HUMAN	Perilipin-3 OS=Homo sapiens GN=PLIN3 PE=1 SV=3	99	0
QVLVDIRLW	0	9	sp|Q9NQW6|ANLN_HUMAN	Anillin OS=Homo sapiens GN=ANLN PE=1 SV=2	99	0
QVNGTEWSW	Gln->pyro-Glu@N-term	9	sp|O14980|XPO1_HUMAN	Exportin-1 OS=Homo sapiens GN=XPO1 PE=1 SV=1	99	0
QVSRVVKLW	Gln->pyro-Glu@N-term	9	sp|P35606|COPB2_HUMAN	Coatomer subunit beta' OS=Homo sapiens GN=COPB2 PE=1 SV=2	97.8	0
QVVDLLRYF	0	9	sp|Q86XN7|PRSR1_HUMAN	Proline and serine-rich protein 1 OS=Homo sapiens GN=PROSER1 PE=1 SV=2	99	0
QVVTDLRLW	Gln->pyro-Glu@N-term	9	sp|P04424|ARLY_HUMAN	Argininosuccinate lyase OS=Homo sapiens GN=ASL PE=1 SV=4	99	0
RAIFLPQAW	0	9	sp|Q5VW36|FOCAD_HUMAN	Focadhesin OS=Homo sapiens GN=FOCAD PE=1 SV=1	98	0
RAKLIECGW	0	9	sp|Q9NPA8|ENY2_HUMAN	Transcription and mRNA export factor ENY2 OS=Homo sapiens GN=ENY2 PE=1 SV=1	99	0
RAKPEYHKF	0	9	sp|Q00341|VIGLN_HUMAN	Vigilin OS=Homo sapiens GN=HDLBP PE=1 SV=2	99	0
RAKVPIVKF	0	9	sp|Q6PIY7|GLD2_HUMAN	Poly(A) RNA polymerase GLD2 OS=Homo sapiens GN=PAPD4 PE=1 SV=1	99	0
RALAHYRWW	0	9	sp|Q9Y2R9|RT07_HUMAN	28S ribosomal protein S7, mitochondrial OS=Homo sapiens GN=MRPS7 PE=1 SV=2	99	0
RALKEIRKF	0	9	sp|P62899|RL31_HUMAN	60S ribosomal protein L31 OS=Homo sapiens GN=RPL31 PE=1 SV=1	99	0
RALLSALHW	0	9	sp|O75448|MED24_HUMAN	Mediator of RNA polymerase II transcription subunit 24 OS=Homo sapiens GN=MED24 PE=1 SV=1	99	0
RANVNARTF	0	9	sp|Q00653|NFKB2_HUMAN	Nuclear factor NF-kappa-B p100 subunit OS=Homo sapiens GN=NFKB2 PE=1 SV=4	99	0
RAYPFHWAW	0	9	sp|Q8TCG2|P4K2B_HUMAN	Phosphatidylinositol 4-kinase type 2-beta OS=Homo sapiens GN=PI4K2B PE=1 SV=1	98.8	0
RIIAKLAAW	0	9	sp|Q9UI12|VATH_HUMAN	V-type proton ATPase subunit H OS=Homo sapiens GN=ATP6V1H PE=1 SV=1	97.9	0
RILVDQQVW	0	9	sp|Q9NYY8|FAKD2_HUMAN	FAST kinase domain-containing protein 2, mitochondrial OS=Homo sapiens GN=FASTKD2 PE=1 SV=1	97.6	0
RLLDLHQSW	0	9	sp|P53609|PGTB1_HUMAN	Geranylgeranyl transferase type-1 subunit beta OS=Homo sapiens GN=PGGT1B PE=1 SV=2	99	0
RLVDDRWLW	0	9	sp|Q9NXK8|FXL12_HUMAN	F-box/LRR-repeat protein 12 OS=Homo sapiens GN=FBXL12 PE=1 SV=1	97.9	0
RMFAPTKTW	0	9	sp|P36578|RL4_HUMAN	60S ribosomal protein L4 OS=Homo sapiens GN=RPL4 PE=1 SV=5	99	0
RNLPFDFTW	0	9	sp|P52272|HNRPM_HUMAN	Heterogeneous nuclear ribonucleoprotein M OS=Homo sapiens GN=HNRNPM PE=1 SV=3	99	0
RSAVGFLFW	0	9	sp|Q9NZ42|PEN2_HUMAN	Gamma-secretase subunit PEN-2 OS=Homo sapiens GN=PSENEN PE=1 SV=1	99	0
RSELVFWRW	0	9	sp|Q86SX3|CN080_HUMAN	Uncharacterized protein C14orf80 OS=Homo sapiens GN=C14orf80 PE=1 SV=2	98.3	0
RSFHEVREF	0	9	sp|Q92963|RIT1_HUMAN	GTP-binding protein Rit1 OS=Homo sapiens GN=RIT1 PE=1 SV=1	97.7	0
RSFVEKHRW	0	9	sp|O94955|RHBT3_HUMAN	Rho-related BTB domain-containing protein 3 OS=Homo sapiens GN=RHOBTB3 PE=1 SV=2	97.6	0
RSGPFGQIF	0	9	sp|Q9BVA1|TBB2B_HUMAN; sp|Q13885|TBB2A_HUMAN; sp|P68371|TBB4B_HUMAN; sp|P07437|TBB5_HUMAN; sp|P04350|TBB4A_HUMAN	Tubulin beta-2B chain OS=Homo sapiens GN=TUBB2B PE=1 SV=1; Tubulin beta-2A chain OS=Homo sapiens GN=TUBB2A PE=1 SV=1; Tubulin beta-4B chain OS=Homo sapiens GN=TUBB4B PE=1 SV=1; Tubulin beta chain OS=Homo sapiens GN=TUBB PE=1 SV=2; Tubulin beta-4A chain OS=Homo sapiens GN=TUBB4A PE=1 SV=2	99	0
RSGPFGQLF	0	9	sp|Q9BUF5|TBB6_HUMAN	Tubulin beta-6 chain OS=Homo sapiens GN=TUBB6 PE=1 SV=1	96.7	0
RSHDTLVRW	0	9	sp|Q9NU22|MDN1_HUMAN	Midasin OS=Homo sapiens GN=MDN1 PE=1 SV=2	99	0
RSHGFAAEF	0	9	sp|P55265|DSRAD_HUMAN	Double-stranded RNA-specific adenosine deaminase OS=Homo sapiens GN=ADAR PE=1 SV=4	99	0
RSLGVHLSF	0	9	sp|Q9NP61|ARFG3_HUMAN; sp|Q8N6H7|ARFG2_HUMAN	ADP-ribosylation factor GTPase-activating protein 3 OS=Homo sapiens GN=ARFGAP3 PE=1 SV=1; ADP-ribosylation factor GTPase-activating protein 2 OS=Homo sapiens GN=ARFGAP2 PE=1 SV=1	99	0
RSLLQENNW	0	9	sp|Q96CG3|TIFA_HUMAN	TRAF-interacting protein with FHA domain-containing protein A OS=Homo sapiens GN=TIFA PE=1 SV=1	99	0
RSLPQRFKM	0	9	sp|Q9Y3D0|MIP18_HUMAN	Mitotic spindle-associated MMXD complex subunit MIP18 OS=Homo sapiens GN=FAM96B PE=1 SV=1	98.1	0
RSLPQRFKM	Oxidation(M)@9	9	sp|Q9Y3D0|MIP18_HUMAN	Mitotic spindle-associated MMXD complex subunit MIP18 OS=Homo sapiens GN=FAM96B PE=1 SV=1	97	0
RSMVSSATY	0	9	sp|Q6R327|RICTR_HUMAN	Rapamycin-insensitive companion of mTOR OS=Homo sapiens GN=RICTOR PE=1 SV=1	99	0
RSNKLHFAF	0	9	sp|Q99653|CHP1_HUMAN	Calcineurin B homologous protein 1 OS=Homo sapiens GN=CHP1 PE=1 SV=3	98.2	0
RSQLLPDWW	0	9	sp|Q02556|IRF8_HUMAN	Interferon regulatory factor 8 OS=Homo sapiens GN=IRF8 PE=1 SV=2	99	0
RSQVDHVIW	0	9	sp|O43865|SAHH2_HUMAN; sp|Q96HN2|SAHH3_HUMAN	S-adenosylhomocysteine hydrolase-like protein 1 OS=Homo sapiens GN=AHCYL1 PE=1 SV=2; Adenosylhomocysteinase 3 OS=Homo sapiens GN=AHCYL2 PE=1 SV=1	99	0
RSVLHHFHF	0	9	sp|Q15269|PWP2_HUMAN	Periodic tryptophan protein 2 homolog OS=Homo sapiens GN=PWP2 PE=2 SV=2	99	0
RTAHVILRY	0	9	sp|Q9UKV5|AMFR_HUMAN	E3 ubiquitin-protein ligase AMFR OS=Homo sapiens GN=AMFR PE=1 SV=2	98.7	0
RTAQEVETY	0	9	sp|P17844|DDX5_HUMAN	Probable ATP-dependent RNA helicase DDX5 OS=Homo sapiens GN=DDX5 PE=1 SV=1	99	0
RTATFQQRF	0	9	sp|Q9BY77|PDIP3_HUMAN	Polymerase delta-interacting protein 3 OS=Homo sapiens GN=POLDIP3 PE=1 SV=2	98.7	0
RTFGHLLRY	0	9	sp|Q13200|PSMD2_HUMAN	26S proteasome non-ATPase regulatory subunit 2 OS=Homo sapiens GN=PSMD2 PE=1 SV=3	99	0
RTFPTHPYF	0	9	sp|Q86TI0|TBCD1_HUMAN; sp|O60343|TBCD4_HUMAN	TBC1 domain family member 1 OS=Homo sapiens GN=TBC1D1 PE=1 SV=2; TBC1 domain family member 4 OS=Homo sapiens GN=TBC1D4 PE=1 SV=2	99	0
RTINVYPNF	0	9	sp|O95168|NDUB4_HUMAN	NADH dehydrogenase [ubiquinone] 1 beta subcomplex subunit 4 OS=Homo sapiens GN=NDUFB4 PE=1 SV=3	98.2	0
RTIQRPVTM	0	9	sp|Q14527|HLTF_HUMAN	Helicase-like transcription factor OS=Homo sapiens GN=HLTF PE=1 SV=2	99	0
RTLDNQLFF	0	9	sp|P26010|ITB7_HUMAN	Integrin beta-7 OS=Homo sapiens GN=ITGB7 PE=1 SV=1	98.9	0
RTLPVDFHI	0	9	sp|Q969R5|LMBL2_HUMAN	Lethal(3)malignant brain tumor-like protein 2 OS=Homo sapiens GN=L3MBTL2 PE=1 SV=1	98.3	0
RTMPIYPTY	0	9	sp|Q9P2E3|ZNFX1_HUMAN	NFX1-type zinc finger-containing protein 1 OS=Homo sapiens GN=ZNFX1 PE=2 SV=2	99	0
RTTNLIRHF	0	9	sp|Q14592|ZN460_HUMAN	Zinc finger protein 460 OS=Homo sapiens GN=ZNF460 PE=1 SV=2	97.2	0
RTVEALYKF	0	9	sp|Q00325|MPCP_HUMAN	Phosphate carrier protein, mitochondrial OS=Homo sapiens GN=SLC25A3 PE=1 SV=2	98.7	0
RTVEKPPKF	0	9	sp|Q01082|SPTB2_HUMAN; sp|O15020|SPTN2_HUMAN	Spectrin beta chain, non-erythrocytic 1 OS=Homo sapiens GN=SPTBN1 PE=1 SV=2; Spectrin beta chain, non-erythrocytic 2 OS=Homo sapiens GN=SPTBN2 PE=1 SV=3	99	0
RTVEKTWKL	0	9	sp|Q13191|CBLB_HUMAN	E3 ubiquitin-protein ligase CBL-B OS=Homo sapiens GN=CBLB PE=1 SV=2	97.8	0
RTVYFSEQW	0	9	sp|P52732|KIF11_HUMAN	Kinesin-like protein KIF11 OS=Homo sapiens GN=KIF11 PE=1 SV=2	98.7	0
RTYPVQEYF	0	9	sp|Q08211|DHX9_HUMAN	ATP-dependent RNA helicase A OS=Homo sapiens GN=DHX9 PE=1 SV=4	98.1	0
RVAHFGYHW	0	9	sp|O15239|NDUA1_HUMAN	NADH dehydrogenase [ubiquinone] 1 alpha subcomplex subunit 1 OS=Homo sapiens GN=NDUFA1 PE=1 SV=1	99	0
RVAQLLERW	0	9	sp|Q15149|PLEC_HUMAN	Plectin OS=Homo sapiens GN=PLEC PE=1 SV=3	98.4	0
RVASVMQEY	0	9	sp|P25787|PSA2_HUMAN	Proteasome subunit alpha type-2 OS=Homo sapiens GN=PSMA2 PE=1 SV=2	99	0
RVFLMDPAW	0	9	sp|Q14527|HLTF_HUMAN	Helicase-like transcription factor OS=Homo sapiens GN=HLTF PE=1 SV=2	98	0
RVFLMDPAW	Oxidation(M)@5	9	sp|Q14527|HLTF_HUMAN	Helicase-like transcription factor OS=Homo sapiens GN=HLTF PE=1 SV=2	99	0
RVFPHEVNW	0	9	sp|Q12789|TF3C1_HUMAN	General transcription factor 3C polypeptide 1 OS=Homo sapiens GN=GTF3C1 PE=1 SV=4	97.1	0
RVHPETYEW	0	9	sp|Q7KZ85|SPT6H_HUMAN	Transcription elongation factor SPT6 OS=Homo sapiens GN=SUPT6H PE=1 SV=2	99	0
RVIDLLRVI	0	9	sp|Q9UBB4|ATX10_HUMAN	Ataxin-10 OS=Homo sapiens GN=ATXN10 PE=1 SV=1	99	0
RVISEGMLW	0	9	sp|Q9UKB1|FBW1B_HUMAN	F-box/WD repeat-containing protein 11 OS=Homo sapiens GN=FBXW11 PE=1 SV=1	96.3	0
RVISGHLGW	0	9	sp|O43660|PLRG1_HUMAN	Pleiotropic regulator 1 OS=Homo sapiens GN=PLRG1 PE=1 SV=1	99	0
RVLDQMRSF	0	9	sp|P54802|ANAG_HUMAN	Alpha-N-acetylglucosaminidase OS=Homo sapiens GN=NAGLU PE=1 SV=2	97.3	0
RVLISTDVW	0	9	sp|P38919|IF4A3_HUMAN	Eukaryotic initiation factor 4A-III OS=Homo sapiens GN=EIF4A3 PE=1 SV=4	99	0
RVMMVAKKF	0	9	sp|P30101|PDIA3_HUMAN	Protein disulfide-isomerase A3 OS=Homo sapiens GN=PDIA3 PE=1 SV=4	99	0
RVMMVAKKF	Oxidation(M)@3	9	sp|P30101|PDIA3_HUMAN	Protein disulfide-isomerase A3 OS=Homo sapiens GN=PDIA3 PE=1 SV=4	96.1	0
RVRDINEAF	0	9	sp|P15923|TFE2_HUMAN	Transcription factor E2-alpha OS=Homo sapiens GN=TCF3 PE=1 SV=1	96.5	0
RVWDIVRHY	0	9	sp|Q12788|TBL3_HUMAN	Transducin beta-like protein 3 OS=Homo sapiens GN=TBL3 PE=1 SV=2	99	0
RVWNLNHLW	0	9	sp|A6NC98|CC88B_HUMAN	Coiled-coil domain-containing protein 88B OS=Homo sapiens GN=CCDC88B PE=1 SV=1	99	0
RVWQWDEKW	0	9	sp|Q7KZ85|SPT6H_HUMAN	Transcription elongation factor SPT6 OS=Homo sapiens GN=SUPT6H PE=1 SV=2	99	0
RVWSLMRFL	0	9	sp|Q5XKP0|MIC13_HUMAN	MICOS complex subunit MIC13 OS=Homo sapiens GN=MIC13 PE=1 SV=1	99	0
RVYEIGRQF	0	9	sp|Q15046|SYK_HUMAN	Lysine--tRNA ligase OS=Homo sapiens GN=KARS PE=1 SV=3	98.8	0
SAANIQPIF	0	9	sp|P26010|ITB7_HUMAN	Integrin beta-7 OS=Homo sapiens GN=ITGB7 PE=1 SV=1	99	0
SAAPLFFSW	0	9	sp|Q5SWH9|TMM69_HUMAN	Transmembrane protein 69 OS=Homo sapiens GN=TMEM69 PE=2 SV=1	99	0
SAAVKDTLW	0	9	sp|Q96RT1|ERBIN_HUMAN	Erbin OS=Homo sapiens GN=ERBIN PE=1 SV=2	98.9	0
SAAYLPRMW	0	9	sp|Q9UKK3|PARP4_HUMAN	Poly [ADP-ribose] polymerase 4 OS=Homo sapiens GN=PARP4 PE=1 SV=3	99	0
SAAYLPRMW	Oxidation(M)@8	9	sp|Q9UKK3|PARP4_HUMAN	Poly [ADP-ribose] polymerase 4 OS=Homo sapiens GN=PARP4 PE=1 SV=3	96.5	0
SADGTIKLW	0	9	sp|Q12788|TBL3_HUMAN	Transducin beta-like protein 3 OS=Homo sapiens GN=TBL3 PE=1 SV=2	99	0
SADKTVALW	0	9	sp|Q09028|RBBP4_HUMAN; sp|Q16576|RBBP7_HUMAN	Histone-binding protein RBBP4 OS=Homo sapiens GN=RBBP4 PE=1 SV=3; Histone-binding protein RBBP7 OS=Homo sapiens GN=RBBP7 PE=1 SV=1	99	0
SADKTVKLW	0	9	sp|Q9Y263|PLAP_HUMAN	Phospholipase A-2-activating protein OS=Homo sapiens GN=PLAA PE=1 SV=2	98.2	0
SADRFVYVW	0	9	sp|Q96DI7|SNR40_HUMAN	U5 small nuclear ribonucleoprotein 40 kDa protein OS=Homo sapiens GN=SNRNP40 PE=1 SV=1	99	0
SADRNVKIW	0	9	sp|Q9UNX4|WDR3_HUMAN	WD repeat-containing protein 3 OS=Homo sapiens GN=WDR3 PE=1 SV=1	98.6	0
SAHWPIFKW	0	9	sp|P55884|EIF3B_HUMAN	Eukaryotic translation initiation factor 3 subunit B OS=Homo sapiens GN=EIF3B PE=1 SV=3	98.3	0
SAIRYQEVW	0	9	sp|Q9H792|PEAK1_HUMAN	Pseudopodium-enriched atypical kinase 1 OS=Homo sapiens GN=PEAK1 PE=1 SV=4	99	0
SALDMTRYW	0	9	sp|Q96PM5|ZN363_HUMAN	RING finger and CHY zinc finger domain-containing protein 1 OS=Homo sapiens GN=RCHY1 PE=1 SV=1	99	0
SARAGIHLW	0	9	sp|Q9HAY2|MAGF1_HUMAN	Melanoma-associated antigen F1 OS=Homo sapiens GN=MAGEF1 PE=1 SV=2	99	0
SAREDVATW	0	9	sp|P78316|NOP14_HUMAN	Nucleolar protein 14 OS=Homo sapiens GN=NOP14 PE=1 SV=3	98	0
SARVGSLSW	0	9	sp|Q12834|CDC20_HUMAN	Cell division cycle protein 20 homolog OS=Homo sapiens GN=CDC20 PE=1 SV=2	98.8	0
SASEVLKEW	0	9	sp|Q86XZ4|SPAS2_HUMAN	Spermatogenesis-associated serine-rich protein 2 OS=Homo sapiens GN=SPATS2 PE=1 SV=1	99	0
SASKPLASW	0	9	sp|O15254|ACOX3_HUMAN	Peroxisomal acyl-coenzyme A oxidase 3 OS=Homo sapiens GN=ACOX3 PE=1 SV=2	99	0
SASPFQSAW	0	9	sp|Q9H992|MARH7_HUMAN	E3 ubiquitin-protein ligase MARCH7 OS=Homo sapiens GN=MARCH7 PE=1 SV=1	98.3	0
SAVKVLMKF	0	9	sp|Q10567|AP1B1_HUMAN; sp|P63010|AP2B1_HUMAN	AP-1 complex subunit beta-1 OS=Homo sapiens GN=AP1B1 PE=1 SV=2; AP-2 complex subunit beta OS=Homo sapiens GN=AP2B1 PE=1 SV=1	99	0
SAWTLQPQW	0	9	sp|P36542|ATPG_HUMAN	ATP synthase subunit gamma, mitochondrial OS=Homo sapiens GN=ATP5C1 PE=1 SV=1	97.8	0
SAYPLSVEW	0	9	sp|Q13610|PWP1_HUMAN	Periodic tryptophan protein 1 homolog OS=Homo sapiens GN=PWP1 PE=1 SV=1	99	0
SEIKASLKW	0	9	sp|Q96H20|SNF8_HUMAN	Vacuolar-sorting protein SNF8 OS=Homo sapiens GN=SNF8 PE=1 SV=1	99	0
SFSASHRLY	0	9	sp|Q03393|PTPS_HUMAN	6-pyruvoyl tetrahydrobiopterin synthase OS=Homo sapiens GN=PTS PE=1 SV=1	98.9	0
SGDRTIKVW	0	9	sp|Q9UKB1|FBW1B_HUMAN	F-box/WD repeat-containing protein 11 OS=Homo sapiens GN=FBXW11 PE=1 SV=1	97.2	0
SILPISWRW	0	9	sp|Q9NQ25|SLAF7_HUMAN	SLAM family member 7 OS=Homo sapiens GN=SLAMF7 PE=1 SV=1	99	0
SIYPKLKFW	0	9	sp|Q9H1P3|OSBL2_HUMAN; sp|Q9BXW6|OSBL1_HUMAN	Oxysterol-binding protein-related protein 2 OS=Homo sapiens GN=OSBPL2 PE=1 SV=1; Oxysterol-binding protein-related protein 1 OS=Homo sapiens GN=OSBPL1A PE=1 SV=2	99	0
SKDHALRLW	0	9	sp|O75530|EED_HUMAN	Polycomb protein EED OS=Homo sapiens GN=EED PE=1 SV=2	99	0
SLDAHIRLW	0	9	sp|Q9GZS3|WDR61_HUMAN	WD repeat-containing protein 61 OS=Homo sapiens GN=WDR61 PE=1 SV=1	99	0
SLDKTIRLW	0	9	sp|Q6UXN9|WDR82_HUMAN	WD repeat-containing protein 82 OS=Homo sapiens GN=WDR82 PE=1 SV=1	96.8	0
SLGTFQQMW	0	9	sp|O96019|ACL6A_HUMAN; sp|O94805|ACL6B_HUMAN	Actin-like protein 6A OS=Homo sapiens GN=ACTL6A PE=1 SV=1; Actin-like protein 6B OS=Homo sapiens GN=ACTL6B PE=1 SV=1	99	0
SSADWREVW	0	9	sp|P49327|FAS_HUMAN	Fatty acid synthase OS=Homo sapiens GN=FASN PE=1 SV=3	99	0
SSDNLARLW	0	9	sp|Q9BVC4|LST8_HUMAN	Target of rapamycin complex subunit LST8 OS=Homo sapiens GN=MLST8 PE=1 SV=1	96	0
SSDSTVRVW	0	9	sp|Q9Y297|FBW1A_HUMAN; sp|Q9UKB1|FBW1B_HUMAN	F-box/WD repeat-containing protein 1A OS=Homo sapiens GN=BTRC PE=1 SV=1; F-box/WD repeat-containing protein 11 OS=Homo sapiens GN=FBXW11 PE=1 SV=1	99	0
SSDTTVKVW	0	9	sp|Q8TAF3|WDR48_HUMAN	WD repeat-containing protein 48 OS=Homo sapiens GN=WDR48 PE=1 SV=1	99	0
SSELQIYTW	0	9	sp|O00422|SAP18_HUMAN	Histone deacetylase complex subunit SAP18 OS=Homo sapiens GN=SAP18 PE=1 SV=1	99	0
SSHRLDEYW	0	9	sp|Q9NNW5|WDR6_HUMAN	WD repeat-containing protein 6 OS=Homo sapiens GN=WDR6 PE=1 SV=1	97.8	0
SSLSLQQAF	0	9	sp|Q9H4A3|WNK1_HUMAN	Serine/threonine-protein kinase WNK1 OS=Homo sapiens GN=WNK1 PE=1 SV=2	98.4	0
SSMYPGLIW	0	9	sp|Q02556|IRF8_HUMAN	Interferon regulatory factor 8 OS=Homo sapiens GN=IRF8 PE=1 SV=2	99	0
SSRLPWETW	0	9	sp|P48382|RFX5_HUMAN	DNA-binding protein RFX5 OS=Homo sapiens GN=RFX5 PE=1 SV=1	99	0
SSSDLVSKW	0	9	sp|O75351|VPS4B_HUMAN	Vacuolar protein sorting-associated protein 4B OS=Homo sapiens GN=VPS4B PE=1 SV=2	98.4	0
SSSSVRVEW	0	9	sp|Q9NZ45|CISD1_HUMAN	CDGSH iron-sulfur domain-containing protein 1 OS=Homo sapiens GN=CISD1 PE=1 SV=1	99	0
SSVEVRSDW	0	9	sp|O15371|EIF3D_HUMAN	Eukaryotic translation initiation factor 3 subunit D OS=Homo sapiens GN=EIF3D PE=1 SV=1	96.3	0
SSVRAVAVW	0	9	sp|Q9NNW5|WDR6_HUMAN	WD repeat-containing protein 6 OS=Homo sapiens GN=WDR6 PE=1 SV=1	96.3	0
SSVTGNALW	0	9	sp|Q9NYB0|TE2IP_HUMAN	Telomeric repeat-binding factor 2-interacting protein 1 OS=Homo sapiens GN=TERF2IP PE=1 SV=1	99	0
SSYRGQEEY	0	9	sp|Q12959|DLG1_HUMAN	Disks large homolog 1 OS=Homo sapiens GN=DLG1 PE=1 SV=2	99	0
STAKCLNIW	0	9	sp|Q01629|IFM2_HUMAN; sp|Q01628|IFM3_HUMAN; sp|P13164|IFM1_HUMAN	Interferon-induced transmembrane protein 2 OS=Homo sapiens GN=IFITM2 PE=1 SV=2; Interferon-induced transmembrane protein 3 OS=Homo sapiens GN=IFITM3 PE=1 SV=2; Interferon-induced transmembrane protein 1 OS=Homo sapiens GN=IFITM1 PE=1 SV=3	97.5	0
STDKTVAVW	0	9	sp|Q96DI7|SNR40_HUMAN	U5 small nuclear ribonucleoprotein 40 kDa protein OS=Homo sapiens GN=SNRNP40 PE=1 SV=1	97.1	0
STDPRPRDW	0	9	sp|Q6ZSZ5|ARHGI_HUMAN	Rho guanine nucleotide exchange factor 18 OS=Homo sapiens GN=ARHGEF18 PE=1 SV=3	98.1	0
STDRHIRLW	0	9	sp|Q9GZL7|WDR12_HUMAN	Ribosome biogenesis protein WDR12 OS=Homo sapiens GN=WDR12 PE=1 SV=2	99	0
STFPGFVSW	0	9	sp|P55211|CASP9_HUMAN	Caspase-9 OS=Homo sapiens GN=CASP9 PE=1 SV=3	99	0
STFSILQTW	0	9	sp|Q63HN8|RN213_HUMAN	E3 ubiquitin-protein ligase RNF213 OS=Homo sapiens GN=RNF213 PE=1 SV=3	99	0
STIKIQAMW	0	9	sp|Q8IZT6|ASPM_HUMAN	Abnormal spindle-like microcephaly-associated protein OS=Homo sapiens GN=ASPM PE=1 SV=2	99	0
STIRLLTSL	0	9	sp|P49368|TCPG_HUMAN	T-complex protein 1 subunit gamma OS=Homo sapiens GN=CCT3 PE=1 SV=4	99	0
STLHLVLRL	0	9	sp|P62979|RS27A_HUMAN; sp|P62987|RL40_HUMAN; sp|P0CG48|UBC_HUMAN; sp|P0CG48|UBC_HUMAN; sp|P0CG48|UBC_HUMAN; sp|P0CG48|UBC_HUMAN; sp|P0CG48|UBC_HUMAN; sp|P0CG48|UBC_HUMAN; sp|P0CG48|UBC_HUMAN; sp|P0CG48|UBC_HUMAN; sp|P0CG48|UBC_HUMAN; sp|P0CG47|UBB_HUMAN; sp|P0CG47|UBB_HUMAN; sp|P0CG47|UBB_HUMAN	Ubiquitin-40S ribosomal protein S27a OS=Homo sapiens GN=RPS27A PE=1 SV=2; Ubiquitin-60S ribosomal protein L40 OS=Homo sapiens GN=UBA52 PE=1 SV=2; Polyubiquitin-C OS=Homo sapiens GN=UBC PE=1 SV=3; Polyubiquitin-C OS=Homo sapiens GN=UBC PE=1 SV=3; Polyubiquitin-C OS=Homo sapiens GN=UBC PE=1 SV=3; Polyubiquitin-C OS=Homo sapiens GN=UBC PE=1 SV=3; Polyubiquitin-C OS=Homo sapiens GN=UBC PE=1 SV=3; Pol…	99	0
STNQRVLWW	0	9	sp|Q9BVK6|TMED9_HUMAN; sp|Q7Z7H5|TMED4_HUMAN	Transmembrane emp24 domain-containing protein 9 OS=Homo sapiens GN=TMED9 PE=1 SV=2; Transmembrane emp24 domain-containing protein 4 OS=Homo sapiens GN=TMED4 PE=1 SV=1	99	0
STSDVVRQY	0	9	sp|Q7Z3E5|ARMC9_HUMAN	LisH domain-containing protein ARMC9 OS=Homo sapiens GN=ARMC9 PE=1 SV=2	99	0
STSTQVVFW	0	9	sp|Q8NDX1|PSD4_HUMAN	PH and SEC7 domain-containing protein 4 OS=Homo sapiens GN=PSD4 PE=1 SV=2	97.6	0
STTDVEKSF	0	9	sp|Q53EL6|PDCD4_HUMAN	Programmed cell death protein 4 OS=Homo sapiens GN=PDCD4 PE=1 SV=2	99	0
STVPGYYSW	0	9	sp|P55210|CASP7_HUMAN	Caspase-7 OS=Homo sapiens GN=CASP7 PE=1 SV=1	97.7	0
STVSRFFLY	0	9	sp|Q969X6|UTP4_HUMAN	U3 small nucleolar RNA-associated protein 4 homolog OS=Homo sapiens GN=UTP4 PE=1 SV=1	97	0
STYPRPHEY	0	9	sp|Q9UBR2|CATZ_HUMAN	Cathepsin Z OS=Homo sapiens GN=CTSZ PE=1 SV=1	98	0
STYQGERAY	0	9	sp|Q92900|RENT1_HUMAN	Regulator of nonsense transcripts 1 OS=Homo sapiens GN=UPF1 PE=1 SV=2	99	0
STYVIRDEW	0	9	sp|Q5VWG9|TAF3_HUMAN	Transcription initiation factor TFIID subunit 3 OS=Homo sapiens GN=TAF3 PE=1 SV=1	99	0
SVFRELWDW	0	9	sp|Q9NU22|MDN1_HUMAN	Midasin OS=Homo sapiens GN=MDN1 PE=1 SV=2	99	0
SVIFGEALW	0	9	sp|O96009|NAPSA_HUMAN	Napsin-A OS=Homo sapiens GN=NAPSA PE=1 SV=1	99	0
SVIRTMWAW	0	9	sp|Q6ZS81|WDFY4_HUMAN	WD repeat- and FYVE domain-containing protein 4 OS=Homo sapiens GN=WDFY4 PE=1 SV=3	99	0
SVRPPKKSW	0	9	sp|Q9NTJ3|SMC4_HUMAN	Structural maintenance of chromosomes protein 4 OS=Homo sapiens GN=SMC4 PE=1 SV=2	99	0
SVTEIQEKW	0	9	sp|Q9NR30|DDX21_HUMAN	Nucleolar RNA helicase 2 OS=Homo sapiens GN=DDX21 PE=1 SV=5	99	0
TAADVVKQW	0	9	sp|Q15311|RBP1_HUMAN	RalA-binding protein 1 OS=Homo sapiens GN=RALBP1 PE=1 SV=3	99	0
TAASFLQMW	0	9	sp|O43298|ZBT43_HUMAN	Zinc finger and BTB domain-containing protein 43 OS=Homo sapiens GN=ZBTB43 PE=1 SV=1	99	0
TAENVAKKW	0	9	sp|Q9BWD1|THIC_HUMAN	Acetyl-CoA acetyltransferase, cytosolic OS=Homo sapiens GN=ACAT2 PE=1 SV=2	96.5	0
TAISLFYEL	0	9	sp|P13639|EF2_HUMAN	Elongation factor 2 OS=Homo sapiens GN=EEF2 PE=1 SV=4	99	0
TAKALQAHW	0	9	sp|Q96EZ8|MCRS1_HUMAN	Microspherule protein 1 OS=Homo sapiens GN=MCRS1 PE=1 SV=1	99	0
TAKEIIQHF	0	9	sp|Q9UET6|TRM7_HUMAN	Putative tRNA (cytidine(32)/guanosine(34)-2'-O)-methyltransferase OS=Homo sapiens GN=FTSJ1 PE=1 SV=2	99	0
TAKISDFSW	0	9	sp|Q09028|RBBP4_HUMAN; sp|Q16576|RBBP7_HUMAN	Histone-binding protein RBBP4 OS=Homo sapiens GN=RBBP4 PE=1 SV=3; Histone-binding protein RBBP7 OS=Homo sapiens GN=RBBP7 PE=1 SV=1	99	0
TALLQKLTW	0	9	sp|O60232|SSA27_HUMAN	Sjoegren syndrome/scleroderma autoantigen 1 OS=Homo sapiens GN=SSSCA1 PE=1 SV=1	99	0
TALPLLKQF	0	9	sp|Q9Y2P8|RCL1_HUMAN	RNA 3'-terminal phosphate cyclase-like protein OS=Homo sapiens GN=RCL1 PE=1 SV=3	99	0
TANGIALLW	0	9	sp|Q6P2Q9|PRP8_HUMAN	Pre-mRNA-processing-splicing factor 8 OS=Homo sapiens GN=PRPF8 PE=1 SV=2	99	0
TANTIQRVF	0	9	sp|Q38SD2|LRRK1_HUMAN	Leucine-rich repeat serine/threonine-protein kinase 1 OS=Homo sapiens GN=LRRK1 PE=1 SV=3	98.6	0
TAVALLRLL	0	9	sp|Q14165|MLEC_HUMAN	Malectin OS=Homo sapiens GN=MLEC PE=1 SV=1	99	0
TAVATVSIW	0	9	sp|O43186|CRX_HUMAN	Cone-rod homeobox protein OS=Homo sapiens GN=CRX PE=1 SV=1	97.3	0
TAVVEDVSW	0	9	sp|Q09028|RBBP4_HUMAN	Histone-binding protein RBBP4 OS=Homo sapiens GN=RBBP4 PE=1 SV=3	99	0
TIEDLWKRW	0	9	sp|Q9P246|STIM2_HUMAN	Stromal interaction molecule 2 OS=Homo sapiens GN=STIM2 PE=1 SV=2	99	0
TIKSIGHQW	0	9	sp|P00403|COX2_HUMAN	Cytochrome c oxidase subunit 2 OS=Homo sapiens GN=MT-CO2 PE=1 SV=1	99	0
TIVKVFPTW	0	9	sp|Q9C0D9|EPT1_HUMAN	Ethanolaminephosphotransferase 1 OS=Homo sapiens GN=SELENOI PE=1 SV=3	99	0
TKVLGTVKW	0	9	sp|P67809|YBOX1_HUMAN	Nuclease-sensitive element-binding protein 1 OS=Homo sapiens GN=YBX1 PE=1 SV=3	97.3	0
TLPPEIQAW	0	9	sp|Q9NWS9|ZN446_HUMAN	Zinc finger protein 446 OS=Homo sapiens GN=ZNF446 PE=1 SV=1	97.7	0
TMKWWNDLW	0	9	sp|Q9UIQ6|LCAP_HUMAN	Leucyl-cystinyl aminopeptidase OS=Homo sapiens GN=LNPEP PE=1 SV=3	99	0
TNKSQIRTW	0	9	sp|P27694|RFA1_HUMAN	Replication protein A 70 kDa DNA-binding subunit OS=Homo sapiens GN=RPA1 PE=1 SV=2	99	0
TPFLYDLVM	0	9	sp|Q09028|RBBP4_HUMAN; sp|Q16576|RBBP7_HUMAN	Histone-binding protein RBBP4 OS=Homo sapiens GN=RBBP4 PE=1 SV=3; Histone-binding protein RBBP7 OS=Homo sapiens GN=RBBP7 PE=1 SV=1	97.6	1
TRPDSGHLY	0	9	sp|Q15418|KS6A1_HUMAN	Ribosomal protein S6 kinase alpha-1 OS=Homo sapiens GN=RPS6KA1 PE=1 SV=2	99	0
TSDRHIRIW	0	9	sp|Q12834|CDC20_HUMAN	Cell division cycle protein 20 homolog OS=Homo sapiens GN=CDC20 PE=1 SV=2	99	0
TSFEQHVLW	0	9	sp|P49327|FAS_HUMAN	Fatty acid synthase OS=Homo sapiens GN=FASN PE=1 SV=3	99	0
TSFKHFIFF	0	9	sp|Q9H8S9|MOB1A_HUMAN; sp|Q7L9L4|MOB1B_HUMAN	MOB kinase activator 1A OS=Homo sapiens GN=MOB1A PE=1 SV=4; MOB kinase activator 1B OS=Homo sapiens GN=MOB1B PE=1 SV=3	98.1	0
TSGDYLRVW	0	9	sp|P61962|DCAF7_HUMAN	DDB1- and CUL4-associated factor 7 OS=Homo sapiens GN=DCAF7 PE=1 SV=1	99	0
TSKQIMWFW	0	9	sp|Q96J02|ITCH_HUMAN	E3 ubiquitin-protein ligase Itchy homolog OS=Homo sapiens GN=ITCH PE=1 SV=2	99	0
TSLPTSHTY	0	9	sp|Q96SW2|CRBN_HUMAN	Protein cereblon OS=Homo sapiens GN=CRBN PE=1 SV=1	98.9	0
TSLQLQHLF	0	9	sp|Q96JB5|CK5P3_HUMAN	CDK5 regulatory subunit-associated protein 3 OS=Homo sapiens GN=CDK5RAP3 PE=1 SV=2	99	0
TSLTIKSVF	0	9	sp|P20273|CD22_HUMAN	B-cell receptor CD22 OS=Homo sapiens GN=CD22 PE=1 SV=2	99	0
TSLVSSRSF	0	9	sp|Q06055|AT5G2_HUMAN	ATP synthase F(0) complex subunit C2, mitochondrial OS=Homo sapiens GN=ATP5G2 PE=2 SV=1	99	0
TSQDVLHSW	0	9	sp|P00403|COX2_HUMAN	Cytochrome c oxidase subunit 2 OS=Homo sapiens GN=MT-CO2 PE=1 SV=1	99	0
TSQDVLHSW	Oxidation(W)@9	9	sp|P00403|COX2_HUMAN	Cytochrome c oxidase subunit 2 OS=Homo sapiens GN=MT-CO2 PE=1 SV=1	99	0
TSRELRELW	0	9	sp|Q86TI0|TBCD1_HUMAN	TBC1 domain family member 1 OS=Homo sapiens GN=TBC1D1 PE=1 SV=2	99	0
TSTIVTLKW	0	9	sp|P48551|INAR2_HUMAN	Interferon alpha/beta receptor 2 OS=Homo sapiens GN=IFNAR2 PE=1 SV=1	97.1	0
TSVLENHHW	0	9	sp|Q13946|PDE7A_HUMAN	High affinity cAMP-specific 3',5'-cyclic phosphodiesterase 7A OS=Homo sapiens GN=PDE7A PE=1 SV=2	98.5	0
TSVTPRPSW	0	9	sp|Q9Y2Y4|ZBT32_HUMAN	Zinc finger and BTB domain-containing protein 32 OS=Homo sapiens GN=ZBTB32 PE=1 SV=1	96	0
TSYKVVHSF	0	9	sp|Q8TED0|UTP15_HUMAN	U3 small nucleolar RNA-associated protein 15 homolog OS=Homo sapiens GN=UTP15 PE=1 SV=3	95.6	0
TSYLGKEHW	0	9	sp|Q8IWE5|PKHM2_HUMAN	Pleckstrin homology domain-containing family M member 2 OS=Homo sapiens GN=PLEKHM2 PE=1 SV=2	99	0
TTEKISPNW	0	9	sp|Q13433|S39A6_HUMAN	Zinc transporter ZIP6 OS=Homo sapiens GN=SLC39A6 PE=1 SV=3	98.4	0
TTFSNSQRW	0	9	sp|O14966|RAB7L_HUMAN	Ras-related protein Rab-7L1 OS=Homo sapiens GN=RAB29 PE=1 SV=1	97.1	0
TTHLHNDLW	0	9	sp|Q02809|PLOD1_HUMAN	Procollagen-lysine,2-oxoglutarate 5-dioxygenase 1 OS=Homo sapiens GN=PLOD1 PE=1 SV=2	99	0
TTLEHQKTF	0	9	sp|Q13347|EIF3I_HUMAN	Eukaryotic translation initiation factor 3 subunit I OS=Homo sapiens GN=EIF3I PE=1 SV=1	99	0
TTLVDNNTW	0	9	sp|Q8TCJ2|STT3B_HUMAN	Dolichyl-diphosphooligosaccharide--protein glycosyltransferase subunit STT3B OS=Homo sapiens GN=STT3B PE=1 SV=1	99	0
TTVFFPASW	0	9	sp|Q96P71|NECA3_HUMAN	N-terminal EF-hand calcium-binding protein 3 OS=Homo sapiens GN=NECAB3 PE=1 SV=2	99	0
TTVKLLEFF	0	9	sp|Q9UIQ6|LCAP_HUMAN	Leucyl-cystinyl aminopeptidase OS=Homo sapiens GN=LNPEP PE=1 SV=3	99	0
TVGPKTFSW	0	9	sp|Q6NZ36|FAP20_HUMAN	Fanconi anemia core complex-associated protein 20 OS=Homo sapiens GN=FAAP20 PE=1 SV=2	96.4	0
TVKGVLPYW	0	9	sp|O94822|LTN1_HUMAN	E3 ubiquitin-protein ligase listerin OS=Homo sapiens GN=LTN1 PE=1 SV=6	98.9	0
TVKISNYGW	0	9	sp|Q9HB71|CYBP_HUMAN	Calcyclin-binding protein OS=Homo sapiens GN=CACYBP PE=1 SV=2	99	0
TVLGKSEEW	0	9	sp|O60664|PLIN3_HUMAN	Perilipin-3 OS=Homo sapiens GN=PLIN3 PE=1 SV=3	99	0
TVLKYMTKW	0	9	sp|Q6UWR7|ENPP6_HUMAN	Ectonucleotide pyrophosphatase/phosphodiesterase family member 6 OS=Homo sapiens GN=ENPP6 PE=1 SV=2	96.5	0
TVYPKPEEW	0	9	sp|P19387|RPB3_HUMAN	DNA-directed RNA polymerase II subunit RPB3 OS=Homo sapiens GN=POLR2C PE=1 SV=2	99	0
VAFKKTFSY	0	9	sp|Q99832|TCPH_HUMAN	T-complex protein 1 subunit eta OS=Homo sapiens GN=CCT7 PE=1 SV=2	97.9	0
VAFVPISGW	0	9	sp|Q5VTE0|EF1A3_HUMAN; sp|P68104|EF1A1_HUMAN	Putative elongation factor 1-alpha-like 3 OS=Homo sapiens GN=EEF1A1P5 PE=5 SV=1; Elongation factor 1-alpha 1 OS=Homo sapiens GN=EEF1A1 PE=1 SV=1	99	0
VAHELAHQW	0	9	sp|Q9NZ08|ERAP1_HUMAN	Endoplasmic reticulum aminopeptidase 1 OS=Homo sapiens GN=ERAP1 PE=1 SV=3	98.9	0
VAHTIKQAW	0	9	sp|Q95460|HMR1_HUMAN	Major histocompatibility complex class I-related gene protein OS=Homo sapiens GN=MR1 PE=1 SV=1	99	0
VAKGYFNSW	0	9	sp|Q8IYT2|CMTR2_HUMAN	Cap-specific mRNA (nucleoside-2'-O-)-methyltransferase 2 OS=Homo sapiens GN=CMTR2 PE=1 SV=2	95.6	0
VAKKLGEMW	0	9	sp|P09429|HMGB1_HUMAN; sp|O15347|HMGB3_HUMAN; sp|B2RPK0|HGB1A_HUMAN	High mobility group protein B1 OS=Homo sapiens GN=HMGB1 PE=1 SV=3; High mobility group protein B3 OS=Homo sapiens GN=HMGB3 PE=1 SV=4; Putative high mobility group protein B1-like 1 OS=Homo sapiens GN=HMGB1P1 PE=5 SV=1	97.7	0
VAKKLGEMW	Oxidation(M)@8	9	sp|P09429|HMGB1_HUMAN; sp|O15347|HMGB3_HUMAN; sp|B2RPK0|HGB1A_HUMAN	High mobility group protein B1 OS=Homo sapiens GN=HMGB1 PE=1 SV=3; High mobility group protein B3 OS=Homo sapiens GN=HMGB3 PE=1 SV=4; Putative high mobility group protein B1-like 1 OS=Homo sapiens GN=HMGB1P1 PE=5 SV=1	99	0
VAKVGQYTF	0	9	sp|Q86Y39|NDUAB_HUMAN	NADH dehydrogenase [ubiquinone] 1 alpha subcomplex subunit 11 OS=Homo sapiens GN=NDUFA11 PE=1 SV=3	99	0
VALASNEKW	0	9	sp|O00273|DFFA_HUMAN	DNA fragmentation factor subunit alpha OS=Homo sapiens GN=DFFA PE=1 SV=1	99	0
VAMKFAQVF	0	9	sp|P35610|SOAT1_HUMAN	Sterol O-acyltransferase 1 OS=Homo sapiens GN=SOAT1 PE=1 SV=3	98.1	0
VAQNTPVTW	0	9	sp|O60664|PLIN3_HUMAN	Perilipin-3 OS=Homo sapiens GN=PLIN3 PE=1 SV=3	99	0
VASEHFYFW	0	9	sp|Q9NVH2|INT7_HUMAN	Integrator complex subunit 7 OS=Homo sapiens GN=INTS7 PE=1 SV=1	99	0
VATEVLMWF	0	9	sp|O75964|ATP5L_HUMAN	ATP synthase subunit g, mitochondrial OS=Homo sapiens GN=ATP5L PE=1 SV=3	98.7	0
VATEVLMWF	Oxidation(M)@7	9	sp|O75964|ATP5L_HUMAN	ATP synthase subunit g, mitochondrial OS=Homo sapiens GN=ATP5L PE=1 SV=3	99	0
VAVGSGLSW	0	9	sp|Q8NFH4|NUP37_HUMAN	Nucleoporin Nup37 OS=Homo sapiens GN=NUP37 PE=1 SV=1	98.8	0
VAVTKDPNW	0	9	sp|P41240|CSK_HUMAN	Tyrosine-protein kinase CSK OS=Homo sapiens GN=CSK PE=1 SV=1	99	0
VGKIEHSFW	0	9	sp|Q16531|DDB1_HUMAN	DNA damage-binding protein 1 OS=Homo sapiens GN=DDB1 PE=1 SV=1	96.8	0
VGLRVVAKW	0	9	sp|Q12888|TP53B_HUMAN	TP53-binding protein 1 OS=Homo sapiens GN=TP53BP1 PE=1 SV=2	99	0
VGLTLLRVW	0	9	sp|Q8TEM1|PO210_HUMAN	Nuclear pore membrane glycoprotein 210 OS=Homo sapiens GN=NUP210 PE=1 SV=3	99	0
VHDDGRVSY	0	9	sp|O60234|GMFG_HUMAN	Glia maturation factor gamma OS=Homo sapiens GN=GMFG PE=1 SV=1	95.7	0
VIFQFPLQW	0	9	sp|P15559|NQO1_HUMAN	NAD(P)H dehydrogenase [quinone] 1 OS=Homo sapiens GN=NQO1 PE=1 SV=1	99	0
VITKEYELF	0	9	sp|Q9NRW7|VPS45_HUMAN	Vacuolar protein sorting-associated protein 45 OS=Homo sapiens GN=VPS45 PE=1 SV=1	99	0
VLFPEPLTW	0	9	sp|P08910|ABHD2_HUMAN	Monoacylglycerol lipase ABHD2 OS=Homo sapiens GN=ABHD2 PE=1 SV=1	99	0
VQALRQFLW	0	9	sp|Q9UIA0|CYH4_HUMAN; sp|Q99418|CYH2_HUMAN; sp|Q15438|CYH1_HUMAN; sp|O43739|CYH3_HUMAN	Cytohesin-4 OS=Homo sapiens GN=CYTH4 PE=1 SV=1; Cytohesin-2 OS=Homo sapiens GN=CYTH2 PE=1 SV=2; Cytohesin-1 OS=Homo sapiens GN=CYTH1 PE=1 SV=1; Cytohesin-3 OS=Homo sapiens GN=CYTH3 PE=1 SV=2	95.9	0
VSALASNYW	0	9	sp|P33527|MRP1_HUMAN	Multidrug resistance-associated protein 1 OS=Homo sapiens GN=ABCC1 PE=1 SV=3	99	0
VSAPEVSRW	0	9	sp|Q96Q27|ASB2_HUMAN	Ankyrin repeat and SOCS box protein 2 OS=Homo sapiens GN=ASB2 PE=1 SV=1	99	0
VSAPEVSRW	Oxidation(W)@9	9	sp|Q96Q27|ASB2_HUMAN	Ankyrin repeat and SOCS box protein 2 OS=Homo sapiens GN=ASB2 PE=1 SV=1	99	0
VSAQIRKNF	0	9	sp|Q8IU85|KCC1D_HUMAN	Calcium/calmodulin-dependent protein kinase type 1D OS=Homo sapiens GN=CAMK1D PE=1 SV=1	99	0
VSAVIVRAW	0	9	sp|Q68CR1|SE1L3_HUMAN	Protein sel-1 homolog 3 OS=Homo sapiens GN=SEL1L3 PE=1 SV=2	98.4	0
VSAVNATSW	0	9	sp|Q6UWB1|I27RA_HUMAN	Interleukin-27 receptor subunit alpha OS=Homo sapiens GN=IL27RA PE=2 SV=2	99	0
VSCRITDLY	0	9	sp|Q01082|SPTB2_HUMAN	Spectrin beta chain, non-erythrocytic 1 OS=Homo sapiens GN=SPTBN1 PE=1 SV=2	99	0
VSDASKPSW	0	9	sp|Q7Z4G4|TRM11_HUMAN	tRNA (guanine(10)-N2)-methyltransferase homolog OS=Homo sapiens GN=TRMT11 PE=1 SV=1	99	0
VSEHQPTTW	0	9	sp|P46977|STT3A_HUMAN; sp|Q8TCJ2|STT3B_HUMAN	Dolichyl-diphosphooligosaccharide--protein glycosyltransferase subunit STT3A OS=Homo sapiens GN=STT3A PE=1 SV=2; Dolichyl-diphosphooligosaccharide--protein glycosyltransferase subunit STT3B OS=Homo sapiens GN=STT3B PE=1 SV=1	99	0
VSEHQPTTW	Oxidation(W)@9	9	sp|P46977|STT3A_HUMAN; sp|Q8TCJ2|STT3B_HUMAN	Dolichyl-diphosphooligosaccharide--protein glycosyltransferase subunit STT3A OS=Homo sapiens GN=STT3A PE=1 SV=2; Dolichyl-diphosphooligosaccharide--protein glycosyltransferase subunit STT3B OS=Homo sapiens GN=STT3B PE=1 SV=1	98.8	0
VSFAEKNGW	0	9	sp|O43181|NDUS4_HUMAN	NADH dehydrogenase [ubiquinone] iron-sulfur protein 4, mitochondrial OS=Homo sapiens GN=NDUFS4 PE=1 SV=1	99	0
VSFKLLERW	0	9	sp|Q96PE2|ARHGH_HUMAN	Rho guanine nucleotide exchange factor 17 OS=Homo sapiens GN=ARHGEF17 PE=1 SV=1	99	0
VSGMLNVKW	0	9	sp|P43308|SSRB_HUMAN	Translocon-associated protein subunit beta OS=Homo sapiens GN=SSR2 PE=1 SV=1	99	0
VSIRDILSW	0	9	sp|Q9NU22|MDN1_HUMAN	Midasin OS=Homo sapiens GN=MDN1 PE=1 SV=2	98.8	0
VSKAPAPTF	0	9	sp|A6NCL7|AN33B_HUMAN	Ankyrin repeat domain-containing protein 33B OS=Homo sapiens GN=ANKRD33B PE=3 SV=1	99	0
VSKILGEWW	0	9	sp|Q96RK0|CIC_HUMAN	Protein capicua homolog OS=Homo sapiens GN=CIC PE=1 SV=2	97.7	0
VSKIVASMW	Oxidation(M)@8	9	sp|Q96NM4|TOX2_HUMAN; sp|O94900|TOX_HUMAN; sp|O94842|TOX4_HUMAN; sp|O15405|TOX3_HUMAN	TOX high mobility group box family member 2 OS=Homo sapiens GN=TOX2 PE=1 SV=2; Thymocyte selection-associated high mobility group box protein TOX OS=Homo sapiens GN=TOX PE=1 SV=3; TOX high mobility group box family member 4 OS=Homo sapiens GN=TOX4 PE=1 SV=1; TOX high mobility group box family member 3 OS=Homo sapiens GN=TOX3 PE=1 SV=2	99	0
VSKPSAPVF	0	9	sp|Q69YN4|VIR_HUMAN	Protein virilizer homolog OS=Homo sapiens GN=VIRMA PE=1 SV=2	99	0
VSKSVTQGF	0	9	sp|Q92599|SEPT8_HUMAN	Septin-8 OS=Homo sapiens GN=SEPT8 PE=1 SV=4	99	0
VSKTLPSTW	0	9	sp|Q14677|EPN4_HUMAN	Clathrin interactor 1 OS=Homo sapiens GN=CLINT1 PE=1 SV=1	99	0
VSKVTSQQF	0	9	sp|Q6PID6|TTC33_HUMAN	Tetratricopeptide repeat protein 33 OS=Homo sapiens GN=TTC33 PE=1 SV=2	99	0
VSLEWLQKW	0	9	sp|Q86UV5|UBP48_HUMAN	Ubiquitin carboxyl-terminal hydrolase 48 OS=Homo sapiens GN=USP48 PE=1 SV=1	99	0
VSLPLGFTF	0	9	sp|P52789|HXK2_HUMAN	Hexokinase-2 OS=Homo sapiens GN=HK2 PE=1 SV=2	99	0
VSMIFPFHW	0	9	sp|Q7Z401|MYCPP_HUMAN	C-myc promoter-binding protein OS=Homo sapiens GN=DENND4A PE=1 SV=2	99	0
VSMIFPLHW	0	9	sp|O75064|DEN4B_HUMAN	DENN domain-containing protein 4B OS=Homo sapiens GN=DENND4B PE=1 SV=4	99	0
VSNLRTFLW	0	9	sp|Q9NP58|ABCB6_HUMAN	ATP-binding cassette sub-family B member 6, mitochondrial OS=Homo sapiens GN=ABCB6 PE=1 SV=1	98.5	0
VSNPKSFEY	0	9	sp|Q8IXI2|MIRO1_HUMAN	Mitochondrial Rho GTPase 1 OS=Homo sapiens GN=RHOT1 PE=1 SV=2	99	0
VSRAAVEVF	0	9	sp|Q99871|HAUS7_HUMAN	HAUS augmin-like complex subunit 7 OS=Homo sapiens GN=HAUS7 PE=1 SV=3	98.1	0
VSRAGSLLW	0	9	sp|Q9UH99|SUN2_HUMAN	SUN domain-containing protein 2 OS=Homo sapiens GN=SUN2 PE=1 SV=3	99	0
VSRILQEAW	0	9	sp|Q9UI10|EI2BD_HUMAN	Translation initiation factor eIF-2B subunit delta OS=Homo sapiens GN=EIF2B4 PE=1 SV=2	95.9	0
VSRIPDYLW	0	9	sp|P48449|ERG7_HUMAN	Lanosterol synthase OS=Homo sapiens GN=LSS PE=1 SV=1	97.5	0
VSRLLHLHF	0	9	sp|A8MT69|CENPX_HUMAN	Centromere protein X OS=Homo sapiens GN=CENPX PE=1 SV=1	99	0
VSSTVHNLY	0	9	sp|Q4ZG55|GREB1_HUMAN	Protein GREB1 OS=Homo sapiens GN=GREB1 PE=2 SV=1	97.5	0
VSTKILMEF	0	9	sp|Q9UQE7|SMC3_HUMAN	Structural maintenance of chromosomes protein 3 OS=Homo sapiens GN=SMC3 PE=1 SV=2	99	0
VSTRQTQSW	0	9	sp|Q96B23|CR025_HUMAN	Uncharacterized protein C18orf25 OS=Homo sapiens GN=C18orf25 PE=1 SV=2	99	0
VSVDKQQQW	0	9	sp|Q92621|NU205_HUMAN	Nuclear pore complex protein Nup205 OS=Homo sapiens GN=NUP205 PE=1 SV=3	99	0
VSWNDARAY	0	9	sp|Q8NBJ7|SUMF2_HUMAN	Sulfatase-modifying factor 2 OS=Homo sapiens GN=SUMF2 PE=1 SV=2	99	0
VTAGAHRLW	0	9	sp|Q86SK9|SCD5_HUMAN	Stearoyl-CoA desaturase 5 OS=Homo sapiens GN=SCD5 PE=1 SV=2	99	0
VTAHLAAKW	0	9	sp|Q9NYU1|UGGG2_HUMAN	UDP-glucose:glycoprotein glucosyltransferase 2 OS=Homo sapiens GN=UGGT2 PE=1 SV=4	99	0
VTAIEDRQY	0	9	sp|Q99873|ANM1_HUMAN	Protein arginine N-methyltransferase 1 OS=Homo sapiens GN=PRMT1 PE=1 SV=2	99	0
VTALAARTW	0	9	sp|Q9UII2|ATIF1_HUMAN	ATPase inhibitor, mitochondrial OS=Homo sapiens GN=ATPIF1 PE=1 SV=1	99	0
VTDNAVYHW	0	9	sp|Q00610|CLH1_HUMAN	Clathrin heavy chain 1 OS=Homo sapiens GN=CLTC PE=1 SV=5	99	0
VTFEGTDMW	0	9	sp|O75815|BCAR3_HUMAN	Breast cancer anti-estrogen resistance protein 3 OS=Homo sapiens GN=BCAR3 PE=1 SV=1	98.2	0
VTFGKLYAW	0	9	sp|O95714|HERC2_HUMAN	E3 ubiquitin-protein ligase HERC2 OS=Homo sapiens GN=HERC2 PE=1 SV=2	99	0
VTFLLPAGW	0	9	sp|P10176|COX8A_HUMAN	Cytochrome c oxidase subunit 8A, mitochondrial OS=Homo sapiens GN=COX8A PE=1 SV=2	99	0
VTHSVRIGF	0	9	sp|P26010|ITB7_HUMAN	Integrin beta-7 OS=Homo sapiens GN=ITGB7 PE=1 SV=1	99	0
VTIRLLETI	0	9	sp|Q15800|MSMO1_HUMAN	Methylsterol monooxygenase 1 OS=Homo sapiens GN=MSMO1 PE=1 SV=1	99	0
VTKKTYEIW	0	9	sp|Q14839|CHD4_HUMAN	Chromodomain-helicase-DNA-binding protein 4 OS=Homo sapiens GN=CHD4 PE=1 SV=2	99	0
VTKSTQNSF	0	9	sp|P46063|RECQ1_HUMAN	ATP-dependent DNA helicase Q1 OS=Homo sapiens GN=RECQL PE=1 SV=3	99	0
VTKSVDFHF	0	9	sp|Q9ULW0|TPX2_HUMAN	Targeting protein for Xklp2 OS=Homo sapiens GN=TPX2 PE=1 SV=2	99	0
VTLEFAQKW	0	9	sp|Q03154|ACY1_HUMAN	Aminoacylase-1 OS=Homo sapiens GN=ACY1 PE=1 SV=1	99	0
VTLTIRLLM	Oxidation(M)@9	9	sp|Q15366|PCBP2_HUMAN; sp|Q15365|PCBP1_HUMAN; sp|P57721|PCBP3_HUMAN	Poly(rC)-binding protein 2 OS=Homo sapiens GN=PCBP2 PE=1 SV=1; Poly(rC)-binding protein 1 OS=Homo sapiens GN=PCBP1 PE=1 SV=2; Poly(rC)-binding protein 3 OS=Homo sapiens GN=PCBP3 PE=2 SV=2	99	0
VTNPHSSQW	0	9	sp|P24522|GA45A_HUMAN	Growth arrest and DNA damage-inducible protein GADD45 alpha OS=Homo sapiens GN=GADD45A PE=1 SV=1	99	0
VTNPHTDAW	0	9	sp|O75293|GA45B_HUMAN	Growth arrest and DNA damage-inducible protein GADD45 beta OS=Homo sapiens GN=GADD45B PE=1 SV=1	99	0
VTNPHTDAW	Dioxidation(W)@9	9	sp|O75293|GA45B_HUMAN	Growth arrest and DNA damage-inducible protein GADD45 beta OS=Homo sapiens GN=GADD45B PE=1 SV=1	99	0
VTNPHTDAW	Oxidation(W)@9	9	sp|O75293|GA45B_HUMAN	Growth arrest and DNA damage-inducible protein GADD45 beta OS=Homo sapiens GN=GADD45B PE=1 SV=1	99	0
VTNPYQATI	0	9	sp|P49005|DPOD2_HUMAN	DNA polymerase delta subunit 2 OS=Homo sapiens GN=POLD2 PE=1 SV=1	99	0
VTNTKEVKW	0	9	sp|Q92535|PIGC_HUMAN	Phosphatidylinositol N-acetylglucosaminyltransferase subunit C OS=Homo sapiens GN=PIGC PE=2 SV=1	97.8	0
VTQEFTQYW	0	9	sp|Q96Q89|KI20B_HUMAN	Kinesin-like protein KIF20B OS=Homo sapiens GN=KIF20B PE=1 SV=3	97.5	0
VTQRLNSQW	0	9	sp|Q86X10|RLGPB_HUMAN	Ral GTPase-activating protein subunit beta OS=Homo sapiens GN=RALGAPB PE=1 SV=1	96.3	0
VTRDIVENW	0	9	sp|Q9UIF8|BAZ2B_HUMAN	Bromodomain adjacent to zinc finger domain protein 2B OS=Homo sapiens GN=BAZ2B PE=1 SV=3	98.3	0
VTREGNELY	0	9	sp|Q9UG56|PISD_HUMAN	Phosphatidylserine decarboxylase proenzyme, mitochondrial OS=Homo sapiens GN=PISD PE=2 SV=4	99	0
VTRVITDVY	0	9	sp|Q12888|TP53B_HUMAN	TP53-binding protein 1 OS=Homo sapiens GN=TP53BP1 PE=1 SV=2	96.6	0
VTSKVIFFW	0	9	sp|Q8N3S3|PHTF2_HUMAN	Putative homeodomain transcription factor 2 OS=Homo sapiens GN=PHTF2 PE=2 SV=2	99	0
VTSTVKQAL	0	9	sp|P08240|SRPRA_HUMAN	Signal recognition particle receptor subunit alpha OS=Homo sapiens GN=SRPRA PE=1 SV=2	99	0
VTTDIQVKV	0	9	sp|O00267|SPT5H_HUMAN	Transcription elongation factor SPT5 OS=Homo sapiens GN=SUPT5H PE=1 SV=1	99	0
VTVAIPLKY	0	9	sp|P13612|ITA4_HUMAN	Integrin alpha-4 OS=Homo sapiens GN=ITGA4 PE=1 SV=3	99	0
VTVAMVERW	0	9	sp|Q9Y3T9|NOC2L_HUMAN	Nucleolar complex protein 2 homolog OS=Homo sapiens GN=NOC2L PE=1 SV=4	99	0
VTVKDMYLF	0	9	sp|Q6ZS81|WDFY4_HUMAN	WD repeat- and FYVE domain-containing protein 4 OS=Homo sapiens GN=WDFY4 PE=1 SV=3	99	0
VTYKNVPNW	0	9	sp|P62826|RAN_HUMAN	GTP-binding nuclear protein Ran OS=Homo sapiens GN=RAN PE=1 SV=3	99	0
VTYVPVTTF	0	9	sp|P62899|RL31_HUMAN	60S ribosomal protein L31 OS=Homo sapiens GN=RPL31 PE=1 SV=1	99	0
VVDERQYIW	0	9	sp|Q92540|SMG7_HUMAN	Protein SMG7 OS=Homo sapiens GN=SMG7 PE=1 SV=2	99	0
VVDKPPSTM	0	9	sp|Q9UEY8|ADDG_HUMAN	Gamma-adducin OS=Homo sapiens GN=ADD3 PE=1 SV=1	98.7	0
VVFGPNLLW	0	9	sp|Q07960|RHG01_HUMAN	Rho GTPase-activating protein 1 OS=Homo sapiens GN=ARHGAP1 PE=1 SV=1	99	0
VVLVDQHHW	0	9	sp|Q9UL17|TBX21_HUMAN	T-box transcription factor TBX21 OS=Homo sapiens GN=TBX21 PE=1 SV=1	98.3	0
VVMPIAHEF	0	9	sp|Q9UQL6|HDAC5_HUMAN	Histone deacetylase 5 OS=Homo sapiens GN=HDAC5 PE=1 SV=2	99	0
VVMPIAHEF	Oxidation(M)@3	9	sp|Q9UQL6|HDAC5_HUMAN	Histone deacetylase 5 OS=Homo sapiens GN=HDAC5 PE=1 SV=2	98.2	0
VVRDNPDFW	0	9	sp|Q9BSR8|YIPF4_HUMAN	Protein YIPF4 OS=Homo sapiens GN=YIPF4 PE=1 SV=1	99	0
VVRGPDWKW	0	9	sp|Q86YT6|MIB1_HUMAN	E3 ubiquitin-protein ligase MIB1 OS=Homo sapiens GN=MIB1 PE=1 SV=1	99	0
VVSGKVYQW	0	9	sp|P49327|FAS_HUMAN	Fatty acid synthase OS=Homo sapiens GN=FASN PE=1 SV=3	98	0
VVVEFRDLW	0	9	sp|Q9NVM4|ANM7_HUMAN	Protein arginine N-methyltransferase 7 OS=Homo sapiens GN=PRMT7 PE=1 SV=1	99	0
WAKPLIHLW	0	9	sp|Q9H3R0|KDM4C_HUMAN	Lysine-specific demethylase 4C OS=Homo sapiens GN=KDM4C PE=1 SV=2	97.4	0
WIGKGTERW	0	9	sp|Q9C0C9|UBE2O_HUMAN	(E3-independent) E2 ubiquitin-conjugating enzyme OS=Homo sapiens GN=UBE2O PE=1 SV=3	99	0
YAAIIQLRW	0	9	sp|Q53GS7|GLE1_HUMAN	Nucleoporin GLE1 OS=Homo sapiens GN=GLE1 PE=1 SV=2	99	0
YAAKVENKW	0	9	sp|Q8NHU6|TDRD7_HUMAN	Tudor domain-containing protein 7 OS=Homo sapiens GN=TDRD7 PE=1 SV=2	98.1	0
YAKRAFVHW	0	9	sp|P68366|TBA4A_HUMAN; sp|P68363|TBA1B_HUMAN; sp|Q9NY65|TBA8_HUMAN; sp|Q9BQE3|TBA1C_HUMAN; sp|Q71U36|TBA1A_HUMAN; sp|Q13748|TBA3C_HUMAN	Tubulin alpha-4A chain OS=Homo sapiens GN=TUBA4A PE=1 SV=1; Tubulin alpha-1B chain OS=Homo sapiens GN=TUBA1B PE=1 SV=1; Tubulin alpha-8 chain OS=Homo sapiens GN=TUBA8 PE=1 SV=1; Tubulin alpha-1C chain OS=Homo sapiens GN=TUBA1C PE=1 SV=1; Tubulin alpha-1A chain OS=Homo sapiens GN=TUBA1A PE=1 SV=1; Tubulin alpha-3C/D chain OS=Homo sapiens GN=TUBA3C PE=1 SV=3	97.4	0
YAVVLNATW	0	9	sp|O00767|ACOD_HUMAN	Acyl-CoA desaturase OS=Homo sapiens GN=SCD PE=1 SV=2	99	0
YCKKIHAQW	0	9	sp|Q01581|HMCS1_HUMAN	Hydroxymethylglutaryl-CoA synthase, cytoplasmic OS=Homo sapiens GN=HMGCS1 PE=1 SV=2	99	0
YGKPLNNEW	0	9	sp|Q8IYT2|CMTR2_HUMAN	Cap-specific mRNA (nucleoside-2'-O-)-methyltransferase 2 OS=Homo sapiens GN=CMTR2 PE=1 SV=2	98.7	0
YGLTFTEKW	0	9	sp|P21796|VDAC1_HUMAN; sp|P45880|VDAC2_HUMAN	Voltage-dependent anion-selective channel protein 1 OS=Homo sapiens GN=VDAC1 PE=1 SV=2; Voltage-dependent anion-selective channel protein 2 OS=Homo sapiens GN=VDAC2 PE=1 SV=2	99	0
YGLTFTQKW	0	9	sp|Q9Y277|VDAC3_HUMAN	Voltage-dependent anion-selective channel protein 3 OS=Homo sapiens GN=VDAC3 PE=1 SV=1	99	0
YGYPIQLQW	0	9	sp|P20273|CD22_HUMAN	B-cell receptor CD22 OS=Homo sapiens GN=CD22 PE=1 SV=2	99	0
YILDLQKYW	0	9	sp|Q9BZE4|NOG1_HUMAN	Nucleolar GTP-binding protein 1 OS=Homo sapiens GN=GTPBP4 PE=1 SV=3	99	0
YLIRLFQEW	0	9	sp|Q9BQ70|TCF25_HUMAN	Transcription factor 25 OS=Homo sapiens GN=TCF25 PE=1 SV=1	99	0
YLLPAIVHI	0	9	sp|P17844|DDX5_HUMAN; sp|Q92841|DDX17_HUMAN	Probable ATP-dependent RNA helicase DDX5 OS=Homo sapiens GN=DDX5 PE=1 SV=1; Probable ATP-dependent RNA helicase DDX17 OS=Homo sapiens GN=DDX17 PE=1 SV=2	99	0
YSIPLRENW	0	9	sp|Q7Z388|D19L4_HUMAN	Probable C-mannosyltransferase DPY19L4 OS=Homo sapiens GN=DPY19L4 PE=1 SV=1	98.4	0
YSIRGQLSW	0	9	sp|Q12824|SNF5_HUMAN	SWI/SNF-related matrix-associated actin-dependent regulator of chromatin subfamily B member 1 OS=Homo sapiens GN=SMARCB1 PE=1 SV=2	99	0
YSKKLLDSW	0	9	sp|Q8N5M9|JAGN1_HUMAN	Protein jagunal homolog 1 OS=Homo sapiens GN=JAGN1 PE=1 SV=1	98.5	0
YSKRVYIAY	0	9	sp|Q8TCJ2|STT3B_HUMAN	Dolichyl-diphosphooligosaccharide--protein glycosyltransferase subunit STT3B OS=Homo sapiens GN=STT3B PE=1 SV=1	99	0
YSLKVLLSY	0	9	sp|P50416|CPT1A_HUMAN	Carnitine O-palmitoyltransferase 1, liver isoform OS=Homo sapiens GN=CPT1A PE=1 SV=2	99	0
YSLMSSEKW	0	9	sp|Q9GZU3|TM39B_HUMAN	Transmembrane protein 39B OS=Homo sapiens GN=TMEM39B PE=1 SV=1	98	0
YSMENANKW	0	9	sp|Q9UGI0|ZRAN1_HUMAN	Ubiquitin thioesterase ZRANB1 OS=Homo sapiens GN=ZRANB1 PE=1 SV=2	99	0
YSNEVVTLW	0	9	sp|Q07002|CDK18_HUMAN; sp|Q00537|CDK17_HUMAN; sp|Q00536|CDK16_HUMAN; sp|O94921|CDK14_HUMAN	Cyclin-dependent kinase 18 OS=Homo sapiens GN=CDK18 PE=1 SV=3; Cyclin-dependent kinase 17 OS=Homo sapiens GN=CDK17 PE=1 SV=2; Cyclin-dependent kinase 16 OS=Homo sapiens GN=CDK16 PE=1 SV=1; Cyclin-dependent kinase 14 OS=Homo sapiens GN=CDK14 PE=1 SV=3	99	0
YSPRFLYIW	0	9	sp|Q9HCC0|MCCB_HUMAN	Methylcrotonoyl-CoA carboxylase beta chain, mitochondrial OS=Homo sapiens GN=MCCC2 PE=1 SV=1	97	0
YSVRVSPQM	0	9	sp|Q9Y2P8|RCL1_HUMAN	RNA 3'-terminal phosphate cyclase-like protein OS=Homo sapiens GN=RCL1 PE=1 SV=3	99	0
YTARVHEMF	Oxidation(M)@8	9	sp|P33897|ABCD1_HUMAN	ATP-binding cassette sub-family D member 1 OS=Homo sapiens GN=ABCD1 PE=1 SV=2	99	0
YTDNLVRVW	0	9	sp|P63244|RACK1_HUMAN	Receptor of activated protein C kinase 1 OS=Homo sapiens GN=RACK1 PE=1 SV=3	99	0
YTDNLVRVW	Deamidated(N)@4	9	sp|P63244|RACK1_HUMAN	Receptor of activated protein C kinase 1 OS=Homo sapiens GN=RACK1 PE=1 SV=3	99	0
YTDNLVRVW	Oxidation(W)@9	9	sp|P63244|RACK1_HUMAN	Receptor of activated protein C kinase 1 OS=Homo sapiens GN=RACK1 PE=1 SV=3	99	0
YTFVIPSGW	0	9	sp|Q9Y2K7|KDM2A_HUMAN	Lysine-specific demethylase 2A OS=Homo sapiens GN=KDM2A PE=1 SV=3	99	0
YTHQVVTRW	0	9	sp|P50613|CDK7_HUMAN	Cyclin-dependent kinase 7 OS=Homo sapiens GN=CDK7 PE=1 SV=1	99	0
YTKFQIATW	0	9	sp|Q15800|MSMO1_HUMAN	Methylsterol monooxygenase 1 OS=Homo sapiens GN=MSMO1 PE=1 SV=1	99	0
YTLKEIVEW	0	9	sp|Q8N1K5|THMS1_HUMAN	Protein THEMIS OS=Homo sapiens GN=THEMIS PE=1 SV=3	99	0
YTLVEYETY	0	9	sp|Q9Y5S9|RBM8A_HUMAN	RNA-binding protein 8A OS=Homo sapiens GN=RBM8A PE=1 SV=1	98.6	0
YTNKVITLW	0	9	sp|Q9NYV4|CDK12_HUMAN; sp|Q14004|CDK13_HUMAN	Cyclin-dependent kinase 12 OS=Homo sapiens GN=CDK12 PE=1 SV=2; Cyclin-dependent kinase 13 OS=Homo sapiens GN=CDK13 PE=1 SV=2	99	0
YTNKYSSQF	0	9	sp|O15371|EIF3D_HUMAN	Eukaryotic translation initiation factor 3 subunit D OS=Homo sapiens GN=EIF3D PE=1 SV=1	99	0
YTRKDQLEY	0	9	sp|Q8NCN2|ZBT34_HUMAN; sp|Q5TC79|ZBT37_HUMAN	Zinc finger and BTB domain-containing protein 34 OS=Homo sapiens GN=ZBTB34 PE=1 SV=4; Zinc finger and BTB domain-containing protein 37 OS=Homo sapiens GN=ZBTB37 PE=2 SV=1	99	0
YTSGDVRVW	0	9	sp|Q8N3Y1|FBXW8_HUMAN	F-box/WD repeat-containing protein 8 OS=Homo sapiens GN=FBXW8 PE=1 SV=2	99	0
YTVRVIDVF	0	9	sp|O00487|PSDE_HUMAN	26S proteasome non-ATPase regulatory subunit 14 OS=Homo sapiens GN=PSMD14 PE=1 SV=1	98.8	0
YTYRGPKAF	0	9	sp|Q12874|SF3A3_HUMAN	Splicing factor 3A subunit 3 OS=Homo sapiens GN=SF3A3 PE=1 SV=1	97.2	0
AAADETLRLW	0	10	sp|Q12834|CDC20_HUMAN	Cell division cycle protein 20 homolog OS=Homo sapiens GN=CDC20 PE=1 SV=2	99	0
AAADSAVRLW	0	10	sp|Q6IA86|ELP2_HUMAN	Elongator complex protein 2 OS=Homo sapiens GN=ELP2 PE=1 SV=2	99	0
AAALLYPFSW	0	10	sp|Q9H6A0|DEN2D_HUMAN	DENN domain-containing protein 2D OS=Homo sapiens GN=DENND2D PE=1 SV=2	99	0
AAAQPMLMYW	0	10	sp|Q5BJH7|YIF1B_HUMAN	Protein YIF1B OS=Homo sapiens GN=YIF1B PE=1 SV=1	99	0
AAFDQRMKTW	0	10	sp|Q13596|SNX1_HUMAN	Sorting nexin-1 OS=Homo sapiens GN=SNX1 PE=1 SV=3	99	0
AAIPAAAIGE	0	10	sp|Q8TE76|MORC4_HUMAN	MORC family CW-type zinc finger protein 4 OS=Homo sapiens GN=MORC4 PE=1 SV=2	99	0
AAKPEQIQKW	0	10	sp|Q99986|VRK1_HUMAN	Serine/threonine-protein kinase VRK1 OS=Homo sapiens GN=VRK1 PE=1 SV=1	99	0
AALPDQSFLW	0	10	sp|O75340|PDCD6_HUMAN	Programmed cell death protein 6 OS=Homo sapiens GN=PDCD6 PE=1 SV=1	99	0
ADKVHLMYKF	0	10	sp|Q14258|TRI25_HUMAN	E3 ubiquitin/ISG15 ligase TRIM25 OS=Homo sapiens GN=TRIM25 PE=1 SV=2	98.4	0
AGLGFFEELW	0	10	sp|Q2VPB7|AP5B1_HUMAN	AP-5 complex subunit beta-1 OS=Homo sapiens GN=AP5B1 PE=1 SV=4	97.4	0
ALAPILDDGW	0	10	sp|P26010|ITB7_HUMAN	Integrin beta-7 OS=Homo sapiens GN=ITGB7 PE=1 SV=1	99	0
APTIVVPPGN	0	10	sp|Q7Z5N4|SDK1_HUMAN	Protein sidekick-1 OS=Homo sapiens GN=SDK1 PE=2 SV=3	99	1
AQAETGPTSF	0	10	sp|Q96T58|MINT_HUMAN	Msx2-interacting protein OS=Homo sapiens GN=SPEN PE=1 SV=1	97.4	0
ASAGNLKPVW	0	10	sp|Q8IZ83|A16A1_HUMAN	Aldehyde dehydrogenase family 16 member A1 OS=Homo sapiens GN=ALDH16A1 PE=1 SV=2	99	0
ASARAGIHLW	0	10	sp|Q9HAY2|MAGF1_HUMAN	Melanoma-associated antigen F1 OS=Homo sapiens GN=MAGEF1 PE=1 SV=2	99	0
ASCDGSVRVW	0	10	sp|O75717|WDHD1_HUMAN	WD repeat and HMG-box DNA-binding protein 1 OS=Homo sapiens GN=WDHD1 PE=1 SV=1	99	0
ASDDGTVRIW	0	10	sp|Q9H7D7|WDR26_HUMAN	WD repeat-containing protein 26 OS=Homo sapiens GN=WDR26 PE=1 SV=3	99	0
ASDDHTICLW	0	10	sp|Q09028|RBBP4_HUMAN	Histone-binding protein RBBP4 OS=Homo sapiens GN=RBBP4 PE=1 SV=3	99	0
ASDDQTIRVW	0	10	sp|P53621|COPA_HUMAN	Coatomer subunit alpha OS=Homo sapiens GN=COPA PE=1 SV=2	99	0
ASFDSTVRLW	0	10	sp|Q9BZK7|TBL1R_HUMAN; sp|Q9BQ87|TBL1Y_HUMAN; sp|O60907|TBL1X_HUMAN	F-box-like/WD repeat-containing protein TBL1XR1 OS=Homo sapiens GN=TBL1XR1 PE=1 SV=1; F-box-like/WD repeat-containing protein TBL1Y OS=Homo sapiens GN=TBL1Y PE=2 SV=1; F-box-like/WD repeat-containing protein TBL1X OS=Homo sapiens GN=TBL1X PE=1 SV=3	99	0
ASKGREAMEW	0	10	sp|Q9Y3B1|PLD3B_HUMAN	PRELI domain containing protein 3B OS=Homo sapiens GN=PRELID3B PE=2 SV=2	97.3	0
ASKKLDLEAW	0	10	sp|P49591|SYSC_HUMAN	Serine--tRNA ligase, cytoplasmic OS=Homo sapiens GN=SARS PE=1 SV=3	96	0
ASLDQTVRVW	0	10	sp|P53621|COPA_HUMAN	Coatomer subunit alpha OS=Homo sapiens GN=COPA PE=1 SV=2	99	0
ASLDRTIKVW	0	10	sp|P35606|COPB2_HUMAN	Coatomer subunit beta' OS=Homo sapiens GN=COPB2 PE=1 SV=2	98.4	0
ASLGTFQQMW	0	10	sp|O96019|ACL6A_HUMAN; sp|O94805|ACL6B_HUMAN	Actin-like protein 6A OS=Homo sapiens GN=ACTL6A PE=1 SV=1; Actin-like protein 6B OS=Homo sapiens GN=ACTL6B PE=1 SV=1	99	0
ASLNLPAVSW	0	10	sp|P35221|CTNA1_HUMAN	Catenin alpha-1 OS=Homo sapiens GN=CTNNA1 PE=1 SV=1	99	0
ASLQEIGDRW	0	10	sp|O43264|ZW10_HUMAN	Centromere/kinetochore protein zw10 homolog OS=Homo sapiens GN=ZW10 PE=1 SV=3	99	0
ASLSTFQQMW	0	10	sp|P63261|ACTG_HUMAN; sp|P60709|ACTB_HUMAN	Actin, cytoplasmic 2 OS=Homo sapiens GN=ACTG1 PE=1 SV=1; Actin, cytoplasmic 1 OS=Homo sapiens GN=ACTB PE=1 SV=1	99	0
ASLSTFQQMW	Oxidation(M)@9	10	sp|P63261|ACTG_HUMAN; sp|P60709|ACTB_HUMAN	Actin, cytoplasmic 2 OS=Homo sapiens GN=ACTG1 PE=1 SV=1; Actin, cytoplasmic 1 OS=Homo sapiens GN=ACTB PE=1 SV=1	99	0
ASLYNGSVCV	Glutathione(C)@9	10	sp|P35606|COPB2_HUMAN	Coatomer subunit beta' OS=Homo sapiens GN=COPB2 PE=1 SV=2	97.2	0
ASMDKTMILW	0	10	sp|Q6IA86|ELP2_HUMAN	Elongator complex protein 2 OS=Homo sapiens GN=ELP2 PE=1 SV=2	98.8	0
ASMDKTMILW	Oxidation(M)@7	10	sp|Q6IA86|ELP2_HUMAN	Elongator complex protein 2 OS=Homo sapiens GN=ELP2 PE=1 SV=2	98.7	0
ASMDQTILLW	0	10	sp|Q9GZL7|WDR12_HUMAN	Ribosome biogenesis protein WDR12 OS=Homo sapiens GN=WDR12 PE=1 SV=2	98.8	0
ASRPGFLTFW	0	10	sp|Q6ZS17|RIPR1_HUMAN	Rho family-interacting cell polarization regulator 1 OS=Homo sapiens GN=RIPOR1 PE=1 SV=1	99	0
ASSDNLARLW	0	10	sp|Q9BVC4|LST8_HUMAN	Target of rapamycin complex subunit LST8 OS=Homo sapiens GN=MLST8 PE=1 SV=1	99	0
ASTDGHLRVW	0	10	sp|Q15061|WDR43_HUMAN	WD repeat-containing protein 43 OS=Homo sapiens GN=WDR43 PE=1 SV=3	99	0
ASVTEIQEKW	0	10	sp|Q9NR30|DDX21_HUMAN	Nucleolar RNA helicase 2 OS=Homo sapiens GN=DDX21 PE=1 SV=5	99	0
ASWDHTIRVW	0	10	sp|Q9GZL7|WDR12_HUMAN	Ribosome biogenesis protein WDR12 OS=Homo sapiens GN=WDR12 PE=1 SV=2	99	0
ASYDGTAQVW	0	10	sp|Q8TEQ6|GEMI5_HUMAN	Gem-associated protein 5 OS=Homo sapiens GN=GEMIN5 PE=1 SV=3	99	0
ASYQDRRQSW	0	10	sp|Q9H410|DSN1_HUMAN	Kinetochore-associated protein DSN1 homolog OS=Homo sapiens GN=DSN1 PE=1 SV=2	99	0
ATAPDVRISW	0	10	sp|Q9UKJ1|PILRA_HUMAN	Paired immunoglobulin-like type 2 receptor alpha OS=Homo sapiens GN=PILRA PE=1 SV=3	99	0
ATDDGAIRVW	0	10	sp|Q8N122|RPTOR_HUMAN	Regulatory-associated protein of mTOR OS=Homo sapiens GN=RPTOR PE=1 SV=1	99	0
ATFPDPNVKY	0	10	sp|P22415|USF1_HUMAN	Upstream stimulatory factor 1 OS=Homo sapiens GN=USF1 PE=1 SV=1	99	0
ATGVFTNSSW	0	10	sp|P28838|AMPL_HUMAN	Cytosol aminopeptidase OS=Homo sapiens GN=LAP3 PE=1 SV=3	98.7	0
ATHGSRFYFW	0	10	sp|P51970|NDUA8_HUMAN	NADH dehydrogenase [ubiquinone] 1 alpha subcomplex subunit 8 OS=Homo sapiens GN=NDUFA8 PE=1 SV=3	99	0
ATIEIPNFNW	0	10	sp|O95147|DUS14_HUMAN	Dual specificity protein phosphatase 14 OS=Homo sapiens GN=DUSP14 PE=1 SV=1	99	0
ATILGNTERW	0	10	sp|Q9UFH2|DYH17_HUMAN	Dynein heavy chain 17, axonemal OS=Homo sapiens GN=DNAH17 PE=1 SV=2	99	0
ATKVLGTVKW	0	10	sp|P67809|YBOX1_HUMAN; sp|P16989|YBOX3_HUMAN	Nuclease-sensitive element-binding protein 1 OS=Homo sapiens GN=YBX1 PE=1 SV=3; Y-box-binding protein 3 OS=Homo sapiens GN=YBX3 PE=1 SV=4	99	0
ATLAAVLQRI	0	10	sp|P52789|HXK2_HUMAN	Hexokinase-2 OS=Homo sapiens GN=HK2 PE=1 SV=2	99	0
ATRKHGTDLW	0	10	sp|Q9NP61|ARFG3_HUMAN	ADP-ribosylation factor GTPase-activating protein 3 OS=Homo sapiens GN=ARFGAP3 PE=1 SV=1	98.9	0
ATSGDYLRVW	0	10	sp|P61962|DCAF7_HUMAN	DDB1- and CUL4-associated factor 7 OS=Homo sapiens GN=DCAF7 PE=1 SV=1	99	0
AVAIAAARVW	0	10	sp|P12694|ODBA_HUMAN	2-oxoisovalerate dehydrogenase subunit alpha, mitochondrial OS=Homo sapiens GN=BCKDHA PE=1 SV=2	99	0
AVASFPKKQE	0	10	sp|P14406|CX7A2_HUMAN	Cytochrome c oxidase subunit 7A2, mitochondrial OS=Homo sapiens GN=COX7A2 PE=1 SV=1	99	0
AVDPAAAKLW	0	10	sp|Q6FI81|CPIN1_HUMAN	Anamorsin OS=Homo sapiens GN=CIAPIN1 PE=1 SV=2	99	0
AVFNRAFYSW	0	10	sp|O43462|MBTP2_HUMAN	Membrane-bound transcription factor site-2 protease OS=Homo sapiens GN=MBTPS2 PE=1 SV=1	99	0
AVKGILEQGW	0	10	sp|Q99627|CSN8_HUMAN	COP9 signalosome complex subunit 8 OS=Homo sapiens GN=COPS8 PE=1 SV=1	98.1	0
AVLGQLGALW	0	10	sp|Q9NWU5|RM22_HUMAN	39S ribosomal protein L22, mitochondrial OS=Homo sapiens GN=MRPL22 PE=1 SV=1	99	0
AVNKMDQVNW	0	10	sp|Q9Y450|HBS1L_HUMAN	HBS1-like protein OS=Homo sapiens GN=HBS1L PE=1 SV=1	99	0
AVNPRDPPSW	0	10	sp|Q9Y490|TLN1_HUMAN	Talin-1 OS=Homo sapiens GN=TLN1 PE=1 SV=3	99	0
AVTALAARTW	0	10	sp|Q9UII2|ATIF1_HUMAN	ATPase inhibitor, mitochondrial OS=Homo sapiens GN=ATPIF1 PE=1 SV=1	99	0
AYLVAGNAQM	Oxidation(M)@10	10	sp|Q92783|STAM1_HUMAN	Signal transducing adapter molecule 1 OS=Homo sapiens GN=STAM PE=1 SV=3	98.2	1
DDELSELRGE	0	10	sp|Q12955|ANK3_HUMAN	Ankyrin-3 OS=Homo sapiens GN=ANK3 PE=1 SV=3	99	1
EALRLPYEQW	0	10	sp|Q16875|F263_HUMAN	6-phosphofructo-2-kinase/fructose-2,6-bisphosphatase 3 OS=Homo sapiens GN=PFKFB3 PE=1 SV=1	99	0
ENRKNMLLSV	Deamidated(N)@2	10	sp|Q9P0B6|CC167_HUMAN	Coiled-coil domain-containing protein 167 OS=Homo sapiens GN=CCDC167 PE=1 SV=2	98.3	0
ESLRNYYEQW	0	10	sp|P22626|ROA2_HUMAN	Heterogeneous nuclear ribonucleoproteins A2/B1 OS=Homo sapiens GN=HNRNPA2B1 PE=1 SV=2	99	0
ESLRSHFEQW	0	10	sp|P09651|ROA1_HUMAN	Heterogeneous nuclear ribonucleoprotein A1 OS=Homo sapiens GN=HNRNPA1 PE=1 SV=5	98.6	0
ETLPSKIQQW	0	10	sp|Q6UWW8|EST3_HUMAN	Carboxylesterase 3 OS=Homo sapiens GN=CES3 PE=1 SV=1	99	0
FARAFPLAEW	0	10	sp|Q96S19|MTL26_HUMAN	Methyltransferase-like 26 OS=Homo sapiens GN=METTL26 PE=1 SV=2	99	0
FAYKVQPRNW	0	10	sp|Q9Y5U8|MPC1_HUMAN	Mitochondrial pyruvate carrier 1 OS=Homo sapiens GN=MPC1 PE=1 SV=1	99	0
FSFGSSHQNW	0	10	sp|Q5VSG8|MANEL_HUMAN	Glycoprotein endo-alpha-1,2-mannosidase-like protein OS=Homo sapiens GN=MANEAL PE=2 SV=1	99	0
FSIEKRFAYW	0	10	sp|Q5SRE5|NU188_HUMAN	Nucleoporin NUP188 homolog OS=Homo sapiens GN=NUP188 PE=1 SV=1	99	0
FSKAIGDAEW	0	10	sp|P52655|TF2AA_HUMAN	Transcription initiation factor IIA subunit 1 OS=Homo sapiens GN=GTF2A1 PE=1 SV=1	99	0
FSLKESIMKW	0	10	sp|Q13315|ATM_HUMAN	Serine-protein kinase ATM OS=Homo sapiens GN=ATM PE=1 SV=4	99	0
FSRHTKAIVW	0	10	sp|P53396|ACLY_HUMAN	ATP-citrate synthase OS=Homo sapiens GN=ACLY PE=1 SV=3	97.2	0
FTIKSDVWSF	0	10	sp|P07948|LYN_HUMAN	Tyrosine-protein kinase Lyn OS=Homo sapiens GN=LYN PE=1 SV=3	99	0
FTLRDMYEQF	0	10	sp|P61011|SRP54_HUMAN	Signal recognition particle 54 kDa protein OS=Homo sapiens GN=SRP54 PE=1 SV=1	99	0
FTLREVQERW	0	10	sp|Q96EZ8|MCRS1_HUMAN	Microspherule protein 1 OS=Homo sapiens GN=MCRS1 PE=1 SV=1	99	0
FTMPLHMTFW	0	10	sp|Q14527|HLTF_HUMAN	Helicase-like transcription factor OS=Homo sapiens GN=HLTF PE=1 SV=2	99	0
GALPNLRELW	0	10	sp|Q14160|SCRIB_HUMAN	Protein scribble homolog OS=Homo sapiens GN=SCRIB PE=1 SV=4	99	0
GALRVLNSYW	0	10	sp|P61313|RL15_HUMAN	60S ribosomal protein L15 OS=Homo sapiens GN=RPL15 PE=1 SV=2	99	0
GAQDGKIKVW	0	10	sp|Q2TAY7|SMU1_HUMAN	WD40 repeat-containing protein SMU1 OS=Homo sapiens GN=SMU1 PE=1 SV=2	99	0
GAVDSTVKVW	0	10	sp|Q6Q0C0|TRAF7_HUMAN	E3 ubiquitin-protein ligase TRAF7 OS=Homo sapiens GN=TRAF7 PE=1 SV=1	99	0
GAVSYRLLLW	0	10	sp|P82933|RT09_HUMAN	28S ribosomal protein S9, mitochondrial OS=Homo sapiens GN=MRPS9 PE=1 SV=2	99	0
GAYKYIQELW	0	10	sp|P61313|RL15_HUMAN	60S ribosomal protein L15 OS=Homo sapiens GN=RPL15 PE=1 SV=2	99	0
GITAGAHRLW	0	10	sp|O00767|ACOD_HUMAN	Acyl-CoA desaturase OS=Homo sapiens GN=SCD PE=1 SV=2	99	0
GSADFTVKVW	0	10	sp|Q9UKT8|FBXW2_HUMAN	F-box/WD repeat-containing protein 2 OS=Homo sapiens GN=FBXW2 PE=1 SV=2	99	0
GSADKTVALW	0	10	sp|Q09028|RBBP4_HUMAN; sp|Q16576|RBBP7_HUMAN	Histone-binding protein RBBP4 OS=Homo sapiens GN=RBBP4 PE=1 SV=3; Histone-binding protein RBBP7 OS=Homo sapiens GN=RBBP7 PE=1 SV=1	99	0
GSAEGNIKVW	0	10	sp|Q8TDJ6|DMXL2_HUMAN	DmX-like protein 2 OS=Homo sapiens GN=DMXL2 PE=1 SV=2	99	0
GSDCGHIFIW	0	10	sp|Q58WW2|DCAF6_HUMAN	DDB1- and CUL4-associated factor 6 OS=Homo sapiens GN=DCAF6 PE=1 SV=1	99	0
GSEDGTLRLW	0	10	sp|Q9Y3F4|STRAP_HUMAN	Serine-threonine kinase receptor-associated protein OS=Homo sapiens GN=STRAP PE=1 SV=1	99	0
GSEDGTVRIW	0	10	sp|P35606|COPB2_HUMAN	Coatomer subunit beta' OS=Homo sapiens GN=COPB2 PE=1 SV=2	99	0
GSGDSTARIW	0	10	sp|Q9BZK7|TBL1R_HUMAN; sp|Q9BQ87|TBL1Y_HUMAN; sp|O60907|TBL1X_HUMAN	F-box-like/WD repeat-containing protein TBL1XR1 OS=Homo sapiens GN=TBL1XR1 PE=1 SV=1; F-box-like/WD repeat-containing protein TBL1Y OS=Homo sapiens GN=TBL1Y PE=2 SV=1; F-box-like/WD repeat-containing protein TBL1X OS=Homo sapiens GN=TBL1X PE=1 SV=3	99	0
GSILPISWRW	0	10	sp|Q9NQ25|SLAF7_HUMAN	SLAM family member 7 OS=Homo sapiens GN=SLAMF7 PE=1 SV=1	99	0
GSLDDLVKVW	0	10	sp|Q9GZS3|WDR61_HUMAN	WD repeat-containing protein 61 OS=Homo sapiens GN=WDR61 PE=1 SV=1	99	0
GSLDGKLRLW	0	10	sp|Q5JSH3|WDR44_HUMAN	WD repeat-containing protein 44 OS=Homo sapiens GN=WDR44 PE=1 SV=1	99	0
GSLDNIVKLW	0	10	sp|Q9GZL7|WDR12_HUMAN	Ribosome biogenesis protein WDR12 OS=Homo sapiens GN=WDR12 PE=1 SV=2	99	0
GSLPAFLKLW	0	10	sp|Q9GIP4|LAT1L_HUMAN; sp|Q8MH63|LAT1N_HUMAN; sp|Q01650|LAT1_HUMAN	Putative L-type amino acid transporter 1-like protein IMAA OS=Homo sapiens GN=SLC7A5P2 PE=5 SV=2; Putative L-type amino acid transporter 1-like protein MLAS OS=Homo sapiens GN=SLC7A5P1 PE=5 SV=1; Large neutral amino acids transporter small subunit 1 OS=Homo sapiens GN=SLC7A5 PE=1 SV=2	99	0
GSSDGTIRLW	0	10	sp|Q8TAF3|WDR48_HUMAN	WD repeat-containing protein 48 OS=Homo sapiens GN=WDR48 PE=1 SV=1	99	0
GSSDNTIRLW	0	10	sp|Q9Y297|FBW1A_HUMAN; sp|Q9UKB1|FBW1B_HUMAN	F-box/WD repeat-containing protein 1A OS=Homo sapiens GN=BTRC PE=1 SV=1; F-box/WD repeat-containing protein 11 OS=Homo sapiens GN=FBXW11 PE=1 SV=1	99	0
GSSDSTVRVW	0	10	sp|Q9Y297|FBW1A_HUMAN; sp|Q9UKB1|FBW1B_HUMAN	F-box/WD repeat-containing protein 1A OS=Homo sapiens GN=BTRC PE=1 SV=1; F-box/WD repeat-containing protein 11 OS=Homo sapiens GN=FBXW11 PE=1 SV=1	99	0
GSVDQYARIW	0	10	sp|Q6AI08|HEAT6_HUMAN	HEAT repeat-containing protein 6 OS=Homo sapiens GN=HEATR6 PE=1 SV=1	99	0
GSWDGTLRLW	0	10	sp|P63244|RACK1_HUMAN	Receptor of activated protein C kinase 1 OS=Homo sapiens GN=RACK1 PE=1 SV=3	99	0
GSWDGTLRLW	Dehydrated(D)@4	10	sp|P63244|RACK1_HUMAN	Receptor of activated protein C kinase 1 OS=Homo sapiens GN=RACK1 PE=1 SV=3	98.6	0
GSWDGTLRLW	Oxidation(W)@10	10	sp|P63244|RACK1_HUMAN	Receptor of activated protein C kinase 1 OS=Homo sapiens GN=RACK1 PE=1 SV=3	99	0
GSWDHTLRVW	0	10	sp|O14775|GNB5_HUMAN	Guanine nucleotide-binding protein subunit beta-5 OS=Homo sapiens GN=GNB5 PE=1 SV=2	99	0
GSWDQTVKLW	0	10	sp|O43684|BUB3_HUMAN	Mitotic checkpoint protein BUB3 OS=Homo sapiens GN=BUB3 PE=1 SV=1	99	0
GSYDGFARIW	0	10	sp|Q9BZK7|TBL1R_HUMAN; sp|Q9BQ87|TBL1Y_HUMAN; sp|O60907|TBL1X_HUMAN	F-box-like/WD repeat-containing protein TBL1XR1 OS=Homo sapiens GN=TBL1XR1 PE=1 SV=1; F-box-like/WD repeat-containing protein TBL1Y OS=Homo sapiens GN=TBL1Y PE=2 SV=1; F-box-like/WD repeat-containing protein TBL1X OS=Homo sapiens GN=TBL1X PE=1 SV=3	99	0
GSYVAPKAVW	0	10	sp|Q10567|AP1B1_HUMAN	AP-1 complex subunit beta-1 OS=Homo sapiens GN=AP1B1 PE=1 SV=2	99	0
GTADGNTWMW	0	10	sp|Q13685|AAMP_HUMAN	Angio-associated migratory cell protein OS=Homo sapiens GN=AAMP PE=1 SV=2	99	0
GTFTIKSDVW	0	10	sp|P06239|LCK_HUMAN	Tyrosine-protein kinase Lck OS=Homo sapiens GN=LCK PE=1 SV=6	99	0
GTFTNQIHKW	0	10	sp|A5PLL7|TM189_HUMAN	Transmembrane protein 189 OS=Homo sapiens GN=TMEM189 PE=1 SV=3	99	0
GTHLPWDEQW	0	10	sp|Q9P2J5|SYLC_HUMAN	Leucine--tRNA ligase, cytoplasmic OS=Homo sapiens GN=LARS PE=1 SV=2	99	0
GTIHALIFAW	0	10	sp|Q9UHE8|STEA1_HUMAN	Metalloreductase STEAP1 OS=Homo sapiens GN=STEAP1 PE=2 SV=1	99	0
GTKKYDLSKW	0	10	sp|Q9UM54|MYO6_HUMAN	Unconventional myosin-VI OS=Homo sapiens GN=MYO6 PE=1 SV=4	99	0
GTLKIANKQF	0	10	sp|P27694|RFA1_HUMAN	Replication protein A 70 kDa DNA-binding subunit OS=Homo sapiens GN=RPA1 PE=1 SV=2	99	0
GTLPPEIQAW	0	10	sp|Q9NWS9|ZN446_HUMAN	Zinc finger protein 446 OS=Homo sapiens GN=ZNF446 PE=1 SV=1	99	0
GTSSAEVQLW	0	10	sp|Q12834|CDC20_HUMAN	Cell division cycle protein 20 homolog OS=Homo sapiens GN=CDC20 PE=1 SV=2	97.6	0
GTWLPSRAEW	0	10	sp|Q9NRN7|ADPPT_HUMAN	L-aminoadipate-semialdehyde dehydrogenase-phosphopantetheinyl transferase OS=Homo sapiens GN=AASDHPPT PE=1 SV=2	99	0
GTYENLIHVW	0	10	sp|Q6Q0C0|TRAF7_HUMAN	E3 ubiquitin-protein ligase TRAF7 OS=Homo sapiens GN=TRAF7 PE=1 SV=1	99	0
GTYSGQIVLW	0	10	sp|Q13409|DC1I2_HUMAN	Cytoplasmic dynein 1 intermediate chain 2 OS=Homo sapiens GN=DYNC1I2 PE=1 SV=3	99	0
GVLKIQNVGW	0	10	sp|P20273|CD22_HUMAN	B-cell receptor CD22 OS=Homo sapiens GN=CD22 PE=1 SV=2	99	0
HACALAASLW	0	10	sp|O75326|SEM7A_HUMAN	Semaphorin-7A OS=Homo sapiens GN=SEMA7A PE=1 SV=1	99	0
HAFDGFEVNW	0	10	sp|Q96EX3|WDR34_HUMAN	WD repeat-containing protein 34 OS=Homo sapiens GN=WDR34 PE=1 SV=2	99	0
HAFHGALHLW	0	10	sp|Q6IA86|ELP2_HUMAN	Elongator complex protein 2 OS=Homo sapiens GN=ELP2 PE=1 SV=2	99	0
HAHISEQAVW	0	10	sp|P52292|IMA1_HUMAN	Importin subunit alpha-1 OS=Homo sapiens GN=KPNA2 PE=1 SV=1	99	0
HAKPIQDVQW	0	10	sp|Q9BZH6|WDR11_HUMAN	WD repeat-containing protein 11 OS=Homo sapiens GN=WDR11 PE=1 SV=1	99	0
HAVGPRWMEW	0	10	sp|Q8IXQ6|PARP9_HUMAN	Poly [ADP-ribose] polymerase 9 OS=Homo sapiens GN=PARP9 PE=1 SV=2	99	0
HAVQALWKQF	0	10	sp|P24001|IL32_HUMAN	Interleukin-32 OS=Homo sapiens GN=IL32 PE=1 SV=3	99	0
HCIDISDMKW	0	10	sp|Q7Z6M1|RABEK_HUMAN	Rab9 effector protein with kelch motifs OS=Homo sapiens GN=RABEPK PE=1 SV=1	99	0
HGKPVTQVTW	0	10	sp|Q14137|BOP1_HUMAN	Ribosome biogenesis protein BOP1 OS=Homo sapiens GN=BOP1 PE=1 SV=2	99	0
HGLGDTGHSW	0	10	sp|O95372|LYPA2_HUMAN	Acyl-protein thioesterase 2 OS=Homo sapiens GN=LYPLA2 PE=1 SV=1	99	0
HSADMRPYNW	0	10	sp|Q969U6|FBXW5_HUMAN	F-box/WD repeat-containing protein 5 OS=Homo sapiens GN=FBXW5 PE=1 SV=1	99	0
HSAHTKLQTW	0	10	sp|Q96MD2|CL066_HUMAN	KICSTOR complex protein C12orf66 OS=Homo sapiens GN=C12orf66 PE=1 SV=4	99	0
HSAKVHSVAW	0	10	sp|Q96J01|THOC3_HUMAN	THO complex subunit 3 OS=Homo sapiens GN=THOC3 PE=1 SV=1	99	0
HSALDMTRYW	0	10	sp|Q96PM5|ZN363_HUMAN	RING finger and CHY zinc finger domain-containing protein 1 OS=Homo sapiens GN=RCHY1 PE=1 SV=1	99	0
HSAVVEDVAW	0	10	sp|Q16576|RBBP7_HUMAN	Histone-binding protein RBBP7 OS=Homo sapiens GN=RBBP7 PE=1 SV=1	99	0
HSCEVKGIEW	0	10	sp|Q9BZH6|WDR11_HUMAN	WD repeat-containing protein 11 OS=Homo sapiens GN=WDR11 PE=1 SV=1	99	0
HSDWVRDVAW	0	10	sp|P55735|SEC13_HUMAN	Protein SEC13 homolog OS=Homo sapiens GN=SEC13 PE=1 SV=3	99	0
HSGPGLLQLW	0	10	sp|Q8WUA4|TF3C2_HUMAN	General transcription factor 3C polypeptide 2 OS=Homo sapiens GN=GTF3C2 PE=1 SV=2	99	0
HSGPVVAMVW	0	10	sp|P15531|NDKA_HUMAN	Nucleoside diphosphate kinase A OS=Homo sapiens GN=NME1 PE=1 SV=1	97.9	0
HSGSVWRVTW	0	10	sp|Q96EE3|SEH1_HUMAN	Nucleoporin SEH1 OS=Homo sapiens GN=SEH1L PE=1 SV=3	99	0
HSIDKVTSRW	0	10	sp|Q8IXI2|MIRO1_HUMAN	Mitochondrial Rho GTPase 1 OS=Homo sapiens GN=RHOT1 PE=1 SV=2	99	0
HSKRVGIVAW	0	10	sp|Q9ULV4|COR1C_HUMAN	Coronin-1C OS=Homo sapiens GN=CORO1C PE=1 SV=1	97.2	0
HSKWITGLSW	0	10	sp|Q9NVX2|NLE1_HUMAN	Notchless protein homolog 1 OS=Homo sapiens GN=NLE1 PE=1 SV=4	99	0
HSMDPPTFTF	0	10	sp|Q9HC16|ABC3G_HUMAN	DNA dC->dU-editing enzyme APOBEC-3G OS=Homo sapiens GN=APOBEC3G PE=1 SV=1	99	0
HSMSDPGVSY	0	10	sp|P29803|ODPAT_HUMAN; sp|P08559|ODPA_HUMAN	Pyruvate dehydrogenase E1 component subunit alpha, testis-specific form, mitochondrial OS=Homo sapiens GN=PDHA2 PE=1 SV=1; Pyruvate dehydrogenase E1 component subunit alpha, somatic form, mitochondrial OS=Homo sapiens GN=PDHA1 PE=1 SV=3	99	0
HSMSDPGVSY	Oxidation(M)@3	10	sp|P29803|ODPAT_HUMAN; sp|P08559|ODPA_HUMAN	Pyruvate dehydrogenase E1 component subunit alpha, testis-specific form, mitochondrial OS=Homo sapiens GN=PDHA2 PE=1 SV=1; Pyruvate dehydrogenase E1 component subunit alpha, somatic form, mitochondrial OS=Homo sapiens GN=PDHA1 PE=1 SV=3	99	0
HSQEVTSVCW	0	10	sp|Q9NZJ0|DTL_HUMAN	Denticleless protein homolog OS=Homo sapiens GN=DTL PE=1 SV=3	98.3	0
HSRIIWSCDW	0	10	sp|Q6IA86|ELP2_HUMAN	Elongator complex protein 2 OS=Homo sapiens GN=ELP2 PE=1 SV=2	99	0
HSRLQDSQLW	0	10	sp|Q92621|NU205_HUMAN	Nuclear pore complex protein Nup205 OS=Homo sapiens GN=NUP205 PE=1 SV=3	99	0
HSVAQAGVQW	0	10	sp|Q6ZU45|CL20A_HUMAN	Putative C-type lectin domain family 20 member A OS=Homo sapiens GN=CLEC20A PE=5 SV=1	99	0
HSVAQAGVQW	Deamidated(Q)@9	10	sp|Q6ZU45|CL20A_HUMAN	Putative C-type lectin domain family 20 member A OS=Homo sapiens GN=CLEC20A PE=5 SV=1	99	0
HSVTQAGVQW	0	10	sp|Q8IUI4|S29P2_HUMAN	Putative protein SNX29P2 OS=Homo sapiens GN=SNX29P2 PE=5 SV=2	96.3	0
HSYNPKEFEW	0	10	sp|Q9BYJ9|YTHD1_HUMAN	YTH domain-containing family protein 1 OS=Homo sapiens GN=YTHDF1 PE=1 SV=1	99	0
HTADLLDLSW	0	10	sp|Q5JSH3|WDR44_HUMAN	WD repeat-containing protein 44 OS=Homo sapiens GN=WDR44 PE=1 SV=1	99	0
HTADVQLHAW	0	10	sp|Q8IWT0|ARCH_HUMAN	Protein archease OS=Homo sapiens GN=ZBTB8OS PE=1 SV=2	99	0
HTAKISDFSW	0	10	sp|Q09028|RBBP4_HUMAN; sp|Q16576|RBBP7_HUMAN	Histone-binding protein RBBP4 OS=Homo sapiens GN=RBBP4 PE=1 SV=3; Histone-binding protein RBBP7 OS=Homo sapiens GN=RBBP7 PE=1 SV=1	99	0
HTAKISDFSW	Oxidation(W)@10	10	sp|Q09028|RBBP4_HUMAN; sp|Q16576|RBBP7_HUMAN	Histone-binding protein RBBP4 OS=Homo sapiens GN=RBBP4 PE=1 SV=3; Histone-binding protein RBBP7 OS=Homo sapiens GN=RBBP7 PE=1 SV=1	99	0
HTAKITSVAW	0	10	sp|Q8TEQ6|GEMI5_HUMAN	Gem-associated protein 5 OS=Homo sapiens GN=GEMIN5 PE=1 SV=3	99	0
HTAKITSVAW	Oxidation(W)@10	10	sp|Q8TEQ6|GEMI5_HUMAN	Gem-associated protein 5 OS=Homo sapiens GN=GEMIN5 PE=1 SV=3	99	0
HTAPPENKTW	0	10	sp|Q6N021|TET2_HUMAN	Methylcytosine dioxygenase TET2 OS=Homo sapiens GN=TET2 PE=1 SV=3	99	0
HTARVGALAW	0	10	sp|Q9UM11|FZR1_HUMAN	Fizzy-related protein homolog OS=Homo sapiens GN=FZR1 PE=1 SV=2	99	0
HTAVVEDVSW	0	10	sp|Q09028|RBBP4_HUMAN	Histone-binding protein RBBP4 OS=Homo sapiens GN=RBBP4 PE=1 SV=3	99	0
HTAVVEDVSW	Oxidation(W)@10	10	sp|Q09028|RBBP4_HUMAN	Histone-binding protein RBBP4 OS=Homo sapiens GN=RBBP4 PE=1 SV=3	99	0
HTFQNDIHVY	0	10	sp|Q15392|DHC24_HUMAN	Delta(24)-sterol reductase OS=Homo sapiens GN=DHCR24 PE=1 SV=2	99	0
HTGPVLDVCW	0	10	sp|P78406|RAE1L_HUMAN	mRNA export factor OS=Homo sapiens GN=RAE1 PE=1 SV=1	99	0
HTGWVTSVKW	0	10	sp|Q9GZL7|WDR12_HUMAN	Ribosome biogenesis protein WDR12 OS=Homo sapiens GN=WDR12 PE=1 SV=2	99	0
HTIKPALVGW	0	10	sp|Q16719|KYNU_HUMAN	Kynureninase OS=Homo sapiens GN=KYNU PE=1 SV=1	99	0
HTINPILLYF	0	10	sp|O95573|ACSL3_HUMAN	Long-chain-fatty-acid--CoA ligase 3 OS=Homo sapiens GN=ACSL3 PE=1 SV=3	99	0
HTKRVGIVAW	0	10	sp|P31146|COR1A_HUMAN	Coronin-1A OS=Homo sapiens GN=CORO1A PE=1 SV=4	99	0
HTNEVNAIKW	0	10	sp|Q9BZK7|TBL1R_HUMAN; sp|Q9BQ87|TBL1Y_HUMAN; sp|O60907|TBL1X_HUMAN	F-box-like/WD repeat-containing protein TBL1XR1 OS=Homo sapiens GN=TBL1XR1 PE=1 SV=1; F-box-like/WD repeat-containing protein TBL1Y OS=Homo sapiens GN=TBL1Y PE=2 SV=1; F-box-like/WD repeat-containing protein TBL1X OS=Homo sapiens GN=TBL1X PE=1 SV=3	99	0
HTQDVKHVVW	0	10	sp|O76071|CIAO1_HUMAN	Probable cytosolic iron-sulfur protein assembly protein CIAO1 OS=Homo sapiens GN=CIAO1 PE=1 SV=1	99	0
HTRGVSDFAW	0	10	sp|Q9H1Z4|WDR13_HUMAN	WD repeat-containing protein 13 OS=Homo sapiens GN=WDR13 PE=1 SV=2	99	0
HTRPVVDLAF	0	10	sp|Q9Y3F4|STRAP_HUMAN	Serine-threonine kinase receptor-associated protein OS=Homo sapiens GN=STRAP PE=1 SV=1	99	0
HTRVISDLDW	0	10	sp|Q6PJI9|WDR59_HUMAN	GATOR complex protein WDR59 OS=Homo sapiens GN=WDR59 PE=1 SV=2	99	0
HTSGIKKALW	0	10	sp|Q9Y3F4|STRAP_HUMAN	Serine-threonine kinase receptor-associated protein OS=Homo sapiens GN=STRAP PE=1 SV=1	99	0
HVKDEQIEHW	0	10	sp|O60341|KDM1A_HUMAN	Lysine-specific histone demethylase 1A OS=Homo sapiens GN=KDM1A PE=1 SV=2	99	0
HVKDPQSGEW	0	10	sp|Q86UV5|UBP48_HUMAN	Ubiquitin carboxyl-terminal hydrolase 48 OS=Homo sapiens GN=USP48 PE=1 SV=1	99	0
HVRSTVTELW	0	10	sp|Q8IXB1|DJC10_HUMAN	DnaJ homolog subfamily C member 10 OS=Homo sapiens GN=DNAJC10 PE=1 SV=2	99	0
IAANEENRKW	0	10	sp|O75368|SH3L1_HUMAN	SH3 domain-binding glutamic acid-rich-like protein OS=Homo sapiens GN=SH3BGRL PE=1 SV=1	99	0
IALPSLRILY	0	10	sp|P00403|COX2_HUMAN	Cytochrome c oxidase subunit 2 OS=Homo sapiens GN=MT-CO2 PE=1 SV=1	99	0
IASKGELQNW	0	10	sp|Q92973|TNPO1_HUMAN	Transportin-1 OS=Homo sapiens GN=TNPO1 PE=1 SV=2	99	0
IGLPSGLESW	0	10	sp|P35813|PPM1A_HUMAN	Protein phosphatase 1A OS=Homo sapiens GN=PPM1A PE=1 SV=1	99	0
IGNDTANRVW	0	10	sp|Q99490|AGAP2_HUMAN	Arf-GAP with GTPase, ANK repeat and PH domain-containing protein 2 OS=Homo sapiens GN=AGAP2 PE=1 SV=2	99	0
IGTSSVARAW	0	10	sp|P30825|CTR1_HUMAN	High affinity cationic amino acid transporter 1 OS=Homo sapiens GN=SLC7A1 PE=1 SV=1	98.5	0
IIFEDSSKSW	0	10	sp|Q9Y483|MTF2_HUMAN	Metal-response element-binding transcription factor 2 OS=Homo sapiens GN=MTF2 PE=1 SV=2	99	0
IIWREENGTW	0	10	sp|P55735|SEC13_HUMAN	Protein SEC13 homolog OS=Homo sapiens GN=SEC13 PE=1 SV=3	99	0
ILSDVASRLW	0	10	sp|Q9Y4P1|ATG4B_HUMAN	Cysteine protease ATG4B OS=Homo sapiens GN=ATG4B PE=1 SV=2	99	0
ILYPHEAPSW	0	10	sp|Q96QT4|TRPM7_HUMAN	Transient receptor potential cation channel subfamily M member 7 OS=Homo sapiens GN=TRPM7 PE=1 SV=1	99	0
IPSSFLHPNW	0	10	sp|Q12830|BPTF_HUMAN	Nucleosome-remodeling factor subunit BPTF OS=Homo sapiens GN=BPTF PE=1 SV=3	99	0
ISAARLYYYW	0	10	sp|Q9UH17|ABC3B_HUMAN; sp|Q8IUX4|ABC3F_HUMAN	DNA dC->dU-editing enzyme APOBEC-3B OS=Homo sapiens GN=APOBEC3B PE=1 SV=1; DNA dC->dU-editing enzyme APOBEC-3F OS=Homo sapiens GN=APOBEC3F PE=1 SV=3	99	0
ISAEAAGIDW	0	10	sp|Q96JB5|CK5P3_HUMAN	CDK5 regulatory subunit-associated protein 3 OS=Homo sapiens GN=CDK5RAP3 PE=1 SV=2	99	0
ISASSLTSKW	0	10	sp|Q6PIW4|FIGL1_HUMAN	Fidgetin-like protein 1 OS=Homo sapiens GN=FIGNL1 PE=1 SV=2	99	0
ISATEVDSRW	0	10	sp|Q9UPN3|MACF1_HUMAN	Microtubule-actin cross-linking factor 1, isoforms 1/2/3/5 OS=Homo sapiens GN=MACF1 PE=1 SV=4	99	0
ISEPTRQENW	0	10	sp|Q12923|PTN13_HUMAN	Tyrosine-protein phosphatase non-receptor type 13 OS=Homo sapiens GN=PTPN13 PE=1 SV=2	99	0
ISFHNIHNTF	0	10	sp|O43684|BUB3_HUMAN	Mitotic checkpoint protein BUB3 OS=Homo sapiens GN=BUB3 PE=1 SV=1	99	0
ISFSASHRLY	0	10	sp|Q03393|PTPS_HUMAN	6-pyruvoyl tetrahydrobiopterin synthase OS=Homo sapiens GN=PTS PE=1 SV=1	99	0
ISIPAVQKVF	0	10	sp|Q96QU8|XPO6_HUMAN	Exportin-6 OS=Homo sapiens GN=XPO6 PE=1 SV=1	99	0
ISISEVNQMF	0	10	sp|P57054|PIGP_HUMAN	Phosphatidylinositol N-acetylglucosaminyltransferase subunit P OS=Homo sapiens GN=PIGP PE=1 SV=3	99	0
ISKTYKIDSW	0	10	sp|Q13823|NOG2_HUMAN	Nucleolar GTP-binding protein 2 OS=Homo sapiens GN=GNL2 PE=1 SV=1	99	0
ISLPNGLQGF	0	10	sp|Q14690|RRP5_HUMAN	Protein RRP5 homolog OS=Homo sapiens GN=PDCD11 PE=1 SV=3	99	0
ISLTDFIQKY	0	10	sp|Q15046|SYK_HUMAN	Lysine--tRNA ligase OS=Homo sapiens GN=KARS PE=1 SV=3	99	0
ISNAVREMAW	0	10	sp|Q86SQ9|DHDDS_HUMAN	Dehydrodolichyl diphosphate synthase complex subunit DHDDS OS=Homo sapiens GN=DHDDS PE=1 SV=3	97.7	0
ISNPEHLTEW	0	10	sp|Q8IY21|DDX60_HUMAN	Probable ATP-dependent RNA helicase DDX60 OS=Homo sapiens GN=DDX60 PE=1 SV=3	99	0
ISNRALINVW	0	10	sp|Q8TEQ0|SNX29_HUMAN	Sorting nexin-29 OS=Homo sapiens GN=SNX29 PE=1 SV=3	99	0
ISQPASGNTF	0	10	sp|Q14157|UBP2L_HUMAN	Ubiquitin-associated protein 2-like OS=Homo sapiens GN=UBAP2L PE=1 SV=2	99	0
ISRIHLVDKW	0	10	sp|Q8WTV0|SCRB1_HUMAN	Scavenger receptor class B member 1 OS=Homo sapiens GN=SCARB1 PE=1 SV=1	96.4	0
ISSIKGAEEW	0	10	sp|Q9GZL7|WDR12_HUMAN	Ribosome biogenesis protein WDR12 OS=Homo sapiens GN=WDR12 PE=1 SV=2	99	0
ISSIRNFLIY	0	10	sp|Q8N4H5|TOM5_HUMAN	Mitochondrial import receptor subunit TOM5 homolog OS=Homo sapiens GN=TOMM5 PE=1 SV=1	99	0
ISSKAASSFF	0	10	sp|Q96JI7|SPTCS_HUMAN	Spatacsin OS=Homo sapiens GN=SPG11 PE=1 SV=3	99	0
ISSSDLVSKW	0	10	sp|O75351|VPS4B_HUMAN	Vacuolar protein sorting-associated protein 4B OS=Homo sapiens GN=VPS4B PE=1 SV=2	99	0
ISSSQDGHQW	0	10	sp|P00451|FA8_HUMAN	Coagulation factor VIII OS=Homo sapiens GN=F8 PE=1 SV=1	99	0
ISSVGANEIW	0	10	sp|Q9H7L9|SDS3_HUMAN	Sin3 histone deacetylase corepressor complex component SDS3 OS=Homo sapiens GN=SUDS3 PE=1 SV=2	98	0
ISSVRAVAVW	0	10	sp|Q9NNW5|WDR6_HUMAN	WD repeat-containing protein 6 OS=Homo sapiens GN=WDR6 PE=1 SV=1	99	0
ISTRPQVSSW	0	10	sp|Q8N3D4|EH1L1_HUMAN	EH domain-binding protein 1-like protein 1 OS=Homo sapiens GN=EHBP1L1 PE=1 SV=2	99	0
ISVEDLWKAW	0	10	sp|Q13586|STIM1_HUMAN	Stromal interaction molecule 1 OS=Homo sapiens GN=STIM1 PE=1 SV=3	99	0
ISVPGLQTNW	0	10	sp|O95835|LATS1_HUMAN	Serine/threonine-protein kinase LATS1 OS=Homo sapiens GN=LATS1 PE=1 SV=1	99	0
ISYSEHDSAW	0	10	sp|Q9Y2C9|TLR6_HUMAN	Toll-like receptor 6 OS=Homo sapiens GN=TLR6 PE=1 SV=2	99	0
ITAEGELYTW	0	10	sp|O95714|HERC2_HUMAN	E3 ubiquitin-protein ligase HERC2 OS=Homo sapiens GN=HERC2 PE=1 SV=2	99	0
ITALSSHWFF	0	10	sp|P03891|NU2M_HUMAN	NADH-ubiquinone oxidoreductase chain 2 OS=Homo sapiens GN=MT-ND2 PE=1 SV=2	99	0
ITATSPGALW	0	10	sp|P31323|KAP3_HUMAN	cAMP-dependent protein kinase type II-beta regulatory subunit OS=Homo sapiens GN=PRKAR2B PE=1 SV=3	98.6	0
ITAVEIPSEW	0	10	sp|Q9H583|HEAT1_HUMAN	HEAT repeat-containing protein 1 OS=Homo sapiens GN=HEATR1 PE=1 SV=3	97.9	0
ITDFGLAREW	0	10	sp|P80192|M3K9_HUMAN; sp|Q16584|M3K11_HUMAN; sp|Q02779|M3K10_HUMAN; sp|Q5TCX8|M3K21_HUMAN	Mitogen-activated protein kinase kinase kinase 9 OS=Homo sapiens GN=MAP3K9 PE=1 SV=3; Mitogen-activated protein kinase kinase kinase 11 OS=Homo sapiens GN=MAP3K11 PE=1 SV=1; Mitogen-activated protein kinase kinase kinase 10 OS=Homo sapiens GN=MAP3K10 PE=1 SV=3; Mitogen-activated protein kinase kinase kinase 21 OS=Homo sapiens GN=MAP3K21 PE=1 SV=2	99	0
ITFPNKEIAW	0	10	sp|Q96IZ5|RBM41_HUMAN	RNA-binding protein 41 OS=Homo sapiens GN=RBM41 PE=1 SV=2	99	0
ITIEDLWKRW	0	10	sp|Q9P246|STIM2_HUMAN	Stromal interaction molecule 2 OS=Homo sapiens GN=STIM2 PE=1 SV=2	99	0
ITKADAAEFW	0	10	sp|Q13191|CBLB_HUMAN; sp|P22681|CBL_HUMAN	E3 ubiquitin-protein ligase CBL-B OS=Homo sapiens GN=CBLB PE=1 SV=2; E3 ubiquitin-protein ligase CBL OS=Homo sapiens GN=CBL PE=1 SV=2	99	0
ITKEIEANEW	0	10	sp|O75410|TACC1_HUMAN	Transforming acidic coiled-coil-containing protein 1 OS=Homo sapiens GN=TACC1 PE=1 SV=2	99	0
ITKPPDGSAF	0	10	sp|Q8N697|S15A4_HUMAN	Solute carrier family 15 member 4 OS=Homo sapiens GN=SLC15A4 PE=1 SV=1	99	0
ITKQVPNESF	0	10	sp|Q99733|NP1L4_HUMAN	Nucleosome assembly protein 1-like 4 OS=Homo sapiens GN=NAP1L4 PE=1 SV=1	99	0
ITLPTEASTW	0	10	sp|Q9UJL9|ZF69B_HUMAN; sp|Q49AA0|ZFP69_HUMAN	Zinc finger protein ZFP69B OS=Homo sapiens GN=ZFP69B PE=1 SV=2; Zinc finger protein ZFP69 OS=Homo sapiens GN=ZFP69 PE=2 SV=2	99	0
ITLRQTITTF	0	10	sp|Q13772|NCOA4_HUMAN	Nuclear receptor coactivator 4 OS=Homo sapiens GN=NCOA4 PE=1 SV=1	99	0
ITNAETAKEW	0	10	sp|P06744|G6PI_HUMAN	Glucose-6-phosphate isomerase OS=Homo sapiens GN=GPI PE=1 SV=4	99	0
ITNIPFDVKW	0	10	sp|P52272|HNRPM_HUMAN	Heterogeneous nuclear ribonucleoprotein M OS=Homo sapiens GN=HNRNPM PE=1 SV=3	99	0
ITNNFPFSSW	0	10	sp|O75352|MPU1_HUMAN	Mannose-P-dolichol utilization defect 1 protein OS=Homo sapiens GN=MPDU1 PE=1 SV=2	99	0
ITQNLDVHFW	0	10	sp|Q05469|LIPS_HUMAN	Hormone-sensitive lipase OS=Homo sapiens GN=LIPE PE=1 SV=4	99	0
ITSQDVLHSW	0	10	sp|P00403|COX2_HUMAN	Cytochrome c oxidase subunit 2 OS=Homo sapiens GN=MT-CO2 PE=1 SV=1	99	0
ITSQDVLHSW	Deamidated(Q)@4	10	sp|P00403|COX2_HUMAN	Cytochrome c oxidase subunit 2 OS=Homo sapiens GN=MT-CO2 PE=1 SV=1	96.8	0
ITSQDVLHSW	Dehydrated(S)@3	10	sp|P00403|COX2_HUMAN	Cytochrome c oxidase subunit 2 OS=Homo sapiens GN=MT-CO2 PE=1 SV=1	99	0
ITSQDVLHSW	Dehydrated(T)@2	10	sp|P00403|COX2_HUMAN	Cytochrome c oxidase subunit 2 OS=Homo sapiens GN=MT-CO2 PE=1 SV=1	99	0
ITSQDVLHSW	Dioxidation(W)@10	10	sp|P00403|COX2_HUMAN	Cytochrome c oxidase subunit 2 OS=Homo sapiens GN=MT-CO2 PE=1 SV=1	98.3	0
ITSQDVLHSW	Methyl(D)@5	10	sp|P00403|COX2_HUMAN	Cytochrome c oxidase subunit 2 OS=Homo sapiens GN=MT-CO2 PE=1 SV=1	96.5	0
ITSQDVLHSW	Oxidation(W)@10	10	sp|P00403|COX2_HUMAN	Cytochrome c oxidase subunit 2 OS=Homo sapiens GN=MT-CO2 PE=1 SV=1	99	0
ITTEGKLWSW	0	10	sp|Q9P258|RCC2_HUMAN	Protein RCC2 OS=Homo sapiens GN=RCC2 PE=1 SV=2	99	0
ITVDGKPPTW	0	10	sp|O95573|ACSL3_HUMAN	Long-chain-fatty-acid--CoA ligase 3 OS=Homo sapiens GN=ACSL3 PE=1 SV=3	99	0
ITWADVEARY	0	10	sp|P41250|GARS_HUMAN	Glycine--tRNA ligase OS=Homo sapiens GN=GARS PE=1 SV=3	99	0
IVLPMDTNFW	0	10	sp|Q9BXR5|TLR10_HUMAN	Toll-like receptor 10 OS=Homo sapiens GN=TLR10 PE=1 SV=2	99	0
IVPRLLFEDW	0	10	sp|Q9BWS9|CHID1_HUMAN	Chitinase domain-containing protein 1 OS=Homo sapiens GN=CHID1 PE=1 SV=1	99	0
IVRKIISDMW	0	10	sp|Q2PZI1|D19L1_HUMAN	Probable C-mannosyltransferase DPY19L1 OS=Homo sapiens GN=DPY19L1 PE=2 SV=1	99	0
IVRKIISDMW	Oxidation(M)@9	10	sp|Q2PZI1|D19L1_HUMAN	Probable C-mannosyltransferase DPY19L1 OS=Homo sapiens GN=DPY19L1 PE=2 SV=1	99	0
IVSGMLNVKW	0	10	sp|P43308|SSRB_HUMAN	Translocon-associated protein subunit beta OS=Homo sapiens GN=SSR2 PE=1 SV=1	99	0
IVSGMLNVKW	Oxidation(M)@5	10	sp|P43308|SSRB_HUMAN	Translocon-associated protein subunit beta OS=Homo sapiens GN=SSR2 PE=1 SV=1	99	0
KAGSKRLFFW	0	10	sp|Q16186|ADRM1_HUMAN	Proteasomal ubiquitin receptor ADRM1 OS=Homo sapiens GN=ADRM1 PE=1 SV=2	99	0
KAHPPELKKF	0	10	sp|P62308|RUXG_HUMAN; sp|A8MWD9|RUXGL_HUMAN	Small nuclear ribonucleoprotein G OS=Homo sapiens GN=SNRPG PE=1 SV=1; Putative small nuclear ribonucleoprotein G-like protein 15 OS=Homo sapiens GN=SNRPGP15 PE=5 SV=2	99	0
KAIYERLFCW	0	10	sp|O94832|MYO1D_HUMAN	Unconventional myosin-Id OS=Homo sapiens GN=MYO1D PE=1 SV=2	99	0
KAKEDFLKKW	0	10	sp|P22694|KAPCB_HUMAN; sp|P17612|KAPCA_HUMAN	cAMP-dependent protein kinase catalytic subunit beta OS=Homo sapiens GN=PRKACB PE=1 SV=2; cAMP-dependent protein kinase catalytic subunit alpha OS=Homo sapiens GN=PRKACA PE=1 SV=2	99	0
KAKKFYLCLF	0	10	sp|O43709|BUD23_HUMAN	Probable 18S rRNA (guanine-N(7))-methyltransferase OS=Homo sapiens GN=BUD23 PE=1 SV=2	98.9	0
KALADVEVTY	0	10	sp|P52888|THOP1_HUMAN	Thimet oligopeptidase OS=Homo sapiens GN=THOP1 PE=1 SV=2	99	0
KARVETQNHW	0	10	sp|P28066|PSA5_HUMAN	Proteasome subunit alpha type-5 OS=Homo sapiens GN=PSMA5 PE=1 SV=3	99	0
KASLAAVHLF	0	10	sp|Q9UID3|VPS51_HUMAN	Vacuolar protein sorting-associated protein 51 homolog OS=Homo sapiens GN=VPS51 PE=1 SV=2	99	0
KAVDIVKQVW	0	10	sp|Q460N5|PAR14_HUMAN	Poly [ADP-ribose] polymerase 14 OS=Homo sapiens GN=PARP14 PE=1 SV=3	99	0
KAVEDIHGLF	0	10	sp|Q14152|EIF3A_HUMAN	Eukaryotic translation initiation factor 3 subunit A OS=Homo sapiens GN=EIF3A PE=1 SV=1	99	0
KAVIDLNNRW	0	10	sp|Q01081|U2AF1_HUMAN; sp|P0DN76|U2AF5_HUMAN	Splicing factor U2AF 35 kDa subunit OS=Homo sapiens GN=U2AF1 PE=1 SV=3; Splicing factor U2AF 35 kDa subunit-like protein OS=Homo sapiens GN=U2AF1L5 PE=1 SV=1	99	0
KAWNDIKKVY	0	10	sp|P36578|RL4_HUMAN	60S ribosomal protein L4 OS=Homo sapiens GN=RPL4 PE=1 SV=5	99	0
KAYGPKVDIW	0	10	sp|Q13153|PAK1_HUMAN; sp|O75914|PAK3_HUMAN; sp|Q13177|PAK2_HUMAN	Serine/threonine-protein kinase PAK 1 OS=Homo sapiens GN=PAK1 PE=1 SV=2; Serine/threonine-protein kinase PAK 3 OS=Homo sapiens GN=PAK3 PE=1 SV=2; Serine/threonine-protein kinase PAK 2 OS=Homo sapiens GN=PAK2 PE=1 SV=3	99	0
KGFSEEHNTW	0	10	sp|P45973|CBX5_HUMAN	Chromobox protein homolog 5 OS=Homo sapiens GN=CBX5 PE=1 SV=1	99	0
KGFTDADNTW	0	10	sp|Q13185|CBX3_HUMAN	Chromobox protein homolog 3 OS=Homo sapiens GN=CBX3 PE=1 SV=4	99	0
KGFTWGKVYW	0	10	sp|Q12899|TRI26_HUMAN	Tripartite motif-containing protein 26 OS=Homo sapiens GN=TRIM26 PE=1 SV=1	99	0
KIKDYLEELW	0	10	sp|Q63HN8|RN213_HUMAN	E3 ubiquitin-protein ligase RNF213 OS=Homo sapiens GN=RNF213 PE=1 SV=3	98.5	0
KIYLPYLHEW	0	10	sp|Q99816|TS101_HUMAN	Tumor susceptibility gene 101 protein OS=Homo sapiens GN=TSG101 PE=1 SV=2	99	0
KLFDHAVSKF	0	10	sp|O60488|ACSL4_HUMAN	Long-chain-fatty-acid--CoA ligase 4 OS=Homo sapiens GN=ACSL4 PE=1 SV=2	99	0
KLKKPEAVRW	0	10	sp|Q9Y2Z0|SGT1_HUMAN	Protein SGT1 homolog OS=Homo sapiens GN=SUGT1 PE=1 SV=3	99	0
KLMPGRIQLW	0	10	sp|A0AV96|RBM47_HUMAN	RNA-binding protein 47 OS=Homo sapiens GN=RBM47 PE=1 SV=2	99	0
KMKVAIDETW	0	10	sp|Q9H2M9|RBGPR_HUMAN	Rab3 GTPase-activating protein non-catalytic subunit OS=Homo sapiens GN=RAB3GAP2 PE=1 SV=1	99	0
KSAEKEISLW	0	10	sp|P22392|NDKB_HUMAN	Nucleoside diphosphate kinase B OS=Homo sapiens GN=NME2 PE=1 SV=1	99	0
KSAKDALLLW	0	10	sp|Q01082|SPTB2_HUMAN; sp|O15020|SPTN2_HUMAN	Spectrin beta chain, non-erythrocytic 1 OS=Homo sapiens GN=SPTBN1 PE=1 SV=2; Spectrin beta chain, non-erythrocytic 2 OS=Homo sapiens GN=SPTBN2 PE=1 SV=3	97.5	0
KSDEKEIYHW	0	10	sp|Q8TDJ6|DMXL2_HUMAN	DmX-like protein 2 OS=Homo sapiens GN=DMXL2 PE=1 SV=2	99	0
KSFKDNYNTL	0	10	sp|Q9BWL3|CA043_HUMAN	Uncharacterized protein C1orf43 OS=Homo sapiens GN=C1orf43 PE=2 SV=1	96.2	0
KSFSDLFKRF	0	10	sp|Q9Y6A5|TACC3_HUMAN	Transforming acidic coiled-coil-containing protein 3 OS=Homo sapiens GN=TACC3 PE=1 SV=1	98.5	0
KSFSDTLKTY	0	10	sp|Q9BUL8|PDC10_HUMAN	Programmed cell death protein 10 OS=Homo sapiens GN=PDCD10 PE=1 SV=1	99	0
KSFSESGINY	0	10	sp|O60762|DPM1_HUMAN	Dolichol-phosphate mannosyltransferase subunit 1 OS=Homo sapiens GN=DPM1 PE=1 SV=1	99	0
KSGPVVSLGW	0	10	sp|Q9H269|VPS16_HUMAN	Vacuolar protein sorting-associated protein 16 homolog OS=Homo sapiens GN=VPS16 PE=1 SV=2	95.9	0
KSHYDEAYKW	0	10	sp|Q92624|APBP2_HUMAN	Amyloid protein-binding protein 2 OS=Homo sapiens GN=APPBP2 PE=1 SV=2	99	0
KSIEFLSSKW	0	10	sp|Q9Y2Z2|MTO1_HUMAN	Protein MTO1 homolog, mitochondrial OS=Homo sapiens GN=MTO1 PE=1 SV=2	99	0
KSITEINANF	0	10	sp|A2A2Z9|AN18B_HUMAN; sp|Q8IVF6|AN18A_HUMAN	Ankyrin repeat domain-containing protein 18B OS=Homo sapiens GN=ANKRD18B PE=1 SV=1; Ankyrin repeat domain-containing protein 18A OS=Homo sapiens GN=ANKRD18A PE=2 SV=3	99	0
KSKDPSGLLI	0	10	sp|Q96A65|EXOC4_HUMAN	Exocyst complex component 4 OS=Homo sapiens GN=EXOC4 PE=1 SV=1	95.7	0
KSKESESFVF	0	10	sp|A2VDJ0|T131L_HUMAN	Transmembrane protein 131-like OS=Homo sapiens GN=TMEM131L PE=1 SV=2	99	0
KSKSSFLIMW	0	10	sp|Q9BRG1|VPS25_HUMAN	Vacuolar protein-sorting-associated protein 25 OS=Homo sapiens GN=VPS25 PE=1 SV=1	99	0
KSKVDIPAHW	0	10	sp|Q460N5|PAR14_HUMAN	Poly [ADP-ribose] polymerase 14 OS=Homo sapiens GN=PARP14 PE=1 SV=3	99	0
KSLEKVLVEF	0	10	sp|Q9Y6G5|COMDA_HUMAN	COMM domain-containing protein 10 OS=Homo sapiens GN=COMMD10 PE=1 SV=1	98.6	0
KSLYAIFSQF	0	10	sp|P09012|SNRPA_HUMAN	U1 small nuclear ribonucleoprotein A OS=Homo sapiens GN=SNRPA PE=1 SV=3	99	0
KSNEDLHKLW	0	10	sp|Q9HD33|RM47_HUMAN	39S ribosomal protein L47, mitochondrial OS=Homo sapiens GN=MRPL47 PE=1 SV=2	99	0
KSRGIGTVTF	0	10	sp|P52272|HNRPM_HUMAN	Heterogeneous nuclear ribonucleoprotein M OS=Homo sapiens GN=HNRNPM PE=1 SV=3	99	0
KSTELLIRKL	0	10	sp|Q71DI3|H32_HUMAN; sp|Q6NXT2|H3C_HUMAN; sp|Q16695|H31T_HUMAN; sp|P84243|H33_HUMAN; sp|P68431|H31_HUMAN	Histone H3.2 OS=Homo sapiens GN=HIST2H3A PE=1 SV=3; Histone H3.3C OS=Homo sapiens GN=H3F3C PE=1 SV=3; Histone H3.1t OS=Homo sapiens GN=HIST3H3 PE=1 SV=3; Histone H3.3 OS=Homo sapiens GN=H3F3A PE=1 SV=2; Histone H3.1 OS=Homo sapiens GN=HIST1H3A PE=1 SV=2	97.1	0
KSVDRSLLFL	0	10	sp|Q9H974|QTRT2_HUMAN	Queuine tRNA-ribosyltransferase accessory subunit 2 OS=Homo sapiens GN=QTRT2 PE=1 SV=1	98.4	0
KSVENLGVSY	0	10	sp|P49643|PRI2_HUMAN	DNA primase large subunit OS=Homo sapiens GN=PRIM2 PE=1 SV=2	99	0
KTAEDAKDFF	0	10	sp|Q99471|PFD5_HUMAN	Prefoldin subunit 5 OS=Homo sapiens GN=PFDN5 PE=1 SV=2	99	0
KTAVIDHHNY	0	10	sp|P39656|OST48_HUMAN	Dolichyl-diphosphooligosaccharide--protein glycosyltransferase 48 kDa subunit OS=Homo sapiens GN=DDOST PE=1 SV=4	99	0
KTEEEALKHF	0	10	sp|O00329|PK3CD_HUMAN	Phosphatidylinositol 4,5-bisphosphate 3-kinase catalytic subunit delta isoform OS=Homo sapiens GN=PIK3CD PE=1 SV=2	96.1	0
KTFKDVGNLL	0	10	sp|Q9NTJ3|SMC4_HUMAN	Structural maintenance of chromosomes protein 4 OS=Homo sapiens GN=SMC4 PE=1 SV=2	99	0
KTIEGIYEKF	0	10	sp|Q96RT8|GCP5_HUMAN	Gamma-tubulin complex component 5 OS=Homo sapiens GN=TUBGCP5 PE=1 SV=1	99	0
KTIPYSDKLF	0	10	sp|Q16891|MIC60_HUMAN	MICOS complex subunit MIC60 OS=Homo sapiens GN=IMMT PE=1 SV=1	99	0
KTKDGVREVF	0	10	sp|P61586|RHOA_HUMAN	Transforming protein RhoA OS=Homo sapiens GN=RHOA PE=1 SV=1	99	0
KTKEVIGTGY	0	10	sp|Q9BT09|CNPY3_HUMAN	Protein canopy homolog 3 OS=Homo sapiens GN=CNPY3 PE=1 SV=1	99	0
KTKNANILGF	0	10	sp|Q96DM3|MIC1_HUMAN	Uncharacterized protein C18orf8 OS=Homo sapiens GN=C18orf8 PE=1 SV=2	98.8	0
KTLAEINQKW	0	10	sp|Q99728|BARD1_HUMAN	BRCA1-associated RING domain protein 1 OS=Homo sapiens GN=BARD1 PE=1 SV=2	99	0
KTLPADVQNY	0	10	sp|Q99590|SCAFB_HUMAN	Protein SCAF11 OS=Homo sapiens GN=SCAF11 PE=1 SV=2	99	0
KTLTDISNQW	0	10	sp|Q8WXH0|SYNE2_HUMAN	Nesprin-2 OS=Homo sapiens GN=SYNE2 PE=1 SV=3	99	0
KTLTPIIQEY	0	10	sp|Q53EL6|PDCD4_HUMAN	Programmed cell death protein 4 OS=Homo sapiens GN=PDCD4 PE=1 SV=2	99	0
KTPEEIRKTF	0	10	sp|P63208|SKP1_HUMAN	S-phase kinase-associated protein 1 OS=Homo sapiens GN=SKP1 PE=1 SV=2	99	0
KTPEKEPPLW	0	10	sp|P0DJD0|RGPD1_HUMAN; sp|Q99666|RGPD5_HUMAN; sp|P0DJD1|RGPD2_HUMAN; sp|O14715|RGPD8_HUMAN; sp|A6NKT7|RGPD3_HUMAN; sp|Q7Z3J3|RGPD4_HUMAN	RANBP2-like and GRIP domain-containing protein 1 OS=Homo sapiens GN=RGPD1 PE=2 SV=1; RANBP2-like and GRIP domain-containing protein 5/6 OS=Homo sapiens GN=RGPD5 PE=1 SV=3; RANBP2-like and GRIP domain-containing protein 2 OS=Homo sapiens GN=RGPD2 PE=2 SV=1; RANBP2-like and GRIP domain-containing protein 8 OS=Homo sapiens GN=RGPD8 PE=1 SV=2; RanBP2-like and GRIP domain-containing protein 3 OS=Homo …	99	0
KTPLDLVRLW	0	10	sp|Q9UFH2|DYH17_HUMAN	Dynein heavy chain 17, axonemal OS=Homo sapiens GN=DNAH17 PE=1 SV=2	99	0
KTSELLVRKW	0	10	sp|Q9BVM2|DPCD_HUMAN	Protein DPCD OS=Homo sapiens GN=DPCD PE=1 SV=2	99	0
KTVAGGAWTY	0	10	sp|P61513|RL37A_HUMAN	60S ribosomal protein L37a OS=Homo sapiens GN=RPL37A PE=1 SV=2	99	0
KTVIDSQTHY	0	10	sp|Q9Y3Q3|TMED3_HUMAN	Transmembrane emp24 domain-containing protein 3 OS=Homo sapiens GN=TMED3 PE=1 SV=1	99	0
KTVTAMDVVY	Oxidation(M)@6	10	sp|P62805|H4_HUMAN	Histone H4 OS=Homo sapiens GN=HIST1H4A PE=1 SV=2	95.9	0
KTYGEIFEKF	0	10	sp|O95298|NDUC2_HUMAN	NADH dehydrogenase [ubiquinone] 1 subunit C2 OS=Homo sapiens GN=NDUFC2 PE=1 SV=1	99	0
KVAKLDTSQW	0	10	sp|O60832|DKC1_HUMAN	H/ACA ribonucleoprotein complex subunit 4 OS=Homo sapiens GN=DKC1 PE=1 SV=3	99	0
KVGSVVSVGW	0	10	sp|Q8WUM9|S20A1_HUMAN	Sodium-dependent phosphate transporter 1 OS=Homo sapiens GN=SLC20A1 PE=1 SV=1	99	0
KVLIDIREYW	0	10	sp|P53999|TCP4_HUMAN	Activated RNA polymerase II transcriptional coactivator p15 OS=Homo sapiens GN=SUB1 PE=1 SV=3	99	0
KVPKYLSQQW	0	10	sp|P13984|T2FB_HUMAN	General transcription factor IIF subunit 2 OS=Homo sapiens GN=GTF2F2 PE=1 SV=2	99	0
LAADGQFFTW	0	10	sp|Q15034|HERC3_HUMAN	Probable E3 ubiquitin-protein ligase HERC3 OS=Homo sapiens GN=HERC3 PE=1 SV=1	99	0
LAADLSLHSF	0	10	sp|Q8TEK3|DOT1L_HUMAN	Histone-lysine N-methyltransferase, H3 lysine-79 specific OS=Homo sapiens GN=DOT1L PE=1 SV=2	99	0
LALFNPDVCW	0	10	sp|O00483|NDUA4_HUMAN	Cytochrome c oxidase subunit NDUFA4 OS=Homo sapiens GN=NDUFA4 PE=1 SV=1	99	0
LALFNPDVCW	Glutathione(C)@9	10	sp|O00483|NDUA4_HUMAN	Cytochrome c oxidase subunit NDUFA4 OS=Homo sapiens GN=NDUFA4 PE=1 SV=1	97.5	0
LALFNPDVCW	Trioxidation(C)@9	10	sp|O00483|NDUA4_HUMAN	Cytochrome c oxidase subunit NDUFA4 OS=Homo sapiens GN=NDUFA4 PE=1 SV=1	99	0
LALPPGAEHW	0	10	sp|P42768|WASP_HUMAN	Wiskott-Aldrich syndrome protein OS=Homo sapiens GN=WAS PE=1 SV=4	99	0
LALSPVPSHW	0	10	sp|P40259|CD79B_HUMAN	B-cell antigen receptor complex-associated protein beta chain OS=Homo sapiens GN=CD79B PE=1 SV=1	99	0
LASAILFREW	0	10	sp|Q7RTP0|NIPA1_HUMAN	Magnesium transporter NIPA1 OS=Homo sapiens GN=NIPA1 PE=1 SV=1	99	0
LAVPQHPYQW	0	10	sp|O95644|NFAC1_HUMAN	Nuclear factor of activated T-cells, cytoplasmic 1 OS=Homo sapiens GN=NFATC1 PE=1 SV=3	99	0
LAVQVVGSNW	0	10	sp|Q86WA8|LONP2_HUMAN	Lon protease homolog 2, peroxisomal OS=Homo sapiens GN=LONP2 PE=1 SV=1	99	0
LAVTMDDFRW	0	10	sp|P55072|TERA_HUMAN	Transitional endoplasmic reticulum ATPase OS=Homo sapiens GN=VCP PE=1 SV=4	99	0
LAVTMDDFRW	Oxidation(M)@5	10	sp|P55072|TERA_HUMAN	Transitional endoplasmic reticulum ATPase OS=Homo sapiens GN=VCP PE=1 SV=4	98.9	0
LAVWIEDQNW	0	10	sp|P52630|STAT2_HUMAN	Signal transducer and activator of transcription 2 OS=Homo sapiens GN=STAT2 PE=1 SV=1	99	0
LGIPKDPRQW	0	10	sp|P14921|ETS1_HUMAN	Protein C-ets-1 OS=Homo sapiens GN=ETS1 PE=1 SV=1	99	0
LINPNGEVQW	0	10	sp|Q9BRZ2|TRI56_HUMAN	E3 ubiquitin-protein ligase TRIM56 OS=Homo sapiens GN=TRIM56 PE=1 SV=3	98.3	0
LLFPGKAFSW	0	10	sp|Q8WUX1|S38A5_HUMAN	Sodium-coupled neutral amino acid transporter 5 OS=Homo sapiens GN=SLC38A5 PE=1 SV=1	99	0
LLYKGVYEGW	0	10	sp|Q96GW9|SYMM_HUMAN	Methionine--tRNA ligase, mitochondrial OS=Homo sapiens GN=MARS2 PE=1 SV=2	99	0
LSAIIDGKIF	0	10	sp|P60510|PP4C_HUMAN	Serine/threonine-protein phosphatase 4 catalytic subunit OS=Homo sapiens GN=PPP4C PE=1 SV=1	99	0
LSAYPLSVEW	0	10	sp|Q13610|PWP1_HUMAN	Periodic tryptophan protein 1 homolog OS=Homo sapiens GN=PWP1 PE=1 SV=1	99	0
LSDRGQLFSW	0	10	sp|Q15034|HERC3_HUMAN	Probable E3 ubiquitin-protein ligase HERC3 OS=Homo sapiens GN=HERC3 PE=1 SV=1	99	0
LSFGKQPFFW	0	10	sp|Q14289|FAK2_HUMAN	Protein-tyrosine kinase 2-beta OS=Homo sapiens GN=PTK2B PE=1 SV=2	99	0
LSFIRDEVTW	0	10	sp|P55160|NCKPL_HUMAN	Nck-associated protein 1-like OS=Homo sapiens GN=NCKAP1L PE=1 SV=3	99	0
LSGEDLNRQW	0	10	sp|Q9UPW5|CBPC1_HUMAN; sp|Q96MI9|CBPC4_HUMAN	Cytosolic carboxypeptidase 1 OS=Homo sapiens GN=AGTPBP1 PE=1 SV=3; Cytosolic carboxypeptidase 4 OS=Homo sapiens GN=AGBL1 PE=1 SV=2	98.4	0
LSKASEVFCW	0	10	sp|Q5GLZ8|HERC4_HUMAN	Probable E3 ubiquitin-protein ligase HERC4 OS=Homo sapiens GN=HERC4 PE=1 SV=1	99	0
LSKDSQVFSW	0	10	sp|Q8IVU3|HERC6_HUMAN	Probable E3 ubiquitin-protein ligase HERC6 OS=Homo sapiens GN=HERC6 PE=2 SV=2	97.6	0
LSKESQETNW	0	10	sp|Q969Q6|P2R3C_HUMAN	Serine/threonine-protein phosphatase 2A regulatory subunit B'' subunit gamma OS=Homo sapiens GN=PPP2R3C PE=1 SV=1	99	0
LSKPGRPHQW	0	10	sp|Q63HN8|RN213_HUMAN	E3 ubiquitin-protein ligase RNF213 OS=Homo sapiens GN=RNF213 PE=1 SV=3	99	0
LSKPVPESEF	0	10	sp|Q04637|IF4G1_HUMAN	Eukaryotic translation initiation factor 4 gamma 1 OS=Homo sapiens GN=EIF4G1 PE=1 SV=4	99	0
LSKQETGTEF	0	10	sp|Q15051|IQCB1_HUMAN	IQ calmodulin-binding motif-containing protein 1 OS=Homo sapiens GN=IQCB1 PE=1 SV=1	99	0
LSKTETNVYF	0	10	sp|Q9NQ55|SSF1_HUMAN	Suppressor of SWI4 1 homolog OS=Homo sapiens GN=PPAN PE=2 SV=1	96.1	0
LSLPDIKVYL	0	10	sp|O43566|RGS14_HUMAN	Regulator of G-protein signaling 14 OS=Homo sapiens GN=RGS14 PE=1 SV=4	99	0
LSLPESTESF	0	10	sp|Q9H2Y7|ZN106_HUMAN	Zinc finger protein 106 OS=Homo sapiens GN=ZNF106 PE=1 SV=1	99	0
LSLQFFPASW	0	10	sp|Q13951|PEBB_HUMAN	Core-binding factor subunit beta OS=Homo sapiens GN=CBFB PE=1 SV=2	99	0
LSMSGNIYSW	0	10	sp|Q9UII4|HERC5_HUMAN	E3 ISG15--protein ligase HERC5 OS=Homo sapiens GN=HERC5 PE=1 SV=2	99	0
LSNAKDVAHW	0	10	sp|O75643|U520_HUMAN	U5 small nuclear ribonucleoprotein 200 kDa helicase OS=Homo sapiens GN=SNRNP200 PE=1 SV=2	99	0
LSNFLHAQQW	0	10	sp|O00418|EF2K_HUMAN	Eukaryotic elongation factor 2 kinase OS=Homo sapiens GN=EEF2K PE=1 SV=2	99	0
LSRPDGSASF	0	10	sp|Q9NQT4|EXOS5_HUMAN	Exosome complex component RRP46 OS=Homo sapiens GN=EXOSC5 PE=1 SV=1	99	0
LSRPTTETQF	0	10	sp|Q86XZ4|SPAS2_HUMAN	Spermatogenesis-associated serine-rich protein 2 OS=Homo sapiens GN=SPATS2 PE=1 SV=1	97.9	0
LSSDINVRSW	0	10	sp|A2VDJ0|T131L_HUMAN	Transmembrane protein 131-like OS=Homo sapiens GN=TMEM131L PE=1 SV=2	99	0
LSSPDYQIRW	0	10	sp|Q14999|CUL7_HUMAN	Cullin-7 OS=Homo sapiens GN=CUL7 PE=1 SV=2	99	0
LSTILKAIHF	0	10	sp|O60671|RAD1_HUMAN	Cell cycle checkpoint protein RAD1 OS=Homo sapiens GN=RAD1 PE=1 SV=1	99	0
LSTSIPEAQW	0	10	sp|P49327|FAS_HUMAN	Fatty acid synthase OS=Homo sapiens GN=FASN PE=1 SV=3	99	0
LSVKEPQLVW	0	10	sp|Q03989|ARI5A_HUMAN	AT-rich interactive domain-containing protein 5A OS=Homo sapiens GN=ARID5A PE=1 SV=2	98.8	0
LSVQNLDTQF	0	10	sp|Q9HBI0|PARVG_HUMAN	Gamma-parvin OS=Homo sapiens GN=PARVG PE=1 SV=1	99	0
LSVQPYSQEW	0	10	sp|Q96CW6|S7A6O_HUMAN	Probable RNA polymerase II nuclear localization protein SLC7A6OS OS=Homo sapiens GN=SLC7A6OS PE=1 SV=2	99	0
LSWTLSRVLW	0	10	sp|Q9H5X1|FA96A_HUMAN	MIP18 family protein FAM96A OS=Homo sapiens GN=FAM96A PE=1 SV=1	99	0
LSYSMKDDLW	0	10	sp|P05106|ITB3_HUMAN	Integrin beta-3 OS=Homo sapiens GN=ITGB3 PE=1 SV=2	99	0
LTAASFLQMW	0	10	sp|O43298|ZBT43_HUMAN	Zinc finger and BTB domain-containing protein 43 OS=Homo sapiens GN=ZBTB43 PE=1 SV=1	99	0
LTDDGRVFLW	0	10	sp|P18754|RCC1_HUMAN	Regulator of chromosome condensation OS=Homo sapiens GN=RCC1 PE=1 SV=1	99	0
LTEDGRLFMW	0	10	sp|Q92834|RPGR_HUMAN	X-linked retinitis pigmentosa GTPase regulator OS=Homo sapiens GN=RPGR PE=1 SV=2	99	0
LTEGDTQLNW	0	10	sp|Q9GZX9|TWSG1_HUMAN	Twisted gastrulation protein homolog 1 OS=Homo sapiens GN=TWSG1 PE=1 SV=1	96.6	0
LTFNNDTLRW	0	10	sp|Q9C0C7|AMRA1_HUMAN	Activating molecule in BECN1-regulated autophagy protein 1 OS=Homo sapiens GN=AMBRA1 PE=1 SV=2	99	0
LTFRDVAIEF	0	10	sp|Q7Z2F6|ZN720_HUMAN	Putative protein ZNF720 OS=Homo sapiens GN=ZNF720 PE=2 SV=1	96.3	0
LTIATGTGNW	0	10	sp|Q9BVK2|ALG8_HUMAN	Probable dolichyl pyrophosphate Glc1Man9GlcNAc2 alpha-1,3-glucosyltransferase OS=Homo sapiens GN=ALG8 PE=1 SV=2	99	0
LTIKSIGHQW	0	10	sp|P00403|COX2_HUMAN	Cytochrome c oxidase subunit 2 OS=Homo sapiens GN=MT-CO2 PE=1 SV=1	99	0
LTIPDGGVHI	0	10	sp|Q9NTZ6|RBM12_HUMAN; sp|Q8IXT5|RB12B_HUMAN	RNA-binding protein 12 OS=Homo sapiens GN=RBM12 PE=1 SV=1; RNA-binding protein 12B OS=Homo sapiens GN=RBM12B PE=1 SV=2	99	0
LTKDGQVYSW	0	10	sp|O95714|HERC2_HUMAN	E3 ubiquitin-protein ligase HERC2 OS=Homo sapiens GN=HERC2 PE=1 SV=2	99	0
LTKEGGVFTF	0	10	sp|Q5GLZ8|HERC4_HUMAN	Probable E3 ubiquitin-protein ligase HERC4 OS=Homo sapiens GN=HERC4 PE=1 SV=1	98.8	0
LTKSGVVWTW	0	10	sp|O95714|HERC2_HUMAN	E3 ubiquitin-protein ligase HERC2 OS=Homo sapiens GN=HERC2 PE=1 SV=2	99	0
LTLEDLEDSW	0	10	sp|Q6P2Q9|PRP8_HUMAN	Pre-mRNA-processing-splicing factor 8 OS=Homo sapiens GN=PRPF8 PE=1 SV=2	99	0
LTMPDTPRLF	0	10	sp|Q9NQ25|SLAF7_HUMAN	SLAM family member 7 OS=Homo sapiens GN=SLAMF7 PE=1 SV=1	99	0
LTMSDVQIHW	0	10	sp|Q92544|TM9S4_HUMAN	Transmembrane 9 superfamily member 4 OS=Homo sapiens GN=TM9SF4 PE=1 SV=2	99	0
LTNESTNHSW	0	10	sp|Q8WTW3|COG1_HUMAN	Conserved oligomeric Golgi complex subunit 1 OS=Homo sapiens GN=COG1 PE=1 SV=1	99	0
LTRISDPEKW	0	10	sp|Q14562|DHX8_HUMAN	ATP-dependent RNA helicase DHX8 OS=Homo sapiens GN=DHX8 PE=1 SV=1	99	0
LTVDGKVFSW	0	10	sp|O95714|HERC2_HUMAN	E3 ubiquitin-protein ligase HERC2 OS=Homo sapiens GN=HERC2 PE=1 SV=2	99	0
LTVNFTQEEW	0	10	sp|Q9HCZ1|ZN334_HUMAN	Zinc finger protein 334 OS=Homo sapiens GN=ZNF334 PE=1 SV=2	95.9	0
LTVQNLLSGW	0	10	sp|A0AVI4|TM129_HUMAN	E3 ubiquitin-protein ligase TM129 OS=Homo sapiens GN=TMEM129 PE=1 SV=1	98.2	0
LTVSESEHQW	0	10	sp|Q9BTE0|NAT9_HUMAN	N-acetyltransferase 9 OS=Homo sapiens GN=NAT9 PE=1 SV=1	98.9	0
LTWPEGKVLW	0	10	sp|Q9BV10|ALG12_HUMAN	Dol-P-Man:Man(7)GlcNAc(2)-PP-Dol alpha-1,6-mannosyltransferase OS=Homo sapiens GN=ALG12 PE=1 SV=1	99	0
LVFPYTHQNW	0	10	sp|O95070|YIF1A_HUMAN	Protein YIF1A OS=Homo sapiens GN=YIF1A PE=1 SV=2	99	0
LVHKPEKVTW	0	10	sp|O95825|QORL1_HUMAN	Quinone oxidoreductase-like protein 1 OS=Homo sapiens GN=CRYZL1 PE=1 SV=2	99	0
MAAEALSRGW	0	10	sp|Q99640|PMYT1_HUMAN	Membrane-associated tyrosine- and threonine-specific cdc2-inhibitory kinase OS=Homo sapiens GN=PKMYT1 PE=1 SV=1	99	0
MAAEGWIWRW	0	10	sp|Q12907|LMAN2_HUMAN	Vesicular integral-membrane protein VIP36 OS=Homo sapiens GN=LMAN2 PE=1 SV=1	99	0
MAFQNDVYEW	0	10	sp|O00767|ACOD_HUMAN	Acyl-CoA desaturase OS=Homo sapiens GN=SCD PE=1 SV=2	99	0
MAGPMAAFKW	0	10	sp|Q49A26|GLYR1_HUMAN	Putative oxidoreductase GLYR1 OS=Homo sapiens GN=GLYR1 PE=1 SV=3	99	0
MAGPMAAFKW	Oxidation(M)@1; Oxidation(M)@5	10	sp|Q49A26|GLYR1_HUMAN	Putative oxidoreductase GLYR1 OS=Homo sapiens GN=GLYR1 PE=1 SV=3	97.8	0
MAGPMAAFKW	Oxidation(M)@5	10	sp|Q49A26|GLYR1_HUMAN	Putative oxidoreductase GLYR1 OS=Homo sapiens GN=GLYR1 PE=1 SV=3	98.7	0
MLMPPLIQKW	0	10	sp|Q92973|TNPO1_HUMAN	Transportin-1 OS=Homo sapiens GN=TNPO1 PE=1 SV=2	99	0
MPVDDVIGTL	0	10	sp|Q8N8Q9|NIPA2_HUMAN	Magnesium transporter NIPA2 OS=Homo sapiens GN=NIPA2 PE=2 SV=1	97.2	0
MSNYDVPEKW	0	10	sp|Q13464|ROCK1_HUMAN; sp|O75116|ROCK2_HUMAN	Rho-associated protein kinase 1 OS=Homo sapiens GN=ROCK1 PE=1 SV=1; Rho-associated protein kinase 2 OS=Homo sapiens GN=ROCK2 PE=1 SV=4	99	0
MSYDHVELTF	0	10	sp|Q969T9|WBP2_HUMAN	WW domain-binding protein 2 OS=Homo sapiens GN=WBP2 PE=1 SV=1	99	0
MTAGVDGHSW	0	10	sp|O75694|NU155_HUMAN	Nuclear pore complex protein Nup155 OS=Homo sapiens GN=NUP155 PE=1 SV=1	99	0
MTFKDVEVTF	0	10	sp|P59923|ZN445_HUMAN	Zinc finger protein 445 OS=Homo sapiens GN=ZNF445 PE=1 SV=1	99	0
MTLRDYITYW	0	10	sp|Q9H9V9|JMJD4_HUMAN	JmjC domain-containing protein 4 OS=Homo sapiens GN=JMJD4 PE=1 SV=2	99	0
MTNKLDTAMW	0	10	sp|P57088|TMM33_HUMAN	Transmembrane protein 33 OS=Homo sapiens GN=TMEM33 PE=1 SV=2	99	0
MTRVIEVSHW	0	10	sp|P04843|RPN1_HUMAN	Dolichyl-diphosphooligosaccharide--protein glycosyltransferase subunit 1 OS=Homo sapiens GN=RPN1 PE=1 SV=1	99	0
MTWELDRLLW	0	10	sp|Q96S52|PIGS_HUMAN	GPI transamidase component PIG-S OS=Homo sapiens GN=PIGS PE=1 SV=3	99	0
MTWELDRLLW	Oxidation(M)@1	10	sp|Q96S52|PIGS_HUMAN	GPI transamidase component PIG-S OS=Homo sapiens GN=PIGS PE=1 SV=3	99	0
MVLENVKEMW	0	10	sp|P62316|SMD2_HUMAN	Small nuclear ribonucleoprotein Sm D2 OS=Homo sapiens GN=SNRPD2 PE=1 SV=1	99	0
NARMPEKVTW	0	10	sp|P84098|RL19_HUMAN	60S ribosomal protein L19 OS=Homo sapiens GN=RPL19 PE=1 SV=1	99	0
NARMPEKVTW	Oxidation(M)@4	10	sp|P84098|RL19_HUMAN	60S ribosomal protein L19 OS=Homo sapiens GN=RPL19 PE=1 SV=1	99	0
NSATAVAQLY	0	10	sp|Q14CZ0|CP072_HUMAN	UPF0472 protein C16orf72 OS=Homo sapiens GN=C16orf72 PE=1 SV=1	99	0
NSGPVVAMVW	0	10	sp|P22392|NDKB_HUMAN; sp|O60361|NDK8_HUMAN	Nucleoside diphosphate kinase B OS=Homo sapiens GN=NME2 PE=1 SV=1; Putative nucleoside diphosphate kinase OS=Homo sapiens GN=NME2P1 PE=5 SV=1	99	0
NSIKELNERW	0	10	sp|Q13813|SPTN1_HUMAN	Spectrin alpha chain, non-erythrocytic 1 OS=Homo sapiens GN=SPTAN1 PE=1 SV=3	99	0
NSSRPTSTIW	0	10	sp|P30876|RPB2_HUMAN	DNA-directed RNA polymerase II subunit RPB2 OS=Homo sapiens GN=POLR2B PE=1 SV=1	99	0
NSVAASLMSW	0	10	sp|P09912|IFI6_HUMAN	Interferon alpha-inducible protein 6 OS=Homo sapiens GN=IFI6 PE=2 SV=2	99	0
NSVAASLMSW	Dehydrated(S)@9	10	sp|P09912|IFI6_HUMAN	Interferon alpha-inducible protein 6 OS=Homo sapiens GN=IFI6 PE=2 SV=2	98.4	0
NSVAASLMSW	Oxidation(M)@8	10	sp|P09912|IFI6_HUMAN	Interferon alpha-inducible protein 6 OS=Homo sapiens GN=IFI6 PE=2 SV=2	99	0
NSVAASLMSW	Oxidation(M)@8; Trp->Kynurenin(W)@10	10	sp|P09912|IFI6_HUMAN	Interferon alpha-inducible protein 6 OS=Homo sapiens GN=IFI6 PE=2 SV=2	99	0
NSVAASLMSW	Oxidation(W)@10	10	sp|P09912|IFI6_HUMAN	Interferon alpha-inducible protein 6 OS=Homo sapiens GN=IFI6 PE=2 SV=2	99	0
NTPKDIAHFW	0	10	sp|Q8TCX1|DC2L1_HUMAN	Cytoplasmic dynein 2 light intermediate chain 1 OS=Homo sapiens GN=DYNC2LI1 PE=1 SV=1	99	0
PEGKDYALHW	0	10	sp|Q16576|RBBP7_HUMAN	Histone-binding protein RBBP7 OS=Homo sapiens GN=RBBP7 PE=1 SV=1	99	0
PSSSPYTRNW	0	10	sp|Q9Y2Z0|SGT1_HUMAN	Protein SGT1 homolog OS=Homo sapiens GN=SUGT1 PE=1 SV=3	98.8	0
PVNPKTDRLW	0	10	sp|Q92499|DDX1_HUMAN	ATP-dependent RNA helicase DDX1 OS=Homo sapiens GN=DDX1 PE=1 SV=2	99	0
QAFQSVGTKW	0	10	sp|P07814|SYEP_HUMAN	Bifunctional glutamate/proline--tRNA ligase OS=Homo sapiens GN=EPRS PE=1 SV=5	99	0
QAMLQRLQTW	Gln->pyro-Glu@N-term	10	sp|P24001|IL32_HUMAN	Interleukin-32 OS=Homo sapiens GN=IL32 PE=1 SV=3	99	0
QARVEELERW	0	10	sp|O75935|DCTN3_HUMAN	Dynactin subunit 3 OS=Homo sapiens GN=DCTN3 PE=1 SV=1	99	0
QSEPESIRKW	0	10	sp|P09496|CLCA_HUMAN	Clathrin light chain A OS=Homo sapiens GN=CLTA PE=1 SV=1	96.4	0
QSKGPRWASW	0	10	sp|Q8WU79|SMAP2_HUMAN	Stromal membrane-associated protein 2 OS=Homo sapiens GN=SMAP2 PE=1 SV=1	98.6	0
QSKGPRWASW	Gln->pyro-Glu@N-term	10	sp|Q8WU79|SMAP2_HUMAN	Stromal membrane-associated protein 2 OS=Homo sapiens GN=SMAP2 PE=1 SV=1	99	0
QSLKELLQNW	0	10	sp|Q92674|CENPI_HUMAN	Centromere protein I OS=Homo sapiens GN=CENPI PE=1 SV=2	99	0
QSLKELLQNW	Gln->pyro-Glu@N-term	10	sp|Q92674|CENPI_HUMAN	Centromere protein I OS=Homo sapiens GN=CENPI PE=1 SV=2	99	0
QSLKFENGQW	0	10	sp|Q9Y3M2|CBY1_HUMAN	Protein chibby homolog 1 OS=Homo sapiens GN=CBY1 PE=1 SV=1	99	0
QSLPDFGISY	0	10	sp|Q86UX7|URP2_HUMAN	Fermitin family homolog 3 OS=Homo sapiens GN=FERMT3 PE=1 SV=1	99	0
QSSRLPWETW	0	10	sp|P48382|RFX5_HUMAN	DNA-binding protein RFX5 OS=Homo sapiens GN=RFX5 PE=1 SV=1	99	0
QSVALLEQKW	0	10	sp|Q9UPN3|MACF1_HUMAN	Microtubule-actin cross-linking factor 1, isoforms 1/2/3/5 OS=Homo sapiens GN=MACF1 PE=1 SV=4	99	0
QSVALLEQKW	Gln->pyro-Glu@N-term	10	sp|Q9UPN3|MACF1_HUMAN	Microtubule-actin cross-linking factor 1, isoforms 1/2/3/5 OS=Homo sapiens GN=MACF1 PE=1 SV=4	99	0
QSYQKVMALW	0	10	sp|Q9UPN3|MACF1_HUMAN	Microtubule-actin cross-linking factor 1, isoforms 1/2/3/5 OS=Homo sapiens GN=MACF1 PE=1 SV=4	99	0
QTALLQKLTW	0	10	sp|O60232|SSA27_HUMAN	Sjoegren syndrome/scleroderma autoantigen 1 OS=Homo sapiens GN=SSSCA1 PE=1 SV=1	99	0
QTFHPALVSW	Gln->pyro-Glu@N-term	10	sp|Q9UH99|SUN2_HUMAN	SUN domain-containing protein 2 OS=Homo sapiens GN=SUN2 PE=1 SV=3	99	0
QTITTLYTNW	Gln->pyro-Glu@N-term	10	sp|P55160|NCKPL_HUMAN	Nck-associated protein 1-like OS=Homo sapiens GN=NCKAP1L PE=1 SV=3	99	0
QTLSLEADKW	0	10	sp|P52333|JAK3_HUMAN	Tyrosine-protein kinase JAK3 OS=Homo sapiens GN=JAK3 PE=1 SV=2	99	0
QTLSLEADKW	Gln->pyro-Glu@N-term	10	sp|P52333|JAK3_HUMAN	Tyrosine-protein kinase JAK3 OS=Homo sapiens GN=JAK3 PE=1 SV=2	99	0
QTLTDYDIRF	0	10	sp|Q8NEV1|CSK23_HUMAN; sp|P68400|CSK21_HUMAN	Casein kinase II subunit alpha 3 OS=Homo sapiens GN=CSNK2A3 PE=1 SV=2; Casein kinase II subunit alpha OS=Homo sapiens GN=CSNK2A1 PE=1 SV=1	97.8	0
QTPKVGNTQW	0	10	sp|O43529|CHSTA_HUMAN	Carbohydrate sulfotransferase 10 OS=Homo sapiens GN=CHST10 PE=1 SV=1	96	0
QTVKDSRTVY	0	10	sp|P78371|TCPB_HUMAN	T-complex protein 1 subunit beta OS=Homo sapiens GN=CCT2 PE=1 SV=4	99	0
QTWWHGVLAW	0	10	sp|P24001|IL32_HUMAN	Interleukin-32 OS=Homo sapiens GN=IL32 PE=1 SV=3	99	0
QTWWHGVLAW	Dehydrated(T)@2	10	sp|P24001|IL32_HUMAN	Interleukin-32 OS=Homo sapiens GN=IL32 PE=1 SV=3	99	0
QTWWHGVLAW	Gln->pyro-Glu@N-term	10	sp|P24001|IL32_HUMAN	Interleukin-32 OS=Homo sapiens GN=IL32 PE=1 SV=3	99	0
QTWWHGVLAW	Oxidation(W)@10	10	sp|P24001|IL32_HUMAN	Interleukin-32 OS=Homo sapiens GN=IL32 PE=1 SV=3	99	0
QTWWHGVLAW	Oxidation(W)@4	10	sp|P24001|IL32_HUMAN	Interleukin-32 OS=Homo sapiens GN=IL32 PE=1 SV=3	99	0
QVCPLDNREW	0	10	sp|P62877|RBX1_HUMAN	E3 ubiquitin-protein ligase RBX1 OS=Homo sapiens GN=RBX1 PE=1 SV=1	99	0
RAAEPVRVVW	0	10	sp|Q2T9J0|TYSD1_HUMAN	Peroxisomal leader peptide-processing protease OS=Homo sapiens GN=TYSND1 PE=1 SV=3	99	0
RAFHHGRFIM	0	10	sp|Q14534|ERG1_HUMAN	Squalene monooxygenase OS=Homo sapiens GN=SQLE PE=1 SV=3	99	0
RAIDSIHQLW	0	10	sp|Q8TEK3|DOT1L_HUMAN	Histone-lysine N-methyltransferase, H3 lysine-79 specific OS=Homo sapiens GN=DOT1L PE=1 SV=2	98.7	0
RALELEARRW	0	10	sp|Q03169|TNAP2_HUMAN	Tumor necrosis factor alpha-induced protein 2 OS=Homo sapiens GN=TNFAIP2 PE=2 SV=2	99	0
RALPFVPMSY	0	10	sp|Q12789|TF3C1_HUMAN	General transcription factor 3C polypeptide 1 OS=Homo sapiens GN=GTF3C1 PE=1 SV=4	98.7	0
RGFFFSHVGW	0	10	sp|O00767|ACOD_HUMAN	Acyl-CoA desaturase OS=Homo sapiens GN=SCD PE=1 SV=2	99	0
RGIDIPEVNW	0	10	sp|Q8NHQ9|DDX55_HUMAN	ATP-dependent RNA helicase DDX55 OS=Homo sapiens GN=DDX55 PE=1 SV=3	99	0
RGLDFPAVNW	0	10	sp|Q13206|DDX10_HUMAN	Probable ATP-dependent RNA helicase DDX10 OS=Homo sapiens GN=DDX10 PE=1 SV=2	99	0
RGVGDIKILW	0	10	sp|P49792|RBP2_HUMAN	E3 SUMO-protein ligase RanBP2 OS=Homo sapiens GN=RANBP2 PE=1 SV=2	98.5	0
RGWSPKYNTW	0	10	sp|O00257|CBX4_HUMAN	E3 SUMO-protein ligase CBX4 OS=Homo sapiens GN=CBX4 PE=1 SV=3	99	0
RIKSLEKDSW	0	10	sp|Q9P2M7|CING_HUMAN	Cingulin OS=Homo sapiens GN=CGN PE=1 SV=2	99	0
RILDLIDDAW	0	10	sp|Q9BS18|APC13_HUMAN	Anaphase-promoting complex subunit 13 OS=Homo sapiens GN=ANAPC13 PE=1 SV=1	99	0
RLLPYALHKW	0	10	sp|Q9UL63|MKLN1_HUMAN	Muskelin OS=Homo sapiens GN=MKLN1 PE=1 SV=2	99	0
RLMSGKVKVW	0	10	sp|O43390|HNRPR_HUMAN; sp|O60506|HNRPQ_HUMAN	Heterogeneous nuclear ribonucleoprotein R OS=Homo sapiens GN=HNRNPR PE=1 SV=1; Heterogeneous nuclear ribonucleoprotein Q OS=Homo sapiens GN=SYNCRIP PE=1 SV=2	99	0
RLYPVSARHW	0	10	sp|Q15904|VAS1_HUMAN	V-type proton ATPase subunit S1 OS=Homo sapiens GN=ATP6AP1 PE=1 SV=2	99	0
RMYPLKPTWW	0	10	sp|P05023|AT1A1_HUMAN	Sodium/potassium-transporting ATPase subunit alpha-1 OS=Homo sapiens GN=ATP1A1 PE=1 SV=1	99	0
RQLEQELHKW	0	10	sp|Q96EZ8|MCRS1_HUMAN	Microspherule protein 1 OS=Homo sapiens GN=MCRS1 PE=1 SV=1	99	0
RSATEVDNNF	0	10	sp|Q6UN15|FIP1_HUMAN	Pre-mRNA 3'-end-processing factor FIP1 OS=Homo sapiens GN=FIP1L1 PE=1 SV=1	98.5	0
RSESHMEWTW	0	10	sp|Q92539|LPIN2_HUMAN	Phosphatidate phosphatase LPIN2 OS=Homo sapiens GN=LPIN2 PE=1 SV=1	98.6	0
RSFKETTNRW	0	10	sp|Q92613|JADE3_HUMAN	Protein Jade-3 OS=Homo sapiens GN=JADE3 PE=1 SV=1	98.7	0
RSHEPYLKSW	0	10	sp|Q05469|LIPS_HUMAN	Hormone-sensitive lipase OS=Homo sapiens GN=LIPE PE=1 SV=4	99	0
RSIEEVYYLW	0	10	sp|Q8TEA7|TBCK_HUMAN	TBC domain-containing protein kinase-like protein OS=Homo sapiens GN=TBCK PE=1 SV=4	99	0
RSKDVAKILW	0	10	sp|Q7L8L6|FAKD5_HUMAN	FAST kinase domain-containing protein 5, mitochondrial OS=Homo sapiens GN=FASTKD5 PE=1 SV=1	99	0
RSKEGLTERF	0	10	sp|Q15046|SYK_HUMAN	Lysine--tRNA ligase OS=Homo sapiens GN=KARS PE=1 SV=3	99	0
RSLHARIEQW	0	10	sp|Q8WXH5|SOCS4_HUMAN; sp|O75159|SOCS5_HUMAN	Suppressor of cytokine signaling 4 OS=Homo sapiens GN=SOCS4 PE=1 SV=1; Suppressor of cytokine signaling 5 OS=Homo sapiens GN=SOCS5 PE=1 SV=1	98.4	0
RSLINSNVGF	0	10	sp|Q9NR30|DDX21_HUMAN	Nucleolar RNA helicase 2 OS=Homo sapiens GN=DDX21 PE=1 SV=5	99	0
RSLKDALFKW	0	10	sp|P40818|UBP8_HUMAN	Ubiquitin carboxyl-terminal hydrolase 8 OS=Homo sapiens GN=USP8 PE=1 SV=1	99	0
RSLPEPLMTY	0	10	sp|A1A4S6|RHG10_HUMAN	Rho GTPase-activating protein 10 OS=Homo sapiens GN=ARHGAP10 PE=1 SV=1	98.5	0
RSLSDLFRRY	0	10	sp|O75410|TACC1_HUMAN	Transforming acidic coiled-coil-containing protein 1 OS=Homo sapiens GN=TACC1 PE=1 SV=2	96.4	0
RSLVPAAVVW	0	10	sp|Q9UDX5|MTFP1_HUMAN	Mitochondrial fission process protein 1 OS=Homo sapiens GN=MTFP1 PE=1 SV=1	95.9	0
RSLWGPYAGW	0	10	sp|O15527|OGG1_HUMAN	N-glycosylase/DNA lyase OS=Homo sapiens GN=OGG1 PE=1 SV=2	99	0
RSLYALFSQF	0	10	sp|P08579|RU2B_HUMAN	U2 small nuclear ribonucleoprotein B'' OS=Homo sapiens GN=SNRPB2 PE=1 SV=1	99	0
RSLYGGFVEW	0	10	sp|P53602|MVD1_HUMAN	Diphosphomevalonate decarboxylase OS=Homo sapiens GN=MVD PE=1 SV=1	98.3	0
RSMQLDYTTW	0	10	sp|Q96R06|SPAG5_HUMAN	Sperm-associated antigen 5 OS=Homo sapiens GN=SPAG5 PE=1 SV=2	99	0
RSRGFGFVTF	0	10	sp|Q14011|CIRBP_HUMAN; sp|P22626|ROA2_HUMAN	Cold-inducible RNA-binding protein OS=Homo sapiens GN=CIRBP PE=1 SV=1; Heterogeneous nuclear ribonucleoproteins A2/B1 OS=Homo sapiens GN=HNRNPA2B1 PE=1 SV=2	96.8	0
RSVAQAGVQW	0	10	sp|Q8N7M2|ZN283_HUMAN; sp|Q6UX73|CP089_HUMAN	Zinc finger protein 283 OS=Homo sapiens GN=ZNF283 PE=1 SV=4; UPF0764 protein C16orf89 OS=Homo sapiens GN=C16orf89 PE=1 SV=2	99	0
RSVDVTNTTF	0	10	sp|O14579|COPE_HUMAN	Coatomer subunit epsilon OS=Homo sapiens GN=COPE PE=1 SV=3	99	0
RSVPHLQKVF	0	10	sp|P07355|ANXA2_HUMAN; sp|A6NMY6|AXA2L_HUMAN	Annexin A2 OS=Homo sapiens GN=ANXA2 PE=1 SV=2; Putative annexin A2-like protein OS=Homo sapiens GN=ANXA2P2 PE=5 SV=2	99	0
RSWDQQIKLW	0	10	sp|Q14493|SLBP_HUMAN	Histone RNA hairpin-binding protein OS=Homo sapiens GN=SLBP PE=1 SV=1	99	0
RSYSESEKQW	0	10	sp|Q96HQ2|C2AIL_HUMAN	CDKN2AIP N-terminal-like protein OS=Homo sapiens GN=CDKN2AIPNL PE=1 SV=1	99	0
RTAGHPLTRW	0	10	sp|P35236|PTN7_HUMAN	Tyrosine-protein phosphatase non-receptor type 7 OS=Homo sapiens GN=PTPN7 PE=1 SV=3	99	0
RTALNLFFKL	0	10	sp|P53621|COPA_HUMAN	Coatomer subunit alpha OS=Homo sapiens GN=COPA PE=1 SV=2	99	0
RTAPFHLDLW	0	10	sp|Q9NWW5|CLN6_HUMAN	Ceroid-lipofuscinosis neuronal protein 6 OS=Homo sapiens GN=CLN6 PE=1 SV=1	99	0
RTFTDHVMLF	0	10	sp|Q96GQ7|DDX27_HUMAN	Probable ATP-dependent RNA helicase DDX27 OS=Homo sapiens GN=DDX27 PE=1 SV=2	99	0
RTIKLEHVHF	0	10	sp|Q9BXR5|TLR10_HUMAN	Toll-like receptor 10 OS=Homo sapiens GN=TLR10 PE=1 SV=2	99	0
RTILVDNNTW	0	10	sp|P46977|STT3A_HUMAN	Dolichyl-diphosphooligosaccharide--protein glycosyltransferase subunit STT3A OS=Homo sapiens GN=STT3A PE=1 SV=2	99	0
RTILVDNNTW	Oxidation(W)@10	10	sp|P46977|STT3A_HUMAN	Dolichyl-diphosphooligosaccharide--protein glycosyltransferase subunit STT3A OS=Homo sapiens GN=STT3A PE=1 SV=2	99	0
RTKKACLIFF	0	10	sp|P35998|PRS7_HUMAN	26S proteasome regulatory subunit 7 OS=Homo sapiens GN=PSMC2 PE=1 SV=3	97.2	0
RTKQYVNEAF	0	10	sp|Q6ZNB6|NFXL1_HUMAN	NF-X1-type zinc finger protein NFXL1 OS=Homo sapiens GN=NFXL1 PE=1 SV=2	98	0
RTLDNQLFFF	0	10	sp|P26010|ITB7_HUMAN	Integrin beta-7 OS=Homo sapiens GN=ITGB7 PE=1 SV=1	99	0
RTLKEILRYL	0	10	sp|Q9UH17|ABC3B_HUMAN	DNA dC->dU-editing enzyme APOBEC-3B OS=Homo sapiens GN=APOBEC3B PE=1 SV=1	99	0
RTMELLTQNW	0	10	sp|Q8IZT6|ASPM_HUMAN	Abnormal spindle-like microcephaly-associated protein OS=Homo sapiens GN=ASPM PE=1 SV=2	99	0
RTMIKEANFW	Deamidated(N)@8	10	sp|Q58WW2|DCAF6_HUMAN	DDB1- and CUL4-associated factor 6 OS=Homo sapiens GN=DCAF6 PE=1 SV=1	95.6	0
RTQMPDPKTF	0	10	sp|Q9Y5V0|ZN706_HUMAN	Zinc finger protein 706 OS=Homo sapiens GN=ZNF706 PE=1 SV=1	98.2	0
RTSIETNVRF	0	10	sp|P09086|PO2F2_HUMAN	POU domain, class 2, transcription factor 2 OS=Homo sapiens GN=POU2F2 PE=1 SV=3	99	0
RTTLVDNNTW	0	10	sp|Q8TCJ2|STT3B_HUMAN	Dolichyl-diphosphooligosaccharide--protein glycosyltransferase subunit STT3B OS=Homo sapiens GN=STT3B PE=1 SV=1	99	0
RTVEMHNKIY	0	10	sp|P19367|HXK1_HUMAN	Hexokinase-1 OS=Homo sapiens GN=HK1 PE=1 SV=3	99	0
RTVSLVHESF	0	10	sp|Q9Y5T5|UBP16_HUMAN	Ubiquitin carboxyl-terminal hydrolase 16 OS=Homo sapiens GN=USP16 PE=1 SV=1	99	0
RTWSFPEEVW	0	10	sp|A8K554|ZN815_HUMAN	Putative protein ZNF815 OS=Homo sapiens GN=ZNF815P PE=5 SV=1	99	0
RTYSLVGQAW	0	10	sp|Q9GZY6|NTAL_HUMAN	Linker for activation of T-cells family member 2 OS=Homo sapiens GN=LAT2 PE=1 SV=1	99	0
RTYTYEKLLW	0	10	sp|P35222|CTNB1_HUMAN	Catenin beta-1 OS=Homo sapiens GN=CTNNB1 PE=1 SV=1	98.7	0
RVANPPFSTW	0	10	sp|P26951|IL3RA_HUMAN	Interleukin-3 receptor subunit alpha OS=Homo sapiens GN=IL3RA PE=1 SV=1	99	0
RVDPDVAQHW	0	10	sp|Q9NYR9|KBRS2_HUMAN	NF-kappa-B inhibitor-interacting Ras-like protein 2 OS=Homo sapiens GN=NKIRAS2 PE=1 SV=1	99	0
RVFPDKGYSF	0	10	sp|P31483|TIA1_HUMAN	Nucleolysin TIA-1 isoform p40 OS=Homo sapiens GN=TIA1 PE=1 SV=3	99	0
RVFPEKGYSF	0	10	sp|Q01085|TIAR_HUMAN	Nucleolysin TIAR OS=Homo sapiens GN=TIAL1 PE=1 SV=1	99	0
RVINEEYKIW	0	10	sp|Q09028|RBBP4_HUMAN; sp|Q16576|RBBP7_HUMAN	Histone-binding protein RBBP4 OS=Homo sapiens GN=RBBP4 PE=1 SV=3; Histone-binding protein RBBP7 OS=Homo sapiens GN=RBBP7 PE=1 SV=1	99	0
RVKAEPFIKW	0	10	sp|P55010|IF5_HUMAN	Eukaryotic translation initiation factor 5 OS=Homo sapiens GN=EIF5 PE=1 SV=2	99	0
RVKPLHYISW	0	10	sp|O43847|NRDC_HUMAN	Nardilysin OS=Homo sapiens GN=NRDC PE=1 SV=2	99	0
RVKSVNLDQW	0	10	sp|Q8WU79|SMAP2_HUMAN; sp|Q8IYB5|SMAP1_HUMAN	Stromal membrane-associated protein 2 OS=Homo sapiens GN=SMAP2 PE=1 SV=1; Stromal membrane-associated protein 1 OS=Homo sapiens GN=SMAP1 PE=1 SV=2	98.1	0
SAASPHYQEW	0	10	sp|Q6SPF0|SAMD1_HUMAN	Atherin OS=Homo sapiens GN=SAMD1 PE=1 SV=1	99	0
SADDKTVRLW	0	10	sp|Q9Y3F4|STRAP_HUMAN	Serine-threonine kinase receptor-associated protein OS=Homo sapiens GN=STRAP PE=1 SV=1	99	0
SAGPRYEYHW	0	10	sp|Q9H8S9|MOB1A_HUMAN	MOB kinase activator 1A OS=Homo sapiens GN=MOB1A PE=1 SV=4	98.6	0
SAKSARLNLW	0	10	sp|Q7KZF4|SND1_HUMAN	Staphylococcal nuclease domain-containing protein 1 OS=Homo sapiens GN=SND1 PE=1 SV=1	99	0
SALPSLEEYW	0	10	sp|Q99612|KLF6_HUMAN	Krueppel-like factor 6 OS=Homo sapiens GN=KLF6 PE=1 SV=3	99	0
SARAAGYDLY	0	10	sp|P33316|DUT_HUMAN	Deoxyuridine 5'-triphosphate nucleotidohydrolase, mitochondrial OS=Homo sapiens GN=DUT PE=1 SV=4	99	0
SATDAAIRVW	0	10	sp|Q12788|TBL3_HUMAN	Transducin beta-like protein 3 OS=Homo sapiens GN=TBL3 PE=1 SV=2	99	0
SAVAVPSLTF	0	10	sp|Q6ZSS3|ZN621_HUMAN	Zinc finger protein 621 OS=Homo sapiens GN=ZNF621 PE=2 SV=1	98.3	0
SAYDSKADIW	0	10	sp|Q9P289|STK26_HUMAN; sp|Q9Y6E0|STK24_HUMAN	Serine/threonine-protein kinase 26 OS=Homo sapiens GN=STK26 PE=1 SV=2; Serine/threonine-protein kinase 24 OS=Homo sapiens GN=STK24 PE=1 SV=1	98.4	0
SCGNGKLRQW	0	10	sp|Q15306|IRF4_HUMAN	Interferon regulatory factor 4 OS=Homo sapiens GN=IRF4 PE=1 SV=1	99	0
SFEEDDKIRW	0	10	sp|Q99805|TM9S2_HUMAN	Transmembrane 9 superfamily member 2 OS=Homo sapiens GN=TM9SF2 PE=1 SV=1	99	0
SGMKEVTRTW	0	10	sp|Q9NVV0|TM38B_HUMAN	Trimeric intracellular cation channel type B OS=Homo sapiens GN=TMEM38B PE=1 SV=1	99	0
SMDDRFKSMF	0	10	sp|Q92845|KIFA3_HUMAN	Kinesin-associated protein 3 OS=Homo sapiens GN=KIFAP3 PE=1 SV=2	99	0
SSAAPLFFSW	0	10	sp|Q5SWH9|TMM69_HUMAN	Transmembrane protein 69 OS=Homo sapiens GN=TMEM69 PE=2 SV=1	97.3	0
SSAAVKDTLW	0	10	sp|Q96RT1|ERBIN_HUMAN	Erbin OS=Homo sapiens GN=ERBIN PE=1 SV=2	99	0
SSAHWPIFKW	0	10	sp|P55884|EIF3B_HUMAN	Eukaryotic translation initiation factor 3 subunit B OS=Homo sapiens GN=EIF3B PE=1 SV=3	99	0
SSESHFSERW	0	10	sp|O94822|LTN1_HUMAN	E3 ubiquitin-protein ligase listerin OS=Homo sapiens GN=LTN1 PE=1 SV=6	98.7	0
SSKQAAEEVW	0	10	sp|Q96SK2|TM209_HUMAN	Transmembrane protein 209 OS=Homo sapiens GN=TMEM209 PE=1 SV=2	98.9	0
SSLDAHIRLW	0	10	sp|Q9GZS3|WDR61_HUMAN	WD repeat-containing protein 61 OS=Homo sapiens GN=WDR61 PE=1 SV=1	99	0
SSLPADVHRY	0	10	sp|Q96KA5|CLP1L_HUMAN	Cleft lip and palate transmembrane protein 1-like protein OS=Homo sapiens GN=CLPTM1L PE=1 SV=1	99	0
SSNYDPFRLW	0	10	sp|P16885|PLCG2_HUMAN	1-phosphatidylinositol 4,5-bisphosphate phosphodiesterase gamma-2 OS=Homo sapiens GN=PLCG2 PE=1 SV=4	99	0
SSPTSSSRNW	0	10	sp|P08651|NFIC_HUMAN	Nuclear factor 1 C-type OS=Homo sapiens GN=NFIC PE=1 SV=2	98.2	0
SSSPEVKGYW	0	10	sp|Q15365|PCBP1_HUMAN; sp|Q15366|PCBP2_HUMAN	Poly(rC)-binding protein 1 OS=Homo sapiens GN=PCBP1 PE=1 SV=2; Poly(rC)-binding protein 2 OS=Homo sapiens GN=PCBP2 PE=1 SV=1	99	0
STAKEIIQHF	0	10	sp|Q9UET6|TRM7_HUMAN	Putative tRNA (cytidine(32)/guanosine(34)-2'-O)-methyltransferase OS=Homo sapiens GN=FTSJ1 PE=1 SV=2	99	0
STAREIECFW	0	10	sp|Q96L91|EP400_HUMAN	E1A-binding protein p400 OS=Homo sapiens GN=EP400 PE=1 SV=4	99	0
STASQVASTW	0	10	sp|Q13492|PICAL_HUMAN	Phosphatidylinositol-binding clathrin assembly protein OS=Homo sapiens GN=PICALM PE=1 SV=2	99	0
STSEVAERIW	0	10	sp|Q96P48|ARAP1_HUMAN	Arf-GAP with Rho-GAP domain, ANK repeat and PH domain-containing protein 1 OS=Homo sapiens GN=ARAP1 PE=1 SV=3	99	0
SVLFPEPLTW	0	10	sp|P08910|ABHD2_HUMAN	Monoacylglycerol lipase ABHD2 OS=Homo sapiens GN=ABHD2 PE=1 SV=1	99	0
TAAPMDVRQW	0	10	sp|P15927|RFA2_HUMAN	Replication protein A 32 kDa subunit OS=Homo sapiens GN=RPA2 PE=1 SV=1	99	0
TALKAAQQHW	0	10	sp|Q9UPV0|CE164_HUMAN	Centrosomal protein of 164 kDa OS=Homo sapiens GN=CEP164 PE=1 SV=3	97.4	0
TALLAEGITW	0	10	sp|Q9UM00|TMCO1_HUMAN	Calcium load-activated calcium channel OS=Homo sapiens GN=TMCO1 PE=1 SV=1	99	0
TALPLTQLRW	0	10	sp|Q14204|DYHC1_HUMAN	Cytoplasmic dynein 1 heavy chain 1 OS=Homo sapiens GN=DYNC1H1 PE=1 SV=5	99	0
TAQSDNKITW	0	10	sp|P38606|VATA_HUMAN	V-type proton ATPase catalytic subunit A OS=Homo sapiens GN=ATP6V1A PE=1 SV=2	99	0
TARLDVYTQW	0	10	sp|Q8WX93|PALLD_HUMAN	Palladin OS=Homo sapiens GN=PALLD PE=1 SV=3	99	0
TILPGEIQMW	0	10	sp|P17022|ZNF18_HUMAN	Zinc finger protein 18 OS=Homo sapiens GN=ZNF18 PE=1 SV=2	99	0
TILPGNLQSW	0	10	sp|Q9BRR0|ZKSC3_HUMAN; sp|Q969J2|ZKSC4_HUMAN	Zinc finger protein with KRAB and SCAN domains 3 OS=Homo sapiens GN=ZKSCAN3 PE=1 SV=2; Zinc finger protein with KRAB and SCAN domains 4 OS=Homo sapiens GN=ZKSCAN4 PE=1 SV=1	99	0
TIPDIKKDRW	0	10	sp|O14757|CHK1_HUMAN	Serine/threonine-protein kinase Chk1 OS=Homo sapiens GN=CHEK1 PE=1 SV=2	99	0
TKEDGEKETW	0	10	sp|Q9NUA8|ZBT40_HUMAN	Zinc finger and BTB domain-containing protein 40 OS=Homo sapiens GN=ZBTB40 PE=1 SV=4	99	0
TSAKEGLLLW	0	10	sp|Q08043|ACTN3_HUMAN; sp|P35609|ACTN2_HUMAN; sp|P12814|ACTN1_HUMAN; sp|O43707|ACTN4_HUMAN	Alpha-actinin-3 OS=Homo sapiens GN=ACTN3 PE=1 SV=2; Alpha-actinin-2 OS=Homo sapiens GN=ACTN2 PE=1 SV=1; Alpha-actinin-1 OS=Homo sapiens GN=ACTN1 PE=1 SV=2; Alpha-actinin-4 OS=Homo sapiens GN=ACTN4 PE=1 SV=2	99	0
TSFKNSTKSW	Deamidated(N)@5	10	sp|P18754|RCC1_HUMAN	Regulator of chromosome condensation OS=Homo sapiens GN=RCC1 PE=1 SV=1	99	0
TSLGYEVQKF	0	10	sp|O15519|CFLAR_HUMAN	CASP8 and FADD-like apoptosis regulator OS=Homo sapiens GN=CFLAR PE=1 SV=1	99	0
TSLPEGLKDW	0	10	sp|Q9Y4W6|AFG32_HUMAN	AFG3-like protein 2 OS=Homo sapiens GN=AFG3L2 PE=1 SV=2	99	0
TSLPLDFGTW	0	10	sp|Q9UQ13|SHOC2_HUMAN	Leucine-rich repeat protein SHOC-2 OS=Homo sapiens GN=SHOC2 PE=1 SV=2	99	0
TSQAGLFRLW	0	10	sp|Q07864|DPOE1_HUMAN	DNA polymerase epsilon catalytic subunit A OS=Homo sapiens GN=POLE PE=1 SV=5	99	0
TSSIHSKETF	0	10	sp|Q07864|DPOE1_HUMAN	DNA polymerase epsilon catalytic subunit A OS=Homo sapiens GN=POLE PE=1 SV=5	99	0
TSSKPDPSQW	0	10	sp|O75410|TACC1_HUMAN	Transforming acidic coiled-coil-containing protein 1 OS=Homo sapiens GN=TACC1 PE=1 SV=2	99	0
TSSKPDPSQW	Oxidation(W)@10	10	sp|O75410|TACC1_HUMAN	Transforming acidic coiled-coil-containing protein 1 OS=Homo sapiens GN=TACC1 PE=1 SV=2	99	0
TSSSSVRVEW	0	10	sp|Q9NZ45|CISD1_HUMAN	CDGSH iron-sulfur domain-containing protein 1 OS=Homo sapiens GN=CISD1 PE=1 SV=1	99	0
TSTTSVASSW	0	10	sp|Q14679|TTLL4_HUMAN	Tubulin polyglutamylase TTLL4 OS=Homo sapiens GN=TTLL4 PE=1 SV=2	96	0
TSVSVHLMEW	0	10	sp|Q8TDJ6|DMXL2_HUMAN	DmX-like protein 2 OS=Homo sapiens GN=DMXL2 PE=1 SV=2	99	0
TSWQREIQTW	0	10	sp|O14646|CHD1_HUMAN	Chromodomain-helicase-DNA-binding protein 1 OS=Homo sapiens GN=CHD1 PE=1 SV=2	99	0
TSYRNIFPIW	0	10	sp|P48449|ERG7_HUMAN	Lanosterol synthase OS=Homo sapiens GN=LSS PE=1 SV=1	99	0
TSYSNYYRTW	0	10	sp|P35610|SOAT1_HUMAN	Sterol O-acyltransferase 1 OS=Homo sapiens GN=SOAT1 PE=1 SV=3	99	0
TTDGYLLRLF	0	10	sp|P61247|RS3A_HUMAN	40S ribosomal protein S3a OS=Homo sapiens GN=RPS3A PE=1 SV=2	99	0
TTIHQIVRQW	0	10	sp|O60568|PLOD3_HUMAN	Procollagen-lysine,2-oxoglutarate 5-dioxygenase 3 OS=Homo sapiens GN=PLOD3 PE=1 SV=1	99	0
TTIPHALLTW	0	10	sp|Q9Y6D6|BIG1_HUMAN	Brefeldin A-inhibited guanine nucleotide-exchange protein 1 OS=Homo sapiens GN=ARFGEF1 PE=1 SV=2	99	0
TTKKDLKDYF	0	10	sp|Q14103|HNRPD_HUMAN	Heterogeneous nuclear ribonucleoprotein D0 OS=Homo sapiens GN=HNRNPD PE=1 SV=1	99	0
TTPSAVFRVW	0	10	sp|Q9NRG9|AAAS_HUMAN	Aladin OS=Homo sapiens GN=AAAS PE=1 SV=1	96.4	0
TTSGTTNNTV	0	10	sp|Q04900|MUC24_HUMAN	Sialomucin core protein 24 OS=Homo sapiens GN=CD164 PE=1 SV=2	96.9	0
TTYKDQPYLW	0	10	sp|Q8N999|CL029_HUMAN	Uncharacterized protein C12orf29 OS=Homo sapiens GN=C12orf29 PE=1 SV=2	98	0
TVLPGEIQGW	0	10	sp|O14771|ZN213_HUMAN	Zinc finger protein 213 OS=Homo sapiens GN=ZNF213 PE=2 SV=2	97.4	0
TVLPGEIQNW	0	10	sp|Q8IWY8|ZSC29_HUMAN	Zinc finger and SCAN domain-containing protein 29 OS=Homo sapiens GN=ZSCAN29 PE=1 SV=2	99	0
TVLPGELQSW	0	10	sp|O95125|ZN202_HUMAN	Zinc finger protein 202 OS=Homo sapiens GN=ZNF202 PE=1 SV=4	99	0
TVVEVPQVTW	0	10	sp|P55072|TERA_HUMAN	Transitional endoplasmic reticulum ATPase OS=Homo sapiens GN=VCP PE=1 SV=4	99	0
TVYTGIDHHW	0	10	sp|Q9NV06|DCA13_HUMAN	DDB1- and CUL4-associated factor 13 OS=Homo sapiens GN=DCAF13 PE=1 SV=2	99	0
VAAPSWLHRF	0	10	sp|Q00341|VIGLN_HUMAN	Vigilin OS=Homo sapiens GN=HDLBP PE=1 SV=2	99	0
VAAVLTQVVW	0	10	sp|Q99720|SGMR1_HUMAN	Sigma non-opioid intracellular receptor 1 OS=Homo sapiens GN=SIGMAR1 PE=1 SV=1	99	0
VADDQKLMIW	0	10	sp|Q09028|RBBP4_HUMAN; sp|Q16576|RBBP7_HUMAN	Histone-binding protein RBBP4 OS=Homo sapiens GN=RBBP4 PE=1 SV=3; Histone-binding protein RBBP7 OS=Homo sapiens GN=RBBP7 PE=1 SV=1	99	0
VAFDLSQVLF	0	10	sp|Q86WA8|LONP2_HUMAN	Lon protease homolog 2, peroxisomal OS=Homo sapiens GN=LONP2 PE=1 SV=1	99	0
VAIPSWGKFW	0	10	sp|P48449|ERG7_HUMAN	Lanosterol synthase OS=Homo sapiens GN=LSS PE=1 SV=1	98.4	0
VAKDPIVNVW	0	10	sp|Q13347|EIF3I_HUMAN	Eukaryotic translation initiation factor 3 subunit I OS=Homo sapiens GN=EIF3I PE=1 SV=1	99	0
VAKPNIGENW	0	10	sp|O60306|AQR_HUMAN	Intron-binding protein aquarius OS=Homo sapiens GN=AQR PE=1 SV=4	99	0
VARPDPTAEW	0	10	sp|Q86TL0|ATG4D_HUMAN	Cysteine protease ATG4D OS=Homo sapiens GN=ATG4D PE=1 SV=1	99	0
VARVEPNIKW	0	10	sp|Q13823|NOG2_HUMAN	Nucleolar GTP-binding protein 2 OS=Homo sapiens GN=GNL2 PE=1 SV=1	99	0
VASVAAGTSF	0	10	sp|Q86VD9|PIGZ_HUMAN	GPI mannosyltransferase 4 OS=Homo sapiens GN=PIGZ PE=2 SV=4	99	0
VAVDGINALW	0	10	sp|P51398|RT29_HUMAN	28S ribosomal protein S29, mitochondrial OS=Homo sapiens GN=DAP3 PE=1 SV=1	99	0
VAVLLSQDEW	0	10	sp|P15622|ZN250_HUMAN	Zinc finger protein 250 OS=Homo sapiens GN=ZNF250 PE=1 SV=3	99	0
VGASKAVFLW	0	10	sp|Q9Y6I7|WSB1_HUMAN	WD repeat and SOCS box-containing protein 1 OS=Homo sapiens GN=WSB1 PE=1 SV=1	99	0
VGFGSGLHGW	0	10	sp|P13639|EF2_HUMAN	Elongation factor 2 OS=Homo sapiens GN=EEF2 PE=1 SV=4	99	0
VGYPHPDWIW	0	10	sp|Q9Y639|NPTN_HUMAN	Neuroplastin OS=Homo sapiens GN=NPTN PE=1 SV=2	99	0
VIAKVNNVVW	0	10	sp|P26639|SYTC_HUMAN	Threonine--tRNA ligase, cytoplasmic OS=Homo sapiens GN=TARS PE=1 SV=3	95.7	0
VIDNDSWRLW	0	10	sp|P22234|PUR6_HUMAN	Multifunctional protein ADE2 OS=Homo sapiens GN=PAICS PE=1 SV=3	99	0
VLVDSRYQQW	0	10	sp|Q9BQ52|RNZ2_HUMAN	Zinc phosphodiesterase ELAC protein 2 OS=Homo sapiens GN=ELAC2 PE=1 SV=2	99	0
VSADGGLFGW	0	10	sp|Q96I51|RCC1L_HUMAN	RCC1-like G exchanging factor-like protein OS=Homo sapiens GN=RCC1L PE=1 SV=2	99	0
VSAEGVLHVW	0	10	sp|P15260|INGR1_HUMAN	Interferon gamma receptor 1 OS=Homo sapiens GN=IFNGR1 PE=1 SV=1	99	0
VSAIKENFQF	0	10	sp|Q460N5|PAR14_HUMAN	Poly [ADP-ribose] polymerase 14 OS=Homo sapiens GN=PARP14 PE=1 SV=3	99	0
VSAKEKYYVW	0	10	sp|O15519|CFLAR_HUMAN	CASP8 and FADD-like apoptosis regulator OS=Homo sapiens GN=CFLAR PE=1 SV=1	99	0
VSDPLSDLKW	0	10	sp|Q13362|2A5G_HUMAN	Serine/threonine-protein phosphatase 2A 56 kDa regulatory subunit gamma isoform OS=Homo sapiens GN=PPP2R5C PE=1 SV=3	99	0
VSEAGTHQEW	0	10	sp|Q9NZL3|ZN224_HUMAN	Zinc finger protein 224 OS=Homo sapiens GN=ZNF224 PE=1 SV=3	99	0
VSFADTIKVF	0	10	sp|Q8NG31|KNL1_HUMAN	Kinetochore scaffold 1 OS=Homo sapiens GN=KNL1 PE=1 SV=3	99	0
VSGPIFVLKW	0	10	sp|Q0P6H9|TMM62_HUMAN	Transmembrane protein 62 OS=Homo sapiens GN=TMEM62 PE=1 SV=1	99	0
VSGPSGSDLW	0	10	sp|Q96RG2|PASK_HUMAN	PAS domain-containing serine/threonine-protein kinase OS=Homo sapiens GN=PASK PE=1 SV=3	98.5	0
VSHPDAGAAW	0	10	sp|P54802|ANAG_HUMAN	Alpha-N-acetylglucosaminidase OS=Homo sapiens GN=NAGLU PE=1 SV=2	99	0
VSILESLDKW	0	10	sp|P10644|KAP0_HUMAN	cAMP-dependent protein kinase type I-alpha regulatory subunit OS=Homo sapiens GN=PRKAR1A PE=1 SV=1	99	0
VSILESLEKW	0	10	sp|P31321|KAP1_HUMAN	cAMP-dependent protein kinase type I-beta regulatory subunit OS=Homo sapiens GN=PRKAR1B PE=1 SV=4	99	0
VSITRELLWW	0	10	sp|O43187|IRAK2_HUMAN	Interleukin-1 receptor-associated kinase-like 2 OS=Homo sapiens GN=IRAK2 PE=1 SV=2	99	0
VSIVHSVFEF	0	10	sp|O96005|CLPT1_HUMAN	Cleft lip and palate transmembrane protein 1 OS=Homo sapiens GN=CLPTM1 PE=1 SV=1	99	0
VSKKNIFLLF	0	10	sp|P55265|DSRAD_HUMAN	Double-stranded RNA-specific adenosine deaminase OS=Homo sapiens GN=ADAR PE=1 SV=4	99	0
VSKKVSEDGW	0	10	sp|Q8TBP6|S2540_HUMAN	Solute carrier family 25 member 40 OS=Homo sapiens GN=SLC25A40 PE=1 SV=1	99	0
VSLDETQHIW	0	10	sp|P29375|KDM5A_HUMAN	Lysine-specific demethylase 5A OS=Homo sapiens GN=KDM5A PE=1 SV=3	99	0
VSLDGYFHLW	0	10	sp|Q5VW00|DC122_HUMAN; sp|Q5VU92|DC121_HUMAN; sp|Q5T6F0|DCA12_HUMAN	DDB1- and CUL4-associated factor 12-like protein 2 OS=Homo sapiens GN=DCAF12L2 PE=2 SV=1; DDB1- and CUL4-associated factor 12-like protein 1 OS=Homo sapiens GN=DCAF12L1 PE=1 SV=1; DDB1- and CUL4-associated factor 12 OS=Homo sapiens GN=DCAF12 PE=1 SV=1	99	0
VSLKNVAVSF	0	10	sp|P0CK97|S35E2_HUMAN; sp|P0CK96|S352B_HUMAN	Solute carrier family 35 member E2 OS=Homo sapiens GN=SLC35E2 PE=2 SV=1; Solute carrier family 35 member E2B OS=Homo sapiens GN=SLC35E2B PE=2 SV=1	99	0
VSLLPENDRW	0	10	sp|Q96TA2|YMEL1_HUMAN	ATP-dependent zinc metalloprotease YME1L1 OS=Homo sapiens GN=YME1L1 PE=1 SV=2	99	0
VSLPNQNKIW	0	10	sp|Q8TB40|ABHD4_HUMAN	Protein ABHD4 OS=Homo sapiens GN=ABHD4 PE=1 SV=1	99	0
VSMDEKKKEW	0	10	sp|O15260|SURF4_HUMAN	Surfeit locus protein 4 OS=Homo sapiens GN=SURF4 PE=1 SV=3	98.8	0
VSPHEDMRTW	0	10	sp|P42345|MTOR_HUMAN	Serine/threonine-protein kinase mTOR OS=Homo sapiens GN=MTOR PE=1 SV=1	99	0
VSREDGSFSF	0	10	sp|Q5JPE7|NOMO2_HUMAN; sp|P69849|NOMO3_HUMAN; sp|Q15155|NOMO1_HUMAN	Nodal modulator 2 OS=Homo sapiens GN=NOMO2 PE=1 SV=1; Nodal modulator 3 OS=Homo sapiens GN=NOMO3 PE=3 SV=2; Nodal modulator 1 OS=Homo sapiens GN=NOMO1 PE=1 SV=5	99	0
VSRFPQLNEW	0	10	sp|Q6IBW4|CNDH2_HUMAN	Condensin-2 complex subunit H2 OS=Homo sapiens GN=NCAPH2 PE=1 SV=1	99	0
VSRPEAGTTF	0	10	sp|Q96QZ7|MAGI1_HUMAN	Membrane-associated guanylate kinase, WW and PDZ domain-containing protein 1 OS=Homo sapiens GN=MAGI1 PE=1 SV=3	99	0
VSSKGELYQW	0	10	sp|O95071|UBR5_HUMAN	E3 ubiquitin-protein ligase UBR5 OS=Homo sapiens GN=UBR5 PE=1 SV=2	97.1	0
VSSSDLMSKW	0	10	sp|Q9UN37|VPS4A_HUMAN	Vacuolar protein sorting-associated protein 4A OS=Homo sapiens GN=VPS4A PE=1 SV=1	99	0
VSTIETVPYW	0	10	sp|Q9H0H5|RGAP1_HUMAN	Rac GTPase-activating protein 1 OS=Homo sapiens GN=RACGAP1 PE=1 SV=1	99	0
VSWDEKGMTW	0	10	sp|Q7Z2K8|GRIN1_HUMAN	G protein-regulated inducer of neurite outgrowth 1 OS=Homo sapiens GN=GPRIN1 PE=1 SV=2	99	0
VSWDTKLIQW	0	10	sp|Q9P2N6|KANL3_HUMAN	KAT8 regulatory NSL complex subunit 3 OS=Homo sapiens GN=KANSL3 PE=1 SV=2	99	0
VSYLPVNQNW	0	10	sp|P54098|DPOG1_HUMAN	DNA polymerase subunit gamma-1 OS=Homo sapiens GN=POLG PE=1 SV=1	99	0
VTAADTAVYY	0	10	sp|P06331|HV434_HUMAN; sp|P0DP08|HVD82_HUMAN; sp|P0DP07|HV431_HUMAN; sp|P0DP06|HVD34_HUMAN; sp|P01825|HV459_HUMAN; sp|P01824|HV439_HUMAN; sp|A0A0C4DH41|HV461_HUMAN; sp|A0A087WSY4|HV432_HUMAN; sp|A0A075B6R2|HV404_HUMAN	Immunoglobulin heavy variable 4-34 OS=Homo sapiens GN=IGHV4-34 PE=1 SV=2; Immunoglobulin heavy variable 4-38-2 OS=Homo sapiens GN=IGHV4-38-2 PE=3 SV=1; Immunoglobulin heavy variable 4-31 OS=Homo sapiens GN=IGHV4-31 PE=3 SV=1; Immunoglobulin heavy variable 4-30-4 OS=Homo sapiens GN=IGHV4-30-4 PE=3 SV=1; Immunoglobulin heavy variable 4-59 OS=Homo sapiens GN=IGHV4-59 PE=1 SV=2; Immunoglobulin heavy …	99	0
VTAEAVRSVW	0	10	sp|O75891|AL1L1_HUMAN	Cytosolic 10-formyltetrahydrofolate dehydrogenase OS=Homo sapiens GN=ALDH1L1 PE=1 SV=2	99	0
VTARLVGVLW	0	10	sp|Q9BX74|TM2D1_HUMAN	TM2 domain-containing protein 1 OS=Homo sapiens GN=TM2D1 PE=1 SV=1	99	0
VTARLVGVLW	Oxidation(W)@10	10	sp|Q9BX74|TM2D1_HUMAN	TM2 domain-containing protein 1 OS=Homo sapiens GN=TM2D1 PE=1 SV=1	96	0
VTDSGQVYAW	0	10	sp|O95714|HERC2_HUMAN	E3 ubiquitin-protein ligase HERC2 OS=Homo sapiens GN=HERC2 PE=1 SV=2	99	0
VTFEDNSKYW	0	10	sp|Q5T6S3|PHF19_HUMAN	PHD finger protein 19 OS=Homo sapiens GN=PHF19 PE=1 SV=1	99	0
VTFEDVAVTF	0	10	sp|Q14592|ZN460_HUMAN; sp|Q08ER8|ZN543_HUMAN	Zinc finger protein 460 OS=Homo sapiens GN=ZNF460 PE=1 SV=2; Zinc finger protein 543 OS=Homo sapiens GN=ZNF543 PE=1 SV=3	99	0
VTFGFHNLTW	0	10	sp|Q9H8P0|PORED_HUMAN	Polyprenol reductase OS=Homo sapiens GN=SRD5A3 PE=1 SV=1	98.1	0
VTFPDIIRNY	0	10	sp|P42224|STAT1_HUMAN	Signal transducer and activator of transcription 1-alpha/beta OS=Homo sapiens GN=STAT1 PE=1 SV=2	99	0
VTFPFKPESW	0	10	sp|O43432|IF4G3_HUMAN	Eukaryotic translation initiation factor 4 gamma 3 OS=Homo sapiens GN=EIF4G3 PE=1 SV=2	99	0
VTFRDVAIYF	0	10	sp|Q96C28|ZN707_HUMAN	Zinc finger protein 707 OS=Homo sapiens GN=ZNF707 PE=1 SV=2	99	0
VTFRILDVDW	0	10	sp|Q9BZH6|WDR11_HUMAN	WD repeat-containing protein 11 OS=Homo sapiens GN=WDR11 PE=1 SV=1	99	0
VTIRDYGVSW	0	10	sp|Q9UKI3|VPRE3_HUMAN	Pre-B lymphocyte protein 3 OS=Homo sapiens GN=VPREB3 PE=2 SV=1	99	0
VTKDGRVFAW	0	10	sp|P18754|RCC1_HUMAN	Regulator of chromosome condensation OS=Homo sapiens GN=RCC1 PE=1 SV=1	98	0
VTKGKIFIEW	0	10	sp|Q9NR19|ACSA_HUMAN	Acetyl-coenzyme A synthetase, cytoplasmic OS=Homo sapiens GN=ACSS2 PE=1 SV=1	99	0
VTKTVSNDSF	0	10	sp|P55209|NP1L1_HUMAN	Nucleosome assembly protein 1-like 1 OS=Homo sapiens GN=NAP1L1 PE=1 SV=1	99	0
VTLKNKYLDW	0	10	sp|Q9NYH9|UTP6_HUMAN	U3 small nucleolar RNA-associated protein 6 homolog OS=Homo sapiens GN=UTP6 PE=2 SV=2	99	0
VTLLDIYTHW	0	10	sp|Q13428|TCOF_HUMAN	Treacle protein OS=Homo sapiens GN=TCOF1 PE=1 SV=3	99	0
VTLPDEKQNY	0	10	sp|Q92499|DDX1_HUMAN	ATP-dependent RNA helicase DDX1 OS=Homo sapiens GN=DDX1 PE=1 SV=2	99	0
VTLRTGEVKW	0	10	sp|P40259|CD79B_HUMAN	B-cell antigen receptor complex-associated protein beta chain OS=Homo sapiens GN=CD79B PE=1 SV=1	99	0
VTNKSQIRTW	0	10	sp|P27694|RFA1_HUMAN	Replication protein A 70 kDa DNA-binding subunit OS=Homo sapiens GN=RPA1 PE=1 SV=2	99	0
VTNQLVDFQW	0	10	sp|Q7Z4G1|COMD6_HUMAN	COMM domain-containing protein 6 OS=Homo sapiens GN=COMMD6 PE=1 SV=1	99	0
VTQFDNVRLW	0	10	sp|Q8TAQ2|SMRC2_HUMAN	SWI/SNF complex subunit SMARCC2 OS=Homo sapiens GN=SMARCC2 PE=1 SV=1	99	0
VTQGHGAYLM	0	10	sp|Q9UKK3|PARP4_HUMAN	Poly [ADP-ribose] polymerase 4 OS=Homo sapiens GN=PARP4 PE=1 SV=3	96.9	0
VTRPDSGHLY	0	10	sp|Q15418|KS6A1_HUMAN	Ribosomal protein S6 kinase alpha-1 OS=Homo sapiens GN=RPS6KA1 PE=1 SV=2	99	0
VTRTGELYTW	0	10	sp|A6NED2|RCCD1_HUMAN	RCC1 domain-containing protein 1 OS=Homo sapiens GN=RCCD1 PE=1 SV=1	98.8	0
VTSGVMQIGW	0	10	sp|Q96DX4|RSPRY_HUMAN	RING finger and SPRY domain-containing protein 1 OS=Homo sapiens GN=RSPRY1 PE=1 SV=1	99	0
VTVPANVQRW	0	10	sp|Q13155|AIMP2_HUMAN	Aminoacyl tRNA synthase complex-interacting multifunctional protein 2 OS=Homo sapiens GN=AIMP2 PE=1 SV=2	99	0
VVDPFSKKDW	0	10	sp|P61247|RS3A_HUMAN	40S ribosomal protein S3a OS=Homo sapiens GN=RPS3A PE=1 SV=2	99	0
VVKEDAFYSW	0	10	sp|Q04637|IF4G1_HUMAN	Eukaryotic translation initiation factor 4 gamma 1 OS=Homo sapiens GN=EIF4G1 PE=1 SV=4	98.2	0
VVLVEPKTAW	0	10	sp|P09543|CN37_HUMAN	2',3'-cyclic-nucleotide 3'-phosphodiesterase OS=Homo sapiens GN=CNP PE=1 SV=2	99	0
VVRDEESHEF	0	10	sp|Q14566|MCM6_HUMAN	DNA replication licensing factor MCM6 OS=Homo sapiens GN=MCM6 PE=1 SV=1	99	0
WSHKVDNAYW	0	10	sp|P55884|EIF3B_HUMAN	Eukaryotic translation initiation factor 3 subunit B OS=Homo sapiens GN=EIF3B PE=1 SV=3	99	0
YSCPECARVF	Cys->Dha(C)@3; Dioxidation(C)@6	10	sp|Q9UK33|ZN580_HUMAN	Zinc finger protein 580 OS=Homo sapiens GN=ZNF580 PE=1 SV=1	99	0
YSDSLTEKQW	0	10	sp|P51532|SMCA4_HUMAN	Transcription activator BRG1 OS=Homo sapiens GN=SMARCA4 PE=1 SV=2	99	0
YSEDGLLKLW	0	10	sp|Q2TAY7|SMU1_HUMAN	WD40 repeat-containing protein SMU1 OS=Homo sapiens GN=SMU1 PE=1 SV=2	99	0
YSESLVHESW	0	10	sp|Q9UH99|SUN2_HUMAN	SUN domain-containing protein 2 OS=Homo sapiens GN=SUN2 PE=1 SV=3	99	0
YSKPRLATFW	0	10	sp|O75964|ATP5L_HUMAN	ATP synthase subunit g, mitochondrial OS=Homo sapiens GN=ATP5L PE=1 SV=3	99	0
YSRQLASTEW	0	10	sp|Q8N6L1|KTAP2_HUMAN	Keratinocyte-associated protein 2 OS=Homo sapiens GN=KRTCAP2 PE=1 SV=2	99	0
YSVDENGQRW	0	10	sp|O60488|ACSL4_HUMAN	Long-chain-fatty-acid--CoA ligase 4 OS=Homo sapiens GN=ACSL4 PE=1 SV=2	99	0
YSVRNIFHLF	0	10	sp|O43264|ZW10_HUMAN	Centromere/kinetochore protein zw10 homolog OS=Homo sapiens GN=ZW10 PE=1 SV=3	99	0
YSYRDYILSW	0	10	sp|Q9H3E2|SNX25_HUMAN	Sorting nexin-25 OS=Homo sapiens GN=SNX25 PE=1 SV=2	99	0
YTAKELNVSF	0	10	sp|P49585|PCY1A_HUMAN; sp|Q9Y5K3|PCY1B_HUMAN	Choline-phosphate cytidylyltransferase A OS=Homo sapiens GN=PCYT1A PE=1 SV=2; Choline-phosphate cytidylyltransferase B OS=Homo sapiens GN=PCYT1B PE=1 SV=1	99	0
YTFDQKIVEW	0	10	sp|P09326|CD48_HUMAN	CD48 antigen OS=Homo sapiens GN=CD48 PE=1 SV=2	99	0
YTFNSLKALW	0	10	sp|O43808|PM34_HUMAN	Peroxisomal membrane protein PMP34 OS=Homo sapiens GN=SLC25A17 PE=1 SV=1	99	0
YTKIPDPSTW	0	10	sp|Q9Y617|SERC_HUMAN	Phosphoserine aminotransferase OS=Homo sapiens GN=PSAT1 PE=1 SV=2	99	0
YTNPEQIKQW	0	10	sp|O14646|CHD1_HUMAN	Chromodomain-helicase-DNA-binding protein 1 OS=Homo sapiens GN=CHD1 PE=1 SV=2	99	0
YTVKISNYGW	0	10	sp|Q9HB71|CYBP_HUMAN	Calcyclin-binding protein OS=Homo sapiens GN=CACYBP PE=1 SV=2	99	0
YTVKVEDLTF	0	10	sp|Q99873|ANM1_HUMAN	Protein arginine N-methyltransferase 1 OS=Homo sapiens GN=PRMT1 PE=1 SV=2	99	0
YVIKSLFAEF	0	10	sp|O94915|FRYL_HUMAN	Protein furry homolog-like OS=Homo sapiens GN=FRYL PE=1 SV=2	99	0
AAAQAALQSSW	0	11	sp|Q13148|TADBP_HUMAN	TAR DNA-binding protein 43 OS=Homo sapiens GN=TARDBP PE=1 SV=1	99	0
AAFNKDALLNW	0	11	sp|O00329|PK3CD_HUMAN	Phosphatidylinositol 4,5-bisphosphate 3-kinase catalytic subunit delta isoform OS=Homo sapiens GN=PIK3CD PE=1 SV=2	99	0
AAFPAEKESEW	0	11	sp|Q9BRF8|CPPED_HUMAN	Serine/threonine-protein phosphatase CPPED1 OS=Homo sapiens GN=CPPED1 PE=1 SV=3	99	0
AALDSRKNYNW	0	11	sp|Q9BYN8|RT26_HUMAN	28S ribosomal protein S26, mitochondrial OS=Homo sapiens GN=MRPS26 PE=1 SV=1	97.7	0
AALPLPVLEKW	0	11	sp|Q4G176|ACSF3_HUMAN	Acyl-CoA synthetase family member 3, mitochondrial OS=Homo sapiens GN=ACSF3 PE=1 SV=3	99	0
AASKLLANMVY	0	11	sp|P28074|PSB5_HUMAN	Proteasome subunit beta type-5 OS=Homo sapiens GN=PSMB5 PE=1 SV=3	99	0
AAYRNLGQNLW	0	11	sp|Q9P258|RCC2_HUMAN	Protein RCC2 OS=Homo sapiens GN=RCC2 PE=1 SV=2	99	0
AGAVSNQLLVW	0	11	sp|Q9NNW5|WDR6_HUMAN	WD repeat-containing protein 6 OS=Homo sapiens GN=WDR6 PE=1 SV=1	99	0
AGNAIHAILLY	0	11	sp|P50416|CPT1A_HUMAN	Carnitine O-palmitoyltransferase 1, liver isoform OS=Homo sapiens GN=CPT1A PE=1 SV=2	99	0
AIFEAKKSFYW	0	11	sp|Q14534|ERG1_HUMAN	Squalene monooxygenase OS=Homo sapiens GN=SQLE PE=1 SV=3	99	0
ALAPLFGSLKW	0	11	sp|Q8IY21|DDX60_HUMAN	Probable ATP-dependent RNA helicase DDX60 OS=Homo sapiens GN=DDX60 PE=1 SV=3	99	0
ASAGLPKQQLW	0	11	sp|O00623|PEX12_HUMAN	Peroxisome assembly protein 12 OS=Homo sapiens GN=PEX12 PE=1 SV=1	99	0
ASFPNVSSFEW	0	11	sp|Q4J6C6|PPCEL_HUMAN	Prolyl endopeptidase-like OS=Homo sapiens GN=PREPL PE=1 SV=1	99	0
ASGPHSSLSSW	0	11	sp|Q9BRR6|ADPGK_HUMAN	ADP-dependent glucokinase OS=Homo sapiens GN=ADPGK PE=1 SV=1	99	0
ASKTETEPVFW	0	11	sp|Q8TEQ0|SNX29_HUMAN	Sorting nexin-29 OS=Homo sapiens GN=SNX29 PE=1 SV=3	99	0
ASLPAELINQI	0	11	sp|Q96RE7|NACC1_HUMAN	Nucleus accumbens-associated protein 1 OS=Homo sapiens GN=NACC1 PE=1 SV=1	99	0
ASLPFQVANVW	0	11	sp|Q9H1A4|APC1_HUMAN	Anaphase-promoting complex subunit 1 OS=Homo sapiens GN=ANAPC1 PE=1 SV=1	99	0
ASMPRDIYQDY	0	11	sp|O15226|NKRF_HUMAN	NF-kappa-B-repressing factor OS=Homo sapiens GN=NKRF PE=1 SV=2	99	0
ASPCSLSGIII	0	11	sp|O14763|TR10B_HUMAN	Tumor necrosis factor receptor superfamily member 10B OS=Homo sapiens GN=TNFRSF10B PE=1 SV=2	97	0
ASRVLISTDVW	0	11	sp|P38919|IF4A3_HUMAN	Eukaryotic initiation factor 4A-III OS=Homo sapiens GN=EIF4A3 PE=1 SV=4	99	0
ASRVLISTDVW	Oxidation(W)@11	11	sp|P38919|IF4A3_HUMAN	Eukaryotic initiation factor 4A-III OS=Homo sapiens GN=EIF4A3 PE=1 SV=4	99	0
ASSEDVRKLYW	0	11	sp|Q9UIQ6|LCAP_HUMAN	Leucyl-cystinyl aminopeptidase OS=Homo sapiens GN=LNPEP PE=1 SV=3	99	0
ASWLGEQPQFW	0	11	sp|P78545|ELF3_HUMAN	ETS-related transcription factor Elf-3 OS=Homo sapiens GN=ELF3 PE=1 SV=1	99	0
ASYLASEISTW	0	11	sp|Q12905|ILF2_HUMAN	Interleukin enhancer-binding factor 2 OS=Homo sapiens GN=ILF2 PE=1 SV=2	99	0
ASYSGKAADVW	0	11	sp|Q96RU7|TRIB3_HUMAN	Tribbles homolog 3 OS=Homo sapiens GN=TRIB3 PE=1 SV=2	99	0
ATAALLGHILL	0	11	sp|P10253|LYAG_HUMAN	Lysosomal alpha-glucosidase OS=Homo sapiens GN=GAA PE=1 SV=4	98.8	0
ATADYICKVKW	0	11	sp|P53396|ACLY_HUMAN	ATP-citrate synthase OS=Homo sapiens GN=ACLY PE=1 SV=3	99	0
ATALDVGLSNW	0	11	sp|Q9NQQ7|S35C2_HUMAN	Solute carrier family 35 member C2 OS=Homo sapiens GN=SLC35C2 PE=1 SV=2	99	0
ATAPMWPNTFW	0	11	sp|Q8N5D0|WDTC1_HUMAN	WD and tetratricopeptide repeats protein 1 OS=Homo sapiens GN=WDTC1 PE=1 SV=2	97.6	0
ATDPNILGRTW	0	11	sp|P78527|PRKDC_HUMAN	DNA-dependent protein kinase catalytic subunit OS=Homo sapiens GN=PRKDC PE=1 SV=3	99	0
ATDRNALSSLW	0	11	sp|P60228|EIF3E_HUMAN	Eukaryotic translation initiation factor 3 subunit E OS=Homo sapiens GN=EIF3E PE=1 SV=1	97.5	0
ATFHQRGIALW	0	11	sp|P55884|EIF3B_HUMAN	Eukaryotic translation initiation factor 3 subunit B OS=Homo sapiens GN=EIF3B PE=1 SV=3	99	0
ATIKDIREHEW	0	11	sp|P54646|AAPK2_HUMAN; sp|Q13131|AAPK1_HUMAN	5'-AMP-activated protein kinase catalytic subunit alpha-2 OS=Homo sapiens GN=PRKAA2 PE=1 SV=2; 5'-AMP-activated protein kinase catalytic subunit alpha-1 OS=Homo sapiens GN=PRKAA1 PE=1 SV=4	99	0
ATIPVSQISTI	0	11	sp|Q53GS7|GLE1_HUMAN	Nucleoporin GLE1 OS=Homo sapiens GN=GLE1 PE=1 SV=2	99	0
ATLGNFAKATF	0	11	sp|P15880|RS2_HUMAN	40S ribosomal protein S2 OS=Homo sapiens GN=RPS2 PE=1 SV=2	99	0
ATNALLNSLEF	0	11	sp|Q14974|IMB1_HUMAN	Importin subunit beta-1 OS=Homo sapiens GN=KPNB1 PE=1 SV=2	99	0
ATRLDSRSFFW	0	11	sp|Q92542|NICA_HUMAN	Nicastrin OS=Homo sapiens GN=NCSTN PE=1 SV=2	98.4	0
ATTIHQIVRQW	0	11	sp|O60568|PLOD3_HUMAN	Procollagen-lysine,2-oxoglutarate 5-dioxygenase 3 OS=Homo sapiens GN=PLOD3 PE=1 SV=1	99	0
ATTPSAVFRVW	0	11	sp|Q9NRG9|AAAS_HUMAN	Aladin OS=Homo sapiens GN=AAAS PE=1 SV=1	99	0
ATVPNTIVVNW	0	11	sp|Q9Y6X2|PIAS3_HUMAN	E3 SUMO-protein ligase PIAS3 OS=Homo sapiens GN=PIAS3 PE=1 SV=2	98.3	0
AVAAVLTQVVW	0	11	sp|Q99720|SGMR1_HUMAN	Sigma non-opioid intracellular receptor 1 OS=Homo sapiens GN=SIGMAR1 PE=1 SV=1	99	0
AVCPYCSLRFF	Cys->Dha(C)@3; Dioxidation(C)@6	11	sp|Q9ULJ3|ZBT21_HUMAN	Zinc finger and BTB domain-containing protein 21 OS=Homo sapiens GN=ZBTB21 PE=1 SV=2	99	0
AVDPLRGFMYW	0	11	sp|Q14114|LRP8_HUMAN	Low-density lipoprotein receptor-related protein 8 OS=Homo sapiens GN=LRP8 PE=1 SV=4	99	0
AVIPARVVHNW	0	11	sp|Q6ZN54|DEFI8_HUMAN	Differentially expressed in FDCP 8 homolog OS=Homo sapiens GN=DEF8 PE=1 SV=2	99	0
AVISTILKYTW	0	11	sp|Q9Y2G3|AT11B_HUMAN	Probable phospholipid-transporting ATPase IF OS=Homo sapiens GN=ATP11B PE=1 SV=2	99	0
AVKPVVMLPIW	0	11	sp|Q12830|BPTF_HUMAN	Nucleosome-remodeling factor subunit BPTF OS=Homo sapiens GN=BPTF PE=1 SV=3	98.7	0
AVSEELIYMHW	0	11	sp|Q8NHP8|PLBL2_HUMAN	Putative phospholipase B-like 2 OS=Homo sapiens GN=PLBD2 PE=1 SV=2	99	0
AVSEELIYMHW	Oxidation(M)@9	11	sp|Q8NHP8|PLBL2_HUMAN	Putative phospholipase B-like 2 OS=Homo sapiens GN=PLBD2 PE=1 SV=2	98.4	0
AVSTIETVPYW	0	11	sp|Q9H0H5|RGAP1_HUMAN	Rac GTPase-activating protein 1 OS=Homo sapiens GN=RACGAP1 PE=1 SV=1	99	0
DGSAIQVLKEW	0	11	sp|Q9NUQ6|SPS2L_HUMAN	SPATS2-like protein OS=Homo sapiens GN=SPATS2L PE=1 SV=2	99	0
DPSSKSTEIKW	0	11	sp|Q01105|SET_HUMAN	Protein SET OS=Homo sapiens GN=SET PE=1 SV=3	99	0
DQSSLVLEEYW	0	11	sp|Q9UII4|HERC5_HUMAN	E3 ISG15--protein ligase HERC5 OS=Homo sapiens GN=HERC5 PE=1 SV=2	99	0
EALGDNVKQYW	0	11	sp|Q96BN2|TADA1_HUMAN	Transcriptional adapter 1 OS=Homo sapiens GN=TADA1 PE=1 SV=1	99	0
ESAKSARLNLW	0	11	sp|Q7KZF4|SND1_HUMAN	Staphylococcal nuclease domain-containing protein 1 OS=Homo sapiens GN=SND1 PE=1 SV=1	99	0
FALPSELERSY	0	11	sp|Q13616|CUL1_HUMAN	Cullin-1 OS=Homo sapiens GN=CUL1 PE=1 SV=2	99	0
FAYKDQNENRW	0	11	sp|Q99590|SCAFB_HUMAN	Protein SCAF11 OS=Homo sapiens GN=SCAF11 PE=1 SV=2	99	0
FGDPASSLFRW	0	11	sp|Q6L8Q7|PDE12_HUMAN	2',5'-phosphodiesterase 12 OS=Homo sapiens GN=PDE12 PE=1 SV=2	99	0
FSALPSLEEYW	0	11	sp|Q99612|KLF6_HUMAN	Krueppel-like factor 6 OS=Homo sapiens GN=KLF6 PE=1 SV=3	99	0
FSRDASVAEAW	0	11	sp|Q01082|SPTB2_HUMAN	Spectrin beta chain, non-erythrocytic 1 OS=Homo sapiens GN=SPTBN1 PE=1 SV=2	99	0
FSSPAVAQAHY	0	11	sp|Q9HA38|ZMAT3_HUMAN	Zinc finger matrin-type protein 3 OS=Homo sapiens GN=ZMAT3 PE=1 SV=1	99	0
FTAKSPLMYEW	0	11	sp|O43813|LANC1_HUMAN	LanC-like protein 1 OS=Homo sapiens GN=LANCL1 PE=1 SV=1	99	0
FTGDHKQKFYW	0	11	sp|P53396|ACLY_HUMAN	ATP-citrate synthase OS=Homo sapiens GN=ACLY PE=1 SV=3	99	0
GASVIFGEALW	0	11	sp|O96009|NAPSA_HUMAN	Napsin-A OS=Homo sapiens GN=NAPSA PE=1 SV=1	99	0
GSDYSLSEVLW	0	11	sp|P12956|XRCC6_HUMAN	X-ray repair cross-complementing protein 6 OS=Homo sapiens GN=XRCC6 PE=1 SV=2	99	0
GSSFIPGEHFW	0	11	sp|Q9H2V7|SPNS1_HUMAN	Protein spinster homolog 1 OS=Homo sapiens GN=SPNS1 PE=1 SV=1	99	0
GSSLPADVHRY	0	11	sp|Q96KA5|CLP1L_HUMAN	Cleft lip and palate transmembrane protein 1-like protein OS=Homo sapiens GN=CLPTM1L PE=1 SV=1	99	0
GSSLPADVHRY	Dehydrated(S)@2	11	sp|Q96KA5|CLP1L_HUMAN	Cleft lip and palate transmembrane protein 1-like protein OS=Homo sapiens GN=CLPTM1L PE=1 SV=1	96.6	0
GSSRSVVNMEW	0	11	sp|P07814|SYEP_HUMAN	Bifunctional glutamate/proline--tRNA ligase OS=Homo sapiens GN=EPRS PE=1 SV=5	99	0
GSTKVLQAVQW	0	11	sp|O60318|GANP_HUMAN	Germinal-center associated nuclear protein OS=Homo sapiens GN=MCM3AP PE=1 SV=2	99	0
GSVELVTQQMW	0	11	sp|P11388|TOP2A_HUMAN	DNA topoisomerase 2-alpha OS=Homo sapiens GN=TOP2A PE=1 SV=3	99	0
GSVQDPGLHVW	0	11	sp|P40121|CAPG_HUMAN	Macrophage-capping protein OS=Homo sapiens GN=CAPG PE=1 SV=2	99	0
GTAAVFNAVNW	0	11	sp|Q01581|HMCS1_HUMAN	Hydroxymethylglutaryl-CoA synthase, cytoplasmic OS=Homo sapiens GN=HMGCS1 PE=1 SV=2	99	0
GTAAVFNAVNW	Ammonia-loss(N)@10	11	sp|Q01581|HMCS1_HUMAN	Hydroxymethylglutaryl-CoA synthase, cytoplasmic OS=Homo sapiens GN=HMGCS1 PE=1 SV=2	99	0
GTFEYEYSQRW	0	11	sp|P23246|SFPQ_HUMAN	Splicing factor, proline- and glutamine-rich OS=Homo sapiens GN=SFPQ PE=1 SV=2	99	0
GTLTEDGLDLW	0	11	sp|Q9H7F0|AT133_HUMAN	Probable cation-transporting ATPase 13A3 OS=Homo sapiens GN=ATP13A3 PE=1 SV=4	99	0
GTWEGKGTYVY	0	11	sp|Q9UKV5|AMFR_HUMAN	E3 ubiquitin-protein ligase AMFR OS=Homo sapiens GN=AMFR PE=1 SV=2	99	0
GTWIGKGTERW	0	11	sp|Q9C0C9|UBE2O_HUMAN	(E3-independent) E2 ubiquitin-conjugating enzyme OS=Homo sapiens GN=UBE2O PE=1 SV=3	99	0
GTYMGHTGAVW	0	11	sp|Q13347|EIF3I_HUMAN	Eukaryotic translation initiation factor 3 subunit I OS=Homo sapiens GN=EIF3I PE=1 SV=1	99	0
GTYMGHTGAVW	Oxidation(M)@4	11	sp|Q13347|EIF3I_HUMAN	Eukaryotic translation initiation factor 3 subunit I OS=Homo sapiens GN=EIF3I PE=1 SV=1	99	0
GVSQVLNRLTF	0	11	sp|P30876|RPB2_HUMAN	DNA-directed RNA polymerase II subunit RPB2 OS=Homo sapiens GN=POLR2B PE=1 SV=1	99	0
GVSTLHGIRAW	0	11	sp|P52952|NKX25_HUMAN	Homeobox protein Nkx-2.5 OS=Homo sapiens GN=NKX2-5 PE=1 SV=1	99	0
HACDSGASIRW	0	11	sp|O94759|TRPM2_HUMAN	Transient receptor potential cation channel subfamily M member 2 OS=Homo sapiens GN=TRPM2 PE=1 SV=2	99	0
HACGVIATIAF	0	11	sp|O95807|TM50A_HUMAN	Transmembrane protein 50A OS=Homo sapiens GN=TMEM50A PE=1 SV=1	99	0
HAMPEEFLQLW	0	11	sp|Q92185|SIA8A_HUMAN	Alpha-N-acetylneuraminide alpha-2,8-sialyltransferase OS=Homo sapiens GN=ST8SIA1 PE=1 SV=1	99	0
HISSVRAVAVW	0	11	sp|Q9NNW5|WDR6_HUMAN	WD repeat-containing protein 6 OS=Homo sapiens GN=WDR6 PE=1 SV=1	98.8	0
HSAGNMLFRTW	0	11	sp|Q63HN8|RN213_HUMAN	E3 ubiquitin-protein ligase RNF213 OS=Homo sapiens GN=RNF213 PE=1 SV=3	99	0
HSAGNMLFRTW	Oxidation(M)@6	11	sp|Q63HN8|RN213_HUMAN	E3 ubiquitin-protein ligase RNF213 OS=Homo sapiens GN=RNF213 PE=1 SV=3	99	0
HSAPDSLKAKF	0	11	sp|Q92618|ZN516_HUMAN	Zinc finger protein 516 OS=Homo sapiens GN=ZNF516 PE=1 SV=1	97.9	0
HSFNQSSSSQW	0	11	sp|Q9Y580|RBM7_HUMAN	RNA-binding protein 7 OS=Homo sapiens GN=RBM7 PE=1 SV=1	99	0
HSFYPTPALQW	0	11	sp|O75592|MYCB2_HUMAN	E3 ubiquitin-protein ligase MYCBP2 OS=Homo sapiens GN=MYCBP2 PE=1 SV=3	99	0
HSGLVHGLAFW	0	11	sp|Q86X55|CARM1_HUMAN	Histone-arginine methyltransferase CARM1 OS=Homo sapiens GN=CARM1 PE=1 SV=3	99	0
HSKENPKEFFW	0	11	sp|Q8N999|CL029_HUMAN	Uncharacterized protein C12orf29 OS=Homo sapiens GN=C12orf29 PE=1 SV=2	99	0
HSNEQTLQRSW	0	11	sp|Q9Y6J8|STYL1_HUMAN	Serine/threonine/tyrosine-interacting-like protein 1 OS=Homo sapiens GN=STYXL1 PE=2 SV=1	99	0
HSNETIGSVRW	0	11	sp|Q9UPU5|UBP24_HUMAN	Ubiquitin carboxyl-terminal hydrolase 24 OS=Homo sapiens GN=USP24 PE=1 SV=3	99	0
HSQEVTSVCWC	Oxidation(W)@10	11	sp|Q9NZJ0|DTL_HUMAN	Denticleless protein homolog OS=Homo sapiens GN=DTL PE=1 SV=3	99	0
HSSEELRNLGW	0	11	sp|Q9BYW2|SETD2_HUMAN	Histone-lysine N-methyltransferase SETD2 OS=Homo sapiens GN=SETD2 PE=1 SV=3	99	0
HSSEMKVSSTW	0	11	sp|Q8TB03|CX038_HUMAN	Uncharacterized protein CXorf38 OS=Homo sapiens GN=CXorf38 PE=1 SV=1	99	0
HSSLDIASFYW	0	11	sp|Q8IV08|PLD3_HUMAN	Phospholipase D3 OS=Homo sapiens GN=PLD3 PE=1 SV=1	99	0
HSSSVLDGLLY	0	11	sp|Q9UJP4|KLH21_HUMAN	Kelch-like protein 21 OS=Homo sapiens GN=KLHL21 PE=1 SV=4	99	0
HSTDFEVHRNW	0	11	sp|Q9BVK2|ALG8_HUMAN	Probable dolichyl pyrophosphate Glc1Man9GlcNAc2 alpha-1,3-glucosyltransferase OS=Homo sapiens GN=ALG8 PE=1 SV=2	99	0
HSYSPRAIHSW	0	11	sp|P28070|PSB4_HUMAN	Proteasome subunit beta type-4 OS=Homo sapiens GN=PSMB4 PE=1 SV=4	99	0
HTAPSGVGSSW	0	11	sp|P54792|DVLP1_HUMAN; sp|O14640|DVL1_HUMAN	Putative segment polarity protein dishevelled homolog DVL1P1 OS=Homo sapiens GN=DVL1P1 PE=5 SV=1; Segment polarity protein dishevelled homolog DVL-1 OS=Homo sapiens GN=DVL1 PE=1 SV=2	99	0
HTFFDHQDQVW	0	11	sp|Q9GZS3|WDR61_HUMAN	WD repeat-containing protein 61 OS=Homo sapiens GN=WDR61 PE=1 SV=1	99	0
HTGHILALYTW	0	11	sp|O94967|WDR47_HUMAN	WD repeat-containing protein 47 OS=Homo sapiens GN=WDR47 PE=1 SV=1	99	0
HTMDPQLRLLL	0	11	sp|P49327|FAS_HUMAN	Fatty acid synthase OS=Homo sapiens GN=FASN PE=1 SV=3	99	0
HTMDPQLRLLL	Oxidation(M)@3	11	sp|P49327|FAS_HUMAN	Fatty acid synthase OS=Homo sapiens GN=FASN PE=1 SV=3	99	0
HTNQDHVHAVW	0	11	sp|Q9UNY4|TTF2_HUMAN	Transcription termination factor 2 OS=Homo sapiens GN=TTF2 PE=1 SV=2	99	0
HTRAASIYSSW	0	11	sp|Q92538|GBF1_HUMAN	Golgi-specific brefeldin A-resistance guanine nucleotide exchange factor 1 OS=Homo sapiens GN=GBF1 PE=1 SV=2	99	0
HTSDVPGKLIY	0	11	sp|P05107|ITB2_HUMAN	Integrin beta-2 OS=Homo sapiens GN=ITGB2 PE=1 SV=2	99	0
HTVADRFLDFW	0	11	sp|Q8TAT6|NPL4_HUMAN	Nuclear protein localization protein 4 homolog OS=Homo sapiens GN=NPLOC4 PE=1 SV=3	99	0
HTWNGIRHLMW	0	11	sp|Q99643|C560_HUMAN	Succinate dehydrogenase cytochrome b560 subunit, mitochondrial OS=Homo sapiens GN=SDHC PE=1 SV=1	99	0
HTWNGIRHLMW	Oxidation(M)@10	11	sp|Q99643|C560_HUMAN	Succinate dehydrogenase cytochrome b560 subunit, mitochondrial OS=Homo sapiens GN=SDHC PE=1 SV=1	99	0
HTYCLKCIRKW	Cys->Dha(C)@4; Dioxidation(C)@7	11	sp|Q9UHC7|MKRN1_HUMAN	E3 ubiquitin-protein ligase makorin-1 OS=Homo sapiens GN=MKRN1 PE=1 SV=3	99	0
HVSPEVSDTAW	0	11	sp|Q9NP61|ARFG3_HUMAN	ADP-ribosylation factor GTPase-activating protein 3 OS=Homo sapiens GN=ARFGAP3 PE=1 SV=1	99	0
IAKAGIPVYAW	0	11	sp|P23526|SAHH_HUMAN	Adenosylhomocysteinase OS=Homo sapiens GN=AHCY PE=1 SV=4	99	0
IATKVLGTVKW	0	11	sp|P67809|YBOX1_HUMAN	Nuclease-sensitive element-binding protein 1 OS=Homo sapiens GN=YBX1 PE=1 SV=3	99	0
IGLPGAGKTTW	0	11	sp|Q00839|HNRPU_HUMAN	Heterogeneous nuclear ribonucleoprotein U OS=Homo sapiens GN=HNRNPU PE=1 SV=6	99	0
IQDSGQIKKKF	0	11	sp|O75391|SPAG7_HUMAN	Sperm-associated antigen 7 OS=Homo sapiens GN=SPAG7 PE=1 SV=2	99	0
ISAPDKRIYQF	0	11	sp|O75563|SKAP2_HUMAN	Src kinase-associated phosphoprotein 2 OS=Homo sapiens GN=SKAP2 PE=1 SV=1	99	0
ISDSNPFLTQW	0	11	sp|Q9UBB4|ATX10_HUMAN	Ataxin-10 OS=Homo sapiens GN=ATXN10 PE=1 SV=1	99	0
ISEPGLGLLSW	0	11	sp|Q9Y535|RPC8_HUMAN	DNA-directed RNA polymerase III subunit RPC8 OS=Homo sapiens GN=POLR3H PE=1 SV=1	99	0
ISFIEDPERKY	0	11	sp|Q9NW61|PKHJ1_HUMAN	Pleckstrin homology domain-containing family J member 1 OS=Homo sapiens GN=PLEKHJ1 PE=1 SV=1	99	0
ISKFDTVEDFW	0	11	sp|P06730|IF4E_HUMAN	Eukaryotic translation initiation factor 4E OS=Homo sapiens GN=EIF4E PE=1 SV=2	99	0
ISKKHTLGEVW	0	11	sp|Q96D46|NMD3_HUMAN	60S ribosomal export protein NMD3 OS=Homo sapiens GN=NMD3 PE=1 SV=1	95.9	0
ISKPVASDSTY	0	11	sp|Q9BY44|EIF2A_HUMAN	Eukaryotic translation initiation factor 2A OS=Homo sapiens GN=EIF2A PE=1 SV=3	99	0
ISKSSEILMMF	0	11	sp|O94972|TRI37_HUMAN	E3 ubiquitin-protein ligase TRIM37 OS=Homo sapiens GN=TRIM37 PE=1 SV=2	97.9	0
ISLHPFNPWNW	0	11	sp|Q96K31|CH076_HUMAN; sp|Q96EF9|ZHX1R_HUMAN	Uncharacterized protein C8orf76 OS=Homo sapiens GN=C8orf76 PE=2 SV=1; Zinc fingers and homeoboxes protein 1, isoform 2 OS=Homo sapiens GN=ZHX1-C8orf76 PE=2 SV=1	98.7	0
ISMDDRFKSMF	0	11	sp|Q92845|KIFA3_HUMAN	Kinesin-associated protein 3 OS=Homo sapiens GN=KIFAP3 PE=1 SV=2	99	0
ISNTASYLRLW	0	11	sp|Q93050|VPP1_HUMAN; sp|Q9HBG4|VPP4_HUMAN	V-type proton ATPase 116 kDa subunit a isoform 1 OS=Homo sapiens GN=ATP6V0A1 PE=1 SV=3; V-type proton ATPase 116 kDa subunit a isoform 4 OS=Homo sapiens GN=ATP6V0A4 PE=1 SV=2	99	0
ISRPEAAQQAF	0	11	sp|Q15011|HERP1_HUMAN	Homocysteine-responsive endoplasmic reticulum-resident ubiquitin-like domain member 1 protein OS=Homo sapiens GN=HERPUD1 PE=1 SV=1	99	0
ISYPQEVIPTF	0	11	sp|P33991|MCM4_HUMAN	DNA replication licensing factor MCM4 OS=Homo sapiens GN=MCM4 PE=1 SV=5	99	0
ISYVDPQFLTY	0	11	sp|Q8NG27|PJA1_HUMAN; sp|O43164|PJA2_HUMAN	E3 ubiquitin-protein ligase Praja-1 OS=Homo sapiens GN=PJA1 PE=1 SV=2; E3 ubiquitin-protein ligase Praja-2 OS=Homo sapiens GN=PJA2 PE=1 SV=4	99	0
ITAKELLDNQW	0	11	sp|Q9BYT3|STK33_HUMAN	Serine/threonine-protein kinase 33 OS=Homo sapiens GN=STK33 PE=1 SV=1	99	0
ITDVQKQDSEW	0	11	sp|Q3KP22|MAJIN_HUMAN	Membrane-anchored junction protein OS=Homo sapiens GN=MAJIN PE=2 SV=2	99	0
ITFDKGGTWEF	0	11	sp|Q92673|SORL_HUMAN	Sortilin-related receptor OS=Homo sapiens GN=SORL1 PE=1 SV=2	99	0
ITFHDHALMII	0	11	sp|P00403|COX2_HUMAN	Cytochrome c oxidase subunit 2 OS=Homo sapiens GN=MT-CO2 PE=1 SV=1	99	0
ITIPDIKKDRW	0	11	sp|O14757|CHK1_HUMAN	Serine/threonine-protein kinase Chk1 OS=Homo sapiens GN=CHEK1 PE=1 SV=2	99	0
ITKGGNIGAKW	0	11	sp|P51659|DHB4_HUMAN	Peroxisomal multifunctional enzyme type 2 OS=Homo sapiens GN=HSD17B4 PE=1 SV=3	99	0
ITKPQNLNDAY	0	11	sp|O60493|SNX3_HUMAN	Sorting nexin-3 OS=Homo sapiens GN=SNX3 PE=1 SV=3	99	0
ITLEEAPWLGW	0	11	sp|Q92604|LGAT1_HUMAN	Acyl-CoA:lysophosphatidylglycerol acyltransferase 1 OS=Homo sapiens GN=LPGAT1 PE=1 SV=1	99	0
ITLSSEAFHNY	0	11	sp|O95197|RTN3_HUMAN	Reticulon-3 OS=Homo sapiens GN=RTN3 PE=1 SV=2	99	0
ITNADSATRLL	0	11	sp|P27105|STOM_HUMAN	Erythrocyte band 7 integral membrane protein OS=Homo sapiens GN=STOM PE=1 SV=3	99	0
ITQKALQSQSW	0	11	sp|Q5VYK3|ECM29_HUMAN	Proteasome-associated protein ECM29 homolog OS=Homo sapiens GN=ECM29 PE=1 SV=2	99	0
ITREEGVLTLW	0	11	sp|Q02978|M2OM_HUMAN	Mitochondrial 2-oxoglutarate/malate carrier protein OS=Homo sapiens GN=SLC25A11 PE=1 SV=3	99	0
ITSQVTGQIGW	0	11	sp|Q96CW1|AP2M1_HUMAN	AP-2 complex subunit mu OS=Homo sapiens GN=AP2M1 PE=1 SV=2	99	0
ITSSAKVDMTF	0	11	sp|Q14318|FKBP8_HUMAN	Peptidyl-prolyl cis-trans isomerase FKBP8 OS=Homo sapiens GN=FKBP8 PE=1 SV=2	99	0
ITSSAKVDMTF	Oxidation(M)@9	11	sp|Q14318|FKBP8_HUMAN	Peptidyl-prolyl cis-trans isomerase FKBP8 OS=Homo sapiens GN=FKBP8 PE=1 SV=2	99	0
ITSSIHSKETF	0	11	sp|Q07864|DPOE1_HUMAN	DNA polymerase epsilon catalytic subunit A OS=Homo sapiens GN=POLE PE=1 SV=5	99	0
ITVKVPNNSDW	0	11	sp|P98161|PKD1_HUMAN	Polycystin-1 OS=Homo sapiens GN=PKD1 PE=1 SV=3	99	0
ITYDDPIKTSW	0	11	sp|Q9UJV9|DDX41_HUMAN	Probable ATP-dependent RNA helicase DDX41 OS=Homo sapiens GN=DDX41 PE=1 SV=2	99	0
IVATAGRFTQW	0	11	sp|P13498|CY24A_HUMAN	Cytochrome b-245 light chain OS=Homo sapiens GN=CYBA PE=1 SV=3	99	0
IVDPNGLARLW	0	11	sp|P41212|ETV6_HUMAN	Transcription factor ETV6 OS=Homo sapiens GN=ETV6 PE=1 SV=1	99	0
IVFPVPGICQF	0	11	sp|Q14573|ITPR3_HUMAN	Inositol 1,4,5-trisphosphate receptor type 3 OS=Homo sapiens GN=ITPR3 PE=1 SV=2	99	0
IVRKDPRAFGW	0	11	sp|P33897|ABCD1_HUMAN	ATP-binding cassette sub-family D member 1 OS=Homo sapiens GN=ABCD1 PE=1 SV=2	99	0
IVSIVHSVFEF	0	11	sp|O96005|CLPT1_HUMAN	Cleft lip and palate transmembrane protein 1 OS=Homo sapiens GN=CLPTM1 PE=1 SV=1	99	0
IVYPNIEETHW	0	11	sp|Q13614|MTMR2_HUMAN	Myotubularin-related protein 2 OS=Homo sapiens GN=MTMR2 PE=1 SV=4	98.1	0
KAAEAAASAYY	0	11	sp|Q969T9|WBP2_HUMAN	WW domain-binding protein 2 OS=Homo sapiens GN=WBP2 PE=1 SV=1	98.9	0
KAFAETHIKGF	0	11	sp|P42704|LPPRC_HUMAN	Leucine-rich PPR motif-containing protein, mitochondrial OS=Homo sapiens GN=LRPPRC PE=1 SV=3	99	0
KAHWPFDPEFW	0	11	sp|Q13129|RLF_HUMAN	Zinc finger protein Rlf OS=Homo sapiens GN=RLF PE=1 SV=2	99	0
KAIEEGVNHMW	0	11	sp|Q8TDQ7|GNPI2_HUMAN; sp|P46926|GNPI1_HUMAN	Glucosamine-6-phosphate isomerase 2 OS=Homo sapiens GN=GNPDA2 PE=1 SV=1; Glucosamine-6-phosphate isomerase 1 OS=Homo sapiens GN=GNPDA1 PE=1 SV=1	99	0
KAIEEGVNHMW	Oxidation(M)@10	11	sp|Q8TDQ7|GNPI2_HUMAN; sp|P46926|GNPI1_HUMAN	Glucosamine-6-phosphate isomerase 2 OS=Homo sapiens GN=GNPDA2 PE=1 SV=1; Glucosamine-6-phosphate isomerase 1 OS=Homo sapiens GN=GNPDA1 PE=1 SV=1	99	0
KAIEEGVNHMW	Oxidation(W)@11	11	sp|P46926|GNPI1_HUMAN	Glucosamine-6-phosphate isomerase 1 OS=Homo sapiens GN=GNPDA1 PE=1 SV=1	99	0
KAIPRPDGIEW	0	11	sp|Q6PIY7|GLD2_HUMAN	Poly(A) RNA polymerase GLD2 OS=Homo sapiens GN=PAPD4 PE=1 SV=1	99	0
KAKYPDYEVTW	0	11	sp|Q9NRX4|PHP14_HUMAN	14 kDa phosphohistidine phosphatase OS=Homo sapiens GN=PHPT1 PE=1 SV=1	99	0
KARVETQNHWF	0	11	sp|P28066|PSA5_HUMAN	Proteasome subunit alpha type-5 OS=Homo sapiens GN=PSMA5 PE=1 SV=3	99	0
KGFYDKDSSGW	0	11	sp|O00571|DDX3X_HUMAN	ATP-dependent RNA helicase DDX3X OS=Homo sapiens GN=DDX3X PE=1 SV=3	99	0
KGMAAAGNYAW	0	11	sp|Q9Y3I0|RTCB_HUMAN	tRNA-splicing ligase RtcB homolog OS=Homo sapiens GN=RTCB PE=1 SV=1	99	0
KGNLVVGTLSW	0	11	sp|Q9UHW9|S12A6_HUMAN	Solute carrier family 12 member 6 OS=Homo sapiens GN=SLC12A6 PE=1 SV=2	99	0
KITSVHSRIIW	0	11	sp|Q6IA86|ELP2_HUMAN	Elongator complex protein 2 OS=Homo sapiens GN=ELP2 PE=1 SV=2	99	0
KLASEILMQNW	0	11	sp|P60228|EIF3E_HUMAN	Eukaryotic translation initiation factor 3 subunit E OS=Homo sapiens GN=EIF3E PE=1 SV=1	99	0
KLKKLVNEDKW	0	11	sp|P20591|MX1_HUMAN	Interferon-induced GTP-binding protein Mx1 OS=Homo sapiens GN=MX1 PE=1 SV=4	98.9	0
KLKPFIDREWW	0	11	sp|Q14527|HLTF_HUMAN	Helicase-like transcription factor OS=Homo sapiens GN=HLTF PE=1 SV=2	99	0
KLSPEELLLRW	0	11	sp|P13796|PLSL_HUMAN; sp|P13797|PLST_HUMAN	Plastin-2 OS=Homo sapiens GN=LCP1 PE=1 SV=6; Plastin-3 OS=Homo sapiens GN=PLS3 PE=1 SV=4	99	0
KLYEEKTGNAW	0	11	sp|P09874|PARP1_HUMAN	Poly [ADP-ribose] polymerase 1 OS=Homo sapiens GN=PARP1 PE=1 SV=4	97.1	0
KNINIPTLFQW	0	11	sp|O60449|LY75_HUMAN	Lymphocyte antigen 75 OS=Homo sapiens GN=LY75 PE=1 SV=3	99	0
KSEEITTGSAW	0	11	sp|Q15121|PEA15_HUMAN	Astrocytic phosphoprotein PEA-15 OS=Homo sapiens GN=PEA15 PE=1 SV=2	99	0
KSEPAFPHHHW	0	11	sp|O60381|HBP1_HUMAN	HMG box-containing protein 1 OS=Homo sapiens GN=HBP1 PE=1 SV=2	99	0
KSFEAPIKLVF	0	11	sp|Q8TCT9|HM13_HUMAN	Minor histocompatibility antigen H13 OS=Homo sapiens GN=HM13 PE=1 SV=1	99	0
KSFEGNVFMYY	0	11	sp|Q9NV96|CC50A_HUMAN	Cell cycle control protein 50A OS=Homo sapiens GN=TMEM30A PE=1 SV=1	99	0
KSFGSAQEFAW	0	11	sp|P35606|COPB2_HUMAN	Coatomer subunit beta' OS=Homo sapiens GN=COPB2 PE=1 SV=2	99	0
KSFGWPSFITY	0	11	sp|Q8TEM1|PO210_HUMAN	Nuclear pore membrane glycoprotein 210 OS=Homo sapiens GN=NUP210 PE=1 SV=3	99	0
KSFIQKKMQNW	0	11	sp|Q9BY44|EIF2A_HUMAN	Eukaryotic translation initiation factor 2A OS=Homo sapiens GN=EIF2A PE=1 SV=3	99	0
KSFIQKKMQNW	Oxidation(M)@8	11	sp|Q9BY44|EIF2A_HUMAN	Eukaryotic translation initiation factor 2A OS=Homo sapiens GN=EIF2A PE=1 SV=3	99	0
KSFSDTLKTYF	0	11	sp|Q9BUL8|PDC10_HUMAN	Programmed cell death protein 10 OS=Homo sapiens GN=PDCD10 PE=1 SV=1	99	0
KSFSKSDLVNW	0	11	sp|O43847|NRDC_HUMAN	Nardilysin OS=Homo sapiens GN=NRDC PE=1 SV=2	99	0
KSIDAGPVDAW	0	11	sp|Q9GZS3|WDR61_HUMAN	WD repeat-containing protein 61 OS=Homo sapiens GN=WDR61 PE=1 SV=1	99	0
KSIGPPEMHKY	0	11	sp|Q8IY18|SMC5_HUMAN	Structural maintenance of chromosomes protein 5 OS=Homo sapiens GN=SMC5 PE=1 SV=2	99	0
KSKAMTGVEQW	0	11	sp|P49368|TCPG_HUMAN	T-complex protein 1 subunit gamma OS=Homo sapiens GN=CCT3 PE=1 SV=4	98.8	0
KSKAMTGVEQW	Oxidation(M)@5	11	sp|P49368|TCPG_HUMAN	T-complex protein 1 subunit gamma OS=Homo sapiens GN=CCT3 PE=1 SV=4	99	0
KSKAMTGVEQW	Oxidation(W)@11	11	sp|P49368|TCPG_HUMAN	T-complex protein 1 subunit gamma OS=Homo sapiens GN=CCT3 PE=1 SV=4	97.8	0
KSKDIVNKMTF	0	11	sp|P52732|KIF11_HUMAN	Kinesin-like protein KIF11 OS=Homo sapiens GN=KIF11 PE=1 SV=2	99	0
KSKEDLVSQGF	0	11	sp|Q96FW1|OTUB1_HUMAN	Ubiquitin thioesterase OTUB1 OS=Homo sapiens GN=OTUB1 PE=1 SV=2	99	0
KSKLDAEVSKW	0	11	sp|P35221|CTNA1_HUMAN	Catenin alpha-1 OS=Homo sapiens GN=CTNNA1 PE=1 SV=1	99	0
KSKLDAEVSKW	Oxidation(W)@11	11	sp|P35221|CTNA1_HUMAN	Catenin alpha-1 OS=Homo sapiens GN=CTNNA1 PE=1 SV=1	99	0
KSKLDAEVSKW	Trp->Kynurenin(W)@11	11	sp|P35221|CTNA1_HUMAN	Catenin alpha-1 OS=Homo sapiens GN=CTNNA1 PE=1 SV=1	99	0
KSKLSEIVREF	0	11	sp|P28370|SMCA1_HUMAN; sp|O60264|SMCA5_HUMAN	Probable global transcription activator SNF2L1 OS=Homo sapiens GN=SMARCA1 PE=1 SV=2; SWI/SNF-related matrix-associated actin-dependent regulator of chromatin subfamily A member 5 OS=Homo sapiens GN=SMARCA5 PE=1 SV=1	99	0
KSKVLNESVSF	0	11	sp|P29728|OAS2_HUMAN	2'-5'-oligoadenylate synthase 2 OS=Homo sapiens GN=OAS2 PE=1 SV=3	99	0
KSLESLDTSLF	0	11	sp|Q12874|SF3A3_HUMAN	Splicing factor 3A subunit 3 OS=Homo sapiens GN=SF3A3 PE=1 SV=1	99	0
KSLPKATVESW	0	11	sp|Q92539|LPIN2_HUMAN	Phosphatidate phosphatase LPIN2 OS=Homo sapiens GN=LPIN2 PE=1 SV=1	98.2	0
KSLSDTAKPHI	0	11	sp|Q13118|KLF10_HUMAN	Krueppel-like factor 10 OS=Homo sapiens GN=KLF10 PE=1 SV=1	99	0
KSRGSNLRVHF	0	11	sp|P18621|RL17_HUMAN	60S ribosomal protein L17 OS=Homo sapiens GN=RPL17 PE=1 SV=3	99	0
KSSPQIPHQTY	0	11	sp|Q16659|MK06_HUMAN	Mitogen-activated protein kinase 6 OS=Homo sapiens GN=MAPK6 PE=1 SV=1	99	0
KSYAELIKQMW	0	11	sp|Q9Y4E8|UBP15_HUMAN	Ubiquitin carboxyl-terminal hydrolase 15 OS=Homo sapiens GN=USP15 PE=1 SV=3	99	0
KSYELPDGQVI	0	11	sp|P63261|ACTG_HUMAN; sp|P60709|ACTB_HUMAN	Actin, cytoplasmic 2 OS=Homo sapiens GN=ACTG1 PE=1 SV=1; Actin, cytoplasmic 1 OS=Homo sapiens GN=ACTB PE=1 SV=1	98.8	0
KTAGYQAVKRW	0	11	sp|Q9P0U3|SENP1_HUMAN	Sentrin-specific protease 1 OS=Homo sapiens GN=SENP1 PE=1 SV=2	98.1	0
KTAPDQFIGIF	0	11	sp|P33121|ACSL1_HUMAN	Long-chain-fatty-acid--CoA ligase 1 OS=Homo sapiens GN=ACSL1 PE=1 SV=1	99	0
KTASQVHLMKF	0	11	sp|Q9Y485|DMXL1_HUMAN	DmX-like protein 1 OS=Homo sapiens GN=DMXL1 PE=1 SV=3	99	0
KTAVICQLDYW	0	11	sp|Q9UII4|HERC5_HUMAN	E3 ISG15--protein ligase HERC5 OS=Homo sapiens GN=HERC5 PE=1 SV=2	99	0
KTDPVDIYKSW	0	11	sp|P46940|IQGA1_HUMAN	Ras GTPase-activating-like protein IQGAP1 OS=Homo sapiens GN=IQGAP1 PE=1 SV=1	99	0
KTFLHDPLVEW	0	11	sp|Q13535|ATR_HUMAN	Serine/threonine-protein kinase ATR OS=Homo sapiens GN=ATR PE=1 SV=3	99	0
KTKNVKEYVRW	0	11	sp|Q6NUK4|REEP3_HUMAN	Receptor expression-enhancing protein 3 OS=Homo sapiens GN=REEP3 PE=1 SV=1	99	0
KTKQDEVNAAW	0	11	sp|Q13813|SPTN1_HUMAN	Spectrin alpha chain, non-erythrocytic 1 OS=Homo sapiens GN=SPTAN1 PE=1 SV=3	99	0
KTKRSIQFVDW	0	11	sp|P68366|TBA4A_HUMAN; sp|P68363|TBA1B_HUMAN	Tubulin alpha-4A chain OS=Homo sapiens GN=TUBA4A PE=1 SV=1; Tubulin alpha-1B chain OS=Homo sapiens GN=TUBA1B PE=1 SV=1	99	0
KTKYVKIVEKW	0	11	sp|Q9Y3V2|RWDD3_HUMAN	RWD domain-containing protein 3 OS=Homo sapiens GN=RWDD3 PE=1 SV=4	99	0
KTLGFNLESGW	0	11	sp|Q14527|HLTF_HUMAN	Helicase-like transcription factor OS=Homo sapiens GN=HLTF PE=1 SV=2	99	0
KTLPADVQNYY	0	11	sp|Q99590|SCAFB_HUMAN	Protein SCAF11 OS=Homo sapiens GN=SCAF11 PE=1 SV=2	99	0
KTLPETSLPNY	0	11	sp|Q9BYI3|HYCCI_HUMAN	Hyccin OS=Homo sapiens GN=FAM126A PE=1 SV=2	99	0
KTLTDEELADW	0	11	sp|P40763|STAT3_HUMAN	Signal transducer and activator of transcription 3 OS=Homo sapiens GN=STAT3 PE=1 SV=2	98.7	0
KTLTPIIQEYF	0	11	sp|Q53EL6|PDCD4_HUMAN	Programmed cell death protein 4 OS=Homo sapiens GN=PDCD4 PE=1 SV=2	99	0
KTLVNPANVTF	0	11	sp|O75608|LYPA1_HUMAN	Acyl-protein thioesterase 1 OS=Homo sapiens GN=LYPLA1 PE=1 SV=1	99	0
KTMDGKADVSF	0	11	sp|P30085|KCY_HUMAN	UMP-CMP kinase OS=Homo sapiens GN=CMPK1 PE=1 SV=3	99	0
KTSELYQKTYW	0	11	sp|Q8NHP8|PLBL2_HUMAN	Putative phospholipase B-like 2 OS=Homo sapiens GN=PLBD2 PE=1 SV=2	99	0
KTSVSVHLMEW	0	11	sp|Q8TDJ6|DMXL2_HUMAN	DmX-like protein 2 OS=Homo sapiens GN=DMXL2 PE=1 SV=2	99	0
KTTDGYLLRLF	0	11	sp|P61247|RS3A_HUMAN	40S ribosomal protein S3a OS=Homo sapiens GN=RPS3A PE=1 SV=2	99	0
KTTIPHALLTW	0	11	sp|Q9Y6D6|BIG1_HUMAN	Brefeldin A-inhibited guanine nucleotide-exchange protein 1 OS=Homo sapiens GN=ARFGEF1 PE=1 SV=2	99	0
KTVDGPSGKLW	0	11	sp|P04406|G3P_HUMAN	Glyceraldehyde-3-phosphate dehydrogenase OS=Homo sapiens GN=GAPDH PE=1 SV=3	99	0
KTVSNDSFFNF	0	11	sp|P55209|NP1L1_HUMAN	Nucleosome assembly protein 1-like 1 OS=Homo sapiens GN=NAP1L1 PE=1 SV=1	99	0
KTVYTGIDHHW	0	11	sp|Q9NV06|DCA13_HUMAN	DDB1- and CUL4-associated factor 13 OS=Homo sapiens GN=DCAF13 PE=1 SV=2	99	0
KTYLEEELDKW	0	11	sp|Q16719|KYNU_HUMAN	Kynureninase OS=Homo sapiens GN=KYNU PE=1 SV=1	99	0
KTYNEPGSQVF	0	11	sp|Q86U86|PB1_HUMAN	Protein polybromo-1 OS=Homo sapiens GN=PBRM1 PE=1 SV=1	99	0
KTYSYLTPDLW	0	11	sp|P15880|RS2_HUMAN	40S ribosomal protein S2 OS=Homo sapiens GN=RPS2 PE=1 SV=2	99	0
KVASLLHQVSW	0	11	sp|Q8NFZ5|TNIP2_HUMAN	TNFAIP3-interacting protein 2 OS=Homo sapiens GN=TNIP2 PE=1 SV=1	99	0
KVDEVKSTIKF	0	11	sp|P62906|RL10A_HUMAN	60S ribosomal protein L10a OS=Homo sapiens GN=RPL10A PE=1 SV=2	99	0
KVGDFGDAINW	0	11	sp|Q6PKG0|LARP1_HUMAN	La-related protein 1 OS=Homo sapiens GN=LARP1 PE=1 SV=2	97.5	0
KVIHEQVNHRW	0	11	sp|P11388|TOP2A_HUMAN	DNA topoisomerase 2-alpha OS=Homo sapiens GN=TOP2A PE=1 SV=3	99	0
KVKSEEVFDEW	0	11	sp|Q9H4L5|OSBL3_HUMAN	Oxysterol-binding protein-related protein 3 OS=Homo sapiens GN=OSBPL3 PE=1 SV=1	99	0
KVLDDMEGNQW	0	11	sp|Q86Y07|VRK2_HUMAN	Serine/threonine-protein kinase VRK2 OS=Homo sapiens GN=VRK2 PE=1 SV=3	99	0
KVLLSLEHGLW	0	11	sp|P49327|FAS_HUMAN	Fatty acid synthase OS=Homo sapiens GN=FASN PE=1 SV=3	99	0
KVLPPNHRVVW	0	11	sp|P52735|VAV2_HUMAN	Guanine nucleotide exchange factor VAV2 OS=Homo sapiens GN=VAV2 PE=1 SV=2	99	0
LALAPILDDGW	0	11	sp|P26010|ITB7_HUMAN	Integrin beta-7 OS=Homo sapiens GN=ITGB7 PE=1 SV=1	99	0
LALDPSLVPTF	0	11	sp|Q9NX09|DDIT4_HUMAN	DNA damage-inducible transcript 4 protein OS=Homo sapiens GN=DDIT4 PE=1 SV=1	99	0
LALFNPDVCWD	Trp->Kynurenin(W)@10	11	sp|O00483|NDUA4_HUMAN	Cytochrome c oxidase subunit NDUFA4 OS=Homo sapiens GN=NDUFA4 PE=1 SV=1	99	0
LANPLPTNYTW	0	11	sp|P20273|CD22_HUMAN	B-cell receptor CD22 OS=Homo sapiens GN=CD22 PE=1 SV=2	99	0
LGITAGAHRLW	0	11	sp|O00767|ACOD_HUMAN	Acyl-CoA desaturase OS=Homo sapiens GN=SCD PE=1 SV=2	99	0
LGTLPPEIQAW	0	11	sp|Q9NWS9|ZN446_HUMAN	Zinc finger protein 446 OS=Homo sapiens GN=ZNF446 PE=1 SV=1	99	0
LMDPSGNAHKW	0	11	sp|O15530|PDPK1_HUMAN	3-phosphoinositide-dependent protein kinase 1 OS=Homo sapiens GN=PDPK1 PE=1 SV=1	98.6	0
LPAEPAPSSDA	0	11	sp|Q96KQ4|ASPP1_HUMAN	Apoptosis-stimulating of p53 protein 1 OS=Homo sapiens GN=PPP1R13B PE=1 SV=3	99	1
LSADDLRINLW	0	11	sp|Q66LE6|2ABD_HUMAN; sp|P63151|2ABA_HUMAN	Serine/threonine-protein phosphatase 2A 55 kDa regulatory subunit B delta isoform OS=Homo sapiens GN=PPP2R2D PE=1 SV=1; Serine/threonine-protein phosphatase 2A 55 kDa regulatory subunit B alpha isoform OS=Homo sapiens GN=PPP2R2A PE=1 SV=1	99	0
LSALPADTQAW	0	11	sp|Q8N0Y2|ZN444_HUMAN	Zinc finger protein 444 OS=Homo sapiens GN=ZNF444 PE=1 SV=1	99	0
LSDPDEVARRW	0	11	sp|P14921|ETS1_HUMAN	Protein C-ets-1 OS=Homo sapiens GN=ETS1 PE=1 SV=1	99	0
LSEGSGVASLE	0	11	sp|Q7Z6I6|RHG30_HUMAN	Rho GTPase-activating protein 30 OS=Homo sapiens GN=ARHGAP30 PE=1 SV=3	98.8	0
LSEKVSQLMEW	0	11	sp|Q9H0U3|MAGT1_HUMAN	Magnesium transporter protein 1 OS=Homo sapiens GN=MAGT1 PE=1 SV=1	99	0
LSFDAPGRLLW	0	11	sp|Q9H1Z4|WDR13_HUMAN	WD repeat-containing protein 13 OS=Homo sapiens GN=WDR13 PE=1 SV=2	99	0
LSFGDAAQTLW	0	11	sp|Q9P265|DIP2B_HUMAN	Disco-interacting protein 2 homolog B OS=Homo sapiens GN=DIP2B PE=1 SV=3	99	0
LSGFISREEGE	0	11	sp|Q96L96|ALPK3_HUMAN	Alpha-protein kinase 3 OS=Homo sapiens GN=ALPK3 PE=2 SV=2	99	0
LSIDEPLFRSW	0	11	sp|Q63HN8|RN213_HUMAN	E3 ubiquitin-protein ligase RNF213 OS=Homo sapiens GN=RNF213 PE=1 SV=3	99	0
LSIGDDSTGSW	0	11	sp|Q9UKA4|AKA11_HUMAN	A-kinase anchor protein 11 OS=Homo sapiens GN=AKAP11 PE=1 SV=1	99	0
LSINQIARGLW	0	11	sp|Q8WX94|NALP7_HUMAN	NACHT, LRR and PYD domains-containing protein 7 OS=Homo sapiens GN=NLRP7 PE=1 SV=1	99	0
LSKRNPRQINW	0	11	sp|P83731|RL24_HUMAN	60S ribosomal protein L24 OS=Homo sapiens GN=RPL24 PE=1 SV=1	98.2	0
LSLDGQGRLSW	0	11	sp|O95801|TTC4_HUMAN	Tetratricopeptide repeat protein 4 OS=Homo sapiens GN=TTC4 PE=1 SV=3	99	0
LSLGVAALYKF	0	11	sp|P09669|COX6C_HUMAN	Cytochrome c oxidase subunit 6C OS=Homo sapiens GN=COX6C PE=1 SV=2	99	0
LSLPDTWMKEF	0	11	sp|Q9UJX2|CDC23_HUMAN	Cell division cycle protein 23 homolog OS=Homo sapiens GN=CDC23 PE=1 SV=3	98.6	0
LSLPPAEPAGH	Oxidation(P)@8	11	sp|Q8N3D4|EH1L1_HUMAN	EH domain-binding protein 1-like protein 1 OS=Homo sapiens GN=EHBP1L1 PE=1 SV=2	98.1	0
LTAGLKAFTSW	0	11	sp|Q15067|ACOX1_HUMAN	Peroxisomal acyl-coenzyme A oxidase 1 OS=Homo sapiens GN=ACOX1 PE=1 SV=3	99	0
LTAPELILDQW	0	11	sp|Q9BSJ8|ESYT1_HUMAN	Extended synaptotagmin-1 OS=Homo sapiens GN=ESYT1 PE=1 SV=1	99	0
LTAPSSPGSSW	0	11	sp|Q9H9L7|AKIR1_HUMAN	Akirin-1 OS=Homo sapiens GN=AKIRIN1 PE=1 SV=1	99	0
LTDITKGVQYL	0	11	sp|P13639|EF2_HUMAN	Elongation factor 2 OS=Homo sapiens GN=EEF2 PE=1 SV=4	99	0
LTILPEKIQAW	0	11	sp|Q63HK3|ZKSC2_HUMAN	Zinc finger protein with KRAB and SCAN domains 2 OS=Homo sapiens GN=ZKSCAN2 PE=1 SV=2	98.7	0
LTILPGEIQMW	0	11	sp|P17022|ZNF18_HUMAN	Zinc finger protein 18 OS=Homo sapiens GN=ZNF18 PE=1 SV=2	99	0
LTILPGNLQSW	0	11	sp|Q9BRR0|ZKSC3_HUMAN; sp|Q969J2|ZKSC4_HUMAN	Zinc finger protein with KRAB and SCAN domains 3 OS=Homo sapiens GN=ZKSCAN3 PE=1 SV=2; Zinc finger protein with KRAB and SCAN domains 4 OS=Homo sapiens GN=ZKSCAN4 PE=1 SV=1	99	0
LTKEDGEKETW	0	11	sp|Q9NUA8|ZBT40_HUMAN	Zinc finger and BTB domain-containing protein 40 OS=Homo sapiens GN=ZBTB40 PE=1 SV=4	99	0
LTKQGGLVKTW	0	11	sp|Q9UN19|DAPP1_HUMAN	Dual adapter for phosphotyrosine and 3-phosphotyrosine and 3-phosphoinositide OS=Homo sapiens GN=DAPP1 PE=1 SV=1	99	0
LTLRSEGFDTY	0	11	sp|P12004|PCNA_HUMAN	Proliferating cell nuclear antigen OS=Homo sapiens GN=PCNA PE=1 SV=1	99	0
LTMLPKEIQAW	0	11	sp|Q7Z7L9|ZSCA2_HUMAN	Zinc finger and SCAN domain-containing protein 2 OS=Homo sapiens GN=ZSCAN2 PE=2 SV=2	99	0
LTMSDVQIHWF	0	11	sp|Q92544|TM9S4_HUMAN	Transmembrane 9 superfamily member 4 OS=Homo sapiens GN=TM9SF4 PE=1 SV=2	99	0
LTNHLKSKEVW	0	11	sp|P10155|RO60_HUMAN	60 kDa SS-A/Ro ribonucleoprotein OS=Homo sapiens GN=TROVE2 PE=1 SV=2	98.2	0
LTTNEDIKGSW	0	11	sp|Q9NUE0|ZDH18_HUMAN	Palmitoyltransferase ZDHHC18 OS=Homo sapiens GN=ZDHHC18 PE=1 SV=2	99	0
LTVKLPDGYEF	0	11	sp|P09382|LEG1_HUMAN	Galectin-1 OS=Homo sapiens GN=LGALS1 PE=1 SV=2	98.6	0
[truncated: 813 more rows]

## Sheet: HLA-B5703 5%FDR
Sequence	Modifications	Length	Accessions	Names	Confidence	Motif mismatch (no S/T/A/V at P2 or W/Y/F/I/L/V at PΩ, or greater than 20aa length)
PGKLIY	0	6	sp|P05107|ITB2_HUMAN	Integrin beta-2 OS=Homo sapiens GN=ITGB2 PE=1 SV=2	97.1	0
HSVRIGF	0	7	sp|P26010|ITB7_HUMAN	Integrin beta-7 OS=Homo sapiens GN=ITGB7 PE=1 SV=1	97.4	0
LLVSAII	0	7	sp|O43581|SYT7_HUMAN	Synaptotagmin-7 OS=Homo sapiens GN=SYT7 PE=1 SV=3	97.2	0
PLGVTHF	0	7	sp|Q9NQ55|SSF1_HUMAN	Suppressor of SWI4 1 homolog OS=Homo sapiens GN=PPAN PE=2 SV=1	99	0
PSTQQHL	0	7	sp|P55061|BI1_HUMAN	Bax inhibitor 1 OS=Homo sapiens GN=TMBIM6 PE=1 SV=2	99	0
SDPGVSY	0	7	sp|P29803|ODPAT_HUMAN; sp|P08559|ODPA_HUMAN	Pyruvate dehydrogenase E1 component subunit alpha, testis-specific form, mitochondrial OS=Homo sapiens GN=PDHA2 PE=1 SV=1; Pyruvate dehydrogenase E1 component subunit alpha, somatic form, mitochondrial OS=Homo sapiens GN=PDHA1 PE=1 SV=3	99	0
TSLQLQH	0	7	sp|Q96JB5|CK5P3_HUMAN	CDK5 regulatory subunit-associated protein 3 OS=Homo sapiens GN=CDK5RAP3 PE=1 SV=2	96.9	0
VSQKMIE	0	7	sp|Q9NWV8|BABA1_HUMAN	BRISC and BRCA1-A complex member 1 OS=Homo sapiens GN=BABAM1 PE=1 SV=1	99	0
YGSLARF	0	7	sp|P28070|PSB4_HUMAN; sp|Q9UPV0|CE164_HUMAN	Proteasome subunit beta type-4 OS=Homo sapiens GN=PSMB4 PE=1 SV=4; Centrosomal protein of 164 kDa OS=Homo sapiens GN=CEP164 PE=1 SV=3	98.5	0
AGDTYGQM	0	8	sp|O95487|SC24B_HUMAN	Protein transport protein Sec24B OS=Homo sapiens GN=SEC24B PE=1 SV=2	99	1
DVIAKVAF	0	8	sp|O43617|TPPC3_HUMAN	Trafficking protein particle complex subunit 3 OS=Homo sapiens GN=TRAPPC3 PE=1 SV=1	99	0
FHNIHNTF	0	8	sp|O43684|BUB3_HUMAN	Mitotic checkpoint protein BUB3 OS=Homo sapiens GN=BUB3 PE=1 SV=1	96.1	0
GPLGVTHF	0	8	sp|Q9NQ55|SSF1_HUMAN	Suppressor of SWI4 1 homolog OS=Homo sapiens GN=PPAN PE=2 SV=1	99	0
GQISIIRF	0	8	sp|Q15155|NOMO1_HUMAN; sp|P69849|NOMO3_HUMAN	Nodal modulator 1 OS=Homo sapiens GN=NOMO1 PE=1 SV=5; Nodal modulator 3 OS=Homo sapiens GN=NOMO3 PE=3 SV=2	99	0
GRISIIRF	0	8	sp|Q5JPE7|NOMO2_HUMAN	Nodal modulator 2 OS=Homo sapiens GN=NOMO2 PE=1 SV=1	99	0
HTAHIACK	0	8	sp|P68104|EF1A1_HUMAN; sp|Q05639|EF1A2_HUMAN	Elongation factor 1-alpha 1 OS=Homo sapiens GN=EEF1A1 PE=1 SV=1; Elongation factor 1-alpha 2 OS=Homo sapiens GN=EEF1A2 PE=1 SV=1	99	0
IANVAHTF	0	8	sp|Q9UQ80|PA2G4_HUMAN	Proliferation-associated protein 2G4 OS=Homo sapiens GN=PA2G4 PE=1 SV=3	96	0
ISAKPLEM	0	8	sp|Q9NQZ5|STAR7_HUMAN	StAR-related lipid transfer protein 7, mitochondrial OS=Homo sapiens GN=STARD7 PE=1 SV=2	99	0
ISAKPLEM	Oxidation(M)@8	8	sp|Q9NQZ5|STAR7_HUMAN	StAR-related lipid transfer protein 7, mitochondrial OS=Homo sapiens GN=STARD7 PE=1 SV=2	95.5	0
ISMGDHLW	0	8	sp|P15104|GLNA_HUMAN	Glutamine synthetase OS=Homo sapiens GN=GLUL PE=1 SV=4	98.2	0
ISNDPITF	0	8	sp|O43556|SGCE_HUMAN	Epsilon-sarcoglycan OS=Homo sapiens GN=SGCE PE=1 SV=6	99	0
ITAHPERW	0	8	sp|Q8WUA4|TF3C2_HUMAN	General transcription factor 3C polypeptide 2 OS=Homo sapiens GN=GTF3C2 PE=1 SV=2	97.8	0
ITALSSHW	0	8	sp|P03891|NU2M_HUMAN	NADH-ubiquinone oxidoreductase chain 2 OS=Homo sapiens GN=MT-ND2 PE=1 SV=2	99	0
ITDKAREF	0	8	sp|O75533|SF3B1_HUMAN	Splicing factor 3B subunit 1 OS=Homo sapiens GN=SF3B1 PE=1 SV=3	99	0
ITIAPQKL	0	8	sp|Q9H1A4|APC1_HUMAN	Anaphase-promoting complex subunit 1 OS=Homo sapiens GN=ANAPC1 PE=1 SV=1	96.1	0
ITSQDVLH	0	8	sp|P00403|COX2_HUMAN	Cytochrome c oxidase subunit 2 OS=Homo sapiens GN=MT-CO2 PE=1 SV=1	99	0
ITTRPHQI	0	8	sp|Q93008|USP9X_HUMAN	Probable ubiquitin carboxyl-terminal hydrolase FAF-X OS=Homo sapiens GN=USP9X PE=1 SV=3	96.8	0
KTFGPYFL	0	8	sp|P33527|MRP1_HUMAN	Multidrug resistance-associated protein 1 OS=Homo sapiens GN=ABCC1 PE=1 SV=3	96.4	0
LSKPVPES	0	8	sp|Q04637|IF4G1_HUMAN	Eukaryotic translation initiation factor 4 gamma 1 OS=Homo sapiens GN=EIF4G1 PE=1 SV=4	96.3	0
LSQPVTYQ	0	8	sp|Q9BXK5|B2L13_HUMAN	Bcl-2-like protein 13 OS=Homo sapiens GN=BCL2L13 PE=1 SV=1	99	0
LTDTAKQI	0	8	sp|P23381|SYWC_HUMAN	Tryptophan--tRNA ligase, cytoplasmic OS=Homo sapiens GN=WARS PE=1 SV=2	99	0
LTLKPQTF	0	8	sp|P69849|NOMO3_HUMAN; sp|Q15155|NOMO1_HUMAN; sp|Q5JPE7|NOMO2_HUMAN	Nodal modulator 3 OS=Homo sapiens GN=NOMO3 PE=3 SV=2; Nodal modulator 1 OS=Homo sapiens GN=NOMO1 PE=1 SV=5; Nodal modulator 2 OS=Homo sapiens GN=NOMO2 PE=1 SV=1	99	0
LTLKPVKF	0	8	sp|Q7L2H7|EIF3M_HUMAN	Eukaryotic translation initiation factor 3 subunit M OS=Homo sapiens GN=EIF3M PE=1 SV=1	99	0
LTRPVVLW	0	8	sp|Q9BYL1|SAM10_HUMAN	Sterile alpha motif domain-containing protein 10 OS=Homo sapiens GN=SAMD10 PE=2 SV=1	99	0
MAARPHSI	0	8	sp|P22626|ROA2_HUMAN	Heterogeneous nuclear ribonucleoproteins A2/B1 OS=Homo sapiens GN=HNRNPA2B1 PE=1 SV=2	99	0
MLLMLFIF	0	8	sp|O43497|CAC1G_HUMAN; sp|Q9P0X4|CAC1I_HUMAN	Voltage-dependent T-type calcium channel subunit alpha-1G OS=Homo sapiens GN=CACNA1G PE=1 SV=3; Voltage-dependent T-type calcium channel subunit alpha-1I OS=Homo sapiens GN=CACNA1I PE=1 SV=1	99	0
MMPTPVIL	Acetyl@N-term	8	sp|Q99832|TCPH_HUMAN	T-complex protein 1 subunit eta OS=Homo sapiens GN=CCT7 PE=1 SV=2	99	0
MSSKPINF	0	8	sp|Q9Y3T9|NOC2L_HUMAN	Nucleolar complex protein 2 homolog OS=Homo sapiens GN=NOC2L PE=1 SV=4	97.9	0
PEEIRKTF	0	8	sp|P63208|SKP1_HUMAN	S-phase kinase-associated protein 1 OS=Homo sapiens GN=SKP1 PE=1 SV=2	99	0
PLFGSLKW	0	8	sp|Q8IY21|DDX60_HUMAN	Probable ATP-dependent RNA helicase DDX60 OS=Homo sapiens GN=DDX60 PE=1 SV=3	99	0
PTKQTQTF	0	8	sp|P11142|HSP7C_HUMAN	Heat shock cognate 71 kDa protein OS=Homo sapiens GN=HSPA8 PE=1 SV=1	99	0
QSYQKVMA	0	8	sp|Q9UPN3|MACF1_HUMAN	Microtubule-actin cross-linking factor 1, isoforms 1/2/3/5 OS=Homo sapiens GN=MACF1 PE=1 SV=4	99	0
QTIRVWNW	0	8	sp|P53621|COPA_HUMAN	Coatomer subunit alpha OS=Homo sapiens GN=COPA PE=1 SV=2	96.8	0
RGWDGFVE	0	8	sp|Q07820|MCL1_HUMAN	Induced myeloid leukemia cell differentiation protein Mcl-1 OS=Homo sapiens GN=MCL1 PE=1 SV=3	97.9	1
RTIFPLFM	0	8	sp|Q8WYA6|CTBL1_HUMAN	Beta-catenin-like protein 1 OS=Homo sapiens GN=CTNNBL1 PE=1 SV=1	98.9	0
RVGPIEAT	0	8	sp|Q14213|IL27B_HUMAN	Interleukin-27 subunit beta OS=Homo sapiens GN=EBI3 PE=1 SV=2	99	0
SLELVHRF	0	8	sp|Q13572|ITPK1_HUMAN	Inositol-tetrakisphosphate 1-kinase OS=Homo sapiens GN=ITPK1 PE=1 SV=2	96.5	0
SPHNNQHF	0	8	sp|P21359|NF1_HUMAN	Neurofibromin OS=Homo sapiens GN=NF1 PE=1 SV=2	99	0
SQDVLHSW	0	8	sp|P00403|COX2_HUMAN	Cytochrome c oxidase subunit 2 OS=Homo sapiens GN=MT-CO2 PE=1 SV=1	99	0
SSKEVNKF	0	8	sp|P37108|SRP14_HUMAN	Signal recognition particle 14 kDa protein OS=Homo sapiens GN=SRP14 PE=1 SV=2	98.8	0
STVRLYEW	0	8	sp|Q16531|DDB1_HUMAN	DNA damage-binding protein 1 OS=Homo sapiens GN=DDB1 PE=1 SV=1	99	0
TAHIACKF	0	8	sp|P68104|EF1A1_HUMAN; sp|Q05639|EF1A2_HUMAN	Elongation factor 1-alpha 1 OS=Homo sapiens GN=EEF1A1 PE=1 SV=1; Elongation factor 1-alpha 2 OS=Homo sapiens GN=EEF1A2 PE=1 SV=1	99	0
THSVRIGF	0	8	sp|P26010|ITB7_HUMAN	Integrin beta-7 OS=Homo sapiens GN=ITGB7 PE=1 SV=1	98.9	0
TLEERVHF	0	8	sp|Q9UHD8|SEPT9_HUMAN	Septin-9 OS=Homo sapiens GN=SEPT9 PE=1 SV=2	96.7	0
TNHIHVRI	0	8	sp|P49736|MCM2_HUMAN	DNA replication licensing factor MCM2 OS=Homo sapiens GN=MCM2 PE=1 SV=4	96.7	0
TPSTQQHL	0	8	sp|P55061|BI1_HUMAN	Bax inhibitor 1 OS=Homo sapiens GN=TMBIM6 PE=1 SV=2	97.7	0
TRPEGKDF	0	8	sp|Q09028|RBBP4_HUMAN	Histone-binding protein RBBP4 OS=Homo sapiens GN=RBBP4 PE=1 SV=3	99	0
TSVIKLMF	0	8	sp|Q8NBX0|SCPDL_HUMAN	Saccharopine dehydrogenase-like oxidoreductase OS=Homo sapiens GN=SCCPDH PE=1 SV=1	98.4	0
TTIDVRTT	0	8	sp|Q8IY21|DDX60_HUMAN	Probable ATP-dependent RNA helicase DDX60 OS=Homo sapiens GN=DDX60 PE=1 SV=3	99	0
TTKAISRW	0	8	sp|P49368|TCPG_HUMAN	T-complex protein 1 subunit gamma OS=Homo sapiens GN=CCT3 PE=1 SV=4	98.1	0
TTTLAFKF	0	8	sp|P28074|PSB5_HUMAN; sp|P28062|PSB8_HUMAN	Proteasome subunit beta type-5 OS=Homo sapiens GN=PSMB5 PE=1 SV=3; Proteasome subunit beta type-8 OS=Homo sapiens GN=PSMB8 PE=1 SV=3	99	0
TTVMNPKF	0	8	sp|P05107|ITB2_HUMAN	Integrin beta-2 OS=Homo sapiens GN=ITGB2 PE=1 SV=2	97.4	0
TTVVNPKY	0	8	sp|P05556|ITB1_HUMAN	Integrin beta-1 OS=Homo sapiens GN=ITGB1 PE=1 SV=2	99	0
TYKNVPNW	0	8	sp|P62826|RAN_HUMAN	GTP-binding nuclear protein Ran OS=Homo sapiens GN=RAN PE=1 SV=3	97.9	0
TYQHIDRW	0	8	sp|Q9UBQ5|EIF3K_HUMAN	Eukaryotic translation initiation factor 3 subunit K OS=Homo sapiens GN=EIF3K PE=1 SV=1	95.9	0
TYRGPKAF	0	8	sp|Q12874|SF3A3_HUMAN	Splicing factor 3A subunit 3 OS=Homo sapiens GN=SF3A3 PE=1 SV=1	98.6	0
VAAKPESW	0	8	sp|Q9BSY4|CHCH5_HUMAN	Coiled-coil-helix-coiled-coil-helix domain-containing protein 5 OS=Homo sapiens GN=CHCHD5 PE=1 SV=1	99	0
VDPQFLTY	0	8	sp|O43164|PJA2_HUMAN	E3 ubiquitin-protein ligase Praja-2 OS=Homo sapiens GN=PJA2 PE=1 SV=4	97.9	0
VNFEFPEF	0	8	sp|P62081|RS7_HUMAN	40S ribosomal protein S7 OS=Homo sapiens GN=RPS7 PE=1 SV=1	99	0
VSAKEKYY	0	8	sp|O15519|CFLAR_HUMAN	CASP8 and FADD-like apoptosis regulator OS=Homo sapiens GN=CFLAR PE=1 SV=1	99	0
VSSPPYSL	0	8	sp|Q9NXW2|DJB12_HUMAN	DnaJ homolog subfamily B member 12 OS=Homo sapiens GN=DNAJB12 PE=1 SV=4	96.4	0
VTADDLRQ	0	8	sp|Q9Y6M1|IF2B2_HUMAN	Insulin-like growth factor 2 mRNA-binding protein 2 OS=Homo sapiens GN=IGF2BP2 PE=1 SV=2	99	0
VTDNPREL	0	8	sp|Q96BY2|MOAP1_HUMAN	Modulator of apoptosis 1 OS=Homo sapiens GN=MOAP1 PE=1 SV=1	97.2	0
VTDSPKNI	0	8	sp|Q6ZNA5|FRRS1_HUMAN	Ferric-chelate reductase 1 OS=Homo sapiens GN=FRRS1 PE=2 SV=2	99	0
VTFRPLFF	0	8	sp|Q9H583|HEAT1_HUMAN	HEAT repeat-containing protein 1 OS=Homo sapiens GN=HEATR1 PE=1 SV=3	98.9	0
VTPKPVLI	0	8	sp|P17544|ATF7_HUMAN	Cyclic AMP-dependent transcription factor ATF-7 OS=Homo sapiens GN=ATF7 PE=1 SV=2	98.4	0
VVVGNVGF	0	8	sp|Q9C0D5|TANC1_HUMAN	Protein TANC1 OS=Homo sapiens GN=TANC1 PE=1 SV=3	99	0
VVWKAVGW	0	8	sp|O95140|MFN2_HUMAN	Mitofusin-2 OS=Homo sapiens GN=MFN2 PE=1 SV=3	99	0
VYVGTLKL	0	8	sp|Q8NEW0|ZNT7_HUMAN	Zinc transporter 7 OS=Homo sapiens GN=SLC30A7 PE=2 SV=1	99	0
WVSGKISF	0	8	sp|Q9NVN8|GNL3L_HUMAN	Guanine nucleotide-binding protein-like 3-like protein OS=Homo sapiens GN=GNL3L PE=1 SV=1	97.8	0
YATQSHQW	0	8	sp|Q9BTC8|MTA3_HUMAN	Metastasis-associated protein MTA3 OS=Homo sapiens GN=MTA3 PE=1 SV=2	99	0
YTQPPLKF	0	8	sp|Q96RN5|MED15_HUMAN	Mediator of RNA polymerase II transcription subunit 15 OS=Homo sapiens GN=MED15 PE=1 SV=2	98.4	0
YYGSLARF	Dehydrated(Y)@1	8	sp|Q9UPV0|CE164_HUMAN	Centrosomal protein of 164 kDa OS=Homo sapiens GN=CEP164 PE=1 SV=3	99	0
AAAKIQASF	0	9	sp|Q92686|NEUG_HUMAN	Neurogranin OS=Homo sapiens GN=NRGN PE=1 SV=1	97	0
AAAPMGALW	0	9	sp|Q96T76|MMS19_HUMAN	MMS19 nucleotide excision repair protein homolog OS=Homo sapiens GN=MMS19 PE=1 SV=2	98.6	0
AACKVLIEF	0	9	sp|Q5T4S7|UBR4_HUMAN	E3 ubiquitin-protein ligase UBR4 OS=Homo sapiens GN=UBR4 PE=1 SV=1	99	0
AADKGHYKF	0	9	sp|O75179|ANR17_HUMAN; sp|Q8IWZ3|ANKH1_HUMAN	Ankyrin repeat domain-containing protein 17 OS=Homo sapiens GN=ANKRD17 PE=1 SV=3; Ankyrin repeat and KH domain-containing protein 1 OS=Homo sapiens GN=ANKHD1 PE=1 SV=1	99	0
AADKLIYVF	0	9	sp|Q8IXQ6|PARP9_HUMAN	Poly [ADP-ribose] polymerase 9 OS=Homo sapiens GN=PARP9 PE=1 SV=2	98.7	0
AAFPAEKES	0	9	sp|Q9BRF8|CPPED_HUMAN	Serine/threonine-protein phosphatase CPPED1 OS=Homo sapiens GN=CPPED1 PE=1 SV=3	99	0
AALKNCPLI	0	9	sp|O60488|ACSL4_HUMAN	Long-chain-fatty-acid--CoA ligase 4 OS=Homo sapiens GN=ACSL4 PE=1 SV=2	96.5	0
AANPHSFVF	0	9	sp|Q9NQ55|SSF1_HUMAN	Suppressor of SWI4 1 homolog OS=Homo sapiens GN=PPAN PE=2 SV=1	99	0
AAVELWQHF	0	9	sp|Q6ZMZ3|SYNE3_HUMAN	Nesprin-3 OS=Homo sapiens GN=SYNE3 PE=1 SV=2	99	0
AAVLTQVVW	0	9	sp|Q99720|SGMR1_HUMAN	Sigma non-opioid intracellular receptor 1 OS=Homo sapiens GN=SIGMAR1 PE=1 SV=1	97.7	0
ADYICKVKW	0	9	sp|P53396|ACLY_HUMAN	ATP-citrate synthase OS=Homo sapiens GN=ACLY PE=1 SV=3	99	0
ASAQIHCQF	0	9	sp|Q92546|RGP1_HUMAN	RAB6A-GEF complex partner protein 2 OS=Homo sapiens GN=RGP1 PE=1 SV=1	99	0
ASAVLSWKL	0	9	sp|Q7Z3B0|SIM15_HUMAN	Small integral membrane protein 15 OS=Homo sapiens GN=SMIM15 PE=3 SV=1	99	0
ASFIGGIRW	0	9	sp|Q9NQQ7|S35C2_HUMAN	Solute carrier family 35 member C2 OS=Homo sapiens GN=SLC35C2 PE=1 SV=2	98.7	0
ASFLSRITF	0	9	sp|P33527|MRP1_HUMAN	Multidrug resistance-associated protein 1 OS=Homo sapiens GN=ABCC1 PE=1 SV=3	99	0
ASFPLNASF	0	9	sp|Q99607|ELF4_HUMAN	ETS-related transcription factor Elf-4 OS=Homo sapiens GN=ELF4 PE=1 SV=1	99	0
ASFPNVSSF	0	9	sp|Q4J6C6|PPCEL_HUMAN	Prolyl endopeptidase-like OS=Homo sapiens GN=PREPL PE=1 SV=1	99	0
ASFTRAYLL	0	9	sp|Q5T4S7|UBR4_HUMAN	E3 ubiquitin-protein ligase UBR4 OS=Homo sapiens GN=UBR4 PE=1 SV=1	99	0
ASGRFGQDF	0	9	sp|Q9Y490|TLN1_HUMAN	Talin-1 OS=Homo sapiens GN=TLN1 PE=1 SV=3	99	0
ASHLHIHVF	0	9	sp|Q9Y6K0|CEPT1_HUMAN	Choline/ethanolaminephosphotransferase 1 OS=Homo sapiens GN=CEPT1 PE=1 SV=1	99	0
ASKEEATTF	0	9	sp|Q9UI08|EVL_HUMAN	Ena/VASP-like protein OS=Homo sapiens GN=EVL PE=1 SV=2	99	0
ASKTVFFFF	0	9	sp|Q9H0C5|BTBD1_HUMAN	BTB/POZ domain-containing protein 1 OS=Homo sapiens GN=BTBD1 PE=1 SV=1	99	0
ASLAIKPVF	0	9	sp|P18074|ERCC2_HUMAN	TFIIH basal transcription factor complex helicase XPD subunit OS=Homo sapiens GN=ERCC2 PE=1 SV=1	99	0
ASLDLLLRF	0	9	sp|O95714|HERC2_HUMAN	E3 ubiquitin-protein ligase HERC2 OS=Homo sapiens GN=HERC2 PE=1 SV=2	99	0
ASLKGVPGF	0	9	sp|Q6UWP7|LCLT1_HUMAN	Lysocardiolipin acyltransferase 1 OS=Homo sapiens GN=LCLAT1 PE=1 SV=1	99	0
ASLKSNYNL	0	9	sp|P36578|RL4_HUMAN	60S ribosomal protein L4 OS=Homo sapiens GN=RPL4 PE=1 SV=5	99	0
ASLPLRVSF	0	9	sp|O96005|CLPT1_HUMAN	Cleft lip and palate transmembrane protein 1 OS=Homo sapiens GN=CLPTM1 PE=1 SV=1	99	0
ASMQCVLTF	Glutathione(C)@5	9	sp|Q53GS7|GLE1_HUMAN	Nucleoporin GLE1 OS=Homo sapiens GN=GLE1 PE=1 SV=2	99	0
ASNAATQQF	0	9	sp|Q68CP9|ARID2_HUMAN	AT-rich interactive domain-containing protein 2 OS=Homo sapiens GN=ARID2 PE=1 SV=2	99	0
ASNEVVYRF	0	9	sp|Q99661|KIF2C_HUMAN	Kinesin-like protein KIF2C OS=Homo sapiens GN=KIF2C PE=1 SV=2	99	0
ASNKYLVEF	0	9	sp|Q16186|ADRM1_HUMAN	Proteasomal ubiquitin receptor ADRM1 OS=Homo sapiens GN=ADRM1 PE=1 SV=2	99	0
ASSPLITVF	0	9	sp|Q5JPE7|NOMO2_HUMAN; sp|P69849|NOMO3_HUMAN; sp|Q15155|NOMO1_HUMAN	Nodal modulator 2 OS=Homo sapiens GN=NOMO2 PE=1 SV=1; Nodal modulator 3 OS=Homo sapiens GN=NOMO3 PE=3 SV=2; Nodal modulator 1 OS=Homo sapiens GN=NOMO1 PE=1 SV=5	97.9	0
ASTFVKPIF	0	9	sp|P56556|NDUA6_HUMAN	NADH dehydrogenase [ubiquinone] 1 alpha subcomplex subunit 6 OS=Homo sapiens GN=NDUFA6 PE=1 SV=3	99	0
ASTKMLDRW	0	9	sp|Q16760|DGKD_HUMAN	Diacylglycerol kinase delta OS=Homo sapiens GN=DGKD PE=1 SV=4	97.3	0
ASTLIVGHW	0	9	sp|Q9H967|WDR76_HUMAN	WD repeat-containing protein 76 OS=Homo sapiens GN=WDR76 PE=1 SV=2	98.8	0
ASVEQFWRF	0	9	sp|O60573|IF4E2_HUMAN	Eukaryotic translation initiation factor 4E type 2 OS=Homo sapiens GN=EIF4E2 PE=1 SV=1	99	0
ASVFMLHIW	0	9	sp|P60468|SC61B_HUMAN	Protein transport protein Sec61 subunit beta OS=Homo sapiens GN=SEC61B PE=1 SV=2	99	0
ASVPIMYSW	0	9	sp|Q15910|EZH2_HUMAN	Histone-lysine N-methyltransferase EZH2 OS=Homo sapiens GN=EZH2 PE=1 SV=2	97.4	0
ASVPPAATF	0	9	sp|P78545|ELF3_HUMAN	ETS-related transcription factor Elf-3 OS=Homo sapiens GN=ELF3 PE=1 SV=1	99	0
ATADVEWRW	0	9	sp|Q96G21|IMP4_HUMAN	U3 small nucleolar ribonucleoprotein protein IMP4 OS=Homo sapiens GN=IMP4 PE=1 SV=1	99	0
ATAMMKAQF	0	9	sp|Q8NBU5|ATAD1_HUMAN	ATPase family AAA domain-containing protein 1 OS=Homo sapiens GN=ATAD1 PE=1 SV=1	99	0
ATAPLTELL	0	9	sp|P35222|CTNB1_HUMAN	Catenin beta-1 OS=Homo sapiens GN=CTNNB1 PE=1 SV=1	99	0
ATDGKVLLW	0	9	sp|Q96EX3|WDR34_HUMAN	WD repeat-containing protein 34 OS=Homo sapiens GN=WDR34 PE=1 SV=2	98.8	0
ATDTKNVQF	0	9	sp|P63096|GNAI1_HUMAN; sp|P08754|GNAI3_HUMAN; sp|P04899|GNAI2_HUMAN	Guanine nucleotide-binding protein G(i) subunit alpha-1 OS=Homo sapiens GN=GNAI1 PE=1 SV=2; Guanine nucleotide-binding protein G(k) subunit alpha OS=Homo sapiens GN=GNAI3 PE=1 SV=3; Guanine nucleotide-binding protein G(i) subunit alpha-2 OS=Homo sapiens GN=GNAI2 PE=1 SV=3	99	0
ATFAPLRSL	0	9	sp|Q7L0X0|TRIL_HUMAN	TLR4 interactor with leucine rich repeats OS=Homo sapiens GN=TRIL PE=1 SV=2	98.5	0
ATGTLSAHF	0	9	sp|P51692|STA5B_HUMAN; sp|P42229|STA5A_HUMAN	Signal transducer and activator of transcription 5B OS=Homo sapiens GN=STAT5B PE=1 SV=2; Signal transducer and activator of transcription 5A OS=Homo sapiens GN=STAT5A PE=1 SV=1	99	0
ATHRIPIIW	0	9	sp|O00750|P3C2B_HUMAN	Phosphatidylinositol 4-phosphate 3-kinase C2 domain-containing subunit beta OS=Homo sapiens GN=PIK3C2B PE=1 SV=2	99	0
ATHVLPLHW	0	9	sp|Q9UJX2|CDC23_HUMAN	Cell division cycle protein 23 homolog OS=Homo sapiens GN=CDC23 PE=1 SV=3	99	0
ATIRPWSTF	0	9	sp|Q9UI14|PRAF1_HUMAN	Prenylated Rab acceptor protein 1 OS=Homo sapiens GN=RABAC1 PE=1 SV=1	99	0
ATLELTHNW	0	9	sp|Q04760|LGUL_HUMAN	Lactoylglutathione lyase OS=Homo sapiens GN=GLO1 PE=1 SV=4	98.1	0
ATLKGNAAW	0	9	sp|P07814|SYEP_HUMAN	Bifunctional glutamate/proline--tRNA ligase OS=Homo sapiens GN=EPRS PE=1 SV=5	99	0
ATLKINSQI	0	9	sp|A0AVT1|UBA6_HUMAN	Ubiquitin-like modifier-activating enzyme 6 OS=Homo sapiens GN=UBA6 PE=1 SV=1	99	0
ATLLFNIHL	0	9	sp|P24928|RPB1_HUMAN	DNA-directed RNA polymerase II subunit RPB1 OS=Homo sapiens GN=POLR2A PE=1 SV=2	97.8	0
ATNPESKVF	0	9	sp|P27348|1433T_HUMAN	14-3-3 protein theta OS=Homo sapiens GN=YWHAQ PE=1 SV=1	99	0
ATRPGSESL	0	9	sp|Q8IWT3|CUL9_HUMAN	Cullin-9 OS=Homo sapiens GN=CUL9 PE=1 SV=2	98.3	0
ATVATQTQF	0	9	sp|Q16666|IF16_HUMAN; sp|Q6K0P9|IFIX_HUMAN	Gamma-interferon-inducible protein 16 OS=Homo sapiens GN=IFI16 PE=1 SV=3; Pyrin and HIN domain-containing protein 1 OS=Homo sapiens GN=PYHIN1 PE=1 SV=1	99	0
ATVLQKTSF	0	9	sp|P04844|RPN2_HUMAN	Dolichyl-diphosphooligosaccharide--protein glycosyltransferase subunit 2 OS=Homo sapiens GN=RPN2 PE=1 SV=3	98.7	0
ATVQPGQNF	0	9	sp|P28066|PSA5_HUMAN	Proteasome subunit alpha type-5 OS=Homo sapiens GN=PSMA5 PE=1 SV=3	99	0
ATYMKPEMW	0	9	sp|Q99613|EIF3C_HUMAN; sp|B5ME19|EIFCL_HUMAN	Eukaryotic translation initiation factor 3 subunit C OS=Homo sapiens GN=EIF3C PE=1 SV=1; Eukaryotic translation initiation factor 3 subunit C-like protein OS=Homo sapiens GN=EIF3CL PE=3 SV=1	99	0
ATYVFLHTV	0	9	sp|Q53FV1|ORML2_HUMAN	ORM1-like protein 2 OS=Homo sapiens GN=ORMDL2 PE=1 SV=2	97.7	0
AVCEVVTQF	0	9	sp|Q9H9Y6|RPA2_HUMAN	DNA-directed RNA polymerase I subunit RPA2 OS=Homo sapiens GN=POLR1B PE=1 SV=2	99	0
AVCRLSVKF	0	9	sp|P11926|DCOR_HUMAN	Ornithine decarboxylase OS=Homo sapiens GN=ODC1 PE=1 SV=2	98.9	0
AVDGINALW	0	9	sp|P51398|RT29_HUMAN	28S ribosomal protein S29, mitochondrial OS=Homo sapiens GN=DAP3 PE=1 SV=1	96.4	0
AVIDLNNRW	0	9	sp|Q01081|U2AF1_HUMAN; sp|P0DN76|U2AF5_HUMAN	Splicing factor U2AF 35 kDa subunit OS=Homo sapiens GN=U2AF1 PE=1 SV=3; Splicing factor U2AF 35 kDa subunit-like protein OS=Homo sapiens GN=U2AF1L5 PE=1 SV=1	99	0
AVIILNHNF	0	9	sp|Q9NRZ7|PLCC_HUMAN	1-acyl-sn-glycerol-3-phosphate acyltransferase gamma OS=Homo sapiens GN=AGPAT3 PE=1 SV=1	99	0
AVSRILYSF	0	9	sp|Q5R372|RBG1L_HUMAN; sp|Q9Y3P9|RBGP1_HUMAN	Rab GTPase-activating protein 1-like OS=Homo sapiens GN=RABGAP1L PE=1 SV=1; Rab GTPase-activating protein 1 OS=Homo sapiens GN=RABGAP1 PE=1 SV=3	97.6	0
AVWTRAYGW	0	9	sp|Q5VW36|FOCAD_HUMAN	Focadhesin OS=Homo sapiens GN=FOCAD PE=1 SV=1	98.5	0
CGRISIIRF	0	9	sp|Q5JPE7|NOMO2_HUMAN	Nodal modulator 2 OS=Homo sapiens GN=NOMO2 PE=1 SV=1	99	0
CSAALRAVY	0	9	sp|Q86U90|YRDC_HUMAN	YrdC domain-containing protein, mitochondrial OS=Homo sapiens GN=YRDC PE=1 SV=1	99	0
CSASLSHQY	0	9	sp|P53667|LIMK1_HUMAN	LIM domain kinase 1 OS=Homo sapiens GN=LIMK1 PE=1 SV=3	99	0
CTITDVQLF	0	9	sp|Q14213|IL27B_HUMAN	Interleukin-27 subunit beta OS=Homo sapiens GN=EBI3 PE=1 SV=2	98.6	0
CTYGKPVTF	0	9	sp|Q9BRN9|TM2D3_HUMAN	TM2 domain-containing protein 3 OS=Homo sapiens GN=TM2D3 PE=2 SV=2	99	0
DEAVGVQKW	0	9	sp|Q14667|K0100_HUMAN	Protein KIAA0100 OS=Homo sapiens GN=KIAA0100 PE=1 SV=3	99	0
DLLDKMLTF	0	9	sp|P28482|MK01_HUMAN	Mitogen-activated protein kinase 1 OS=Homo sapiens GN=MAPK1 PE=1 SV=3	99	0
DSGIIPMEF	0	9	sp|P53396|ACLY_HUMAN	ATP-citrate synthase OS=Homo sapiens GN=ACLY PE=1 SV=3	99	0
EAIRISPTF	0	9	sp|O15294|OGT1_HUMAN	UDP-N-acetylglucosamine--peptide N-acetylglucosaminyltransferase 110 kDa subunit OS=Homo sapiens GN=OGT PE=1 SV=3	99	0
ESFKGKILF	0	9	sp|P07237|PDIA1_HUMAN	Protein disulfide-isomerase OS=Homo sapiens GN=P4HB PE=1 SV=3	97.7	0
ETLKLISGW	0	9	sp|O14980|XPO1_HUMAN	Exportin-1 OS=Homo sapiens GN=XPO1 PE=1 SV=1	99	0
ETLRFWNVF	0	9	sp|Q9UM11|FZR1_HUMAN	Fizzy-related protein homolog OS=Homo sapiens GN=FZR1 PE=1 SV=2	96.2	0
ETVRQNTKF	0	9	sp|Q9NRZ9|HELLS_HUMAN	Lymphoid-specific helicase OS=Homo sapiens GN=HELLS PE=1 SV=1	98.2	0
ETYKLLFNF	0	9	sp|Q460N5|PAR14_HUMAN	Poly [ADP-ribose] polymerase 14 OS=Homo sapiens GN=PARP14 PE=1 SV=3	98.9	0
FAHRIWDTL	0	9	sp|P42704|LPPRC_HUMAN	Leucine-rich PPR motif-containing protein, mitochondrial OS=Homo sapiens GN=LRPPRC PE=1 SV=3	99	0
FALASHFLW	0	9	sp|P35790|CHKA_HUMAN	Choline kinase alpha OS=Homo sapiens GN=CHKA PE=1 SV=3	99	0
FALRFLENF	0	9	sp|Q9UQR0|SCML2_HUMAN	Sex comb on midleg-like protein 2 OS=Homo sapiens GN=SCML2 PE=1 SV=1	99	0
FALRYLNFF	0	9	sp|P12004|PCNA_HUMAN	Proliferating cell nuclear antigen OS=Homo sapiens GN=PCNA PE=1 SV=1	99	0
FANKDQHQL	0	9	sp|Q63HN8|RN213_HUMAN	E3 ubiquitin-protein ligase RNF213 OS=Homo sapiens GN=RNF213 PE=1 SV=3	98.9	0
FAQAAQQLW	0	9	sp|P36956|SRBP1_HUMAN	Sterol regulatory element-binding protein 1 OS=Homo sapiens GN=SREBF1 PE=1 SV=2	97.4	0
FAVPKNYKL	0	9	sp|O43809|CPSF5_HUMAN	Cleavage and polyadenylation specificity factor subunit 5 OS=Homo sapiens GN=NUDT21 PE=1 SV=1	97.3	0
FSAEQIARW	0	9	sp|Q9H0U3|MAGT1_HUMAN	Magnesium transporter protein 1 OS=Homo sapiens GN=MAGT1 PE=1 SV=1	99	0
FSDSVKSTF	0	9	sp|Q9ULG6|CCPG1_HUMAN	Cell cycle progression protein 1 OS=Homo sapiens GN=CCPG1 PE=1 SV=3	99	0
FSFKKPFKL	0	9	sp|P49006|MRP_HUMAN	MARCKS-related protein OS=Homo sapiens GN=MARCKSL1 PE=1 SV=2	99	0
FSFKKSFKL	0	9	sp|P29966|MARCS_HUMAN	Myristoylated alanine-rich C-kinase substrate OS=Homo sapiens GN=MARCKS PE=1 SV=4	96.9	0
FSFTPAWNW	0	9	sp|Q9ULZ3|ASC_HUMAN	Apoptosis-associated speck-like protein containing a CARD OS=Homo sapiens GN=PYCARD PE=1 SV=2	99	0
FSHRIYVAY	0	9	sp|P46977|STT3A_HUMAN	Dolichyl-diphosphooligosaccharide--protein glycosyltransferase subunit STT3A OS=Homo sapiens GN=STT3A PE=1 SV=2	99	0
FSHRQIHLM	0	9	sp|O43929|ORC4_HUMAN	Origin recognition complex subunit 4 OS=Homo sapiens GN=ORC4 PE=1 SV=2	99	0
FSKKCSERW	0	9	sp|P26583|HMGB2_HUMAN; sp|P09429|HMGB1_HUMAN; sp|O15347|HMGB3_HUMAN	High mobility group protein B2 OS=Homo sapiens GN=HMGB2 PE=1 SV=2; High mobility group protein B1 OS=Homo sapiens GN=HMGB1 PE=1 SV=3; High mobility group protein B3 OS=Homo sapiens GN=HMGB3 PE=1 SV=4	98.1	0
FSKPSSDTF	0	9	sp|O15504|NUPL2_HUMAN	Nucleoporin-like protein 2 OS=Homo sapiens GN=NUPL2 PE=1 SV=1	99	0
FSKSDLVNW	0	9	sp|O43847|NRDC_HUMAN	Nardilysin OS=Homo sapiens GN=NRDC PE=1 SV=2	99	0
FSLKNVKHF	0	9	sp|O00148|DX39A_HUMAN	ATP-dependent RNA helicase DDX39A OS=Homo sapiens GN=DDX39A PE=1 SV=2	96.4	0
FSLPAQPLW	0	9	sp|O60216|RAD21_HUMAN	Double-strand-break repair protein rad21 homolog OS=Homo sapiens GN=RAD21 PE=1 SV=2	99	0
FSLPLKPVI	0	9	sp|Q00653|NFKB2_HUMAN	Nuclear factor NF-kappa-B p100 subunit OS=Homo sapiens GN=NFKB2 PE=1 SV=4	99	0
FSLPNIPRW	0	9	sp|Q8IV53|DEN1C_HUMAN	DENN domain-containing protein 1C OS=Homo sapiens GN=DENND1C PE=1 SV=1	99	0
FSLSGRLLF	0	9	sp|P16520|GBB3_HUMAN	Guanine nucleotide-binding protein G(I)/G(S)/G(T) subunit beta-3 OS=Homo sapiens GN=GNB3 PE=1 SV=1	96.6	0
FSMHDLTTI	0	9	sp|Q6NUK4|REEP3_HUMAN	Receptor expression-enhancing protein 3 OS=Homo sapiens GN=REEP3 PE=1 SV=1	97.1	0
FSQPVYPYF	0	9	sp|Q9BYJ4|TRI34_HUMAN	Tripartite motif-containing protein 34 OS=Homo sapiens GN=TRIM34 PE=1 SV=2	98.7	0
FSRDASVAE	0	9	sp|Q01082|SPTB2_HUMAN	Spectrin beta chain, non-erythrocytic 1 OS=Homo sapiens GN=SPTBN1 PE=1 SV=2	96.3	0
FSSPVCMAF	0	9	sp|Q9Y575|ASB3_HUMAN	Ankyrin repeat and SOCS box protein 3 OS=Homo sapiens GN=ASB3 PE=1 SV=1	99	0
FSVPSSYHF	0	9	sp|Q6P179|ERAP2_HUMAN	Endoplasmic reticulum aminopeptidase 2 OS=Homo sapiens GN=ERAP2 PE=1 SV=2	99	0
FSYTEPNYW	0	9	sp|Q8IVL5|P3H2_HUMAN	Prolyl 3-hydroxylase 2 OS=Homo sapiens GN=P3H2 PE=1 SV=1	99	0
FTQKLAGAW	0	9	sp|O14548|COX7R_HUMAN	Cytochrome c oxidase subunit 7A-related protein, mitochondrial OS=Homo sapiens GN=COX7A2L PE=1 SV=2	99	0
FTRIPVEQF	0	9	sp|O43299|AP5Z1_HUMAN	AP-5 complex subunit zeta-1 OS=Homo sapiens GN=AP5Z1 PE=1 SV=2	96.2	0
FTVPVRPFF	0	9	sp|Q8WVV5|BT2A2_HUMAN	Butyrophilin subfamily 2 member A2 OS=Homo sapiens GN=BTN2A2 PE=1 SV=2	99	0
FVIPLDPRW	0	9	sp|Q9NU22|MDN1_HUMAN	Midasin OS=Homo sapiens GN=MDN1 PE=1 SV=2	99	0
FVKKLEHSW	0	9	sp|A2A3N6|PIPSL_HUMAN	Putative PIP5K1A and PSMD4-like protein OS=Homo sapiens GN=PIPSL PE=5 SV=1	99	0
GAMRVLTEF	0	9	sp|Q96P70|IPO9_HUMAN	Importin-9 OS=Homo sapiens GN=IPO9 PE=1 SV=3	96.9	0
GANVSNFTF	0	9	sp|P04844|RPN2_HUMAN	Dolichyl-diphosphooligosaccharide--protein glycosyltransferase subunit 2 OS=Homo sapiens GN=RPN2 PE=1 SV=3	98.6	0
GAVRENYTW	0	9	sp|Q8IVD9|NUDC3_HUMAN	NudC domain-containing protein 3 OS=Homo sapiens GN=NUDCD3 PE=1 SV=3	98.7	0
GAYRLWVRW	0	9	sp|O15173|PGRC2_HUMAN	Membrane-associated progesterone receptor component 2 OS=Homo sapiens GN=PGRMC2 PE=1 SV=1	96.8	0
GCAVIEDTW	0	9	sp|Q15800|MSMO1_HUMAN	Methylsterol monooxygenase 1 OS=Homo sapiens GN=MSMO1 PE=1 SV=1	99	0
GSASVNSRW	0	9	sp|Q5SW79|CE170_HUMAN	Centrosomal protein of 170 kDa OS=Homo sapiens GN=CEP170 PE=1 SV=1	99	0
GSFKNPSSF	0	9	sp|O75845|SC5D_HUMAN	Lathosterol oxidase OS=Homo sapiens GN=SC5D PE=1 SV=2	99	0
GSIVLKVLI	0	9	sp|O15511|ARPC5_HUMAN	Actin-related protein 2/3 complex subunit 5 OS=Homo sapiens GN=ARPC5 PE=1 SV=3	99	0
GSLGDMIFF	0	9	sp|P49366|DHYS_HUMAN	Deoxyhypusine synthase OS=Homo sapiens GN=DHPS PE=1 SV=1	99	0
GSMIIAHAF	0	9	sp|Q6IA86|ELP2_HUMAN	Elongator complex protein 2 OS=Homo sapiens GN=ELP2 PE=1 SV=2	97.6	0
GSMPLKNSF	0	9	sp|Q9Y3B2|EXOS1_HUMAN	Exosome complex component CSL4 OS=Homo sapiens GN=EXOSC1 PE=1 SV=1	98.6	0
GSSEVQPQF	0	9	sp|Q9ULK4|MED23_HUMAN	Mediator of RNA polymerase II transcription subunit 23 OS=Homo sapiens GN=MED23 PE=1 SV=2	96.2	0
GSWDKTLKF	0	9	sp|P78406|RAE1L_HUMAN	mRNA export factor OS=Homo sapiens GN=RAE1 PE=1 SV=1	99	0
GSYAVQAKF	0	9	sp|P15311|EZRI_HUMAN	Ezrin OS=Homo sapiens GN=EZR PE=1 SV=4	99	0
GSYGSLARF	0	9	sp|P28070|PSB4_HUMAN	Proteasome subunit beta type-4 OS=Homo sapiens GN=PSMB4 PE=1 SV=4	99	0
GTAGLLEQW	0	9	sp|Q96FZ2|HMCES_HUMAN	Embryonic stem cell-specific 5-hydroxymethylcytosine-binding protein OS=Homo sapiens GN=HMCES PE=1 SV=1	98.9	0
GTALLNFVL	0	9	sp|Q9H330|TM245_HUMAN	Transmembrane protein 245 OS=Homo sapiens GN=TMEM245 PE=1 SV=2	99	0
GTAMIFTCF	0	9	sp|P55061|BI1_HUMAN	Bax inhibitor 1 OS=Homo sapiens GN=TMBIM6 PE=1 SV=2	99	0
GTARPPPSM	0	9	sp|Q9UQ35|SRRM2_HUMAN	Serine/arginine repetitive matrix protein 2 OS=Homo sapiens GN=SRRM2 PE=1 SV=2	99	0
GTAVTPFVF	0	9	sp|P49790|NU153_HUMAN	Nuclear pore complex protein Nup153 OS=Homo sapiens GN=NUP153 PE=1 SV=2	98.9	0
GTDGHPFGW	0	9	sp|P15104|GLNA_HUMAN	Glutamine synthetase OS=Homo sapiens GN=GLUL PE=1 SV=4	99	0
GTFDLPFQF	0	9	sp|O14613|BORG1_HUMAN	Cdc42 effector protein 2 OS=Homo sapiens GN=CDC42EP2 PE=1 SV=1	96.8	0
GTFNPVSLW	0	9	sp|P54687|BCAT1_HUMAN	Branched-chain-amino-acid aminotransferase, cytosolic OS=Homo sapiens GN=BCAT1 PE=1 SV=3	97.2	0
GTGKLFWVF	0	9	sp|Q7Z6A9|BTLA_HUMAN	B- and T-lymphocyte attenuator OS=Homo sapiens GN=BTLA PE=1 SV=3	97.7	0
GTGKLGFSF	0	9	sp|O60271|JIP4_HUMAN; sp|Q9UPT6|JIP3_HUMAN	C-Jun-amino-terminal kinase-interacting protein 4 OS=Homo sapiens GN=SPAG9 PE=1 SV=4; C-Jun-amino-terminal kinase-interacting protein 3 OS=Homo sapiens GN=MAPK8IP3 PE=1 SV=3	99	0
GTHKVTVLF	0	9	sp|P21333|FLNA_HUMAN	Filamin-A OS=Homo sapiens GN=FLNA PE=1 SV=4	99	0
GTHSLDIKW	0	9	sp|Q9UHQ1|NARF_HUMAN	Nuclear prelamin A recognition factor OS=Homo sapiens GN=NARF PE=1 SV=1	99	0
GTHTVSVKY	0	9	sp|P21333|FLNA_HUMAN	Filamin-A OS=Homo sapiens GN=FLNA PE=1 SV=4	99	0
GTIAIKHYF	0	9	sp|Q9NVH2|INT7_HUMAN	Integrator complex subunit 7 OS=Homo sapiens GN=INTS7 PE=1 SV=1	99	0
GTIPVQMLL	0	9	sp|Q9H900|ZWILC_HUMAN	Protein zwilch homolog OS=Homo sapiens GN=ZWILCH PE=1 SV=2	97.6	0
GTLKERVQW	0	9	sp|Q9UBW7|ZMYM2_HUMAN	Zinc finger MYM-type protein 2 OS=Homo sapiens GN=ZMYM2 PE=1 SV=1	99	0
GTLKGHNGW	0	9	sp|P63244|RACK1_HUMAN	Receptor of activated protein C kinase 1 OS=Homo sapiens GN=RACK1 PE=1 SV=3	98.2	0
GTLSGHASW	0	9	sp|Q9GZS3|WDR61_HUMAN	WD repeat-containing protein 61 OS=Homo sapiens GN=WDR61 PE=1 SV=1	99	0
GTLVSHVTL	0	9	sp|Q92616|GCN1_HUMAN	eIF-2-alpha kinase activator GCN1 OS=Homo sapiens GN=GCN1 PE=1 SV=6	97.4	0
GTMDIRHFF	0	9	sp|Q9NTZ6|RBM12_HUMAN	RNA-binding protein 12 OS=Homo sapiens GN=RBM12 PE=1 SV=1	98.3	0
GTMPLRNIF	0	9	sp|Q9NZ01|TECR_HUMAN	Very-long-chain enoyl-CoA reductase OS=Homo sapiens GN=TECR PE=1 SV=1	99	0
GTMSKLPKF	0	9	sp|Q96DM3|MIC1_HUMAN	Uncharacterized protein C18orf8 OS=Homo sapiens GN=C18orf8 PE=1 SV=2	99	0
GTSTVDQNF	0	9	sp|Q12888|TP53B_HUMAN	TP53-binding protein 1 OS=Homo sapiens GN=TP53BP1 PE=1 SV=2	99	0
GTTTLAFKF	0	9	sp|P28074|PSB5_HUMAN; sp|P28062|PSB8_HUMAN	Proteasome subunit beta type-5 OS=Homo sapiens GN=PSMB5 PE=1 SV=3; Proteasome subunit beta type-8 OS=Homo sapiens GN=PSMB8 PE=1 SV=3	99	0
GTYAGPVLW	0	9	sp|Q5H8A4|PIGG_HUMAN	GPI ethanolamine phosphate transferase 2 OS=Homo sapiens GN=PIGG PE=1 SV=1	98.8	0
GTYGVRAAW	0	9	sp|P13598|ICAM2_HUMAN	Intercellular adhesion molecule 2 OS=Homo sapiens GN=ICAM2 PE=1 SV=2	99	0
GTYIGGVTF	0	9	sp|Q13423|NNTM_HUMAN	NAD(P) transhydrogenase, mitochondrial OS=Homo sapiens GN=NNT PE=1 SV=3	99	0
GVFRKFSRF	0	9	sp|Q13200|PSMD2_HUMAN	26S proteasome non-ATPase regulatory subunit 2 OS=Homo sapiens GN=PSMD2 PE=1 SV=3	96.9	0
GVHTVHVTF	0	9	sp|P21333|FLNA_HUMAN	Filamin-A OS=Homo sapiens GN=FLNA PE=1 SV=4	99	0
HACGVIATI	0	9	sp|O95807|TM50A_HUMAN	Transmembrane protein 50A OS=Homo sapiens GN=TMEM50A PE=1 SV=1	99	0
HAGLFLWHI	0	9	sp|Q7Z4L5|TT21B_HUMAN	Tetratricopeptide repeat protein 21B OS=Homo sapiens GN=TTC21B PE=1 SV=2	99	0
HAIRNYTLW	Deamidated(N)@5	9	sp|Q9UBR2|CATZ_HUMAN	Cathepsin Z OS=Homo sapiens GN=CTSZ PE=1 SV=1	97.4	0
HALGVLYHL	0	9	sp|Q9UBF2|COPG2_HUMAN	Coatomer subunit gamma-2 OS=Homo sapiens GN=COPG2 PE=1 SV=1	99	0
HALICISHW	0	9	sp|P78527|PRKDC_HUMAN	DNA-dependent protein kinase catalytic subunit OS=Homo sapiens GN=PRKDC PE=1 SV=3	99	0
HAPRGTHLW	0	9	sp|P78545|ELF3_HUMAN	ETS-related transcription factor Elf-3 OS=Homo sapiens GN=ELF3 PE=1 SV=1	96.6	0
HARPEEPSW	0	9	sp|Q9NQ89|CL004_HUMAN	Protein C12orf4 OS=Homo sapiens GN=C12orf4 PE=2 SV=1	99	0
HAYLHDQFW	0	9	sp|Q9Y2V0|CO041_HUMAN	Uncharacterized protein C15orf41 OS=Homo sapiens GN=C15orf41 PE=1 SV=2	99	0
HAYYLKHQF	0	9	sp|Q86TM6|SYVN1_HUMAN	E3 ubiquitin-protein ligase synoviolin OS=Homo sapiens GN=SYVN1 PE=1 SV=2	98.8	0
HIAKLQELW	0	9	sp|Q8WUB2|F216A_HUMAN	Protein FAM216A OS=Homo sapiens GN=FAM216A PE=2 SV=1	99	0
HSAEVQVRL	0	9	sp|Q70CQ2|UBP34_HUMAN	Ubiquitin carboxyl-terminal hydrolase 34 OS=Homo sapiens GN=USP34 PE=1 SV=2	99	0
HSAILDQKL	0	9	sp|O14777|NDC80_HUMAN	Kinetochore protein NDC80 homolog OS=Homo sapiens GN=NDC80 PE=1 SV=1	99	0
HSFLYQPDW	0	9	sp|P37268|FDFT_HUMAN	Squalene synthase OS=Homo sapiens GN=FDFT1 PE=1 SV=1	99	0
HSFLYQPDW	Deamidated(Q)@6	9	sp|P37268|FDFT_HUMAN	Squalene synthase OS=Homo sapiens GN=FDFT1 PE=1 SV=1	99	0
HSGGVDVHF	0	9	sp|Q8WUT9|S2543_HUMAN	Solute carrier family 25 member 43 OS=Homo sapiens GN=SLC25A43 PE=2 SV=2	99	0
HSGPFESKF	0	9	sp|Q7Z5L9|I2BP2_HUMAN	Interferon regulatory factor 2-binding protein 2 OS=Homo sapiens GN=IRF2BP2 PE=1 SV=2	99	0
HSGPVIPVY	0	9	sp|Q14469|HES1_HUMAN	Transcription factor HES-1 OS=Homo sapiens GN=HES1 PE=1 SV=1	98.5	0
HSHFQNIFW	0	9	sp|Q9H5J4|ELOV6_HUMAN	Elongation of very long chain fatty acids protein 6 OS=Homo sapiens GN=ELOVL6 PE=1 SV=1	98.9	0
HSHQLFHIF	0	9	sp|Q86V24|PAQR2_HUMAN	Adiponectin receptor protein 2 OS=Homo sapiens GN=ADIPOR2 PE=1 SV=1	99	0
HSLESQVTF	0	9	sp|Q8NF50|DOCK8_HUMAN	Dedicator of cytokinesis protein 8 OS=Homo sapiens GN=DOCK8 PE=1 SV=3	98.9	0
HSMLGPFKF	0	9	sp|Q96SB8|SMC6_HUMAN	Structural maintenance of chromosomes protein 6 OS=Homo sapiens GN=SMC6 PE=1 SV=2	99	0
HSRPEIIFL	0	9	sp|Q9BVC3|DCC1_HUMAN	Sister chromatid cohesion protein DCC1 OS=Homo sapiens GN=DSCC1 PE=1 SV=2	99	0
HSSAVAATY	0	9	sp|O00217|NDUS8_HUMAN	NADH dehydrogenase [ubiquinone] iron-sulfur protein 8, mitochondrial OS=Homo sapiens GN=NDUFS8 PE=1 SV=1	98.9	0
HSSGILPKW	0	9	sp|Q8NDX1|PSD4_HUMAN	PH and SEC7 domain-containing protein 4 OS=Homo sapiens GN=PSD4 PE=1 SV=2	99	0
HSSLLDHLL	0	9	sp|Q460N5|PAR14_HUMAN	Poly [ADP-ribose] polymerase 14 OS=Homo sapiens GN=PARP14 PE=1 SV=3	99	0
HSSVVNYEF	0	9	sp|Q8N999|CL029_HUMAN	Uncharacterized protein C12orf29 OS=Homo sapiens GN=C12orf29 PE=1 SV=2	98.3	0
HSSVVQCLL	0	9	sp|Q9C0D5|TANC1_HUMAN	Protein TANC1 OS=Homo sapiens GN=TANC1 PE=1 SV=3	97.9	0
HSTVHLIEF	0	9	sp|Q99541|PLIN2_HUMAN	Perilipin-2 OS=Homo sapiens GN=PLIN2 PE=1 SV=2	99	0
HSVELRNMF	0	9	sp|P21359|NF1_HUMAN	Neurofibromin OS=Homo sapiens GN=NF1 PE=1 SV=2	99	0
HSWAVLHTL	0	9	sp|P55789|ALR_HUMAN	FAD-linked sulfhydryl oxidase ALR OS=Homo sapiens GN=GFER PE=1 SV=2	99	0
HSWRQQIFL	0	9	sp|Q86TI0|TBCD1_HUMAN	TBC1 domain family member 1 OS=Homo sapiens GN=TBC1D1 PE=1 SV=2	96.8	0
HTAAVKLLL	0	9	sp|O75179|ANR17_HUMAN	Ankyrin repeat domain-containing protein 17 OS=Homo sapiens GN=ANKRD17 PE=1 SV=3	98.8	0
HTADISSHF	0	9	sp|Q16690|DUS5_HUMAN	Dual specificity protein phosphatase 5 OS=Homo sapiens GN=DUSP5 PE=1 SV=2	99	0
HTAEVNCLS	Glutathione(C)@7	9	sp|Q09028|RBBP4_HUMAN; sp|Q16576|RBBP7_HUMAN	Histone-binding protein RBBP4 OS=Homo sapiens GN=RBBP4 PE=1 SV=3; Histone-binding protein RBBP7 OS=Homo sapiens GN=RBBP7 PE=1 SV=1	99	0
HTAHIACKF	0	9	sp|Q05639|EF1A2_HUMAN; sp|P68104|EF1A1_HUMAN	Elongation factor 1-alpha 2 OS=Homo sapiens GN=EEF1A2 PE=1 SV=1; Elongation factor 1-alpha 1 OS=Homo sapiens GN=EEF1A1 PE=1 SV=1	99	0
HTAHIACKF	Dioxidation(C)@7	9	sp|Q05639|EF1A2_HUMAN; sp|P68104|EF1A1_HUMAN	Elongation factor 1-alpha 2 OS=Homo sapiens GN=EEF1A2 PE=1 SV=1; Elongation factor 1-alpha 1 OS=Homo sapiens GN=EEF1A1 PE=1 SV=1	99	0
HTATHILNF	0	9	sp|P49588|SYAC_HUMAN	Alanine--tRNA ligase, cytoplasmic OS=Homo sapiens GN=AARS PE=1 SV=2	98.8	0
HTAVLRTLL	0	9	sp|Q8NB46|ANR52_HUMAN	Serine/threonine-protein phosphatase 6 regulatory ankyrin repeat subunit C OS=Homo sapiens GN=ANKRD52 PE=1 SV=3	97.6	0
HTEMVAELW	0	9	sp|O75865|TPC6A_HUMAN	Trafficking protein particle complex subunit 6A OS=Homo sapiens GN=TRAPPC6A PE=1 SV=2	99	0
HTFTNHMVF	0	9	sp|Q9Y678|COPG1_HUMAN	Coatomer subunit gamma-1 OS=Homo sapiens GN=COPG1 PE=1 SV=1	99	0
HTIKDDIKF	0	9	sp|Q8IX01|SUGP2_HUMAN	SURP and G-patch domain-containing protein 2 OS=Homo sapiens GN=SUGP2 PE=1 SV=2	98.8	0
HTLDGRVLF	0	9	sp|P49327|FAS_HUMAN	Fatty acid synthase OS=Homo sapiens GN=FASN PE=1 SV=3	99	0
HTLTTKIKF	0	9	sp|P19174|PLCG1_HUMAN	1-phosphatidylinositol 4,5-bisphosphate phosphodiesterase gamma-1 OS=Homo sapiens GN=PLCG1 PE=1 SV=1	99	0
HTMDPQLRL	0	9	sp|P49327|FAS_HUMAN	Fatty acid synthase OS=Homo sapiens GN=FASN PE=1 SV=3	99	0
HTNPVGTEW	0	9	sp|Q9NV66|TYW1_HUMAN	S-adenosyl-L-methionine-dependent tRNA 4-demethylwyosine synthase OS=Homo sapiens GN=TYW1 PE=2 SV=2	99	0
HTQENCETW	0	9	sp|P49368|TCPG_HUMAN	T-complex protein 1 subunit gamma OS=Homo sapiens GN=CCT3 PE=1 SV=4	99	0
HTQENCETW	Dioxidation(C)@6	9	sp|P49368|TCPG_HUMAN	T-complex protein 1 subunit gamma OS=Homo sapiens GN=CCT3 PE=1 SV=4	97.1	0
HTQGFIITF	0	9	sp|O43502|RA51C_HUMAN	DNA repair protein RAD51 homolog 3 OS=Homo sapiens GN=RAD51C PE=1 SV=1	96	0
HTSLYIYKW	0	9	sp|P49961|ENTP1_HUMAN	Ectonucleoside triphosphate diphosphohydrolase 1 OS=Homo sapiens GN=ENTPD1 PE=1 SV=1	99	0
HTVIWKVLF	0	9	sp|Q7Z3U7|MON2_HUMAN	Protein MON2 homolog OS=Homo sapiens GN=MON2 PE=1 SV=3	99	0
HTVPDMGKW	0	9	sp|Q15257|PTPA_HUMAN	Serine/threonine-protein phosphatase 2A activator OS=Homo sapiens GN=PTPA PE=1 SV=3	98.9	0
HTVWESEEW	0	9	sp|Q9NX08|COMD8_HUMAN	COMM domain-containing protein 8 OS=Homo sapiens GN=COMMD8 PE=1 SV=1	99	0
HTWKELELW	0	9	sp|O60287|NPA1P_HUMAN	Nucleolar pre-ribosomal-associated protein 1 OS=Homo sapiens GN=URB1 PE=1 SV=4	98.5	0
HVSTVNPNY	0	9	sp|P17483|HXB4_HUMAN; sp|P09017|HXC4_HUMAN	Homeobox protein Hox-B4 OS=Homo sapiens GN=HOXB4 PE=1 SV=2; Homeobox protein Hox-C4 OS=Homo sapiens GN=HOXC4 PE=1 SV=2	99	0
HVVEQHWEW	0	9	sp|Q9P2H3|IFT80_HUMAN	Intraflagellar transport protein 80 homolog OS=Homo sapiens GN=IFT80 PE=1 SV=3	99	0
IAAIIVSQW	0	9	sp|Q86V24|PAQR2_HUMAN	Adiponectin receptor protein 2 OS=Homo sapiens GN=ADIPOR2 PE=1 SV=1	99	0
IAAQRTINW	0	9	sp|Q5T4S7|UBR4_HUMAN	E3 ubiquitin-protein ligase UBR4 OS=Homo sapiens GN=UBR4 PE=1 SV=1	99	0
IAATVQHTM	0	9	sp|Q9H4B0|OSGP2_HUMAN	Probable tRNA N6-adenosine threonylcarbamoyltransferase, mitochondrial OS=Homo sapiens GN=OSGEPL1 PE=2 SV=2	99	0
IADRHKILF	0	9	sp|Q9UL01|DSE_HUMAN	Dermatan-sulfate epimerase OS=Homo sapiens GN=DSE PE=1 SV=1	99	0
IADRLNVEF	0	9	sp|P11908|PRPS2_HUMAN	Ribose-phosphate pyrophosphokinase 2 OS=Homo sapiens GN=PRPS2 PE=1 SV=2	98.8	0
IAEKNLPVF	0	9	sp|Q9UPT5|EXOC7_HUMAN	Exocyst complex component 7 OS=Homo sapiens GN=EXOC7 PE=1 SV=3	96.4	0
IAFHFNPRF	0	9	sp|Q6DKI2|LEG9C_HUMAN; sp|Q3B8N2|LEG9B_HUMAN; sp|O00182|LEG9_HUMAN; sp|Q96DT0|LEG12_HUMAN	Galectin-9C OS=Homo sapiens GN=LGALS9C PE=1 SV=2; Galectin-9B OS=Homo sapiens GN=LGALS9B PE=1 SV=3; Galectin-9 OS=Homo sapiens GN=LGALS9 PE=1 SV=2; Galectin-12 OS=Homo sapiens GN=LGALS12 PE=1 SV=1	97.6	0
IAFHLNPRF	0	9	sp|O00182|LEG9_HUMAN	Galectin-9 OS=Homo sapiens GN=LGALS9 PE=1 SV=2	98.6	0
IAGRVSQSF	0	9	sp|Q96RS0|TGS1_HUMAN	Trimethylguanosine synthase OS=Homo sapiens GN=TGS1 PE=1 SV=3	98.2	0
IAGYVTHLM	0	9	sp|P08708|RS17_HUMAN	40S ribosomal protein S17 OS=Homo sapiens GN=RPS17 PE=1 SV=2	98.5	0
IAHELAHQW	0	9	sp|Q9UIQ6|LCAP_HUMAN; sp|Q6P179|ERAP2_HUMAN	Leucyl-cystinyl aminopeptidase OS=Homo sapiens GN=LNPEP PE=1 SV=3; Endoplasmic reticulum aminopeptidase 2 OS=Homo sapiens GN=ERAP2 PE=1 SV=2	99	0
IAHKVYFTL	0	9	sp|Q9H4L5|OSBL3_HUMAN	Oxysterol-binding protein-related protein 3 OS=Homo sapiens GN=OSBPL3 PE=1 SV=1	96.1	0
IAIKGVARF	0	9	sp|Q9Y697|NFS1_HUMAN	Cysteine desulfurase, mitochondrial OS=Homo sapiens GN=NFS1 PE=1 SV=3	97.7	0
IAIPVTVAF	0	9	sp|Q8TEM1|PO210_HUMAN	Nuclear pore membrane glycoprotein 210 OS=Homo sapiens GN=NUP210 PE=1 SV=3	99	0
IALPPIAKW	0	9	sp|P50851|LRBA_HUMAN; sp|Q8NFP9|NBEA_HUMAN	Lipopolysaccharide-responsive and beige-like anchor protein OS=Homo sapiens GN=LRBA PE=1 SV=4; Neurobeachin OS=Homo sapiens GN=NBEA PE=1 SV=3	99	0
IANATRPTI	0	9	sp|Q9NR09|BIRC6_HUMAN	Baculoviral IAP repeat-containing protein 6 OS=Homo sapiens GN=BIRC6 PE=1 SV=2	99	0
IANSMVSTW	0	9	sp|Q6P1X5|TAF2_HUMAN	Transcription initiation factor TFIID subunit 2 OS=Homo sapiens GN=TAF2 PE=1 SV=3	97.3	0
IAPPKPASW	0	9	sp|Q9Y5A9|YTHD2_HUMAN	YTH domain-containing family protein 2 OS=Homo sapiens GN=YTHDF2 PE=1 SV=2	96.8	0
IAREEASNF	0	9	sp|P25788|PSA3_HUMAN	Proteasome subunit alpha type-3 OS=Homo sapiens GN=PSMA3 PE=1 SV=2	99	0
IAVFMEHSF	0	9	sp|Q96PP9|GBP4_HUMAN	Guanylate-binding protein 4 OS=Homo sapiens GN=GBP4 PE=2 SV=2	99	0
IAVPRNDEW	0	9	sp|Q13409|DC1I2_HUMAN	Cytoplasmic dynein 1 intermediate chain 2 OS=Homo sapiens GN=DYNC1I2 PE=1 SV=3	99	0
IGLREVWYF	0	9	sp|P15311|EZRI_HUMAN	Ezrin OS=Homo sapiens GN=EZR PE=1 SV=4	99	0
IGWDKHYGF	0	9	sp|P25789|PSA4_HUMAN	Proteasome subunit alpha type-4 OS=Homo sapiens GN=PSMA4 PE=1 SV=1	99	0
IIMKDVPDW	0	9	sp|Q9P0J0|NDUAD_HUMAN	NADH dehydrogenase [ubiquinone] 1 alpha subcomplex subunit 13 OS=Homo sapiens GN=NDUFA13 PE=1 SV=3	99	0
IIMKDVPDW	Oxidation(M)@3	9	sp|Q9P0J0|NDUAD_HUMAN	NADH dehydrogenase [ubiquinone] 1 alpha subcomplex subunit 13 OS=Homo sapiens GN=NDUFA13 PE=1 SV=3	99	0
ILGPFHKRF	0	9	sp|Q9NTJ3|SMC4_HUMAN	Structural maintenance of chromosomes protein 4 OS=Homo sapiens GN=SMC4 PE=1 SV=2	98.3	0
ILGPLDHHW	0	9	sp|Q9ULM6|CNOT6_HUMAN	CCR4-NOT transcription complex subunit 6 OS=Homo sapiens GN=CNOT6 PE=1 SV=2	99	0
ILKGFDPLL	0	9	sp|Q9UK45|LSM7_HUMAN	U6 snRNA-associated Sm-like protein LSm7 OS=Homo sapiens GN=LSM7 PE=1 SV=1	99	0
ILPPLSPYF	0	9	sp|O95167|NDUA3_HUMAN	NADH dehydrogenase [ubiquinone] 1 alpha subcomplex subunit 3 OS=Homo sapiens GN=NDUFA3 PE=1 SV=1	99	0
IMKDYEYLW	0	9	sp|Q8IY21|DDX60_HUMAN	Probable ATP-dependent RNA helicase DDX60 OS=Homo sapiens GN=DDX60 PE=1 SV=3	97	0
IPTKQTQTF	0	9	sp|P11142|HSP7C_HUMAN	Heat shock cognate 71 kDa protein OS=Homo sapiens GN=HSPA8 PE=1 SV=1	99	0
ISAAFKTLF	0	9	sp|P08758|ANXA5_HUMAN	Annexin A5 OS=Homo sapiens GN=ANXA5 PE=1 SV=2	98.9	0
ISAEAPVLF	0	9	sp|Q13952|NFYC_HUMAN	Nuclear transcription factor Y subunit gamma OS=Homo sapiens GN=NFYC PE=1 SV=3	99	0
ISAEDAERW	0	9	sp|O95926|SYF2_HUMAN	Pre-mRNA-splicing factor SYF2 OS=Homo sapiens GN=SYF2 PE=1 SV=1	99	0
ISAEIAEKM	0	9	sp|P35790|CHKA_HUMAN	Choline kinase alpha OS=Homo sapiens GN=CHKA PE=1 SV=3	99	0
ISAEIAEKM	Oxidation(M)@9	9	sp|P35790|CHKA_HUMAN	Choline kinase alpha OS=Homo sapiens GN=CHKA PE=1 SV=3	99	0
ISAGYAPVL	0	9	sp|P68104|EF1A1_HUMAN	Elongation factor 1-alpha 1 OS=Homo sapiens GN=EEF1A1 PE=1 SV=1	97.9	0
ISAIPEQRW	0	9	sp|O94953|KDM4B_HUMAN	Lysine-specific demethylase 4B OS=Homo sapiens GN=KDM4B PE=1 SV=4	98.9	0
ISALIKAEL	0	9	sp|Q96QK1|VPS35_HUMAN	Vacuolar protein sorting-associated protein 35 OS=Homo sapiens GN=VPS35 PE=1 SV=2	98.8	0
ISATLPHEI	0	9	sp|P38919|IF4A3_HUMAN	Eukaryotic initiation factor 4A-III OS=Homo sapiens GN=EIF4A3 PE=1 SV=4	99	0
ISAVHQHSY	0	9	sp|Q12986|NFX1_HUMAN	Transcriptional repressor NF-X1 OS=Homo sapiens GN=NFX1 PE=1 SV=2	98.6	0
ISCKEELLL	0	9	sp|P62324|BTG1_HUMAN	Protein BTG1 OS=Homo sapiens GN=BTG1 PE=1 SV=1	99	0
ISDLGQHTL	0	9	sp|P39656|OST48_HUMAN	Dolichyl-diphosphooligosaccharide--protein glycosyltransferase 48 kDa subunit OS=Homo sapiens GN=DDOST PE=1 SV=4	99	0
ISEAEQRTI	0	9	sp|Q7Z5R6|AB1IP_HUMAN	Amyloid beta A4 precursor protein-binding family B member 1-interacting protein OS=Homo sapiens GN=APBB1IP PE=1 SV=1	97.8	0
ISEQFTAMF	0	9	sp|P07437|TBB5_HUMAN; sp|Q13509|TBB3_HUMAN	Tubulin beta chain OS=Homo sapiens GN=TUBB PE=1 SV=2; Tubulin beta-3 chain OS=Homo sapiens GN=TUBB3 PE=1 SV=2	97.5	0
ISEQMYEHF	0	9	sp|Q13342|SP140_HUMAN	Nuclear body protein SP140 OS=Homo sapiens GN=SP140 PE=1 SV=2	98.3	0
ISGHHPETW	0	9	sp|Q9Y385|UB2J1_HUMAN	Ubiquitin-conjugating enzyme E2 J1 OS=Homo sapiens GN=UBE2J1 PE=1 SV=2	98.3	0
ISGVHTVRF	0	9	sp|Q2VIR3|IF2GL_HUMAN; sp|P41091|IF2G_HUMAN	Putative eukaryotic translation initiation factor 2 subunit 3-like protein OS=Homo sapiens GN=EIF2S3L PE=5 SV=2; Eukaryotic translation initiation factor 2 subunit 3 OS=Homo sapiens GN=EIF2S3 PE=1 SV=3	97.9	0
ISHIPASRW	0	9	sp|Q9NQC1|JADE2_HUMAN	E3 ubiquitin-protein ligase Jade-2 OS=Homo sapiens GN=JADE2 PE=1 SV=2	98.7	0
ISHQVDPEF	0	9	sp|O95714|HERC2_HUMAN	E3 ubiquitin-protein ligase HERC2 OS=Homo sapiens GN=HERC2 PE=1 SV=2	99	0
ISIAVIHHF	0	9	sp|Q96BT7|ALKB8_HUMAN	Alkylated DNA repair protein alkB homolog 8 OS=Homo sapiens GN=ALKBH8 PE=1 SV=2	99	0
ISIGPGASF	0	9	sp|O60244|MED14_HUMAN	Mediator of RNA polymerase II transcription subunit 14 OS=Homo sapiens GN=MED14 PE=1 SV=2	99	0
ISIINPHNL	0	9	sp|Q9UPN3|MACF1_HUMAN	Microtubule-actin cross-linking factor 1, isoforms 1/2/3/5 OS=Homo sapiens GN=MACF1 PE=1 SV=4	96.3	0
ISKALVAYY	0	9	sp|P62249|RS16_HUMAN	40S ribosomal protein S16 OS=Homo sapiens GN=RPS16 PE=1 SV=2	99	0
ISKDTEAHI	0	9	sp|Q86YA3|ZGRF1_HUMAN	Protein ZGRF1 OS=Homo sapiens GN=ZGRF1 PE=1 SV=3	96.3	0
ISKEDEETL	0	9	sp|Q69YN2|C19L1_HUMAN	CWF19-like protein 1 OS=Homo sapiens GN=CWF19L1 PE=1 SV=2	99	0
ISKEEAMRW	0	9	sp|P62913|RL11_HUMAN	60S ribosomal protein L11 OS=Homo sapiens GN=RPL11 PE=1 SV=2	99	0
ISKEEAMRW	Oxidation(M)@7	9	sp|P62913|RL11_HUMAN	60S ribosomal protein L11 OS=Homo sapiens GN=RPL11 PE=1 SV=2	97.3	0
ISKFDTVED	0	9	sp|P06730|IF4E_HUMAN	Eukaryotic translation initiation factor 4E OS=Homo sapiens GN=EIF4E PE=1 SV=2	99	0
ISKMEVLGF	0	9	sp|Q9HAY2|MAGF1_HUMAN	Melanoma-associated antigen F1 OS=Homo sapiens GN=MAGEF1 PE=1 SV=2	99	0
ISKQFHHQL	0	9	sp|Q99613|EIF3C_HUMAN; sp|B5ME19|EIFCL_HUMAN	Eukaryotic translation initiation factor 3 subunit C OS=Homo sapiens GN=EIF3C PE=1 SV=1; Eukaryotic translation initiation factor 3 subunit C-like protein OS=Homo sapiens GN=EIF3CL PE=3 SV=1	97.5	0
ISKSELTKF	0	9	sp|Q14141|SEPT6_HUMAN	Septin-6 OS=Homo sapiens GN=SEPT6 PE=1 SV=4	99	0
ISLEGVHVI	0	9	sp|Q9BZ67|FRMD8_HUMAN	FERM domain-containing protein 8 OS=Homo sapiens GN=FRMD8 PE=1 SV=1	99	0
ISLHDPVSI	0	9	sp|Q9H8H2|DDX31_HUMAN	Probable ATP-dependent RNA helicase DDX31 OS=Homo sapiens GN=DDX31 PE=1 SV=2	98.3	0
ISLHEPPKL	0	9	sp|Q53GT1|KLH22_HUMAN	Kelch-like protein 22 OS=Homo sapiens GN=KLHL22 PE=1 SV=2	97.6	0
ISLPENHKL	0	9	sp|Q9P2L0|WDR35_HUMAN	WD repeat-containing protein 35 OS=Homo sapiens GN=WDR35 PE=1 SV=3	97.8	0
ISLRPAQSF	0	9	sp|P78344|IF4G2_HUMAN	Eukaryotic translation initiation factor 4 gamma 2 OS=Homo sapiens GN=EIF4G2 PE=1 SV=1	99	0
ISMKILNSL	0	9	sp|Q7L014|DDX46_HUMAN	Probable ATP-dependent RNA helicase DDX46 OS=Homo sapiens GN=DDX46 PE=1 SV=2	99	0
ISMPAQNLW	0	9	sp|Q9Y6A1|POMT1_HUMAN	Protein O-mannosyl-transferase 1 OS=Homo sapiens GN=POMT1 PE=1 SV=3	97.4	0
ISNIFSNYF	0	9	sp|P78545|ELF3_HUMAN	ETS-related transcription factor Elf-3 OS=Homo sapiens GN=ELF3 PE=1 SV=1	98.6	0
ISNPKTAEF	0	9	sp|Q9NSD9|SYFB_HUMAN	Phenylalanine--tRNA ligase beta subunit OS=Homo sapiens GN=FARSB PE=1 SV=3	99	0
ISPHNNQHF	0	9	sp|P21359|NF1_HUMAN	Neurofibromin OS=Homo sapiens GN=NF1 PE=1 SV=2	99	0
ISPRSDATF	0	9	sp|A8K855|EFCB7_HUMAN	EF-hand calcium-binding domain-containing protein 7 OS=Homo sapiens GN=EFCAB7 PE=1 SV=1	99	0
ISPRTTNSF	0	9	sp|Q9UBK8|MTRR_HUMAN	Methionine synthase reductase OS=Homo sapiens GN=MTRR PE=1 SV=3	97.2	0
ISPTIVQQF	0	9	sp|P04049|RAF1_HUMAN	RAF proto-oncogene serine/threonine-protein kinase OS=Homo sapiens GN=RAF1 PE=1 SV=1	97.4	0
ISQGTPIKF	0	9	sp|O75376|NCOR1_HUMAN	Nuclear receptor corepressor 1 OS=Homo sapiens GN=NCOR1 PE=1 SV=2	99	0
ISQPASGNT	Dehydrated(T)@9	9	sp|Q14157|UBP2L_HUMAN	Ubiquitin-associated protein 2-like OS=Homo sapiens GN=UBAP2L PE=1 SV=2	99	0
ISREEMETL	0	9	sp|Q96LT9|RBM40_HUMAN	RNA-binding protein 40 OS=Homo sapiens GN=RNPC3 PE=1 SV=1	98.4	0
ISRGEMDSF	0	9	sp|Q8N3C0|ASCC3_HUMAN	Activating signal cointegrator 1 complex subunit 3 OS=Homo sapiens GN=ASCC3 PE=1 SV=3	96.6	0
ISSDGQFAL	0	9	sp|P63244|RACK1_HUMAN	Receptor of activated protein C kinase 1 OS=Homo sapiens GN=RACK1 PE=1 SV=3	96.5	0
ISSETKNTL	0	9	sp|P52701|MSH6_HUMAN	DNA mismatch repair protein Msh6 OS=Homo sapiens GN=MSH6 PE=1 SV=2	99	0
ISSKVDASL	0	9	sp|Q9Y5W7|SNX14_HUMAN	Sorting nexin-14 OS=Homo sapiens GN=SNX14 PE=1 SV=3	99	0
ISSLLEEQF	0	9	sp|P62241|RS8_HUMAN	40S ribosomal protein S8 OS=Homo sapiens GN=RPS8 PE=1 SV=2	99	0
ISSPVVTSL	0	9	sp|Q9H583|HEAT1_HUMAN	HEAT repeat-containing protein 1 OS=Homo sapiens GN=HEATR1 PE=1 SV=3	96.8	0
ISSQTTERF	0	9	sp|Q8NF91|SYNE1_HUMAN	Nesprin-1 OS=Homo sapiens GN=SYNE1 PE=1 SV=4	99	0
ISSSAGARW	0	9	sp|Q92673|SORL_HUMAN	Sortilin-related receptor OS=Homo sapiens GN=SORL1 PE=1 SV=2	97.4	0
ISSTVQRQL	0	9	sp|Q6PJF5|RHDF2_HUMAN	Inactive rhomboid protein 2 OS=Homo sapiens GN=RHBDF2 PE=1 SV=2	97	0
ISSYVQTGI	0	9	sp|Q9Y2W6|TDRKH_HUMAN	Tudor and KH domain-containing protein OS=Homo sapiens GN=TDRKH PE=1 SV=2	96.8	0
ISTEVNPKL	0	9	sp|Q96RY5|CRML_HUMAN	Protein cramped-like OS=Homo sapiens GN=CRAMP1 PE=1 SV=3	99	0
ISTNLKNSF	0	9	sp|A5YKK6|CNOT1_HUMAN	CCR4-NOT transcription complex subunit 1 OS=Homo sapiens GN=CNOT1 PE=1 SV=2	99	0
ISVAEVEKW	0	9	sp|Q99707|METH_HUMAN	Methionine synthase OS=Homo sapiens GN=MTR PE=1 SV=2	95.9	0
ISVASFQEL	0	9	sp|Q9UH92|MLX_HUMAN	Max-like protein X OS=Homo sapiens GN=MLX PE=1 SV=2	99	0
ISVEKIPYF	0	9	sp|P57772|SELB_HUMAN	Selenocysteine-specific elongation factor OS=Homo sapiens GN=EEFSEC PE=1 SV=4	99	0
ISVILGDRW	0	9	sp|O60381|HBP1_HUMAN	HMG box-containing protein 1 OS=Homo sapiens GN=HBP1 PE=1 SV=2	99	0
ISVIQKEEF	0	9	sp|Q8NF50|DOCK8_HUMAN	Dedicator of cytokinesis protein 8 OS=Homo sapiens GN=DOCK8 PE=1 SV=3	99	0
ISVKGSNLF	0	9	sp|P08236|BGLR_HUMAN	Beta-glucuronidase OS=Homo sapiens GN=GUSB PE=1 SV=2	98.4	0
ISVPIFKQF	0	9	sp|Q00341|VIGLN_HUMAN	Vigilin OS=Homo sapiens GN=HDLBP PE=1 SV=2	97.3	0
ISVPPIQKW	0	9	sp|Q6ZS30|NBEL1_HUMAN	Neurobeachin-like protein 1 OS=Homo sapiens GN=NBEAL1 PE=2 SV=3	99	0
ISVRVGNNF	0	9	sp|Q9UM13|APC10_HUMAN	Anaphase-promoting complex subunit 10 OS=Homo sapiens GN=ANAPC10 PE=1 SV=1	99	0
ISVVEGETL	0	9	sp|Q96RU3|FNBP1_HUMAN	Formin-binding protein 1 OS=Homo sapiens GN=FNBP1 PE=1 SV=2	98.4	0
ISVYPLNEF	0	9	sp|Q7Z5U6|WDR53_HUMAN	WD repeat-containing protein 53 OS=Homo sapiens GN=WDR53 PE=2 SV=1	97.5	0
ISWSPCFSW	0	9	sp|Q9UH17|ABC3B_HUMAN	DNA dC->dU-editing enzyme APOBEC-3B OS=Homo sapiens GN=APOBEC3B PE=1 SV=1	99	0
ISYGGENGF	0	9	sp|P62495|ERF1_HUMAN	Eukaryotic peptide chain release factor subunit 1 OS=Homo sapiens GN=ETF1 PE=1 SV=3	97.3	0
ISYRQLHVM	0	9	sp|Q9GZN1|ARP6_HUMAN	Actin-related protein 6 OS=Homo sapiens GN=ACTR6 PE=1 SV=1	99	0
ISYVGDVQI	0	9	sp|Q9BSJ8|ESYT1_HUMAN	Extended synaptotagmin-1 OS=Homo sapiens GN=ESYT1 PE=1 SV=1	99	0
ITAGAHRLW	0	9	sp|O00767|ACOD_HUMAN	Acyl-CoA desaturase OS=Homo sapiens GN=SCD PE=1 SV=2	99	0
ITAGAHRLW	Oxidation(W)@9	9	sp|O00767|ACOD_HUMAN	Acyl-CoA desaturase OS=Homo sapiens GN=SCD PE=1 SV=2	99	0
ITANYTDQW	0	9	sp|P56192|SYMC_HUMAN	Methionine--tRNA ligase, cytoplasmic OS=Homo sapiens GN=MARS PE=1 SV=2	98.4	0
ITCPKVNQF	0	9	sp|Q99460|PSMD1_HUMAN	26S proteasome non-ATPase regulatory subunit 1 OS=Homo sapiens GN=PSMD1 PE=1 SV=2	99	0
ITDFHPDTW	0	9	sp|Q8N2K1|UB2J2_HUMAN	Ubiquitin-conjugating enzyme E2 J2 OS=Homo sapiens GN=UBE2J2 PE=1 SV=3	99	0
ITDRLKTAF	0	9	sp|Q86Y13|DZIP3_HUMAN	E3 ubiquitin-protein ligase DZIP3 OS=Homo sapiens GN=DZIP3 PE=1 SV=2	98.3	0
ITEELRQYF	0	9	sp|Q9NWZ8|GEMI8_HUMAN	Gem-associated protein 8 OS=Homo sapiens GN=GEMIN8 PE=1 SV=1	99	0
ITFAPTYRF	0	9	sp|Q92835|SHIP1_HUMAN	Phosphatidylinositol 3,4,5-trisphosphate 5-phosphatase 1 OS=Homo sapiens GN=INPP5D PE=1 SV=2	96.9	0
ITFHDHALM	0	9	sp|P00403|COX2_HUMAN	Cytochrome c oxidase subunit 2 OS=Homo sapiens GN=MT-CO2 PE=1 SV=1	99	0
ITFHDHALM	Oxidation(M)@9	9	sp|P00403|COX2_HUMAN	Cytochrome c oxidase subunit 2 OS=Homo sapiens GN=MT-CO2 PE=1 SV=1	99	0
ITFKHLHEI	0	9	sp|Q38SD2|LRRK1_HUMAN	Leucine-rich repeat serine/threonine-protein kinase 1 OS=Homo sapiens GN=LRRK1 PE=1 SV=3	99	0
ITFPIIVHF	0	9	sp|Q9NRR4|RNC_HUMAN	Ribonuclease 3 OS=Homo sapiens GN=DROSHA PE=1 SV=2	99	0
ITHIVNQNF	0	9	sp|Q9NTJ3|SMC4_HUMAN	Structural maintenance of chromosomes protein 4 OS=Homo sapiens GN=SMC4 PE=1 SV=2	99	0
ITHKGEIEI	0	9	sp|Q92576|PHF3_HUMAN	PHD finger protein 3 OS=Homo sapiens GN=PHF3 PE=1 SV=3	99	0
ITIDPTCSW	Glutathione(C)@7	9	sp|Q8NF64|ZMIZ2_HUMAN	Zinc finger MIZ domain-containing protein 2 OS=Homo sapiens GN=ZMIZ2 PE=1 SV=2	98.9	0
ITIIDSPSF	0	9	sp|Q9BVP2|GNL3_HUMAN	Guanine nucleotide-binding protein-like 3 OS=Homo sapiens GN=GNL3 PE=1 SV=2	99	0
ITIKNDPSL	0	9	sp|O43776|SYNC_HUMAN	Asparagine--tRNA ligase, cytoplasmic OS=Homo sapiens GN=NARS PE=1 SV=1	98.4	0
ITIPAVVSI	0	9	sp|Q9H4A3|WNK1_HUMAN	Serine/threonine-protein kinase WNK1 OS=Homo sapiens GN=WNK1 PE=1 SV=2	98.5	0
ITKDAEVTI	0	9	sp|Q9C0A6|SETD5_HUMAN	SET domain-containing protein 5 OS=Homo sapiens GN=SETD5 PE=1 SV=2	99	0
ITKEDFATF	0	9	sp|P24666|PPAC_HUMAN	Low molecular weight phosphotyrosine protein phosphatase OS=Homo sapiens GN=ACP1 PE=1 SV=3	99	0
ITKLENMGF	0	9	sp|Q86SZ2|TPC6B_HUMAN	Trafficking protein particle complex subunit 6B OS=Homo sapiens GN=TRAPPC6B PE=1 SV=1	99	0
ITLDNLPQF	0	9	sp|Q15274|NADC_HUMAN	Nicotinate-nucleotide pyrophosphorylase [carboxylating] OS=Homo sapiens GN=QPRT PE=1 SV=3	97.8	0
ITLGEPPGF	0	9	sp|Q9BWW4|SSBP3_HUMAN; sp|Q9BWG4|SSBP4_HUMAN; sp|P81877|SSBP2_HUMAN	Single-stranded DNA-binding protein 3 OS=Homo sapiens GN=SSBP3 PE=1 SV=1; Single-stranded DNA-binding protein 4 OS=Homo sapiens GN=SSBP4 PE=1 SV=1; Single-stranded DNA-binding protein 2 OS=Homo sapiens GN=SSBP2 PE=1 SV=2	99	0
ITLIERENM	0	9	sp|O60264|SMCA5_HUMAN	SWI/SNF-related matrix-associated actin-dependent regulator of chromatin subfamily A member 5 OS=Homo sapiens GN=SMARCA5 PE=1 SV=1	98.2	0
ITLIPTCKF	0	9	sp|O00767|ACOD_HUMAN	Acyl-CoA desaturase OS=Homo sapiens GN=SCD PE=1 SV=2	99	0
ITLLEQNNW	0	9	sp|Q9UNN5|FAF1_HUMAN	FAS-associated factor 1 OS=Homo sapiens GN=FAF1 PE=1 SV=2	99	0
ITLPSLESF	0	9	sp|Q3T8J9|GON4L_HUMAN	GON-4-like protein OS=Homo sapiens GN=GON4L PE=1 SV=1	97.2	0
ITLQEQVKL	0	9	sp|Q6ZUJ8|BCAP_HUMAN	Phosphoinositide 3-kinase adapter protein 1 OS=Homo sapiens GN=PIK3AP1 PE=1 SV=2	99	0
ITLTPVQTL	0	9	sp|Q02447|SP3_HUMAN	Transcription factor Sp3 OS=Homo sapiens GN=SP3 PE=1 SV=3	98.3	0
ITNHIHVRI	0	9	sp|P49736|MCM2_HUMAN	DNA replication licensing factor MCM2 OS=Homo sapiens GN=MCM2 PE=1 SV=4	98.6	0
ITNKYQLVF	0	9	sp|Q9NYV6|RRN3_HUMAN	RNA polymerase I-specific transcription initiation factor RRN3 OS=Homo sapiens GN=RRN3 PE=1 SV=1	99	0
ITPPCFNLF	0	9	sp|P29597|TYK2_HUMAN	Non-receptor tyrosine-protein kinase TYK2 OS=Homo sapiens GN=TYK2 PE=1 SV=3	99	0
ITPSTQQHL	0	9	sp|P55061|BI1_HUMAN	Bax inhibitor 1 OS=Homo sapiens GN=TMBIM6 PE=1 SV=2	97.6	0
ITQPPLLSI	0	9	sp|Q9UI95|MD2L2_HUMAN	Mitotic spindle assembly checkpoint protein MAD2B OS=Homo sapiens GN=MAD2L2 PE=1 SV=2	99	0
ITQRAQVSL	0	9	sp|Q99623|PHB2_HUMAN	Prohibitin-2 OS=Homo sapiens GN=PHB2 PE=1 SV=2	99	0
ITQSAQHAL	0	9	sp|Q12906|ILF3_HUMAN	Interleukin enhancer-binding factor 3 OS=Homo sapiens GN=ILF3 PE=1 SV=3	99	0
ITRQQGEKF	0	9	sp|Q6IQ22|RAB12_HUMAN	Ras-related protein Rab-12 OS=Homo sapiens GN=RAB12 PE=1 SV=3	95.8	0
ITRTKEEAL	0	9	sp|Q13526|PIN1_HUMAN	Peptidyl-prolyl cis-trans isomerase NIMA-interacting 1 OS=Homo sapiens GN=PIN1 PE=1 SV=1	99	0
ITSATQNQL	0	9	sp|Q7Z4S6|KI21A_HUMAN	Kinesin-like protein KIF21A OS=Homo sapiens GN=KIF21A PE=1 SV=2	99	0
ITSEVFNKF	0	9	sp|Q9Y5B9|SP16H_HUMAN	FACT complex subunit SPT16 OS=Homo sapiens GN=SUPT16H PE=1 SV=1	98.6	0
ITSPTSEEF	0	9	sp|Q7Z7B0|FLIP1_HUMAN	Filamin-A-interacting protein 1 OS=Homo sapiens GN=FILIP1 PE=1 SV=1	97.3	0
ITSPVHVSF	0	9	sp|O95644|NFAC1_HUMAN	Nuclear factor of activated T-cells, cytoplasmic 1 OS=Homo sapiens GN=NFATC1 PE=1 SV=3	99	0
ITSRSQEEL	0	9	sp|Q8TCN5|ZN507_HUMAN	Zinc finger protein 507 OS=Homo sapiens GN=ZNF507 PE=1 SV=2	99	0
ITSVIKLMF	0	9	sp|Q8NBX0|SCPDL_HUMAN	Saccharopine dehydrogenase-like oxidoreductase OS=Homo sapiens GN=SCCPDH PE=1 SV=1	99	0
ITTKAISRW	0	9	sp|P49368|TCPG_HUMAN	T-complex protein 1 subunit gamma OS=Homo sapiens GN=CCT3 PE=1 SV=4	96.5	0
ITTSLTTKW	0	9	sp|Q9NYU2|UGGG1_HUMAN	UDP-glucose:glycoprotein glucosyltransferase 1 OS=Homo sapiens GN=UGGT1 PE=1 SV=3	99	0
ITTTINPRF	0	9	sp|P26010|ITB7_HUMAN	Integrin beta-7 OS=Homo sapiens GN=ITGB7 PE=1 SV=1	99	0
ITVISPFSF	0	9	sp|A0AVT1|UBA6_HUMAN	Ubiquitin-like modifier-activating enzyme 6 OS=Homo sapiens GN=UBA6 PE=1 SV=1	99	0
ITVNGCPEF	0	9	sp|O14910|LIN7A_HUMAN	Protein lin-7 homolog A OS=Homo sapiens GN=LIN7A PE=1 SV=2	97.7	0
ITVPASQKL	0	9	sp|Q8WV28|BLNK_HUMAN	B-cell linker protein OS=Homo sapiens GN=BLNK PE=1 SV=2	96.8	0
ITVPIGLYF	0	9	sp|Q3ZAQ7|VMA21_HUMAN	Vacuolar ATPase assembly integral membrane protein VMA21 OS=Homo sapiens GN=VMA21 PE=1 SV=1	99	0
ITVPKSPAF	0	9	sp|Q9ULW0|TPX2_HUMAN	Targeting protein for Xklp2 OS=Homo sapiens GN=TPX2 PE=1 SV=2	99	0
ITVPVFHLF	0	9	sp|Q9NR09|BIRC6_HUMAN	Baculoviral IAP repeat-containing protein 6 OS=Homo sapiens GN=BIRC6 PE=1 SV=2	99	0
ITVSPIPFF	0	9	sp|O75061|AUXI_HUMAN	Putative tyrosine-protein phosphatase auxilin OS=Homo sapiens GN=DNAJC6 PE=1 SV=3	99	0
ITYPAGFMD	0	9	sp|P62701|RS4X_HUMAN	40S ribosomal protein S4, X isoform OS=Homo sapiens GN=RPS4X PE=1 SV=2	98	0
ITYPMLFKL	0	9	sp|Q92890|UFD1_HUMAN	Ubiquitin recognition factor in ER-associated degradation protein 1 OS=Homo sapiens GN=UFD1 PE=1 SV=3	97.2	0
ITYPYTPQF	0	9	sp|Q8NET5|NFAM1_HUMAN	NFAT activation molecule 1 OS=Homo sapiens GN=NFAM1 PE=1 SV=1	99	0
ITYQHIDRW	0	9	sp|Q9UBQ5|EIF3K_HUMAN	Eukaryotic translation initiation factor 3 subunit K OS=Homo sapiens GN=EIF3K PE=1 SV=1	99	0
ITYTFHSTW	0	9	sp|P46977|STT3A_HUMAN	Dolichyl-diphosphooligosaccharide--protein glycosyltransferase subunit STT3A OS=Homo sapiens GN=STT3A PE=1 SV=2	97.2	0
IVKDLDWKW	0	9	sp|O15121|DEGS1_HUMAN	Sphingolipid delta(4)-desaturase DES1 OS=Homo sapiens GN=DEGS1 PE=1 SV=1	99	0
IVREKEPDL	0	9	sp|Q9Y6J0|CABIN_HUMAN	Calcineurin-binding protein cabin-1 OS=Homo sapiens GN=CABIN1 PE=1 SV=1	99	0
IVSAIQILL	0	9	sp|Q5H9R7|PP6R3_HUMAN	Serine/threonine-protein phosphatase 6 regulatory subunit 3 OS=Homo sapiens GN=PPP6R3 PE=1 SV=2	99	0
IVTLMREFW	0	9	sp|P42345|MTOR_HUMAN	Serine/threonine-protein kinase mTOR OS=Homo sapiens GN=MTOR PE=1 SV=1	99	0
IVYPGIAVF	0	9	sp|O95807|TM50A_HUMAN	Transmembrane protein 50A OS=Homo sapiens GN=TMEM50A PE=1 SV=1	99	0
IVYRLPWTW	0	9	sp|Q53TN4|CYBR1_HUMAN	Cytochrome b reductase 1 OS=Homo sapiens GN=CYBRD1 PE=1 SV=1	99	0
KAAELSIKF	0	9	sp|Q9UG01|IF172_HUMAN	Intraflagellar transport protein 172 homolog OS=Homo sapiens GN=IFT172 PE=1 SV=2	96	0
KAASLKSNY	0	9	sp|P36578|RL4_HUMAN	60S ribosomal protein L4 OS=Homo sapiens GN=RPL4 PE=1 SV=5	99	0
KAASVRPVL	0	9	sp|Q9H269|VPS16_HUMAN	Vacuolar protein sorting-associated protein 16 homolog OS=Homo sapiens GN=VPS16 PE=1 SV=2	97.7	0
KAAVLLHLL	0	9	sp|Q8TDD1|DDX54_HUMAN	ATP-dependent RNA helicase DDX54 OS=Homo sapiens GN=DDX54 PE=1 SV=2	99	0
KAAVMVHQL	0	9	sp|P35222|CTNB1_HUMAN	Catenin beta-1 OS=Homo sapiens GN=CTNNB1 PE=1 SV=1	99	0
KACTIAIRY	0	9	sp|Q15067|ACOX1_HUMAN	Peroxisomal acyl-coenzyme A oxidase 1 OS=Homo sapiens GN=ACOX1 PE=1 SV=3	99	0
KAFPFHIIF	0	9	sp|Q02153|GCYB1_HUMAN	Guanylate cyclase soluble subunit beta-1 OS=Homo sapiens GN=GUCY1B3 PE=1 SV=1	99	0
KAIATTVTY	0	9	sp|O43808|PM34_HUMAN	Peroxisomal membrane protein PMP34 OS=Homo sapiens GN=SLC25A17 PE=1 SV=1	99	0
KAIETQPNF	0	9	sp|O15294|OGT1_HUMAN	UDP-N-acetylglucosamine--peptide N-acetylglucosaminyltransferase 110 kDa subunit OS=Homo sapiens GN=OGT PE=1 SV=3	98.8	0
KAIKELEEW	0	9	sp|P09496|CLCA_HUMAN	Clathrin light chain A OS=Homo sapiens GN=CLTA PE=1 SV=1	96.4	0
KAKDLILRF	0	9	sp|Q9Y2H1|ST38L_HUMAN; sp|Q15208|STK38_HUMAN	Serine/threonine-protein kinase 38-like OS=Homo sapiens GN=STK38L PE=1 SV=3; Serine/threonine-protein kinase 38 OS=Homo sapiens GN=STK38 PE=1 SV=1	99	0
KALEENNNF	0	9	sp|Q9NZ72|STMN3_HUMAN; sp|Q93045|STMN2_HUMAN	Stathmin-3 OS=Homo sapiens GN=STMN3 PE=1 SV=3; Stathmin-2 OS=Homo sapiens GN=STMN2 PE=1 SV=3	99	0
KALEYVFKF	0	9	sp|Q92608|DOCK2_HUMAN	Dedicator of cytokinesis protein 2 OS=Homo sapiens GN=DOCK2 PE=1 SV=2	97.8	0
KALKGQFNF	0	9	sp|Q9BZX2|UCK2_HUMAN	Uridine-cytidine kinase 2 OS=Homo sapiens GN=UCK2 PE=1 SV=1	99	0
KALQAQVQY	0	9	sp|Q6UVJ0|SAS6_HUMAN	Spindle assembly abnormal protein 6 homolog OS=Homo sapiens GN=SASS6 PE=1 SV=1	99	0
KALQVMTDF	0	9	sp|Q10567|AP1B1_HUMAN	AP-1 complex subunit beta-1 OS=Homo sapiens GN=AP1B1 PE=1 SV=2	99	0
KALQVMTDF	Oxidation(M)@6	9	sp|Q10567|AP1B1_HUMAN	AP-1 complex subunit beta-1 OS=Homo sapiens GN=AP1B1 PE=1 SV=2	99	0
KALRLLVEL	0	9	sp|Q8TCU6|PREX1_HUMAN	Phosphatidylinositol 3,4,5-trisphosphate-dependent Rac exchanger 1 protein OS=Homo sapiens GN=PREX1 PE=1 SV=3	98.2	0
KALSIILHL	0	9	sp|Q96JP0|FEM1C_HUMAN	Protein fem-1 homolog C OS=Homo sapiens GN=FEM1C PE=1 SV=1	98.6	0
KALSMPEKW	0	9	sp|Q9Y3I1|FBX7_HUMAN	F-box only protein 7 OS=Homo sapiens GN=FBXO7 PE=1 SV=1	99	0
KAMGIMNSF	0	9	sp|Q99880|H2B1L_HUMAN; sp|Q99879|H2B1M_HUMAN; sp|Q99877|H2B1N_HUMAN; sp|Q93079|H2B1H_HUMAN; sp|Q8N257|H2B3B_HUMAN; sp|Q6DRA6|H2B2D_HUMAN; sp|Q6DN03|H2B2C_HUMAN; sp|Q5QNW6|H2B2F_HUMAN; sp|Q16778|H2B2E_HUMAN; sp|P62807|H2B1C_HUMAN; sp|P58876|H2B1D_HUMAN; sp|P57053|H2BFS_HUMAN; sp|P33778|H2B1B_HUMAN; sp|P23527|H2B1O_HUMAN; sp|P06899|H2B1J_HUMAN; sp|O60814|H2B1K_HUMAN	Histone H2B type 1-L OS=Homo sapiens GN=HIST1H2BL PE=1 SV=3; Histone H2B type 1-M OS=Homo sapiens GN=HIST1H2BM PE=1 SV=3; Histone H2B type 1-N OS=Homo sapiens GN=HIST1H2BN PE=1 SV=3; Histone H2B type 1-H OS=Homo sapiens GN=HIST1H2BH PE=1 SV=3; Histone H2B type 3-B OS=Homo sapiens GN=HIST3H2BB PE=1 SV=3; Putative histone H2B type 2-D OS=Homo sapiens GN=HIST2H2BD PE=5 SV=3; Putative histone H2B typ…	99	0
KAMGIMNSF	Oxidation(M)@6	9	sp|Q99880|H2B1L_HUMAN; sp|Q99879|H2B1M_HUMAN; sp|Q99877|H2B1N_HUMAN; sp|Q93079|H2B1H_HUMAN; sp|Q8N257|H2B3B_HUMAN; sp|Q6DRA6|H2B2D_HUMAN; sp|Q6DN03|H2B2C_HUMAN; sp|Q5QNW6|H2B2F_HUMAN; sp|Q16778|H2B2E_HUMAN; sp|P62807|H2B1C_HUMAN; sp|P58876|H2B1D_HUMAN; sp|P57053|H2BFS_HUMAN; sp|P33778|H2B1B_HUMAN; sp|P23527|H2B1O_HUMAN; sp|P06899|H2B1J_HUMAN; sp|O60814|H2B1K_HUMAN	Histone H2B type 1-L OS=Homo sapiens GN=HIST1H2BL PE=1 SV=3; Histone H2B type 1-M OS=Homo sapiens GN=HIST1H2BM PE=1 SV=3; Histone H2B type 1-N OS=Homo sapiens GN=HIST1H2BN PE=1 SV=3; Histone H2B type 1-H OS=Homo sapiens GN=HIST1H2BH PE=1 SV=3; Histone H2B type 3-B OS=Homo sapiens GN=HIST3H2BB PE=1 SV=3; Putative histone H2B type 2-D OS=Homo sapiens GN=HIST2H2BD PE=5 SV=3; Putative histone H2B typ…	96.9	0
KANDLDVRW	0	9	sp|P19484|TFEB_HUMAN	Transcription factor EB OS=Homo sapiens GN=TFEB PE=1 SV=3	97.7	0
KAPATLFTF	0	9	sp|O94886|CSCL1_HUMAN	CSC1-like protein 1 OS=Homo sapiens GN=TMEM63A PE=1 SV=3	99	0
KAPSVASSW	0	9	sp|Q9HB19|PKHA2_HUMAN	Pleckstrin homology domain-containing family A member 2 OS=Homo sapiens GN=PLEKHA2 PE=1 SV=2	97.1	0
KASDAFHFF	0	9	sp|O75153|CLU_HUMAN	Clustered mitochondria protein homolog OS=Homo sapiens GN=CLUH PE=1 SV=2	99	0
KASNLLLGF	0	9	sp|Q92673|SORL_HUMAN	Sortilin-related receptor OS=Homo sapiens GN=SORL1 PE=1 SV=2	99	0
KATMLFFHF	0	9	sp|P52630|STAT2_HUMAN	Signal transducer and activator of transcription 2 OS=Homo sapiens GN=STAT2 PE=1 SV=1	97.9	0
KATYFSEKW	0	9	sp|Q86VX2|COMD7_HUMAN	COMM domain-containing protein 7 OS=Homo sapiens GN=COMMD7 PE=1 SV=2	98.9	0
KAVETVHNL	0	9	sp|Q8IXH7|NELFD_HUMAN	Negative elongation factor C/D OS=Homo sapiens GN=NELFCD PE=1 SV=2	99	0
KAVEVHVLL	0	9	sp|Q92888|ARHG1_HUMAN	Rho guanine nucleotide exchange factor 1 OS=Homo sapiens GN=ARHGEF1 PE=1 SV=2	99	0
KAVFLVPKW	0	9	sp|Q9H2M9|RBGPR_HUMAN	Rab3 GTPase-activating protein non-catalytic subunit OS=Homo sapiens GN=RAB3GAP2 PE=1 SV=1	99	0
KAVSLFLCY	0	9	sp|P09912|IFI6_HUMAN	Interferon alpha-inducible protein 6 OS=Homo sapiens GN=IFI6 PE=2 SV=2	99	0
KAYFILDEF	0	9	sp|Q96PC3|AP1S3_HUMAN; sp|P61966|AP1S1_HUMAN; sp|P56377|AP1S2_HUMAN	AP-1 complex subunit sigma-3 OS=Homo sapiens GN=AP1S3 PE=1 SV=1; AP-1 complex subunit sigma-1A OS=Homo sapiens GN=AP1S1 PE=1 SV=1; AP-1 complex subunit sigma-2 OS=Homo sapiens GN=AP1S2 PE=1 SV=1	96.6	0
KAYSEAHEI	0	9	sp|P61981|1433G_HUMAN	14-3-3 protein gamma OS=Homo sapiens GN=YWHAG PE=1 SV=2	99	0
KCAQIEAKF	0	9	sp|P55209|NP1L1_HUMAN	Nucleosome assembly protein 1-like 1 OS=Homo sapiens GN=NAP1L1 PE=1 SV=1	99	0
KCVEVVKTF	0	9	sp|Q92769|HDAC2_HUMAN	Histone deacetylase 2 OS=Homo sapiens GN=HDAC2 PE=1 SV=2	99	0
KGFGDHIHW	0	9	sp|O95881|TXD12_HUMAN	Thioredoxin domain-containing protein 12 OS=Homo sapiens GN=TXNDC12 PE=1 SV=1	97.6	0
KIADLCHTF	0	9	sp|Q14232|EI2BA_HUMAN	Translation initiation factor eIF-2B subunit alpha OS=Homo sapiens GN=EIF2B1 PE=1 SV=1	99	0
KIIFIDSTW	0	9	sp|Q8N5C7|DTWD1_HUMAN	DTW domain-containing protein 1 OS=Homo sapiens GN=DTWD1 PE=1 SV=1	95.9	0
KIIHDFPQF	0	9	sp|P35244|RFA3_HUMAN	Replication protein A 14 kDa subunit OS=Homo sapiens GN=RPA3 PE=1 SV=1	99	0
KIIPLVVKF	0	9	sp|Q86VP6|CAND1_HUMAN	Cullin-associated NEDD8-dissociated protein 1 OS=Homo sapiens GN=CAND1 PE=1 SV=2	99	0
KIKVDNHLF	0	9	sp|P78356|PI42B_HUMAN; sp|P48426|PI42A_HUMAN	Phosphatidylinositol 5-phosphate 4-kinase type-2 beta OS=Homo sapiens GN=PIP4K2B PE=1 SV=1; Phosphatidylinositol 5-phosphate 4-kinase type-2 alpha OS=Homo sapiens GN=PIP4K2A PE=1 SV=2	95.9	0
KILEENPKF	0	9	sp|Q8NG31|KNL1_HUMAN	Kinetochore scaffold 1 OS=Homo sapiens GN=KNL1 PE=1 SV=3	99	0
KILGKFYSW	0	9	sp|Q86UB9|TM135_HUMAN	Transmembrane protein 135 OS=Homo sapiens GN=TMEM135 PE=2 SV=2	99	0
KILPFSPEF	0	9	sp|Q13395|TARB1_HUMAN	Probable methyltransferase TARBP1 OS=Homo sapiens GN=TARBP1 PE=1 SV=1	97.7	0
KILQELYQF	0	9	sp|Q49AR2|CE022_HUMAN	UPF0489 protein C5orf22 OS=Homo sapiens GN=C5orf22 PE=1 SV=2	95.8	0
KIWTSEHVF	0	9	sp|Q9Y3B1|PLD3B_HUMAN	PRELI domain containing protein 3B OS=Homo sapiens GN=PRELID3B PE=2 SV=2	99	0
KLAYMPHTF	0	9	sp|O15294|OGT1_HUMAN	UDP-N-acetylglucosamine--peptide N-acetylglucosaminyltransferase 110 kDa subunit OS=Homo sapiens GN=OGT PE=1 SV=3	99	0
KLIEFLSKF	0	9	sp|Q9Y376|CAB39_HUMAN	Calcium-binding protein 39 OS=Homo sapiens GN=CAB39 PE=1 SV=1	99	0
KLKPLLEKW	0	9	sp|Q9UKI9|PO2F3_HUMAN; sp|P14859|PO2F1_HUMAN; sp|P09086|PO2F2_HUMAN	POU domain, class 2, transcription factor 3 OS=Homo sapiens GN=POU2F3 PE=2 SV=3; POU domain, class 2, transcription factor 1 OS=Homo sapiens GN=POU2F1 PE=1 SV=2; POU domain, class 2, transcription factor 2 OS=Homo sapiens GN=POU2F2 PE=1 SV=3	99	0
KLYPLEIVF	0	9	sp|Q9NQT5|EXOS3_HUMAN	Exosome complex component RRP40 OS=Homo sapiens GN=EXOSC3 PE=1 SV=3	99	0
KLYPWIHQF	0	9	sp|Q8N4J0|CARME_HUMAN	Carnosine N-methyltransferase OS=Homo sapiens GN=CARNMT1 PE=1 SV=1	96.8	0
KMYVPALIF	0	9	sp|P11388|TOP2A_HUMAN	DNA topoisomerase 2-alpha OS=Homo sapiens GN=TOP2A PE=1 SV=3	99	0
KNAELKFNF	0	9	sp|Q92499|DDX1_HUMAN	ATP-dependent RNA helicase DDX1 OS=Homo sapiens GN=DDX1 PE=1 SV=2	99	0
KQFFLQFHF	0	9	sp|Q15428|SF3A2_HUMAN	Splicing factor 3A subunit 2 OS=Homo sapiens GN=SF3A2 PE=1 SV=2	99	0
KQFPTAFEF	0	9	sp|Q13496|MTM1_HUMAN	Myotubularin OS=Homo sapiens GN=MTM1 PE=1 SV=2	99	0
KSAPSSPTL	0	9	sp|Q9GZM8|NDEL1_HUMAN	Nuclear distribution protein nudE-like 1 OS=Homo sapiens GN=NDEL1 PE=1 SV=1	99	0
KSAQDVQKF	0	9	sp|Q15047|SETB1_HUMAN	Histone-lysine N-methyltransferase SETDB1 OS=Homo sapiens GN=SETDB1 PE=1 SV=1	99	0
KSAVSPSTF	0	9	sp|P50851|LRBA_HUMAN	Lipopolysaccharide-responsive and beige-like anchor protein OS=Homo sapiens GN=LRBA PE=1 SV=4	97.2	0
KSCEKIHFI	0	9	sp|P40306|PSB10_HUMAN	Proteasome subunit beta type-10 OS=Homo sapiens GN=PSMB10 PE=1 SV=1	99	0
KSCQSFISW	0	9	sp|P14921|ETS1_HUMAN	Protein C-ets-1 OS=Homo sapiens GN=ETS1 PE=1 SV=1	95.8	0
KSCVIVLRI	0	9	sp|Q96SI9|STRBP_HUMAN	Spermatid perinuclear RNA-binding protein OS=Homo sapiens GN=STRBP PE=1 SV=1	98.5	0
KSDQALHSF	0	9	sp|O60449|LY75_HUMAN	Lymphocyte antigen 75 OS=Homo sapiens GN=LY75 PE=1 SV=3	99	0
KSDVHLNFY	0	9	sp|Q14527|HLTF_HUMAN	Helicase-like transcription factor OS=Homo sapiens GN=HLTF PE=1 SV=2	97.4	0
KSEEIEITF	0	9	sp|Q14320|FA50A_HUMAN	Protein FAM50A OS=Homo sapiens GN=FAM50A PE=1 SV=2	96.7	0
KSFDFHFGF	0	9	sp|Q13432|U119A_HUMAN	Protein unc-119 homolog A OS=Homo sapiens GN=UNC119 PE=1 SV=1	99	0
KSFDNIKNW	0	9	sp|Q92930|RAB8B_HUMAN	Ras-related protein Rab-8B OS=Homo sapiens GN=RAB8B PE=1 SV=2	97.5	0
KSFNSVHLL	0	9	sp|Q9BY84|DUS16_HUMAN	Dual specificity protein phosphatase 16 OS=Homo sapiens GN=DUSP16 PE=1 SV=1	96.8	0
KSFPGGKEY	0	9	sp|Q9BXS5|AP1M1_HUMAN; sp|Q9Y6Q5|AP1M2_HUMAN	AP-1 complex subunit mu-1 OS=Homo sapiens GN=AP1M1 PE=1 SV=3; AP-1 complex subunit mu-2 OS=Homo sapiens GN=AP1M2 PE=1 SV=4	97.4	0
KSFPSIFKF	0	9	sp|Q8WUF8|F172A_HUMAN	Protein FAM172A OS=Homo sapiens GN=FAM172A PE=2 SV=1	97.8	0
KSFSFVRVI	0	9	sp|Q9BVK2|ALG8_HUMAN	Probable dolichyl pyrophosphate Glc1Man9GlcNAc2 alpha-1,3-glucosyltransferase OS=Homo sapiens GN=ALG8 PE=1 SV=2	98.7	0
KSFVKVYNY	0	9	sp|P61353|RL27_HUMAN	60S ribosomal protein L27 OS=Homo sapiens GN=RPL27 PE=1 SV=2	99	0
KSGSPVATF	0	9	sp|Q9BQ67|GRWD1_HUMAN	Glutamate-rich WD repeat-containing protein 1 OS=Homo sapiens GN=GRWD1 PE=1 SV=1	99	0
KSHIFFWTW	0	9	sp|Q9HC35|EMAL4_HUMAN	Echinoderm microtubule-associated protein-like 4 OS=Homo sapiens GN=EML4 PE=1 SV=3	99	0
KSIDDTSNF	0	9	sp|Q9Y2H1|ST38L_HUMAN; sp|Q15208|STK38_HUMAN	Serine/threonine-protein kinase 38-like OS=Homo sapiens GN=STK38L PE=1 SV=3; Serine/threonine-protein kinase 38 OS=Homo sapiens GN=STK38 PE=1 SV=1	96.8	0
KSIGHQWYW	0	9	sp|P00403|COX2_HUMAN	Cytochrome c oxidase subunit 2 OS=Homo sapiens GN=MT-CO2 PE=1 SV=1	99	0
KSIHIVVTM	0	9	sp|Q13291|SLAF1_HUMAN	Signaling lymphocytic activation molecule OS=Homo sapiens GN=SLAMF1 PE=1 SV=1	97.9	0
KSIVIMVHI	0	9	sp|Q13371|PHLP_HUMAN	Phosducin-like protein OS=Homo sapiens GN=PDCL PE=1 SV=3	98.5	0
KSKLDWESF	0	9	sp|Q9UEE9|CFDP1_HUMAN	Craniofacial development protein 1 OS=Homo sapiens GN=CFDP1 PE=1 SV=1	99	0
KSKNILFVI	0	9	sp|E9PAV3|NACAM_HUMAN; sp|Q13765|NACA_HUMAN	Nascent polypeptide-associated complex subunit alpha, muscle-specific form OS=Homo sapiens GN=NACA PE=1 SV=1; Nascent polypeptide-associated complex subunit alpha OS=Homo sapiens GN=NACA PE=1 SV=1	96.9	0
KSLEEIYLF	0	9	sp|P15880|RS2_HUMAN	40S ribosomal protein S2 OS=Homo sapiens GN=RPS2 PE=1 SV=2	98.5	0
KSLGVTTKF	0	9	sp|Q5VWZ2|LYPL1_HUMAN	Lysophospholipase-like protein 1 OS=Homo sapiens GN=LYPLAL1 PE=1 SV=3	99	0
KSLSEYNNF	0	9	sp|P24928|RPB1_HUMAN	DNA-directed RNA polymerase II subunit RPB1 OS=Homo sapiens GN=POLR2A PE=1 SV=2	98.5	0
KSMETKVQF	0	9	sp|Q15782|CH3L2_HUMAN	Chitinase-3-like protein 2 OS=Homo sapiens GN=CHI3L2 PE=1 SV=1	99	0
KSMETKVQF	Oxidation(M)@3	9	sp|Q15782|CH3L2_HUMAN	Chitinase-3-like protein 2 OS=Homo sapiens GN=CHI3L2 PE=1 SV=1	99	0
KSNELFTTF	0	9	sp|Q9NUQ3|TXLNG_HUMAN	Gamma-taxilin OS=Homo sapiens GN=TXLNG PE=1 SV=2	99	0
KSSDIAKTF	0	9	sp|P13797|PLST_HUMAN	Plastin-3 OS=Homo sapiens GN=PLS3 PE=1 SV=4	99	0
KSSDVYVSY	0	9	sp|Q92673|SORL_HUMAN	Sortilin-related receptor OS=Homo sapiens GN=SORL1 PE=1 SV=2	98.7	0
KSSEVFTTF	0	9	sp|P40222|TXLNA_HUMAN	Alpha-taxilin OS=Homo sapiens GN=TXLNA PE=1 SV=3	99	0
KSSKIMESF	0	9	sp|P05023|AT1A1_HUMAN	Sodium/potassium-transporting ATPase subunit alpha-1 OS=Homo sapiens GN=ATP1A1 PE=1 SV=1	99	0
KSTDVAKTF	0	9	sp|P13796|PLSL_HUMAN	Plastin-2 OS=Homo sapiens GN=LCP1 PE=1 SV=6	99	0
KSVEQYYGW	0	9	sp|Q9ULM3|YETS2_HUMAN	YEATS domain-containing protein 2 OS=Homo sapiens GN=YEATS2 PE=1 SV=2	99	0
KSVKVFAEY	0	9	sp|Q9H583|HEAT1_HUMAN	HEAT repeat-containing protein 1 OS=Homo sapiens GN=HEATR1 PE=1 SV=3	99	0
KSVKYTVNF	0	9	sp|Q86X55|CARM1_HUMAN	Histone-arginine methyltransferase CARM1 OS=Homo sapiens GN=CARM1 PE=1 SV=3	99	0
KSVTAFFKW	0	9	sp|Q04637|IF4G1_HUMAN	Eukaryotic translation initiation factor 4 gamma 1 OS=Homo sapiens GN=EIF4G1 PE=1 SV=4	99	0
KSYKDPATL	0	9	sp|Q14526|HIC1_HUMAN	Hypermethylated in cancer 1 protein OS=Homo sapiens GN=HIC1 PE=1 SV=5	99	0
KSYLGSEAD	0	9	sp|Q14680|MELK_HUMAN	Maternal embryonic leucine zipper kinase OS=Homo sapiens GN=MELK PE=1 SV=3	99	0
KSYSKAFTL	0	9	sp|P09543|CN37_HUMAN	2',3'-cyclic-nucleotide 3'-phosphodiesterase OS=Homo sapiens GN=CNP PE=1 SV=2	98.3	0
KTAEDMNLF	0	9	sp|O95864|FADS2_HUMAN	Fatty acid desaturase 2 OS=Homo sapiens GN=FADS2 PE=1 SV=1	99	0
KTAEDMNLF	Ammonia-loss(N)@7	9	sp|O95864|FADS2_HUMAN	Fatty acid desaturase 2 OS=Homo sapiens GN=FADS2 PE=1 SV=1	98.8	0
KTAEELMNF	0	9	sp|P50990|TCPQ_HUMAN	T-complex protein 1 subunit theta OS=Homo sapiens GN=CCT8 PE=1 SV=4	97.1	0
KTAEELMNF	Oxidation(M)@7	9	sp|P50990|TCPQ_HUMAN	T-complex protein 1 subunit theta OS=Homo sapiens GN=CCT8 PE=1 SV=4	98.5	0
KTAPFDSRF	0	9	sp|P14854|CX6B1_HUMAN	Cytochrome c oxidase subunit 6B1 OS=Homo sapiens GN=COX6B1 PE=1 SV=2	99	0
KTDKTLVLL	0	9	sp|P07737|PROF1_HUMAN	Profilin-1 OS=Homo sapiens GN=PFN1 PE=1 SV=2	95.7	0
KTDPSVRPM	0	9	sp|Q9NX40|OCAD1_HUMAN	OCIA domain-containing protein 1 OS=Homo sapiens GN=OCIAD1 PE=1 SV=1	98.6	0
KTEDEHFEF	0	9	sp|Q9ULW0|TPX2_HUMAN	Targeting protein for Xklp2 OS=Homo sapiens GN=TPX2 PE=1 SV=2	99	0
KTFARYLSF	0	9	sp|P49736|MCM2_HUMAN	DNA replication licensing factor MCM2 OS=Homo sapiens GN=MCM2 PE=1 SV=4	99	0
KTFEDKVTF	0	9	sp|O00534|VMA5A_HUMAN	von Willebrand factor A domain-containing protein 5A OS=Homo sapiens GN=VWA5A PE=2 SV=2	99	0
KTFLEKLKF	0	9	sp|P30419|NMT1_HUMAN; sp|O60551|NMT2_HUMAN	Glycylpeptide N-tetradecanoyltransferase 1 OS=Homo sapiens GN=NMT1 PE=1 SV=2; Glycylpeptide N-tetradecanoyltransferase 2 OS=Homo sapiens GN=NMT2 PE=1 SV=1	97.2	0
KTFPFHFMF	0	9	sp|Q02108|GCYA3_HUMAN	Guanylate cyclase soluble subunit alpha-3 OS=Homo sapiens GN=GUCY1A3 PE=1 SV=2	95.5	0
KTFPYQHRY	0	9	sp|Q8NI27|THOC2_HUMAN	THO complex subunit 2 OS=Homo sapiens GN=THOC2 PE=1 SV=2	99	0
KTFQGKPIM	0	9	sp|Q71RC2|LARP4_HUMAN	La-related protein 4 OS=Homo sapiens GN=LARP4 PE=1 SV=3	99	0
KTFTTQETI	0	9	sp|P06744|G6PI_HUMAN	Glucose-6-phosphate isomerase OS=Homo sapiens GN=GPI PE=1 SV=4	98.5	0
KTFVQKQTL	0	9	sp|Q8N1W2|ZN710_HUMAN	Zinc finger protein 710 OS=Homo sapiens GN=ZNF710 PE=1 SV=2	99	0
KTIDAMDTW	0	9	sp|Q9H6S0|YTDC2_HUMAN	Probable ATP-dependent RNA helicase YTHDC2 OS=Homo sapiens GN=YTHDC2 PE=1 SV=2	99	0
KTIETSPSL	0	9	sp|Q9NVI1|FANCI_HUMAN	Fanconi anemia group I protein OS=Homo sapiens GN=FANCI PE=1 SV=4	99	0
KTIKLWNTL	0	9	sp|P63244|RACK1_HUMAN	Receptor of activated protein C kinase 1 OS=Homo sapiens GN=RACK1 PE=1 SV=3	99	0
KTILPLINF	0	9	sp|P16885|PLCG2_HUMAN	1-phosphatidylinositol 4,5-bisphosphate phosphodiesterase gamma-2 OS=Homo sapiens GN=PLCG2 PE=1 SV=4	99	0
KTISNGFGF	0	9	sp|P04049|RAF1_HUMAN	RAF proto-oncogene serine/threonine-protein kinase OS=Homo sapiens GN=RAF1 PE=1 SV=1	95.9	0
KTISNGFGF	Deamidated(N)@5	9	sp|P04049|RAF1_HUMAN	RAF proto-oncogene serine/threonine-protein kinase OS=Homo sapiens GN=RAF1 PE=1 SV=1	97.5	0
KTKEIEQVY	0	9	sp|Q8NEY8|PPHLN_HUMAN	Periphilin-1 OS=Homo sapiens GN=PPHLN1 PE=1 SV=2	97.7	0
KTKIDIIRM	0	9	sp|Q16512|PKN1_HUMAN	Serine/threonine-protein kinase N1 OS=Homo sapiens GN=PKN1 PE=1 SV=2	98.5	0
KTKVEPYSL	0	9	sp|Q96T88|UHRF1_HUMAN	E3 ubiquitin-protein ligase UHRF1 OS=Homo sapiens GN=UHRF1 PE=1 SV=1	98.3	0
KTLELPHVF	0	9	sp|O43913|ORC5_HUMAN	Origin recognition complex subunit 5 OS=Homo sapiens GN=ORC5 PE=1 SV=1	99	0
KTLPDILTF	0	9	sp|Q13569|TDG_HUMAN	G/T mismatch-specific thymine DNA glycosylase OS=Homo sapiens GN=TDG PE=1 SV=2	99	0
KTLPVAFKV	0	9	sp|Q13761|RUNX3_HUMAN; sp|Q13950|RUNX2_HUMAN	Runt-related transcription factor 3 OS=Homo sapiens GN=RUNX3 PE=1 SV=2; Runt-related transcription factor 2 OS=Homo sapiens GN=RUNX2 PE=1 SV=2	99	0
KTLSHPQQM	0	9	sp|Q9Y490|TLN1_HUMAN	Talin-1 OS=Homo sapiens GN=TLN1 PE=1 SV=3	99	0
KTNVPVKLF	0	9	sp|Q9UKM9|RALY_HUMAN	RNA-binding protein Raly OS=Homo sapiens GN=RALY PE=1 SV=1	96.2	0
KTPPPVLIF	0	9	sp|Q9UJV9|DDX41_HUMAN	Probable ATP-dependent RNA helicase DDX41 OS=Homo sapiens GN=DDX41 PE=1 SV=2	96.6	0
KTQEKIWEF	0	9	sp|Q7Z2Z2|EFL1_HUMAN	Elongation factor-like GTPase 1 OS=Homo sapiens GN=EFL1 PE=1 SV=2	99	0
KTRQIISTI	0	9	sp|P37268|FDFT_HUMAN	Squalene synthase OS=Homo sapiens GN=FDFT1 PE=1 SV=1	99	0
KTTECSNTF	0	9	sp|Q2TAY7|SMU1_HUMAN	WD40 repeat-containing protein SMU1 OS=Homo sapiens GN=SMU1 PE=1 SV=2	96.2	0
KTTTIAVEV	0	9	sp|Q00341|VIGLN_HUMAN	Vigilin OS=Homo sapiens GN=HDLBP PE=1 SV=2	97.5	0
KTVDKFNEW	0	9	sp|P0DI82|TPC2B_HUMAN; sp|P0DI81|TPC2A_HUMAN	Trafficking protein particle complex subunit 2B OS=Homo sapiens GN=TRAPPC2B PE=1 SV=1; Trafficking protein particle complex subunit 2 OS=Homo sapiens GN=TRAPPC2 PE=1 SV=1	99	0
KTVEVKPGM	0	9	sp|Q92793|CBP_HUMAN; sp|Q09472|EP300_HUMAN	CREB-binding protein OS=Homo sapiens GN=CREBBP PE=1 SV=3; Histone acetyltransferase p300 OS=Homo sapiens GN=EP300 PE=1 SV=2	97.3	0
KTVIGCSGF	0	9	sp|P20618|PSB1_HUMAN	Proteasome subunit beta type-1 OS=Homo sapiens GN=PSMB1 PE=1 SV=2	99	0
KTVQCKVTL	0	9	sp|O43491|E41L2_HUMAN	Band 4.1-like protein 2 OS=Homo sapiens GN=EPB41L2 PE=1 SV=1	99	0
KTVRLWDMF	0	9	sp|Q15269|PWP2_HUMAN	Periodic tryptophan protein 2 homolog OS=Homo sapiens GN=PWP2 PE=2 SV=2	98.1	0
KTVVGGAMF	Oxidation(M)@8	9	sp|P13073|COX41_HUMAN	Cytochrome c oxidase subunit 4 isoform 1, mitochondrial OS=Homo sapiens GN=COX4I1 PE=1 SV=1	98	0
KTVVNKDVF	0	9	sp|P61353|RL27_HUMAN	60S ribosomal protein L27 OS=Homo sapiens GN=RPL27 PE=1 SV=2	99	0
KTYDYLFKL	0	9	sp|Q92930|RAB8B_HUMAN; sp|P61006|RAB8A_HUMAN	Ras-related protein Rab-8B OS=Homo sapiens GN=RAB8B PE=1 SV=2; Ras-related protein Rab-8A OS=Homo sapiens GN=RAB8A PE=1 SV=1	99	0
KVADPVVTF	0	9	sp|Q15029|U5S1_HUMAN	116 kDa U5 small nuclear ribonucleoprotein component OS=Homo sapiens GN=EFTUD2 PE=1 SV=1	99	0
KVAELFEKL	0	9	sp|Q9Y5X3|SNX5_HUMAN	Sorting nexin-5 OS=Homo sapiens GN=SNX5 PE=1 SV=1	99	0
KVAELVHFL	0	9	sp|P43357|MAGA3_HUMAN; sp|P43362|MAGA9_HUMAN	Melanoma-associated antigen 3 OS=Homo sapiens GN=MAGEA3 PE=1 SV=1; Melanoma-associated antigen 9 OS=Homo sapiens GN=MAGEA9 PE=1 SV=1	98.6	0
KVFSIGPVF	0	9	sp|P14868|SYDC_HUMAN	Aspartate--tRNA ligase, cytoplasmic OS=Homo sapiens GN=DARS PE=1 SV=2	98.2	0
KVIEINPYL	0	9	sp|P28074|PSB5_HUMAN; sp|P28062|PSB8_HUMAN	Proteasome subunit beta type-5 OS=Homo sapiens GN=PSMB5 PE=1 SV=3; Proteasome subunit beta type-8 OS=Homo sapiens GN=PSMB8 PE=1 SV=3	95.9	0
KVINAAHSF	0	9	sp|P49915|GUAA_HUMAN	GMP synthase [glutamine-hydrolyzing] OS=Homo sapiens GN=GMPS PE=1 SV=1	99	0
KVKELAETI	0	9	sp|O75153|CLU_HUMAN	Clustered mitochondria protein homolog OS=Homo sapiens GN=CLUH PE=1 SV=2	97.9	0
KVLDFEHFL	0	9	sp|P60660|MYL6_HUMAN	Myosin light polypeptide 6 OS=Homo sapiens GN=MYL6 PE=1 SV=2	99	0
KVLDLNPGF	0	9	sp|Q5I0X7|TTC32_HUMAN	Tetratricopeptide repeat protein 32 OS=Homo sapiens GN=TTC32 PE=1 SV=1	99	0
KVLDVSNSF	0	9	sp|P51665|PSMD7_HUMAN	26S proteasome non-ATPase regulatory subunit 7 OS=Homo sapiens GN=PSMD7 PE=1 SV=2	99	0
KVLKIHINF	0	9	sp|Q6P1X5|TAF2_HUMAN	Transcription initiation factor TFIID subunit 2 OS=Homo sapiens GN=TAF2 PE=1 SV=3	96.5	0
KVLPGDYEI	0	9	sp|Q5JPE7|NOMO2_HUMAN; sp|P69849|NOMO3_HUMAN; sp|Q15155|NOMO1_HUMAN	Nodal modulator 2 OS=Homo sapiens GN=NOMO2 PE=1 SV=1; Nodal modulator 3 OS=Homo sapiens GN=NOMO3 PE=3 SV=2; Nodal modulator 1 OS=Homo sapiens GN=NOMO1 PE=1 SV=5	97.1	0
KVLPNDPVF	0	9	sp|P51946|CCNH_HUMAN	Cyclin-H OS=Homo sapiens GN=CCNH PE=1 SV=1	99	0
KVMELLVHL	0	9	sp|Q5VYK3|ECM29_HUMAN	Proteasome-associated protein ECM29 homolog OS=Homo sapiens GN=ECM29 PE=1 SV=2	98.8	0
KVVDAKTIF	0	9	sp|Q09028|RBBP4_HUMAN	Histone-binding protein RBBP4 OS=Homo sapiens GN=RBBP4 PE=1 SV=3	99	0
KVVGKDYLL	0	9	sp|P47756|CAPZB_HUMAN	F-actin-capping protein subunit beta OS=Homo sapiens GN=CAPZB PE=1 SV=4	98.3	0
KVVNIVPVI	0	9	sp|Q9UHD8|SEPT9_HUMAN	Septin-9 OS=Homo sapiens GN=SEPT9 PE=1 SV=2	98.8	0
KVVTIIPKI	0	9	sp|Q8N2F6|ARM10_HUMAN	Armadillo repeat-containing protein 10 OS=Homo sapiens GN=ARMC10 PE=1 SV=1	95.8	0
KVWMSKYGW	0	9	sp|Q9UBQ5|EIF3K_HUMAN	Eukaryotic translation initiation factor 3 subunit K OS=Homo sapiens GN=EIF3K PE=1 SV=1	99	0
KVYNIQIRY	0	9	sp|Q13094|LCP2_HUMAN	Lymphocyte cytosolic protein 2 OS=Homo sapiens GN=LCP2 PE=1 SV=1	95.9	0
KVYQETSEM	0	9	sp|Q15773|MLF2_HUMAN	Myeloid leukemia factor 2 OS=Homo sapiens GN=MLF2 PE=1 SV=1	98.8	0
LAADLAHNF	0	9	sp|Q92504|S39A7_HUMAN	Zinc transporter SLC39A7 OS=Homo sapiens GN=SLC39A7 PE=1 SV=2	99	0
LAAILNDLF	0	9	sp|Q9BZB8|CPEB1_HUMAN	Cytoplasmic polyadenylation element-binding protein 1 OS=Homo sapiens GN=CPEB1 PE=1 SV=1	99	0
LAAKLIHTL	0	9	sp|Q9BXP5|SRRT_HUMAN	Serrate RNA effector molecule homolog OS=Homo sapiens GN=SRRT PE=1 SV=1	97.6	0
LAAKLLAKY	0	9	sp|Q01415|GALK2_HUMAN	N-acetylgalactosamine kinase OS=Homo sapiens GN=GALK2 PE=1 SV=1	99	0
LAAKLMELL	0	9	sp|P61599|NAA20_HUMAN	N-alpha-acetyltransferase 20 OS=Homo sapiens GN=NAA20 PE=1 SV=1	99	0
LAAKVVQMF	0	9	sp|Q969F9|HPS3_HUMAN	Hermansky-Pudlak syndrome 3 protein OS=Homo sapiens GN=HPS3 PE=1 SV=1	99	0
LAAQTMQQI	0	9	sp|Q8IWZ3|ANKH1_HUMAN	Ankyrin repeat and KH domain-containing protein 1 OS=Homo sapiens GN=ANKHD1 PE=1 SV=1	96.6	0
LAASVISKW	0	9	sp|Q8NEW0|ZNT7_HUMAN	Zinc transporter 7 OS=Homo sapiens GN=SLC30A7 PE=2 SV=1	99	0
LACGPMVKW	0	9	sp|Q14204|DYHC1_HUMAN	Cytoplasmic dynein 1 heavy chain 1 OS=Homo sapiens GN=DYNC1H1 PE=1 SV=5	96.2	0
LADRLLHQF	0	9	sp|Q9UJX6|ANC2_HUMAN	Anaphase-promoting complex subunit 2 OS=Homo sapiens GN=ANAPC2 PE=1 SV=1	99	0
LAGPVAEYL	0	9	sp|Q01518|CAP1_HUMAN	Adenylyl cyclase-associated protein 1 OS=Homo sapiens GN=CAP1 PE=1 SV=5	97.4	0
LAHAIRLLL	0	9	sp|Q03013|GSTM4_HUMAN; sp|P46439|GSTM5_HUMAN; sp|P09488|GSTM1_HUMAN; sp|P21266|GSTM3_HUMAN	Glutathione S-transferase Mu 4 OS=Homo sapiens GN=GSTM4 PE=1 SV=3; Glutathione S-transferase Mu 5 OS=Homo sapiens GN=GSTM5 PE=1 SV=3; Glutathione S-transferase Mu 1 OS=Homo sapiens GN=GSTM1 PE=1 SV=3; Glutathione S-transferase Mu 3 OS=Homo sapiens GN=GSTM3 PE=1 SV=3	99	0
LAHLLGEKW	0	9	sp|Q9Y2Q3|GSTK1_HUMAN	Glutathione S-transferase kappa 1 OS=Homo sapiens GN=GSTK1 PE=1 SV=3	98.8	0
LAHRVETKM	0	9	sp|Q9BZE4|NOG1_HUMAN	Nucleolar GTP-binding protein 1 OS=Homo sapiens GN=GTPBP4 PE=1 SV=3	99	0
LALEQPFQF	0	9	sp|Q96HI0|SENP5_HUMAN	Sentrin-specific protease 5 OS=Homo sapiens GN=SENP5 PE=1 SV=3	99	0
LALFNPDVC	Glutathione(C)@9	9	sp|O00483|NDUA4_HUMAN	Cytochrome c oxidase subunit NDUFA4 OS=Homo sapiens GN=NDUFA4 PE=1 SV=1	99	0
LALPAIAVI	0	9	sp|P20591|MX1_HUMAN	Interferon-induced GTP-binding protein Mx1 OS=Homo sapiens GN=MX1 PE=1 SV=4	99	0
LALVKPEVW	0	9	sp|Q9UL46|PSME2_HUMAN	Proteasome activator complex subunit 2 OS=Homo sapiens GN=PSME2 PE=1 SV=4	99	0
LANKLYERW	0	9	sp|A2VDJ0|T131L_HUMAN	Transmembrane protein 131-like OS=Homo sapiens GN=TMEM131L PE=1 SV=2	99	0
LANKTPHTW	Deamidated(N)@3	9	sp|Q9NVH2|INT7_HUMAN	Integrator complex subunit 7 OS=Homo sapiens GN=INTS7 PE=1 SV=1	95.9	0
LANSSTTTL	0	9	sp|Q5JSZ5|PRC2B_HUMAN	Protein PRRC2B OS=Homo sapiens GN=PRRC2B PE=1 SV=2	99	0
LASKEIHQF	0	9	sp|Q01082|SPTB2_HUMAN	Spectrin beta chain, non-erythrocytic 1 OS=Homo sapiens GN=SPTBN1 PE=1 SV=2	99	0
LASPIYTHF	0	9	sp|Q9Y2L1|RRP44_HUMAN	Exosome complex exonuclease RRP44 OS=Homo sapiens GN=DIS3 PE=1 SV=2	99	0
LATKILHLL	0	9	sp|Q9UBF2|COPG2_HUMAN	Coatomer subunit gamma-2 OS=Homo sapiens GN=COPG2 PE=1 SV=1	98.7	0
LAVPFCVNF	0	9	sp|Q9Y266|NUDC_HUMAN	Nuclear migration protein nudC OS=Homo sapiens GN=NUDC PE=1 SV=1	99	0
LAYPQQAMW	0	9	sp|Q13535|ATR_HUMAN	Serine/threonine-protein kinase ATR OS=Homo sapiens GN=ATR PE=1 SV=3	96.1	0
LCLDRWFTL	0	9	sp|Q9BSJ8|ESYT1_HUMAN	Extended synaptotagmin-1 OS=Homo sapiens GN=ESYT1 PE=1 SV=1	99	0
LERMKKFVF	Oxidation(M)@4	9	sp|Q6IE36|OVOS2_HUMAN	Ovostatin homolog 2 OS=Homo sapiens GN=OVOS2 PE=2 SV=2	99	0
LGRVSFELF	0	9	sp|P62937|PPIA_HUMAN	Peptidyl-prolyl cis-trans isomerase A OS=Homo sapiens GN=PPIA PE=1 SV=2	98.1	0
LGTQLLYKF	0	9	sp|Q9UBU8|MO4L1_HUMAN; sp|Q15014|MO4L2_HUMAN	Mortality factor 4-like protein 1 OS=Homo sapiens GN=MORF4L1 PE=1 SV=2; Mortality factor 4-like protein 2 OS=Homo sapiens GN=MORF4L2 PE=1 SV=1	99	0
LHSKLTDTL	0	9	sp|Q86UP2|KTN1_HUMAN	Kinectin OS=Homo sapiens GN=KTN1 PE=1 SV=1	95.9	0
LIWKNQNSW	0	9	sp|P20700|LMNB1_HUMAN	Lamin-B1 OS=Homo sapiens GN=LMNB1 PE=1 SV=2	99	0
LKVSELVQF	0	9	sp|Q96MG7|NSE3_HUMAN	Non-structural maintenance of chromosomes element 3 homolog OS=Homo sapiens GN=NSMCE3 PE=1 SV=1	99	0
LLNPVIYTW	0	9	sp|O95136|S1PR2_HUMAN	Sphingosine 1-phosphate receptor 2 OS=Homo sapiens GN=S1PR2 PE=1 SV=2	99	0
LLSIVNPEW	0	9	sp|P50748|KNTC1_HUMAN	Kinetochore-associated protein 1 OS=Homo sapiens GN=KNTC1 PE=1 SV=1	95.4	0
LLSNVLVKF	0	9	sp|P50750|CDK9_HUMAN	Cyclin-dependent kinase 9 OS=Homo sapiens GN=CDK9 PE=1 SV=3	99	0
LQLPLHPSW	0	9	sp|Q8NEF9|SRFB1_HUMAN	Serum response factor-binding protein 1 OS=Homo sapiens GN=SRFBP1 PE=1 SV=1	99	0
LREAPRHLL	Oxidation(P)@5	9	sp|O75818|RPP40_HUMAN	Ribonuclease P protein subunit p40 OS=Homo sapiens GN=RPP40 PE=1 SV=3	97.3	0
LSAELVQHF	0	9	sp|Q6ZUJ8|BCAP_HUMAN	Phosphoinositide 3-kinase adapter protein 1 OS=Homo sapiens GN=PIK3AP1 PE=1 SV=2	99	0
LSAPFISQF	0	9	sp|P55263|ADK_HUMAN	Adenosine kinase OS=Homo sapiens GN=ADK PE=1 SV=2	98.2	0
LSAPIHTQM	Oxidation(M)@9	9	sp|Q8NG31|KNL1_HUMAN	Kinetochore scaffold 1 OS=Homo sapiens GN=KNL1 PE=1 SV=3	98.8	0
LSAQDHQTF	0	9	sp|Q8TDW4|ST7L_HUMAN; sp|Q9NRC1|ST7_HUMAN	Suppressor of tumorigenicity 7 protein-like OS=Homo sapiens GN=ST7L PE=2 SV=1; Suppressor of tumorigenicity 7 protein OS=Homo sapiens GN=ST7 PE=1 SV=1	99	0
LSAVLPSVL	0	9	sp|Q9BTE3|MCMBP_HUMAN	Mini-chromosome maintenance complex-binding protein OS=Homo sapiens GN=MCMBP PE=1 SV=2	97.5	0
LSDETKNNW	0	9	sp|P78527|PRKDC_HUMAN	DNA-dependent protein kinase catalytic subunit OS=Homo sapiens GN=PRKDC PE=1 SV=3	99	0
LSDRFLGFF	0	9	sp|Q6P2Q9|PRP8_HUMAN	Pre-mRNA-processing-splicing factor 8 OS=Homo sapiens GN=PRPF8 PE=1 SV=2	98.2	0
LSDSQLKVW	0	9	sp|Q9UBQ5|EIF3K_HUMAN	Eukaryotic translation initiation factor 3 subunit K OS=Homo sapiens GN=EIF3K PE=1 SV=1	99	0
LSEAVHWTW	0	9	sp|Q6NUQ4|TM214_HUMAN	Transmembrane protein 214 OS=Homo sapiens GN=TMEM214 PE=1 SV=2	99	0
LSEVLSWQF	0	9	sp|P42224|STAT1_HUMAN	Signal transducer and activator of transcription 1-alpha/beta OS=Homo sapiens GN=STAT1 PE=1 SV=2	99	0
LSFEQFHLF	0	9	sp|P16885|PLCG2_HUMAN	1-phosphatidylinositol 4,5-bisphosphate phosphodiesterase gamma-2 OS=Homo sapiens GN=PLCG2 PE=1 SV=4	99	0
LSFIGSHAF	0	9	sp|Q9NXN4|GDAP2_HUMAN	Ganglioside-induced differentiation-associated protein 2 OS=Homo sapiens GN=GDAP2 PE=1 SV=1	99	0
LSFLGGIRW	0	9	sp|Q5SWH9|TMM69_HUMAN	Transmembrane protein 69 OS=Homo sapiens GN=TMEM69 PE=2 SV=1	96.1	0
LSFPNLFKF	0	9	sp|O43299|AP5Z1_HUMAN	AP-5 complex subunit zeta-1 OS=Homo sapiens GN=AP5Z1 PE=1 SV=2	99	0
LSFSKDWSF	0	9	sp|P61769|B2MG_HUMAN	Beta-2-microglobulin OS=Homo sapiens GN=B2M PE=1 SV=1	98.5	0
LSFTHPISF	0	9	sp|Q9NTI5|PDS5B_HUMAN	Sister chromatid cohesion protein PDS5 homolog B OS=Homo sapiens GN=PDS5B PE=1 SV=1	99	0
LSFTHPTSF	0	9	sp|Q29RF7|PDS5A_HUMAN	Sister chromatid cohesion protein PDS5 homolog A OS=Homo sapiens GN=PDS5A PE=1 SV=1	99	0
LSGPFVQKW	0	9	sp|P22102|PUR2_HUMAN	Trifunctional purine biosynthetic protein adenosine-3 OS=Homo sapiens GN=GART PE=1 SV=1	99	0
LSHEESVSF	0	9	sp|O60381|HBP1_HUMAN	HMG box-containing protein 1 OS=Homo sapiens GN=HBP1 PE=1 SV=2	99	0
LSIHLQHKF	0	9	sp|Q86XI2|CNDG2_HUMAN	Condensin-2 complex subunit G2 OS=Homo sapiens GN=NCAPG2 PE=1 SV=1	98.5	0
LSKEDIERM	0	9	sp|P11142|HSP7C_HUMAN	Heat shock cognate 71 kDa protein OS=Homo sapiens GN=HSPA8 PE=1 SV=1	99	0
LSKKLVVRW	0	9	sp|Q96H35|RBM18_HUMAN	Probable RNA-binding protein 18 OS=Homo sapiens GN=RBM18 PE=2 SV=1	99	0
LSKPVPESE	0	9	sp|Q04637|IF4G1_HUMAN	Eukaryotic translation initiation factor 4 gamma 1 OS=Homo sapiens GN=EIF4G1 PE=1 SV=4	98.2	0
LSKTEFLSF	0	9	sp|P31949|S10AB_HUMAN	Protein S100-A11 OS=Homo sapiens GN=S100A11 PE=1 SV=2	98.9	0
LSKVQEVIF	0	9	sp|A5YKK6|CNOT1_HUMAN	CCR4-NOT transcription complex subunit 1 OS=Homo sapiens GN=CNOT1 PE=1 SV=2	96.6	0
LSLPGILHF	0	9	sp|Q9NRL3|STRN4_HUMAN	Striatin-4 OS=Homo sapiens GN=STRN4 PE=1 SV=2	99	0
LSLPSTQSL	0	9	sp|Q06413|MEF2C_HUMAN	Myocyte-specific enhancer factor 2C OS=Homo sapiens GN=MEF2C PE=1 SV=1	98.6	0
LSLRVLPEF	0	9	sp|Q5VW36|FOCAD_HUMAN	Focadhesin OS=Homo sapiens GN=FOCAD PE=1 SV=1	97.7	0
LSMIITPAF	0	9	sp|Q9P289|STK26_HUMAN	Serine/threonine-protein kinase 26 OS=Homo sapiens GN=STK26 PE=1 SV=2	98.9	0
LSNTVMPRF	0	9	sp|P35221|CTNA1_HUMAN	Catenin alpha-1 OS=Homo sapiens GN=CTNNA1 PE=1 SV=1	99	0
LSNVQRLTF	0	9	sp|Q9H6J7|CK049_HUMAN	UPF0705 protein C11orf49 OS=Homo sapiens GN=C11orf49 PE=1 SV=2	97.3	0
LSPDVTPCF	0	9	sp|Q9NV96|CC50A_HUMAN	Cell cycle control protein 50A OS=Homo sapiens GN=TMEM30A PE=1 SV=1	99	0
LSPEFNERF	0	9	sp|Q9BSJ8|ESYT1_HUMAN	Extended synaptotagmin-1 OS=Homo sapiens GN=ESYT1 PE=1 SV=1	97.7	0
LSPPDISRF	0	9	sp|Q63HN8|RN213_HUMAN	E3 ubiquitin-protein ligase RNF213 OS=Homo sapiens GN=RNF213 PE=1 SV=3	97.1	0
LSPRDITTI	0	9	sp|P56589|PEX3_HUMAN	Peroxisomal biogenesis factor 3 OS=Homo sapiens GN=PEX3 PE=1 SV=1	98.8	0
LSQPTPATL	0	9	sp|Q16633|OBF1_HUMAN	POU domain class 2-associating factor 1 OS=Homo sapiens GN=POU2AF1 PE=1 SV=1	97.1	0
LSRELFESW	0	9	sp|Q9UKF6|CPSF3_HUMAN	Cleavage and polyadenylation specificity factor subunit 3 OS=Homo sapiens GN=CPSF3 PE=1 SV=1	97.8	0
LSRKVLVLF	0	9	sp|Q9HBD1|RC3H2_HUMAN; sp|Q5TC82|RC3H1_HUMAN	Roquin-2 OS=Homo sapiens GN=RC3H2 PE=1 SV=2; Roquin-1 OS=Homo sapiens GN=RC3H1 PE=1 SV=1	97	0
LSRLLSERF	0	9	sp|O00522|KRIT1_HUMAN	Krev interaction trapped protein 1 OS=Homo sapiens GN=KRIT1 PE=1 SV=2	97.6	0
LSRPEAQSL	0	9	sp|O94776|MTA2_HUMAN	Metastasis-associated protein MTA2 OS=Homo sapiens GN=MTA2 PE=1 SV=1	99	0
LSRTQGESI	0	9	sp|Q9NR09|BIRC6_HUMAN	Baculoviral IAP repeat-containing protein 6 OS=Homo sapiens GN=BIRC6 PE=1 SV=2	98.7	0
LSSKQVKEI	0	9	sp|P49221|TGM4_HUMAN	Protein-glutamine gamma-glutamyltransferase 4 OS=Homo sapiens GN=TGM4 PE=1 SV=2	99	0
LSSPFDLNF	0	9	sp|Q9BTE3|MCMBP_HUMAN	Mini-chromosome maintenance complex-binding protein OS=Homo sapiens GN=MCMBP PE=1 SV=2	98.6	0
LSSPVTKSF	0	9	sp|P01834|IGKC_HUMAN	Immunoglobulin kappa constant OS=Homo sapiens GN=IGKC PE=1 SV=2	99	0
LSSQVRTQM	0	9	sp|Q9NQX7|ITM2C_HUMAN	Integral membrane protein 2C OS=Homo sapiens GN=ITM2C PE=1 SV=1	99	0
LSTAFHHYF	0	9	sp|Q9UKZ1|CNO11_HUMAN	CCR4-NOT transcription complex subunit 11 OS=Homo sapiens GN=CNOT11 PE=1 SV=1	96.6	0
LSTKPPGTF	0	9	sp|P40763|STAT3_HUMAN	Signal transducer and activator of transcription 3 OS=Homo sapiens GN=STAT3 PE=1 SV=2	99	0
LSTSEIPQF	0	9	sp|Q12882|DPYD_HUMAN	Dihydropyrimidine dehydrogenase [NADP(+)] OS=Homo sapiens GN=DPYD PE=1 SV=2	97.8	0
LSTTIQEEF	0	9	sp|Q14566|MCM6_HUMAN	DNA replication licensing factor MCM6 OS=Homo sapiens GN=MCM6 PE=1 SV=1	95.4	0
LSTTVQPNL	0	9	sp|Q9BYX4|IFIH1_HUMAN	Interferon-induced helicase C domain-containing protein 1 OS=Homo sapiens GN=IFIH1 PE=1 SV=3	99	0
LSVEHVHSF	0	9	sp|Q9HB09|B2L12_HUMAN	Bcl-2-like protein 12 OS=Homo sapiens GN=BCL2L12 PE=1 SV=1	98.4	0
LSVETDYTF	0	9	sp|Q8NHW5|RLA0L_HUMAN; sp|P05388|RLA0_HUMAN	60S acidic ribosomal protein P0-like OS=Homo sapiens GN=RPLP0P6 PE=5 SV=1; 60S acidic ribosomal protein P0 OS=Homo sapiens GN=RPLP0 PE=1 SV=1	99	0
LSVKFGVLF	0	9	sp|Q9P1F3|ABRAL_HUMAN	Costars family protein ABRACL OS=Homo sapiens GN=ABRACL PE=1 SV=1	99	0
LSVPAGFLL	0	9	sp|P13498|CY24A_HUMAN	Cytochrome b-245 light chain OS=Homo sapiens GN=CYBA PE=1 SV=3	99	0
LSVPMPYTL	0	9	sp|P19878|NCF2_HUMAN	Neutrophil cytosol factor 2 OS=Homo sapiens GN=NCF2 PE=1 SV=2	99	0
LSVPNLPEI	0	9	sp|O75694|NU155_HUMAN	Nuclear pore complex protein Nup155 OS=Homo sapiens GN=NUP155 PE=1 SV=1	96.8	0
LSVPSPFTW	0	9	sp|Q12968|NFAC3_HUMAN	Nuclear factor of activated T-cells, cytoplasmic 3 OS=Homo sapiens GN=NFATC3 PE=1 SV=1	98.4	0
LSWQYLTTL	0	9	sp|P37268|FDFT_HUMAN	Squalene synthase OS=Homo sapiens GN=FDFT1 PE=1 SV=1	99	0
LSYDGRLVI	0	9	sp|Q53HC9|EIPR1_HUMAN	EARP-interacting protein OS=Homo sapiens GN=EIPR1 PE=1 SV=2	95.6	0
LSYIKNFRF	0	9	sp|Q96NW4|ANR27_HUMAN	Ankyrin repeat domain-containing protein 27 OS=Homo sapiens GN=ANKRD27 PE=1 SV=2	99	0
LSYPKNESF	0	9	sp|Q8N5U6|RNF10_HUMAN	RING finger protein 10 OS=Homo sapiens GN=RNF10 PE=1 SV=2	99	0
LSYPQTDVF	0	9	sp|P63000|RAC1_HUMAN; sp|P60763|RAC3_HUMAN; sp|P15153|RAC2_HUMAN; sp|P60953|CDC42_HUMAN	Ras-related C3 botulinum toxin substrate 1 OS=Homo sapiens GN=RAC1 PE=1 SV=1; Ras-related C3 botulinum toxin substrate 3 OS=Homo sapiens GN=RAC3 PE=1 SV=1; Ras-related C3 botulinum toxin substrate 2 OS=Homo sapiens GN=RAC2 PE=1 SV=1; Cell division control protein 42 homolog OS=Homo sapiens GN=CDC42 PE=1 SV=2	99	0
LTAKILEAF	0	9	sp|Q8TCU6|PREX1_HUMAN	Phosphatidylinositol 3,4,5-trisphosphate-dependent Rac exchanger 1 protein OS=Homo sapiens GN=PREX1 PE=1 SV=3	98.2	0
LTDHTNPNF	0	9	sp|Q9H2Y7|ZN106_HUMAN	Zinc finger protein 106 OS=Homo sapiens GN=ZNF106 PE=1 SV=1	99	0
LTDTQLVSF	0	9	sp|O95486|SC24A_HUMAN	Protein transport protein Sec24A OS=Homo sapiens GN=SEC24A PE=1 SV=2	98.1	0
LTFREIEMI	0	9	sp|Q8NEB9|PK3C3_HUMAN	Phosphatidylinositol 3-kinase catalytic subunit type 3 OS=Homo sapiens GN=PIK3C3 PE=1 SV=1	99	0
LTHEVEVQY	0	9	sp|Q9P246|STIM2_HUMAN	Stromal interaction molecule 2 OS=Homo sapiens GN=STIM2 PE=1 SV=2	97.4	0
LTIKNFLEF	0	9	sp|Q9BPX6|MICU1_HUMAN	Calcium uptake protein 1, mitochondrial OS=Homo sapiens GN=MICU1 PE=1 SV=1	99	0
LTIVDTPGF	0	9	sp|Q16181|SEPT7_HUMAN; sp|Q99719|SEPT5_HUMAN; sp|O43236|SEPT4_HUMAN	Septin-7 OS=Homo sapiens GN=SEPT7 PE=1 SV=2; Septin-5 OS=Homo sapiens GN=SEPT5 PE=1 SV=1; Septin-4 OS=Homo sapiens GN=SEPT4 PE=1 SV=1	99	0
LTKDMEYFF	0	9	sp|P30519|HMOX2_HUMAN	Heme oxygenase 2 OS=Homo sapiens GN=HMOX2 PE=1 SV=2	98.9	0
LTKHDVERL	0	9	sp|P04844|RPN2_HUMAN	Dolichyl-diphosphooligosaccharide--protein glycosyltransferase subunit 2 OS=Homo sapiens GN=RPN2 PE=1 SV=3	99	0
LTKPFEYLF	0	9	sp|Q9H9Y6|RPA2_HUMAN	DNA-directed RNA polymerase I subunit RPA2 OS=Homo sapiens GN=POLR1B PE=1 SV=2	99	0
LTLEERVHF	0	9	sp|Q9UHD8|SEPT9_HUMAN	Septin-9 OS=Homo sapiens GN=SEPT9 PE=1 SV=2	99	0
LTLEGIKQF	0	9	sp|P38919|IF4A3_HUMAN	Eukaryotic initiation factor 4A-III OS=Homo sapiens GN=EIF4A3 PE=1 SV=4	99	0
LTLEGIRQF	0	9	sp|P60842|IF4A1_HUMAN	Eukaryotic initiation factor 4A-I OS=Homo sapiens GN=EIF4A1 PE=1 SV=1	98.5	0
LTLHGHWGL	0	9	sp|O14521|DHSD_HUMAN	Succinate dehydrogenase [ubiquinone] cytochrome b small subunit, mitochondrial OS=Homo sapiens GN=SDHD PE=1 SV=1	99	0
LTLPVNHIF	0	9	sp|Q5UIP0|RIF1_HUMAN	Telomere-associated protein RIF1 OS=Homo sapiens GN=RIF1 PE=1 SV=2	99	0
LTLRAIKLW	0	9	sp|Q9NRJ5|PAPOB_HUMAN; sp|P51003|PAPOA_HUMAN	Poly(A) polymerase beta OS=Homo sapiens GN=PAPOLB PE=2 SV=1; Poly(A) polymerase alpha OS=Homo sapiens GN=PAPOLA PE=1 SV=4	96.1	0
LTLSLPVQF	0	9	sp|Q75QN2|INT8_HUMAN	Integrator complex subunit 8 OS=Homo sapiens GN=INTS8 PE=1 SV=1	99	0
LTNPWNIMI	0	9	sp|Q9H147|TDIF1_HUMAN	Deoxynucleotidyltransferase terminal-interacting protein 1 OS=Homo sapiens GN=DNTTIP1 PE=1 SV=2	99	0
LTPDVQPRF	0	9	sp|Q9Y576|ASB1_HUMAN	Ankyrin repeat and SOCS box protein 1 OS=Homo sapiens GN=ASB1 PE=1 SV=1	96.5	0
LTPIIQEYF	0	9	sp|Q53EL6|PDCD4_HUMAN	Programmed cell death protein 4 OS=Homo sapiens GN=PDCD4 PE=1 SV=2	99	0
LTREDLEKF	0	9	sp|Q13363|CTBP1_HUMAN; sp|P56545|CTBP2_HUMAN	C-terminal-binding protein 1 OS=Homo sapiens GN=CTBP1 PE=1 SV=2; C-terminal-binding protein 2 OS=Homo sapiens GN=CTBP2 PE=1 SV=1	99	0
LTRVEVTEF	0	9	sp|Q01105|SET_HUMAN	Protein SET OS=Homo sapiens GN=SET PE=1 SV=3	98.6	0
LTSELITHI	0	9	sp|P20591|MX1_HUMAN	Interferon-induced GTP-binding protein Mx1 OS=Homo sapiens GN=MX1 PE=1 SV=4	98.8	0
LTSPIEASW	0	9	sp|Q92622|RUBIC_HUMAN	Run domain Beclin-1-interacting and cysteine-rich domain-containing protein OS=Homo sapiens GN=RUBCN PE=1 SV=4	98.2	0
LTTELIMHI	0	9	sp|P20592|MX2_HUMAN	Interferon-induced GTP-binding protein Mx2 OS=Homo sapiens GN=MX2 PE=1 SV=1	99	0
LTTPLVNQW	0	9	sp|Q59EK9|RUN3A_HUMAN	RUN domain-containing protein 3A OS=Homo sapiens GN=RUNDC3A PE=1 SV=2	99	0
LTTRIAHFL	0	9	sp|P60228|EIF3E_HUMAN	Eukaryotic translation initiation factor 3 subunit E OS=Homo sapiens GN=EIF3E PE=1 SV=1	99	0
LTVGLSNLF	0	9	sp|Q99437|VATO_HUMAN	V-type proton ATPase 21 kDa proteolipid subunit OS=Homo sapiens GN=ATP6V0B PE=2 SV=1	99	0
LTVIDTPGF	0	9	sp|Q9UHD8|SEPT9_HUMAN	Septin-9 OS=Homo sapiens GN=SEPT9 PE=1 SV=2	99	0
LTVIHDFLF	0	9	sp|Q96CS3|FAF2_HUMAN	FAS-associated factor 2 OS=Homo sapiens GN=FAF2 PE=1 SV=2	99	0
LTVMINNGF	0	9	sp|P49257|LMAN1_HUMAN	Protein ERGIC-53 OS=Homo sapiens GN=LMAN1 PE=1 SV=2	96.2	0
LTVRNLPQY	0	9	sp|Q15233|NONO_HUMAN	Non-POU domain-containing octamer-binding protein OS=Homo sapiens GN=NONO PE=1 SV=4	96.8	0
LTWKKIIKF	0	9	sp|Q8N3C0|ASCC3_HUMAN	Activating signal cointegrator 1 complex subunit 3 OS=Homo sapiens GN=ASCC3 PE=1 SV=3	99	0
LTYASPPLI	0	9	sp|Q16633|OBF1_HUMAN	POU domain class 2-associating factor 1 OS=Homo sapiens GN=POU2AF1 PE=1 SV=1	99	0
LTYENVERW	0	9	sp|Q15907|RB11B_HUMAN; sp|P62491|RB11A_HUMAN	Ras-related protein Rab-11B OS=Homo sapiens GN=RAB11B PE=1 SV=4; Ras-related protein Rab-11A OS=Homo sapiens GN=RAB11A PE=1 SV=3	99	0
LTYWPQKYW	0	9	sp|P57054|PIGP_HUMAN	Phosphatidylinositol N-acetylglucosaminyltransferase subunit P OS=Homo sapiens GN=PIGP PE=1 SV=3	98.5	0
LVAPVPHSF	0	9	sp|Q8WVZ9|KBTB7_HUMAN	Kelch repeat and BTB domain-containing protein 7 OS=Homo sapiens GN=KBTBD7 PE=1 SV=1	96.2	0
LVGPFLQRF	0	9	sp|Q9ULK4|MED23_HUMAN	Mediator of RNA polymerase II transcription subunit 23 OS=Homo sapiens GN=MED23 PE=1 SV=2	96.4	0
LVGPFYPQL	0	9	sp|Q99541|PLIN2_HUMAN	Perilipin-2 OS=Homo sapiens GN=PLIN2 PE=1 SV=2	95.5	0
LVGPLVNKF	0	9	sp|P22732|GTR5_HUMAN	Solute carrier family 2, facilitated glucose transporter member 5 OS=Homo sapiens GN=SLC2A5 PE=1 SV=1	98.5	0
LVHAVQALW	0	9	sp|P24001|IL32_HUMAN	Interleukin-32 OS=Homo sapiens GN=IL32 PE=1 SV=3	99	0
LVKREDYLY	0	9	sp|O95298|NDUC2_HUMAN; sp|E9PQ53|NDUCR_HUMAN	NADH dehydrogenase [ubiquinone] 1 subunit C2 OS=Homo sapiens GN=NDUFC2 PE=1 SV=1; NADH dehydrogenase [ubiquinone] 1 subunit C2, isoform 2 OS=Homo sapiens GN=NDUFC2-KCTD14 PE=1 SV=1	99	0
LVKSVDPTL	0	9	sp|Q00610|CLH1_HUMAN	Clathrin heavy chain 1 OS=Homo sapiens GN=CLTC PE=1 SV=5	97.1	0
LVLPIAYEF	0	9	sp|Q9UBN7|HDAC6_HUMAN	Histone deacetylase 6 OS=Homo sapiens GN=HDAC6 PE=1 SV=2	99	0
LVMTHALQW	0	9	sp|Q16576|RBBP7_HUMAN	Histone-binding protein RBBP7 OS=Homo sapiens GN=RBBP7 PE=1 SV=1	98.3	0
LVNKELNFW	0	9	sp|Q9H078|CLPB_HUMAN	Caseinolytic peptidase B protein homolog OS=Homo sapiens GN=CLPB PE=1 SV=1	97.7	0
LVNSAAHLF	0	9	sp|O00767|ACOD_HUMAN	Acyl-CoA desaturase OS=Homo sapiens GN=SCD PE=1 SV=2	99	0
LVYQIFDTF	0	9	sp|P26358|DNMT1_HUMAN	DNA (cytosine-5)-methyltransferase 1 OS=Homo sapiens GN=DNMT1 PE=1 SV=2	99	0
MAAKILEEF	0	9	sp|Q9BXJ9|NAA15_HUMAN	N-alpha-acetyltransferase 15, NatA auxiliary subunit OS=Homo sapiens GN=NAA15 PE=1 SV=1	97.3	0
MAGKGFSFW	0	9	sp|P40763|STAT3_HUMAN	Signal transducer and activator of transcription 3 OS=Homo sapiens GN=STAT3 PE=1 SV=2	99	0
MAGKLINEW	0	9	sp|Q96ST2|IWS1_HUMAN	Protein IWS1 homolog OS=Homo sapiens GN=IWS1 PE=1 SV=2	99	0
MAHQIQEMF	0	9	sp|Q9UKV5|AMFR_HUMAN	E3 ubiquitin-protein ligase AMFR OS=Homo sapiens GN=AMFR PE=1 SV=2	97	0
MAIEAQQKF	0	9	sp|O14929|HAT1_HUMAN	Histone acetyltransferase type B catalytic subunit OS=Homo sapiens GN=HAT1 PE=1 SV=1	99	0
MAIPGGPKF	0	9	sp|Q6P2Q9|PRP8_HUMAN	Pre-mRNA-processing-splicing factor 8 OS=Homo sapiens GN=PRPF8 PE=1 SV=2	99	0
MAIPVLWKF	0	9	sp|O95243|MBD4_HUMAN	Methyl-CpG-binding domain protein 4 OS=Homo sapiens GN=MBD4 PE=1 SV=1	99	0
MANRLSFFF	0	9	sp|P49327|FAS_HUMAN	Fatty acid synthase OS=Homo sapiens GN=FASN PE=1 SV=3	99	0
MANRVAVMF	0	9	sp|P50851|LRBA_HUMAN	Lipopolysaccharide-responsive and beige-like anchor protein OS=Homo sapiens GN=LRBA PE=1 SV=4	99	0
MAYLYPLQW	0	9	sp|A2RUS2|DEND3_HUMAN	DENN domain-containing protein 3 OS=Homo sapiens GN=DENND3 PE=1 SV=2	99	0
MAYNVQQGF	0	9	sp|Q8IZX4|TAF1L_HUMAN; sp|P21675|TAF1_HUMAN	Transcription initiation factor TFIID subunit 1-like OS=Homo sapiens GN=TAF1L PE=1 SV=1; Transcription initiation factor TFIID subunit 1 OS=Homo sapiens GN=TAF1 PE=1 SV=2	99	0
MGNPFLTQW	0	9	sp|P25098|ARBK1_HUMAN	Beta-adrenergic receptor kinase 1 OS=Homo sapiens GN=GRK2 PE=1 SV=2	99	0
MIISPGRYF	0	9	sp|Q460N5|PAR14_HUMAN	Poly [ADP-ribose] polymerase 14 OS=Homo sapiens GN=PARP14 PE=1 SV=3	99	0
MQNPRQYKI	0	9	sp|P62269|RS18_HUMAN	40S ribosomal protein S18 OS=Homo sapiens GN=RPS18 PE=1 SV=3	99	0
MSDKKIVQW	0	9	sp|O60508|PRP17_HUMAN	Pre-mRNA-processing factor 17 OS=Homo sapiens GN=CDC40 PE=1 SV=1	96.1	0
MSGTFLLRF	0	9	sp|P52630|STAT2_HUMAN	Signal transducer and activator of transcription 2 OS=Homo sapiens GN=STAT2 PE=1 SV=1	99	0
MSLEELIKW	0	9	sp|P46939|UTRO_HUMAN	Utrophin OS=Homo sapiens GN=UTRN PE=1 SV=2	99	0
MSLPKLESF	0	9	sp|Q9NWV8|BABA1_HUMAN	BRISC and BRCA1-A complex member 1 OS=Homo sapiens GN=BABAM1 PE=1 SV=1	99	0
MSLPYRLVF	0	9	sp|Q13112|CAF1B_HUMAN	Chromatin assembly factor 1 subunit B OS=Homo sapiens GN=CHAF1B PE=1 SV=1	98.3	0
MSLRLNEQY	0	9	sp|Q14444|CAPR1_HUMAN	Caprin-1 OS=Homo sapiens GN=CAPRIN1 PE=1 SV=2	98.1	0
MSNKGIFHF	0	9	sp|Q9Y5B0|CTDP1_HUMAN	RNA polymerase II subunit A C-terminal domain phosphatase OS=Homo sapiens GN=CTDP1 PE=1 SV=3	98.4	0
MSNTPTHSI	0	9	sp|O75179|ANR17_HUMAN	Ankyrin repeat domain-containing protein 17 OS=Homo sapiens GN=ANKRD17 PE=1 SV=3	99	0
MSQALKATF	0	9	sp|P14921|ETS1_HUMAN	Protein C-ets-1 OS=Homo sapiens GN=ETS1 PE=1 SV=1	99	0
MSWKDMFAF	0	9	sp|Q9NWV8|BABA1_HUMAN	BRISC and BRCA1-A complex member 1 OS=Homo sapiens GN=BABAM1 PE=1 SV=1	99	0
MSWKDMFAF	Oxidation(M)@6	9	sp|Q9NWV8|BABA1_HUMAN	BRISC and BRCA1-A complex member 1 OS=Homo sapiens GN=BABAM1 PE=1 SV=1	98.1	0
MSYQDPAQL	0	9	sp|Q14494|NF2L1_HUMAN	Nuclear factor erythroid 2-related factor 1 OS=Homo sapiens GN=NFE2L1 PE=1 SV=1	97.4	0
MTDPKLITW	0	9	sp|P07203|GPX1_HUMAN	Glutathione peroxidase 1 OS=Homo sapiens GN=GPX1 PE=1 SV=4	99	0
MTIPQFQNF	0	9	sp|Q7Z4G1|COMD6_HUMAN	COMM domain-containing protein 6 OS=Homo sapiens GN=COMMD6 PE=1 SV=1	99	0
MTNPHNHLY	0	9	sp|Q15006|EMC2_HUMAN	ER membrane protein complex subunit 2 OS=Homo sapiens GN=EMC2 PE=1 SV=1	99	0
MTQIMFETF	0	9	sp|P63261|ACTG_HUMAN; sp|P60709|ACTB_HUMAN	Actin, cytoplasmic 2 OS=Homo sapiens GN=ACTG1 PE=1 SV=1; Actin, cytoplasmic 1 OS=Homo sapiens GN=ACTB PE=1 SV=1	99	0
MTQPFPTQF	0	9	sp|Q9Y520|PRC2C_HUMAN	Protein PRRC2C OS=Homo sapiens GN=PRRC2C PE=1 SV=4	98.9	0
MTVKEQQEW	0	9	sp|Q13573|SNW1_HUMAN	SNW domain-containing protein 1 OS=Homo sapiens GN=SNW1 PE=1 SV=1	99	0
MTVSIIDRF	0	9	sp|P14635|CCNB1_HUMAN	G2/mitotic-specific cyclin-B1 OS=Homo sapiens GN=CCNB1 PE=1 SV=1	96.5	0
MVKKLIEKF	0	9	sp|Q9P289|STK26_HUMAN	Serine/threonine-protein kinase 26 OS=Homo sapiens GN=STK26 PE=1 SV=2	99	0
MVQPINLIF	0	9	sp|P62304|RUXE_HUMAN	Small nuclear ribonucleoprotein E OS=Homo sapiens GN=SNRPE PE=1 SV=1	99	0
NTFVGTPFW	0	9	sp|Q9P289|STK26_HUMAN	Serine/threonine-protein kinase 26 OS=Homo sapiens GN=STK26 PE=1 SV=2	99	0
NTINLIHTF	0	9	sp|O15144|ARPC2_HUMAN	Actin-related protein 2/3 complex subunit 2 OS=Homo sapiens GN=ARPC2 PE=1 SV=1	99	0
NTIPSFFNW	0	9	sp|Q9UJ04|TSYL4_HUMAN	Testis-specific Y-encoded-like protein 4 OS=Homo sapiens GN=TSPYL4 PE=1 SV=2	99	0
NTLKNTIVF	0	9	sp|A2VDJ0|T131L_HUMAN	Transmembrane protein 131-like OS=Homo sapiens GN=TMEM131L PE=1 SV=2	97.5	0
NTLPTKETI	0	9	sp|P63313|TYB10_HUMAN	Thymosin beta-10 OS=Homo sapiens GN=TMSB10 PE=1 SV=2	99	0
NTRPQENTF	0	9	sp|P48436|SOX9_HUMAN	Transcription factor SOX-9 OS=Homo sapiens GN=SOX9 PE=1 SV=1	99	0
PASRLLALW	0	9	sp|Q96S16|JMJD8_HUMAN	JmjC domain-containing protein 8 OS=Homo sapiens GN=JMJD8 PE=2 SV=1	97	0
PRAEAEKTF	0	9	sp|Q9Y296|TPPC4_HUMAN	Trafficking protein particle complex subunit 4 OS=Homo sapiens GN=TRAPPC4 PE=1 SV=1	99	0
QAAELRAYL	0	9	sp|Q7L2H7|EIF3M_HUMAN	Eukaryotic translation initiation factor 3 subunit M OS=Homo sapiens GN=EIF3M PE=1 SV=1	99	0
QAAELRAYL	Gln->pyro-Glu@N-term	9	sp|Q7L2H7|EIF3M_HUMAN	Eukaryotic translation initiation factor 3 subunit M OS=Homo sapiens GN=EIF3M PE=1 SV=1	99	0
QAASILTKF	0	9	sp|O95347|SMC2_HUMAN	Structural maintenance of chromosomes protein 2 OS=Homo sapiens GN=SMC2 PE=1 SV=2	99	0
QAASILTKF	Gln->pyro-Glu@N-term	9	sp|O95347|SMC2_HUMAN	Structural maintenance of chromosomes protein 2 OS=Homo sapiens GN=SMC2 PE=1 SV=2	99	0
QAFPNTNRW	0	9	sp|P26641|EF1G_HUMAN	Elongation factor 1-gamma OS=Homo sapiens GN=EEF1G PE=1 SV=3	98.1	0
QAIKVLENI	Gln->pyro-Glu@N-term	9	sp|Q9Y262|EIF3L_HUMAN	Eukaryotic translation initiation factor 3 subunit L OS=Homo sapiens GN=EIF3L PE=1 SV=1	99	0
QAIPEMPMF	0	9	sp|Q9Y2W6|TDRKH_HUMAN	Tudor and KH domain-containing protein OS=Homo sapiens GN=TDRKH PE=1 SV=2	95.5	0
QAIPEMPMF	Gln->pyro-Glu@N-term	9	sp|Q9Y2W6|TDRKH_HUMAN	Tudor and KH domain-containing protein OS=Homo sapiens GN=TDRKH PE=1 SV=2	99	0
QALPLAPVF	Gln->pyro-Glu@N-term	9	sp|Q5SXM2|SNPC4_HUMAN	snRNA-activating protein complex subunit 4 OS=Homo sapiens GN=SNAPC4 PE=1 SV=1	99	0
QANTEQPKL	0	9	sp|Q8TF74|WIPF2_HUMAN	WAS/WASL-interacting protein family member 2 OS=Homo sapiens GN=WIPF2 PE=1 SV=1	97.1	0
QATRTVPVF	Gln->pyro-Glu@N-term	9	sp|Q12788|TBL3_HUMAN	Transducin beta-like protein 3 OS=Homo sapiens GN=TBL3 PE=1 SV=2	97	0
QAVKSPPLL	0	9	sp|Q15036|SNX17_HUMAN	Sorting nexin-17 OS=Homo sapiens GN=SNX17 PE=1 SV=1	99	0
QAVKSPPLL	Gln->pyro-Glu@N-term	9	sp|Q15036|SNX17_HUMAN	Sorting nexin-17 OS=Homo sapiens GN=SNX17 PE=1 SV=1	99	0
QAVQNTFQF	Deamidated(Q)@1	9	sp|O94868|FCSD2_HUMAN	F-BAR and double SH3 domains protein 2 OS=Homo sapiens GN=FCHSD2 PE=1 SV=3	97.8	0
QAWKEILKW	0	9	sp|P53701|CCHL_HUMAN	Cytochrome c-type heme lyase OS=Homo sapiens GN=HCCS PE=1 SV=1	99	0
QCTQVRVEF	0	9	sp|P62857|RS28_HUMAN	40S ribosomal protein S28 OS=Homo sapiens GN=RPS28 PE=1 SV=1	99	0
QSCVIIIRI	0	9	sp|Q96KR1|ZFR_HUMAN	Zinc finger RNA-binding protein OS=Homo sapiens GN=ZFR PE=1 SV=2	99	0
QSIIGLQRF	Gln->pyro-Glu@N-term	9	sp|Q13263|TIF1B_HUMAN	Transcription intermediary factor 1-beta OS=Homo sapiens GN=TRIM28 PE=1 SV=5	99	0
QSIVWVHAF	Gln->pyro-Glu@N-term	9	sp|Q9UBB4|ATX10_HUMAN	Ataxin-10 OS=Homo sapiens GN=ATXN10 PE=1 SV=1	96.1	0
QSKKDFSKF	Gln->pyro-Glu@N-term	9	sp|Q9HC24|LFG4_HUMAN	Protein lifeguard 4 OS=Homo sapiens GN=TMBIM4 PE=1 SV=3	96.1	0
QSLELVHRF	Gln->pyro-Glu@N-term	9	sp|Q13572|ITPK1_HUMAN	Inositol-tetrakisphosphate 1-kinase OS=Homo sapiens GN=ITPK1 PE=1 SV=2	98.1	0
QSLMQAPLL	Gln->pyro-Glu@N-term	9	sp|P17900|SAP3_HUMAN	Ganglioside GM2 activator OS=Homo sapiens GN=GM2A PE=1 SV=4	99	0
QSLREQPEM	0	9	sp|Q13523|PRP4B_HUMAN	Serine/threonine-protein kinase PRP4 homolog OS=Homo sapiens GN=PRPF4B PE=1 SV=3	97	0
QSLRFEHKL	Gln->pyro-Glu@N-term	9	sp|Q9Y4X5|ARI1_HUMAN	E3 ubiquitin-protein ligase ARIH1 OS=Homo sapiens GN=ARIH1 PE=1 SV=2	96.2	0
QSMPVQNQM	0	9	sp|Q15532|SSXT_HUMAN	Protein SSXT OS=Homo sapiens GN=SS18 PE=1 SV=3	99	0
QSQGLIWDF	Gln->pyro-Glu@N-term	9	sp|P52630|STAT2_HUMAN	Signal transducer and activator of transcription 2 OS=Homo sapiens GN=STAT2 PE=1 SV=1	99	0
QSQKLQIQF	Gln->pyro-Glu@N-term	9	sp|Q99996|AKAP9_HUMAN	A-kinase anchor protein 9 OS=Homo sapiens GN=AKAP9 PE=1 SV=3	98.7	0
QSRVEEITM	Oxidation(M)@9	9	sp|O60216|RAD21_HUMAN	Double-strand-break repair protein rad21 homolog OS=Homo sapiens GN=RAD21 PE=1 SV=2	99	0
QSSQITEYF	0	9	sp|Q9UKZ1|CNO11_HUMAN	CCR4-NOT transcription complex subunit 11 OS=Homo sapiens GN=CNOT11 PE=1 SV=1	97.1	0
QSSQITEYF	Gln->pyro-Glu@N-term	9	sp|Q9UKZ1|CNO11_HUMAN	CCR4-NOT transcription complex subunit 11 OS=Homo sapiens GN=CNOT11 PE=1 SV=1	98.8	0
QSTPIQHSF	0	9	sp|Q8IWP9|CC28A_HUMAN	Coiled-coil domain-containing protein 28A OS=Homo sapiens GN=CCDC28A PE=1 SV=1	97.2	0
QSVPQFFTF	0	9	sp|Q9Y5R6|DMRT1_HUMAN	Doublesex- and mab-3-related transcription factor 1 OS=Homo sapiens GN=DMRT1 PE=1 SV=2	99	0
QSVPQFFTF	Gln->pyro-Glu@N-term	9	sp|Q9Y5R6|DMRT1_HUMAN	Doublesex- and mab-3-related transcription factor 1 OS=Homo sapiens GN=DMRT1 PE=1 SV=2	99	0
QTAAVLQAW	Gln->pyro-Glu@N-term	9	sp|Q86Z02|HIPK1_HUMAN	Homeodomain-interacting protein kinase 1 OS=Homo sapiens GN=HIPK1 PE=1 SV=1	96.9	0
QTAEFKEAF	0	9	sp|P60660|MYL6_HUMAN	Myosin light polypeptide 6 OS=Homo sapiens GN=MYL6 PE=1 SV=2	98.2	0
QTAPLPVHF	Gln->pyro-Glu@N-term	9	sp|Q92619|HMHA1_HUMAN	Rho GTPase-activating protein 45 OS=Homo sapiens GN=ARHGAP45 PE=1 SV=2	96.8	0
QTFSSKTEW	0	9	sp|Q6P2Q9|PRP8_HUMAN	Pre-mRNA-processing-splicing factor 8 OS=Homo sapiens GN=PRPF8 PE=1 SV=2	98	0
QTIAYSILW	Gln->pyro-Glu@N-term	9	sp|O15260|SURF4_HUMAN	Surfeit locus protein 4 OS=Homo sapiens GN=SURF4 PE=1 SV=3	99	0
QTIKEFFRL	Gln->pyro-Glu@N-term	9	sp|Q96Q15|SMG1_HUMAN	Serine/threonine-protein kinase SMG1 OS=Homo sapiens GN=SMG1 PE=1 SV=3	96.2	0
QTLDKVYQM	0	9	sp|Q14790|CASP8_HUMAN	Caspase-8 OS=Homo sapiens GN=CASP8 PE=1 SV=1	96.4	0
QTLKEANLL	Gln->pyro-Glu@N-term	9	sp|Q9UNZ2|NSF1C_HUMAN	NSFL1 cofactor p47 OS=Homo sapiens GN=NSFL1C PE=1 SV=2	96.2	0
QTLPTSNYF	Gln->pyro-Glu@N-term	9	sp|Q7LBC6|KDM3B_HUMAN	Lysine-specific demethylase 3B OS=Homo sapiens GN=KDM3B PE=1 SV=2	99	0
QTNLILQTF	Gln->pyro-Glu@N-term	9	sp|Q9BUL8|PDC10_HUMAN	Programmed cell death protein 10 OS=Homo sapiens GN=PDCD10 PE=1 SV=1	99	0
QTVHINENF	0	9	sp|Q13573|SNW1_HUMAN	SNW domain-containing protein 1 OS=Homo sapiens GN=SNW1 PE=1 SV=1	99	0
QTVMITPTF	Gln->pyro-Glu@N-term	9	sp|Q12772|SRBP2_HUMAN	Sterol regulatory element-binding protein 2 OS=Homo sapiens GN=SREBF2 PE=1 SV=2	99	0
QTVNLLAEW	Gln->pyro-Glu@N-term	9	sp|Q8IXH7|NELFD_HUMAN	Negative elongation factor C/D OS=Homo sapiens GN=NELFCD PE=1 SV=2	99	0
QTYYRIFTW	0	9	sp|Q12789|TF3C1_HUMAN	General transcription factor 3C polypeptide 1 OS=Homo sapiens GN=GTF3C1 PE=1 SV=4	98.3	0
QVEDLQATF	0	9	sp|O60664|PLIN3_HUMAN	Perilipin-3 OS=Homo sapiens GN=PLIN3 PE=1 SV=3	97.6	0
QVLLLKSFF	Gln->pyro-Glu@N-term	9	sp|Q9Y3Q3|TMED3_HUMAN	Transmembrane emp24 domain-containing protein 3 OS=Homo sapiens GN=TMED3 PE=1 SV=1	99	0
QVLRYLIEF	Gln->pyro-Glu@N-term	9	sp|Q14C86|GAPD1_HUMAN	GTPase-activating protein and VPS9 domain-containing protein 1 OS=Homo sapiens GN=GAPVD1 PE=1 SV=2	98.2	0
QVNPFAPGW	Gln->pyro-Glu@N-term	9	sp|Q6X784|ZPBP2_HUMAN	Zona pellucida-binding protein 2 OS=Homo sapiens GN=ZPBP2 PE=2 SV=1	98.8	0
RAEKVTFQF	0	9	sp|Q9Y512|SAM50_HUMAN	Sorting and assembly machinery component 50 homolog OS=Homo sapiens GN=SAMM50 PE=1 SV=3	99	0
RAFEYEIRF	0	9	sp|O60566|BUB1B_HUMAN	Mitotic checkpoint serine/threonine-protein kinase BUB1 beta OS=Homo sapiens GN=BUB1B PE=1 SV=3	98.1	0
RAHQIFEEF	0	9	sp|O15492|RGS16_HUMAN	Regulator of G-protein signaling 16 OS=Homo sapiens GN=RGS16 PE=1 SV=2	99	0
RAIADHLFW	0	9	sp|Q96GA3|LTV1_HUMAN	Protein LTV1 homolog OS=Homo sapiens GN=LTV1 PE=1 SV=1	98.8	0
RAIGILSRF	0	9	sp|P40939|ECHA_HUMAN	Trifunctional enzyme subunit alpha, mitochondrial OS=Homo sapiens GN=HADHA PE=1 SV=2	98.3	0
RAKPEYHKF	0	9	sp|Q00341|VIGLN_HUMAN	Vigilin OS=Homo sapiens GN=HDLBP PE=1 SV=2	99	0
RAPPKQMVW	0	9	sp|Q9H269|VPS16_HUMAN	Vacuolar protein sorting-associated protein 16 homolog OS=Homo sapiens GN=VPS16 PE=1 SV=2	99	0
RAQPYDPNF	0	9	sp|P61978|HNRPK_HUMAN	Heterogeneous nuclear ribonucleoprotein K OS=Homo sapiens GN=HNRNPK PE=1 SV=1	99	0
RAWFPPAIM	0	9	sp|Q15041|AR6P1_HUMAN	ADP-ribosylation factor-like protein 6-interacting protein 1 OS=Homo sapiens GN=ARL6IP1 PE=1 SV=2	99	0
RAWFPPAIM	Oxidation(M)@9	9	sp|Q15041|AR6P1_HUMAN	ADP-ribosylation factor-like protein 6-interacting protein 1 OS=Homo sapiens GN=ARL6IP1 PE=1 SV=2	99	0
RAYPSDHRI	0	9	sp|P49639|HXA1_HUMAN	Homeobox protein Hox-A1 OS=Homo sapiens GN=HOXA1 PE=1 SV=2	96.1	0
RGAHIRFEF	0	9	sp|Q8N1I0|DOCK4_HUMAN	Dedicator of cytokinesis protein 4 OS=Homo sapiens GN=DOCK4 PE=1 SV=3	99	0
RGSNLRVHF	0	9	sp|P18621|RL17_HUMAN	60S ribosomal protein L17 OS=Homo sapiens GN=RPL17 PE=1 SV=3	97.9	0
RGWNDPPQF	0	9	sp|Q9HD15|SRA1_HUMAN	Steroid receptor RNA activator 1 OS=Homo sapiens GN=SRA1 PE=1 SV=1	99	0
RIHPFHILI	0	9	sp|P10155|RO60_HUMAN	60 kDa SS-A/Ro ribonucleoprotein OS=Homo sapiens GN=TROVE2 PE=1 SV=2	97.7	0
RIIAKLAAW	0	9	sp|Q9UI12|VATH_HUMAN	V-type proton ATPase subunit H OS=Homo sapiens GN=ATP6V1H PE=1 SV=1	99	0
RIIHLVHRF	0	9	sp|P53602|MVD1_HUMAN	Diphosphomevalonate decarboxylase OS=Homo sapiens GN=MVD PE=1 SV=1	99	0
RILHTYYKF	0	9	sp|Q99613|EIF3C_HUMAN; sp|B5ME19|EIFCL_HUMAN	Eukaryotic translation initiation factor 3 subunit C OS=Homo sapiens GN=EIF3C PE=1 SV=1; Eukaryotic translation initiation factor 3 subunit C-like protein OS=Homo sapiens GN=EIF3CL PE=3 SV=1	99	0
RIVEPYVTW	0	9	sp|Q6DKI1|RL7L_HUMAN	60S ribosomal protein L7-like 1 OS=Homo sapiens GN=RPL7L1 PE=1 SV=1	99	0
RLADLKQLW	0	9	sp|Q01082|SPTB2_HUMAN	Spectrin beta chain, non-erythrocytic 1 OS=Homo sapiens GN=SPTBN1 PE=1 SV=2	97.3	0
RLFKNDPLF	0	9	sp|P83111|LACTB_HUMAN	Serine beta-lactamase-like protein LACTB, mitochondrial OS=Homo sapiens GN=LACTB PE=1 SV=2	99	0
RLFPMTPNW	0	9	sp|Q96HV5|TM41A_HUMAN	Transmembrane protein 41A OS=Homo sapiens GN=TMEM41A PE=1 SV=1	96	0
RLLDLHQSW	0	9	sp|P53609|PGTB1_HUMAN	Geranylgeranyl transferase type-1 subunit beta OS=Homo sapiens GN=PGGT1B PE=1 SV=2	99	0
RLWEQLVHF	0	9	sp|Q5JS54|PSMG4_HUMAN	Proteasome assembly chaperone 4 OS=Homo sapiens GN=PSMG4 PE=1 SV=2	99	0
RNLPFDFTW	0	9	sp|P52272|HNRPM_HUMAN	Heterogeneous nuclear ribonucleoprotein M OS=Homo sapiens GN=HNRNPM PE=1 SV=3	99	0
RSAKMTEVM	0	9	sp|Q53QV2|LBH_HUMAN	Protein LBH OS=Homo sapiens GN=LBH PE=1 SV=1	99	0
RSARPPEKF	0	9	sp|Q96GN5|CDA7L_HUMAN	Cell division cycle-associated 7-like protein OS=Homo sapiens GN=CDCA7L PE=1 SV=2	99	0
RSAVGFLFW	0	9	sp|Q9NZ42|PEN2_HUMAN	Gamma-secretase subunit PEN-2 OS=Homo sapiens GN=PSENEN PE=1 SV=1	99	0
RSDELTRHF	0	9	sp|O95600|KLF8_HUMAN; sp|P57682|KLF3_HUMAN; sp|Q99612|KLF6_HUMAN	Krueppel-like factor 8 OS=Homo sapiens GN=KLF8 PE=1 SV=2; Krueppel-like factor 3 OS=Homo sapiens GN=KLF3 PE=1 SV=1; Krueppel-like factor 6 OS=Homo sapiens GN=KLF6 PE=1 SV=3	99	0
RSDPGHYSF	0	9	sp|P28062|PSB8_HUMAN	Proteasome subunit beta type-8 OS=Homo sapiens GN=PSMB8 PE=1 SV=3	99	0
RSFFHQHYL	0	9	sp|P46379|BAG6_HUMAN	Large proline-rich protein BAG6 OS=Homo sapiens GN=BAG6 PE=1 SV=2	99	0
RSFHEVREF	0	9	sp|Q92963|RIT1_HUMAN	GTP-binding protein Rit1 OS=Homo sapiens GN=RIT1 PE=1 SV=1	98.5	0
RSFPTLPTL	0	9	sp|Q13761|RUNX3_HUMAN	Runt-related transcription factor 3 OS=Homo sapiens GN=RUNX3 PE=1 SV=2	99	0
RSFSDVHTM	0	9	sp|Q7Z6M1|RABEK_HUMAN	Rab9 effector protein with kelch motifs OS=Homo sapiens GN=RABEPK PE=1 SV=1	99	0
RSGAFGHLF	0	9	sp|Q13509|TBB3_HUMAN	Tubulin beta-3 chain OS=Homo sapiens GN=TUBB3 PE=1 SV=2	99	0
RSGAVFVVF	0	9	sp|Q92575|UBXN4_HUMAN	UBX domain-containing protein 4 OS=Homo sapiens GN=UBXN4 PE=1 SV=2	96.2	0
RSGPFGQIF	0	9	sp|P68371|TBB4B_HUMAN; sp|P07437|TBB5_HUMAN; sp|P04350|TBB4A_HUMAN; sp|Q9BVA1|TBB2B_HUMAN; sp|Q13885|TBB2A_HUMAN	Tubulin beta-4B chain OS=Homo sapiens GN=TUBB4B PE=1 SV=1; Tubulin beta chain OS=Homo sapiens GN=TUBB PE=1 SV=2; Tubulin beta-4A chain OS=Homo sapiens GN=TUBB4A PE=1 SV=2; Tubulin beta-2B chain OS=Homo sapiens GN=TUBB2B PE=1 SV=1; Tubulin beta-2A chain OS=Homo sapiens GN=TUBB2A PE=1 SV=1	99	0
RSHGFAAEF	0	9	sp|P55265|DSRAD_HUMAN	Double-stranded RNA-specific adenosine deaminase OS=Homo sapiens GN=ADAR PE=1 SV=4	97.6	0
RSHSVLNLL	0	9	sp|Q9NV64|TM39A_HUMAN	Transmembrane protein 39A OS=Homo sapiens GN=TMEM39A PE=2 SV=1	96.3	0
RSIGWGEEF	0	9	sp|Q8IWT0|ARCH_HUMAN	Protein archease OS=Homo sapiens GN=ZBTB8OS PE=1 SV=2	96.3	0
RSKEESAHW	0	9	sp|Q9BY42|RTF2_HUMAN	Protein RTF2 homolog OS=Homo sapiens GN=RTFDC1 PE=1 SV=3	99	0
RSKLIEPFF	0	9	sp|O95453|PARN_HUMAN	Poly(A)-specific ribonuclease PARN OS=Homo sapiens GN=PARN PE=1 SV=1	98.7	0
RSLGVHLSF	0	9	sp|Q9NP61|ARFG3_HUMAN; sp|Q8N6H7|ARFG2_HUMAN	ADP-ribosylation factor GTPase-activating protein 3 OS=Homo sapiens GN=ARFGAP3 PE=1 SV=1; ADP-ribosylation factor GTPase-activating protein 2 OS=Homo sapiens GN=ARFGAP2 PE=1 SV=1	99	0
RSLPEHPAF	0	9	sp|Q6ZT07|TBCD9_HUMAN; sp|Q0IIM8|TBC8B_HUMAN; sp|O95759|TBCD8_HUMAN	TBC1 domain family member 9 OS=Homo sapiens GN=TBC1D9 PE=2 SV=2; TBC1 domain family member 8B OS=Homo sapiens GN=TBC1D8B PE=1 SV=2; TBC1 domain family member 8 OS=Homo sapiens GN=TBC1D8 PE=1 SV=3	99	0
RSLPQRFKM	0	9	sp|Q9Y3D0|MIP18_HUMAN	Mitotic spindle-associated MMXD complex subunit MIP18 OS=Homo sapiens GN=FAM96B PE=1 SV=1	98.9	0
RSLPQRFKM	Oxidation(M)@9	9	sp|Q9Y3D0|MIP18_HUMAN	Mitotic spindle-associated MMXD complex subunit MIP18 OS=Homo sapiens GN=FAM96B PE=1 SV=1	97.1	0
RSLPRPHDF	0	9	sp|Q6ZN18|AEBP2_HUMAN	Zinc finger protein AEBP2 OS=Homo sapiens GN=AEBP2 PE=1 SV=2	99	0
RSLWKDVTF	0	9	sp|Q96SU4|OSBL9_HUMAN	Oxysterol-binding protein-related protein 9 OS=Homo sapiens GN=OSBPL9 PE=1 SV=2	99	0
RSNKLHFAF	0	9	sp|Q99653|CHP1_HUMAN	Calcineurin B homologous protein 1 OS=Homo sapiens GN=CHP1 PE=1 SV=3	97.8	0
RSPNEEYTW	0	9	sp|P52732|KIF11_HUMAN	Kinesin-like protein KIF11 OS=Homo sapiens GN=KIF11 PE=1 SV=2	99	0
RSQLLPDWW	0	9	sp|Q02556|IRF8_HUMAN	Interferon regulatory factor 8 OS=Homo sapiens GN=IRF8 PE=1 SV=2	99	0
RSQPPVRAF	0	9	sp|Q96L50|LLR1_HUMAN	Leucine-rich repeat protein 1 OS=Homo sapiens GN=LRR1 PE=1 SV=2	95.9	0
RSSNVSYKY	0	9	sp|P11717|MPRI_HUMAN	Cation-independent mannose-6-phosphate receptor OS=Homo sapiens GN=IGF2R PE=1 SV=3	96.7	0
RSSPPGHYY	0	9	sp|Q9NX40|OCAD1_HUMAN	OCIA domain-containing protein 1 OS=Homo sapiens GN=OCIAD1 PE=1 SV=1	99	0
RSVISLVGF	0	9	sp|P46977|STT3A_HUMAN	Dolichyl-diphosphooligosaccharide--protein glycosyltransferase subunit STT3A OS=Homo sapiens GN=STT3A PE=1 SV=2	99	0
RSVLHHFHF	0	9	sp|Q15269|PWP2_HUMAN	Periodic tryptophan protein 2 homolog OS=Homo sapiens GN=PWP2 PE=2 SV=2	99	0
RSVNSVLLF	0	9	sp|P14866|HNRPL_HUMAN	Heterogeneous nuclear ribonucleoprotein L OS=Homo sapiens GN=HNRNPL PE=1 SV=2	97.9	0
RSVSGFLHF	0	9	sp|Q92621|NU205_HUMAN	Nuclear pore complex protein Nup205 OS=Homo sapiens GN=NUP205 PE=1 SV=3	99	0
RSWDHNEFF	0	9	sp|Q8NB78|KDM1B_HUMAN	Lysine-specific histone demethylase 1B OS=Homo sapiens GN=KDM1B PE=1 SV=3	99	0
RSYDYQFRY	0	9	sp|Q8N5D0|WDTC1_HUMAN	WD and tetratricopeptide repeats protein 1 OS=Homo sapiens GN=WDTC1 PE=1 SV=2	98.9	0
RTAGPHTQF	0	9	sp|O75448|MED24_HUMAN	Mediator of RNA polymerase II transcription subunit 24 OS=Homo sapiens GN=MED24 PE=1 SV=1	99	0
RTAHVILRY	0	9	sp|Q9UKV5|AMFR_HUMAN	E3 ubiquitin-protein ligase AMFR OS=Homo sapiens GN=AMFR PE=1 SV=2	99	0
RTAQEVETY	0	9	sp|P17844|DDX5_HUMAN	Probable ATP-dependent RNA helicase DDX5 OS=Homo sapiens GN=DDX5 PE=1 SV=1	99	0
RTDGKVFQF	0	9	sp|P83731|RL24_HUMAN	60S ribosomal protein L24 OS=Homo sapiens GN=RPL24 PE=1 SV=1	98.9	0
RTFPAHDYF	0	9	sp|Q5R372|RBG1L_HUMAN; sp|Q9Y3P9|RBGP1_HUMAN	Rab GTPase-activating protein 1-like OS=Homo sapiens GN=RABGAP1L PE=1 SV=1; Rab GTPase-activating protein 1 OS=Homo sapiens GN=RABGAP1 PE=1 SV=3	99	0
RTFPDPTSW	0	9	sp|Q13535|ATR_HUMAN	Serine/threonine-protein kinase ATR OS=Homo sapiens GN=ATR PE=1 SV=3	99	0
RTFPTHPYF	0	9	sp|Q86TI0|TBCD1_HUMAN; sp|O60343|TBCD4_HUMAN	TBC1 domain family member 1 OS=Homo sapiens GN=TBC1D1 PE=1 SV=2; TBC1 domain family member 4 OS=Homo sapiens GN=TBC1D4 PE=1 SV=2	99	0
RTFPVLLRL	0	9	sp|P78527|PRKDC_HUMAN	DNA-dependent protein kinase catalytic subunit OS=Homo sapiens GN=PRKDC PE=1 SV=3	98.5	0
RTFSEGTHF	0	9	sp|P15923|TFE2_HUMAN	Transcription factor E2-alpha OS=Homo sapiens GN=TCF3 PE=1 SV=1	97.9	0
RTGPMGHTY	0	9	sp|P78332|RBM6_HUMAN	RNA-binding protein 6 OS=Homo sapiens GN=RBM6 PE=1 SV=5	99	0
RTGVAPDVF	0	9	sp|Q01581|HMCS1_HUMAN	Hydroxymethylglutaryl-CoA synthase, cytoplasmic OS=Homo sapiens GN=HMGCS1 PE=1 SV=2	96.9	0
RTHPVATSF	0	9	sp|Q96B26|EXOS8_HUMAN	Exosome complex component RRP43 OS=Homo sapiens GN=EXOSC8 PE=1 SV=1	99	0
RTHPVEIFY	0	9	sp|O43143|DHX15_HUMAN	Pre-mRNA-splicing factor ATP-dependent RNA helicase DHX15 OS=Homo sapiens GN=DHX15 PE=1 SV=2	97	0
RTINVYPNF	0	9	sp|O95168|NDUB4_HUMAN	NADH dehydrogenase [ubiquinone] 1 beta subcomplex subunit 4 OS=Homo sapiens GN=NDUFB4 PE=1 SV=3	98.8	0
RTIQAHEGF	0	9	sp|Q9NV06|DCA13_HUMAN	DDB1- and CUL4-associated factor 13 OS=Homo sapiens GN=DCAF13 PE=1 SV=2	96.9	0
RTIQRPVTM	0	9	sp|Q14527|HLTF_HUMAN	Helicase-like transcription factor OS=Homo sapiens GN=HLTF PE=1 SV=2	99	0
RTLDNQLFF	0	9	sp|P26010|ITB7_HUMAN	Integrin beta-7 OS=Homo sapiens GN=ITGB7 PE=1 SV=1	98.8	0
RTLPVDFHI	0	9	sp|Q969R5|LMBL2_HUMAN	Lethal(3)malignant brain tumor-like protein 2 OS=Homo sapiens GN=L3MBTL2 PE=1 SV=1	99	0
RTNPNNGEF	0	9	sp|Q9Y252|RNF6_HUMAN	E3 ubiquitin-protein ligase RNF6 OS=Homo sapiens GN=RNF6 PE=1 SV=1	99	0
RTQIVHVKF	0	9	sp|Q68CR1|SE1L3_HUMAN	Protein sel-1 homolog 3 OS=Homo sapiens GN=SEL1L3 PE=1 SV=2	99	0
RTSTSQAVF	0	9	sp|P14868|SYDC_HUMAN	Aspartate--tRNA ligase, cytoplasmic OS=Homo sapiens GN=DARS PE=1 SV=2	99	0
RTTEILHHL	0	9	sp|Q96CS2|HAUS1_HUMAN	HAUS augmin-like complex subunit 1 OS=Homo sapiens GN=HAUS1 PE=1 SV=1	99	0
RTVEKPPKF	0	9	sp|Q01082|SPTB2_HUMAN	Spectrin beta chain, non-erythrocytic 1 OS=Homo sapiens GN=SPTBN1 PE=1 SV=2	99	0
RTVGATVEF	0	9	sp|A6NIH7|U119B_HUMAN	Protein unc-119 homolog B OS=Homo sapiens GN=UNC119B PE=1 SV=1	99	0
RTVIIEQSW	0	9	sp|P10809|CH60_HUMAN	60 kDa heat shock protein, mitochondrial OS=Homo sapiens GN=HSPD1 PE=1 SV=2	98.6	0
RTVYFSEQW	0	9	sp|P52732|KIF11_HUMAN	Kinesin-like protein KIF11 OS=Homo sapiens GN=KIF11 PE=1 SV=2	98.7	0
RTYDATTHF	0	9	sp|P50395|GDIB_HUMAN	Rab GDP dissociation inhibitor beta OS=Homo sapiens GN=GDI2 PE=1 SV=2	99	0
RTYLDMNRF	0	9	sp|Q9P253|VPS18_HUMAN	Vacuolar protein sorting-associated protein 18 homolog OS=Homo sapiens GN=VPS18 PE=1 SV=2	99	0
RTYPHRTLL	0	9	sp|Q6UVY6|MOXD1_HUMAN	DBH-like monooxygenase protein 1 OS=Homo sapiens GN=MOXD1 PE=1 SV=1	97	0
RTYPVQEYF	0	9	sp|Q08211|DHX9_HUMAN	ATP-dependent RNA helicase A OS=Homo sapiens GN=DHX9 PE=1 SV=4	96.8	0
RVADLTEQY	0	9	sp|Q9BWF3|RBM4_HUMAN	RNA-binding protein 4 OS=Homo sapiens GN=RBM4 PE=1 SV=1	99	0
RVAHFGYHW	0	9	sp|O15239|NDUA1_HUMAN	NADH dehydrogenase [ubiquinone] 1 alpha subcomplex subunit 1 OS=Homo sapiens GN=NDUFA1 PE=1 SV=1	99	0
RVAQLEQVY	0	9	sp|P62318|SMD3_HUMAN	Small nuclear ribonucleoprotein Sm D3 OS=Homo sapiens GN=SNRPD3 PE=1 SV=1	97.4	0
RVAQLLERW	0	9	sp|Q15149|PLEC_HUMAN	Plectin OS=Homo sapiens GN=PLEC PE=1 SV=3	99	0
RVCQQPGLS	0	9	sp|Q14CZ0|CP072_HUMAN	UPF0472 protein C16orf72 OS=Homo sapiens GN=C16orf72 PE=1 SV=1	98.9	0
RVGPIEATS	0	9	sp|Q14213|IL27B_HUMAN	Interleukin-27 subunit beta OS=Homo sapiens GN=EBI3 PE=1 SV=2	98.6	0
RVHAFLEQW	0	9	sp|Q92922|SMRC1_HUMAN; sp|Q8TAQ2|SMRC2_HUMAN	SWI/SNF complex subunit SMARCC1 OS=Homo sapiens GN=SMARCC1 PE=1 SV=3; SWI/SNF complex subunit SMARCC2 OS=Homo sapiens GN=SMARCC2 PE=1 SV=1	99	0
RVHPETYEW	0	9	sp|Q7KZ85|SPT6H_HUMAN	Transcription elongation factor SPT6 OS=Homo sapiens GN=SUPT6H PE=1 SV=2	99	0
RVLKVFHYF	0	9	sp|Q05397|FAK1_HUMAN	Focal adhesion kinase 1 OS=Homo sapiens GN=PTK2 PE=1 SV=2	98.3	0
RVLPCNHEF	0	9	sp|Q7L0R7|RNF44_HUMAN; sp|Q9H0F5|RNF38_HUMAN	RING finger protein 44 OS=Homo sapiens GN=RNF44 PE=2 SV=1; E3 ubiquitin-protein ligase RNF38 OS=Homo sapiens GN=RNF38 PE=1 SV=4	99	0
RVLVVHDGF	0	9	sp|P08237|PFKAM_HUMAN	ATP-dependent 6-phosphofructokinase, muscle type OS=Homo sapiens GN=PFKM PE=1 SV=2	99	0
RVLVVSAKF	0	9	sp|Q9H3K6|BOLA2_HUMAN	BolA-like protein 2 OS=Homo sapiens GN=BOLA2 PE=1 SV=1	99	0
RVRDINEAF	0	9	sp|P15884|ITF2_HUMAN; sp|P15923|TFE2_HUMAN	Transcription factor 4 OS=Homo sapiens GN=TCF4 PE=1 SV=3; Transcription factor E2-alpha OS=Homo sapiens GN=TCF3 PE=1 SV=1	98.7	0
RVSLYQPKF	0	9	sp|Q5QP82|DCA10_HUMAN	DDB1- and CUL4-associated factor 10 OS=Homo sapiens GN=DCAF10 PE=1 SV=1	98.2	0
RVWNLNHLW	0	9	sp|A6NC98|CC88B_HUMAN	Coiled-coil domain-containing protein 88B OS=Homo sapiens GN=CCDC88B PE=1 SV=1	99	0
RVWQWDEKW	0	9	sp|Q7KZ85|SPT6H_HUMAN	Transcription elongation factor SPT6 OS=Homo sapiens GN=SUPT6H PE=1 SV=2	97.5	0
RVYPELQRF	0	9	sp|Q5VW36|FOCAD_HUMAN	Focadhesin OS=Homo sapiens GN=FOCAD PE=1 SV=1	96.6	0
RVYPQAVYF	0	9	sp|Q9Y4A5|TRRAP_HUMAN	Transformation/transcription domain-associated protein OS=Homo sapiens GN=TRRAP PE=1 SV=3	99	0
SAAKMVYYL	0	9	sp|Q9BXJ9|NAA15_HUMAN	N-alpha-acetyltransferase 15, NatA auxiliary subunit OS=Homo sapiens GN=NAA15 PE=1 SV=1	99	0
SAANIQPIF	0	9	sp|P26010|ITB7_HUMAN	Integrin beta-7 OS=Homo sapiens GN=ITGB7 PE=1 SV=1	99	0
SAAPLFFSW	0	9	sp|Q5SWH9|TMM69_HUMAN	Transmembrane protein 69 OS=Homo sapiens GN=TMEM69 PE=2 SV=1	99	0
SAARLLASF	0	9	sp|Q9BY78|RNF26_HUMAN	E3 ubiquitin-protein ligase RNF26 OS=Homo sapiens GN=RNF26 PE=1 SV=1	99	0
SAARLLFSF	0	9	sp|Q7L513|FCRLA_HUMAN	Fc receptor-like A OS=Homo sapiens GN=FCRLA PE=1 SV=2	99	0
SADKTVALW	0	9	sp|Q09028|RBBP4_HUMAN; sp|Q16576|RBBP7_HUMAN	Histone-binding protein RBBP4 OS=Homo sapiens GN=RBBP4 PE=1 SV=3; Histone-binding protein RBBP7 OS=Homo sapiens GN=RBBP7 PE=1 SV=1	99	0
SADRFVYVW	0	9	sp|Q96DI7|SNR40_HUMAN	U5 small nuclear ribonucleoprotein 40 kDa protein OS=Homo sapiens GN=SNRNP40 PE=1 SV=1	99	0
SAFSGFPSF	0	9	sp|O75190|DNJB6_HUMAN	DnaJ homolog subfamily B member 6 OS=Homo sapiens GN=DNAJB6 PE=1 SV=2	98.9	0
SAIKENFQF	0	9	sp|Q460N5|PAR14_HUMAN	Poly [ADP-ribose] polymerase 14 OS=Homo sapiens GN=PARP14 PE=1 SV=3	99	0
SALRAQETF	0	9	sp|P08910|ABHD2_HUMAN	Monoacylglycerol lipase ABHD2 OS=Homo sapiens GN=ABHD2 PE=1 SV=1	99	0
SAPSILIHF	0	9	sp|Q13488|VPP3_HUMAN	V-type proton ATPase 116 kDa subunit a isoform 3 OS=Homo sapiens GN=TCIRG1 PE=1 SV=3	98.3	0
SARAGETRF	0	9	sp|P13639|EF2_HUMAN	Elongation factor 2 OS=Homo sapiens GN=EEF2 PE=1 SV=4	99	0
SAVKLRWLL	0	9	sp|Q14409|GLPK3_HUMAN; sp|P32189|GLPK_HUMAN	Glycerol kinase 3 OS=Homo sapiens GN=GK3P PE=2 SV=2; Glycerol kinase OS=Homo sapiens GN=GK PE=1 SV=3	96.3	0
SAVKVLMKF	0	9	sp|Q10567|AP1B1_HUMAN	AP-1 complex subunit beta-1 OS=Homo sapiens GN=AP1B1 PE=1 SV=2	99	0
SAYPLSVEW	0	9	sp|Q13610|PWP1_HUMAN	Periodic tryptophan protein 1 homolog OS=Homo sapiens GN=PWP1 PE=1 SV=1	97.9	0
SAYQHPTTF	0	9	sp|Q2KHR3|QSER1_HUMAN	Glutamine and serine-rich protein 1 OS=Homo sapiens GN=QSER1 PE=1 SV=3	99	0
SGFWKALTF	0	9	sp|P09912|IFI6_HUMAN	Interferon alpha-inducible protein 6 OS=Homo sapiens GN=IFI6 PE=2 SV=2	99	0
SILPISWRW	0	9	sp|Q9NQ25|SLAF7_HUMAN	SLAM family member 7 OS=Homo sapiens GN=SLAMF7 PE=1 SV=1	99	0
SQPASGNTF	0	9	sp|Q14157|UBP2L_HUMAN	Ubiquitin-associated protein 2-like OS=Homo sapiens GN=UBAP2L PE=1 SV=2	99	0
SSADWREVW	0	9	sp|P49327|FAS_HUMAN	Fatty acid synthase OS=Homo sapiens GN=FASN PE=1 SV=3	99	0
SSAKVEVHF	0	9	sp|Q5QJ74|TBCEL_HUMAN	Tubulin-specific chaperone cofactor E-like protein OS=Homo sapiens GN=TBCEL PE=1 SV=2	99	0
SSFGNFDRF	0	9	sp|Q9NSI8|SAMN1_HUMAN	SAM domain-containing protein SAMSN-1 OS=Homo sapiens GN=SAMSN1 PE=1 SV=1	98.4	0
SSGPVAESW	0	9	sp|O43791|SPOP_HUMAN	Speckle-type POZ protein OS=Homo sapiens GN=SPOP PE=1 SV=1	96.5	0
SSLEKSYEL	0	9	sp|P63261|ACTG_HUMAN; sp|P60709|ACTB_HUMAN	Actin, cytoplasmic 2 OS=Homo sapiens GN=ACTG1 PE=1 SV=1; Actin, cytoplasmic 1 OS=Homo sapiens GN=ACTB PE=1 SV=1	97.1	0
SSLLLEHLL	0	9	sp|Q6NUQ4|TM214_HUMAN	Transmembrane protein 214 OS=Homo sapiens GN=TMEM214 PE=1 SV=2	99	0
SSLPPMSTF	0	9	sp|P15884|ITF2_HUMAN	Transcription factor 4 OS=Homo sapiens GN=TCF4 PE=1 SV=3	99	0
SSMSLRSTF	0	9	sp|Q6Q0C0|TRAF7_HUMAN	E3 ubiquitin-protein ligase TRAF7 OS=Homo sapiens GN=TRAF7 PE=1 SV=1	96	0
SSMTLVDKF	0	9	sp|Q8NHV4|NEDD1_HUMAN	Protein NEDD1 OS=Homo sapiens GN=NEDD1 PE=1 SV=1	99	0
SSSDLVSKW	0	9	sp|O75351|VPS4B_HUMAN	Vacuolar protein sorting-associated protein 4B OS=Homo sapiens GN=VPS4B PE=1 SV=2	96.4	0
SSSKYAPSY	0	9	sp|Q6PL18|ATAD2_HUMAN	ATPase family AAA domain-containing protein 2 OS=Homo sapiens GN=ATAD2 PE=1 SV=1	99	0
SSVPAQKLG	0	9	sp|P29728|OAS2_HUMAN	2'-5'-oligoadenylate synthase 2 OS=Homo sapiens GN=OAS2 PE=1 SV=3	99	0
SSVTGNALW	0	9	sp|Q9NYB0|TE2IP_HUMAN	Telomeric repeat-binding factor 2-interacting protein 1 OS=Homo sapiens GN=TERF2IP PE=1 SV=1	98.8	0
SSYTGQSQL	0	9	sp|O94979|SC31A_HUMAN	Protein transport protein Sec31A OS=Homo sapiens GN=SEC31A PE=1 SV=3	99	0
SSYTTTTTI	0	9	sp|O00767|ACOD_HUMAN	Acyl-CoA desaturase OS=Homo sapiens GN=SCD PE=1 SV=2	99	0
STALQTWLF	0	9	sp|Q9Y5B9|SP16H_HUMAN	FACT complex subunit SPT16 OS=Homo sapiens GN=SUPT16H PE=1 SV=1	99	0
STAPISFGF	0	9	sp|Q92917|GPKOW_HUMAN	G patch domain and KOW motifs-containing protein OS=Homo sapiens GN=GPKOW PE=1 SV=2	99	0
STCRVTQTY	0	9	sp|O00116|ADAS_HUMAN	Alkyldihydroxyacetonephosphate synthase, peroxisomal OS=Homo sapiens GN=AGPS PE=1 SV=1	99	0
STFPGFVSW	0	9	sp|P55211|CASP9_HUMAN	Caspase-9 OS=Homo sapiens GN=CASP9 PE=1 SV=3	97.4	0
STFSILQTW	0	9	sp|Q63HN8|RN213_HUMAN	E3 ubiquitin-protein ligase RNF213 OS=Homo sapiens GN=RNF213 PE=1 SV=3	99	0
STHSLLHYF	0	9	sp|Q9UJX4|APC5_HUMAN	Anaphase-promoting complex subunit 5 OS=Homo sapiens GN=ANAPC5 PE=1 SV=2	99	0
STIRLLTSL	0	9	sp|P49368|TCPG_HUMAN	T-complex protein 1 subunit gamma OS=Homo sapiens GN=CCT3 PE=1 SV=4	99	0
STKTGEPLM	0	9	sp|Q9NRL2|BAZ1A_HUMAN	Bromodomain adjacent to zinc finger domain protein 1A OS=Homo sapiens GN=BAZ1A PE=1 SV=2	99	0
STLKKVFGF	0	9	sp|O94762|RECQ5_HUMAN	ATP-dependent DNA helicase Q5 OS=Homo sapiens GN=RECQL5 PE=1 SV=2	99	0
STLREQVSL	0	9	sp|Q96EX2|RNFT2_HUMAN	RING finger and transmembrane domain-containing protein 2 OS=Homo sapiens GN=RNFT2 PE=2 SV=2	99	0
STPQFLYRW	0	9	sp|Q9BUN8|DERL1_HUMAN	Derlin-1 OS=Homo sapiens GN=DERL1 PE=1 SV=1	97.9	0
STREDAEKF	0	9	sp|Q86XL3|ANKL2_HUMAN	Ankyrin repeat and LEM domain-containing protein 2 OS=Homo sapiens GN=ANKLE2 PE=1 SV=4	99	0
STRPEVASI	0	9	sp|Q8TEM1|PO210_HUMAN	Nuclear pore membrane glycoprotein 210 OS=Homo sapiens GN=NUP210 PE=1 SV=3	99	0
STVEVTNTF	0	9	sp|Q9BVI0|PHF20_HUMAN	PHD finger protein 20 OS=Homo sapiens GN=PHF20 PE=1 SV=2	95.8	0
STVKVLIRL	0	9	sp|Q12905|ILF2_HUMAN	Interleukin enhancer-binding factor 2 OS=Homo sapiens GN=ILF2 PE=1 SV=2	98.9	0
STVRSSQSF	0	9	sp|Q9HCE1|MOV10_HUMAN	Putative helicase MOV-10 OS=Homo sapiens GN=MOV10 PE=1 SV=2	99	0
STYKDSNTL	0	9	sp|Q9Y2K2|SIK3_HUMAN	Serine/threonine-protein kinase SIK3 OS=Homo sapiens GN=SIK3 PE=1 SV=3	99	0
SVIFGEALW	0	9	sp|O96009|NAPSA_HUMAN	Napsin-A OS=Homo sapiens GN=NAPSA PE=1 SV=1	99	0
SVIRTMWAW	0	9	sp|Q6ZS81|WDFY4_HUMAN	WD repeat- and FYVE domain-containing protein 4 OS=Homo sapiens GN=WDFY4 PE=1 SV=3	98.8	0
SVMKHRFLF	0	9	sp|P17174|AATC_HUMAN	Aspartate aminotransferase, cytoplasmic OS=Homo sapiens GN=GOT1 PE=1 SV=3	95.4	0
SVQRLINQW	0	9	sp|O15504|NUPL2_HUMAN	Nucleoporin-like protein 2 OS=Homo sapiens GN=NUPL2 PE=1 SV=1	96.6	0
SVSKLKYFF	0	9	sp|O95070|YIF1A_HUMAN	Protein YIF1A OS=Homo sapiens GN=YIF1A PE=1 SV=2	95.9	0
SVTEIQEKW	0	9	sp|Q9NR30|DDX21_HUMAN	Nucleolar RNA helicase 2 OS=Homo sapiens GN=DDX21 PE=1 SV=5	99	0
SVVVKGHAF	0	9	sp|Q96RE7|NACC1_HUMAN	Nucleus accumbens-associated protein 1 OS=Homo sapiens GN=NACC1 PE=1 SV=1	99	0
SVYKDHQTI	0	9	sp|P25205|MCM3_HUMAN	DNA replication licensing factor MCM3 OS=Homo sapiens GN=MCM3 PE=1 SV=3	97.6	0
TAAGLMHTF	0	9	sp|P49903|SPS1_HUMAN; sp|Q99611|SPS2_HUMAN	Selenide, water dikinase 1 OS=Homo sapiens GN=SEPHS1 PE=1 SV=2; Selenide, water dikinase 2 OS=Homo sapiens GN=SEPHS2 PE=1 SV=3	99	0
TAARAWALF	0	9	sp|P39656|OST48_HUMAN	Dolichyl-diphosphooligosaccharide--protein glycosyltransferase 48 kDa subunit OS=Homo sapiens GN=DDOST PE=1 SV=4	99	0
TAENVAKKW	0	9	sp|Q9BWD1|THIC_HUMAN	Acetyl-CoA acetyltransferase, cytosolic OS=Homo sapiens GN=ACAT2 PE=1 SV=2	97	0
TAKEIIQHF	0	9	sp|Q9UET6|TRM7_HUMAN	Putative tRNA (cytidine(32)/guanosine(34)-2'-O)-methyltransferase OS=Homo sapiens GN=FTSJ1 PE=1 SV=2	99	0
TAKISDFSW	0	9	sp|Q09028|RBBP4_HUMAN; sp|Q16576|RBBP7_HUMAN	Histone-binding protein RBBP4 OS=Homo sapiens GN=RBBP4 PE=1 SV=3; Histone-binding protein RBBP7 OS=Homo sapiens GN=RBBP7 PE=1 SV=1	99	0
TALNLFFKL	0	9	sp|P53621|COPA_HUMAN	Coatomer subunit alpha OS=Homo sapiens GN=COPA PE=1 SV=2	99	0
TARMEDFTF	0	9	sp|Q92966|SNPC3_HUMAN	snRNA-activating protein complex subunit 3 OS=Homo sapiens GN=SNAPC3 PE=1 SV=1	98.7	0
TEEDFKRLF	0	9	sp|Q8WXF1|PSPC1_HUMAN	Paraspeckle component 1 OS=Homo sapiens GN=PSPC1 PE=1 SV=1	98.8	0
TGWYPQPQI	0	9	sp|P78410|BT3A2_HUMAN; sp|O00481|BT3A1_HUMAN; sp|O00478|BT3A3_HUMAN	Butyrophilin subfamily 3 member A2 OS=Homo sapiens GN=BTN3A2 PE=1 SV=2; Butyrophilin subfamily 3 member A1 OS=Homo sapiens GN=BTN3A1 PE=1 SV=3; Butyrophilin subfamily 3 member A3 OS=Homo sapiens GN=BTN3A3 PE=1 SV=1	97.9	0
THPELKATF	0	9	sp|O95478|NSA2_HUMAN	Ribosome biogenesis protein NSA2 homolog OS=Homo sapiens GN=NSA2 PE=1 SV=1	99	0
TIKSIGHQW	0	9	sp|P00403|COX2_HUMAN	Cytochrome c oxidase subunit 2 OS=Homo sapiens GN=MT-CO2 PE=1 SV=1	97.6	0
TLAQLYHHW	0	9	sp|O15527|OGG1_HUMAN	N-glycosylase/DNA lyase OS=Homo sapiens GN=OGG1 PE=1 SV=2	97.9	0
TPAPPTHAL	0	9	sp|Q5SXM2|SNPC4_HUMAN	snRNA-activating protein complex subunit 4 OS=Homo sapiens GN=SNAPC4 PE=1 SV=1	97.3	0
TPEEIRKTF	0	9	sp|P63208|SKP1_HUMAN	S-phase kinase-associated protein 1 OS=Homo sapiens GN=SKP1 PE=1 SV=2	99	0
TQFPTFPSW	0	9	sp|P35251|RFC1_HUMAN	Replication factor C subunit 1 OS=Homo sapiens GN=RFC1 PE=1 SV=4	99	0
TSADAVRNM	0	9	sp|O95834|EMAL2_HUMAN	Echinoderm microtubule-associated protein-like 2 OS=Homo sapiens GN=EML2 PE=1 SV=1	99	0
TSAICRYFF	0	9	sp|P56192|SYMC_HUMAN	Methionine--tRNA ligase, cytoplasmic OS=Homo sapiens GN=MARS PE=1 SV=2	98.8	0
TSAILDMKW	0	9	sp|Q9BTV6|DPH7_HUMAN	Diphthine methyltransferase OS=Homo sapiens GN=DPH7 PE=1 SV=2	98.8	0
TSAPTGHTF	0	9	sp|Q8IYS2|K2013_HUMAN	Uncharacterized protein KIAA2013 OS=Homo sapiens GN=KIAA2013 PE=1 SV=1	99	0
TSFEQHVLW	0	9	sp|P49327|FAS_HUMAN	Fatty acid synthase OS=Homo sapiens GN=FASN PE=1 SV=3	99	0
TSFKHFIFF	0	9	sp|Q9H8S9|MOB1A_HUMAN; sp|Q7L9L4|MOB1B_HUMAN	MOB kinase activator 1A OS=Homo sapiens GN=MOB1A PE=1 SV=4; MOB kinase activator 1B OS=Homo sapiens GN=MOB1B PE=1 SV=3	99	0
TSFPHESTF	0	9	sp|Q86WP2|GPBP1_HUMAN	Vasculin OS=Homo sapiens GN=GPBP1 PE=1 SV=1	99	0
TSGIFETKF	0	9	sp|Q5JWF2|GNAS1_HUMAN; sp|P63092|GNAS2_HUMAN	Guanine nucleotide-binding protein G(s) subunit alpha isoforms XLas OS=Homo sapiens GN=GNAS PE=1 SV=2; Guanine nucleotide-binding protein G(s) subunit alpha isoforms short OS=Homo sapiens GN=GNAS PE=1 SV=1	99	0
TSIETNVRF	0	9	sp|P09086|PO2F2_HUMAN	POU domain, class 2, transcription factor 2 OS=Homo sapiens GN=POU2F2 PE=1 SV=3	98.6	0
TSLQLQHLF	0	9	sp|Q96JB5|CK5P3_HUMAN	CDK5 regulatory subunit-associated protein 3 OS=Homo sapiens GN=CDK5RAP3 PE=1 SV=2	99	0
TSLTIKSVF	0	9	sp|P20273|CD22_HUMAN	B-cell receptor CD22 OS=Homo sapiens GN=CD22 PE=1 SV=2	99	0
TSQDVLHSW	0	9	sp|P00403|COX2_HUMAN	Cytochrome c oxidase subunit 2 OS=Homo sapiens GN=MT-CO2 PE=1 SV=1	99	0
TSQDVLHSW	Dehydrated(T)@1	9	sp|P00403|COX2_HUMAN	Cytochrome c oxidase subunit 2 OS=Homo sapiens GN=MT-CO2 PE=1 SV=1	97.9	0
TSRKALETL	0	9	sp|Q07820|MCL1_HUMAN	Induced myeloid leukemia cell differentiation protein Mcl-1 OS=Homo sapiens GN=MCL1 PE=1 SV=3	99	0
TSSTNNPEF	0	9	sp|Q9NP66|HM20A_HUMAN	High mobility group protein 20A OS=Homo sapiens GN=HMG20A PE=1 SV=1	99	0
TSTILENYF	0	9	sp|Q6ZS30|NBEL1_HUMAN	Neurobeachin-like protein 1 OS=Homo sapiens GN=NBEAL1 PE=2 SV=3	96.8	0
TSVHLGVKF	0	9	sp|Q96EZ8|MCRS1_HUMAN	Microspherule protein 1 OS=Homo sapiens GN=MCRS1 PE=1 SV=1	99	0
TSVIFVNNF	0	9	sp|Q8TEK3|DOT1L_HUMAN	Histone-lysine N-methyltransferase, H3 lysine-79 specific OS=Homo sapiens GN=DOT1L PE=1 SV=2	99	0
TSVPQGHTW	0	9	sp|Q9NYJ1|COA4_HUMAN	Cytochrome c oxidase assembly factor 4 homolog, mitochondrial OS=Homo sapiens GN=COA4 PE=1 SV=2	99	0
TSVPVSAVF	0	9	sp|Q659A1|ICE2_HUMAN	Little elongation complex subunit 2 OS=Homo sapiens GN=ICE2 PE=1 SV=2	97.9	0
TSVQQKVNF	0	9	sp|Q5JTV8|TOIP1_HUMAN	Torsin-1A-interacting protein 1 OS=Homo sapiens GN=TOR1AIP1 PE=1 SV=2	99	0
TTAILQQKY	0	9	sp|Q86U90|YRDC_HUMAN	YrdC domain-containing protein, mitochondrial OS=Homo sapiens GN=YRDC PE=1 SV=1	99	0
TTAQVLIRF	0	9	sp|P15121|ALDR_HUMAN; sp|C9JRZ8|AK1BF_HUMAN	Aldose reductase OS=Homo sapiens GN=AKR1B1 PE=1 SV=3; Aldo-keto reductase family 1 member B15 OS=Homo sapiens GN=AKR1B15 PE=1 SV=2	99	0
TTIAITQNF	0	9	sp|Q6NYC1|JMJD6_HUMAN	Bifunctional arginine demethylase and lysyl-hydroxylase JMJD6 OS=Homo sapiens GN=JMJD6 PE=1 SV=1	99	0
TTIDVRTTF	0	9	sp|Q8IY21|DDX60_HUMAN	Probable ATP-dependent RNA helicase DDX60 OS=Homo sapiens GN=DDX60 PE=1 SV=3	99	0
TTKTDDPQL	0	9	sp|P18846|ATF1_HUMAN	Cyclic AMP-dependent transcription factor ATF-1 OS=Homo sapiens GN=ATF1 PE=1 SV=2	99	0
TTNPNASKF	0	9	sp|P21291|CSRP1_HUMAN	Cysteine and glycine-rich protein 1 OS=Homo sapiens GN=CSRP1 PE=1 SV=3	99	0
TTQPTPFKF	0	9	sp|P49792|RBP2_HUMAN	E3 SUMO-protein ligase RanBP2 OS=Homo sapiens GN=RANBP2 PE=1 SV=2	98.4	0
TTRPESTQI	0	9	sp|Q9NWS0|PIHD1_HUMAN	PIH1 domain-containing protein 1 OS=Homo sapiens GN=PIH1D1 PE=1 SV=1	99	0
TTTVMNPKF	0	9	sp|P05107|ITB2_HUMAN	Integrin beta-2 OS=Homo sapiens GN=ITGB2 PE=1 SV=2	99	0
TTTVMNPKF	Oxidation(M)@5	9	sp|P05107|ITB2_HUMAN	Integrin beta-2 OS=Homo sapiens GN=ITGB2 PE=1 SV=2	99	0
TTVKALTLI	0	9	sp|Q86VP6|CAND1_HUMAN	Cullin-associated NEDD8-dissociated protein 1 OS=Homo sapiens GN=CAND1 PE=1 SV=2	97.6	0
TTVKFVVKM	0	9	sp|P11388|TOP2A_HUMAN; sp|Q02880|TOP2B_HUMAN	DNA topoisomerase 2-alpha OS=Homo sapiens GN=TOP2A PE=1 SV=3; DNA topoisomerase 2-beta OS=Homo sapiens GN=TOP2B PE=1 SV=3	99	0
TTVKLLEFF	0	9	sp|Q9UIQ6|LCAP_HUMAN	Leucyl-cystinyl aminopeptidase OS=Homo sapiens GN=LNPEP PE=1 SV=3	99	0
TVDGKPPTW	0	9	sp|O95573|ACSL3_HUMAN	Long-chain-fatty-acid--CoA ligase 3 OS=Homo sapiens GN=ACSL3 PE=1 SV=3	98.7	0
TVIRDPPSI	0	9	sp|Q13112|CAF1B_HUMAN	Chromatin assembly factor 1 subunit B OS=Homo sapiens GN=CHAF1B PE=1 SV=1	99	0
TVLGKSEEW	0	9	sp|O60664|PLIN3_HUMAN	Perilipin-3 OS=Homo sapiens GN=PLIN3 PE=1 SV=3	98.1	0
TVLPFSQEF	0	9	sp|Q7L576|CYFP1_HUMAN	Cytoplasmic FMR1-interacting protein 1 OS=Homo sapiens GN=CYFIP1 PE=1 SV=1	97.3	0
TVYDKPASF	0	9	sp|Q9BT22|ALG1_HUMAN; sp|C9J202|AG1L2_HUMAN	Chitobiosyldiphosphodolichol beta-mannosyltransferase OS=Homo sapiens GN=ALG1 PE=1 SV=2; Putative glycosyltransferase ALG1L2 OS=Homo sapiens GN=ALG1L2 PE=3 SV=1	99	0
TVYPKPEEW	0	9	sp|P19387|RPB3_HUMAN	DNA-directed RNA polymerase II subunit RPB3 OS=Homo sapiens GN=POLR2C PE=1 SV=2	99	0
VAAEWRNTF	0	9	sp|Q9ULD0|OGDHL_HUMAN	2-oxoglutarate dehydrogenase-like, mitochondrial OS=Homo sapiens GN=OGDHL PE=1 SV=3	98.6	0
VAALPVCKF	0	9	sp|O75865|TPC6A_HUMAN	Trafficking protein particle complex subunit 6A OS=Homo sapiens GN=TRAPPC6A PE=1 SV=2	99	0
VACGANHTL	0	9	sp|Q9P258|RCC2_HUMAN	Protein RCC2 OS=Homo sapiens GN=RCC2 PE=1 SV=2	96.5	0
VAERALYYW	0	9	sp|Q13362|2A5G_HUMAN	Serine/threonine-protein phosphatase 2A 56 kDa regulatory subunit gamma isoform OS=Homo sapiens GN=PPP2R5C PE=1 SV=3	98.4	0
VAGKFVEFF	0	9	sp|P48200|IREB2_HUMAN	Iron-responsive element-binding protein 2 OS=Homo sapiens GN=IREB2 PE=1 SV=3	98.3	0
VAHELAHQW	0	9	sp|Q9NZ08|ERAP1_HUMAN	Endoplasmic reticulum aminopeptidase 1 OS=Homo sapiens GN=ERAP1 PE=1 SV=3	99	0
VAIRDGAYS	0	9	sp|O60244|MED14_HUMAN	Mediator of RNA polymerase II transcription subunit 14 OS=Homo sapiens GN=MED14 PE=1 SV=2	99	0
VAKVGQYTF	0	9	sp|Q86Y39|NDUAB_HUMAN	NADH dehydrogenase [ubiquinone] 1 alpha subcomplex subunit 11 OS=Homo sapiens GN=NDUFA11 PE=1 SV=3	99	0
VAMKFAQVF	0	9	sp|P35610|SOAT1_HUMAN	Sterol O-acyltransferase 1 OS=Homo sapiens GN=SOAT1 PE=1 SV=3	99	0
VAPVTSVEW	0	9	sp|Q9BQ67|GRWD1_HUMAN	Glutamate-rich WD repeat-containing protein 1 OS=Homo sapiens GN=GRWD1 PE=1 SV=1	98.9	0
VASEHFYFW	0	9	sp|Q9NVH2|INT7_HUMAN	Integrator complex subunit 7 OS=Homo sapiens GN=INTS7 PE=1 SV=1	97	0
VASFPKKQE	0	9	sp|P14406|CX7A2_HUMAN	Cytochrome c oxidase subunit 7A2, mitochondrial OS=Homo sapiens GN=COX7A2 PE=1 SV=1	98.6	0
VASSVNTEF	0	9	sp|A0AVI4|TM129_HUMAN	E3 ubiquitin-protein ligase TM129 OS=Homo sapiens GN=TMEM129 PE=1 SV=1	99	0
VAVPFQWQW	0	9	sp|Q9NPR9|GP108_HUMAN	Protein GPR108 OS=Homo sapiens GN=GPR108 PE=2 SV=3	97.3	0
VAVPVAVTF	0	9	sp|Q96T52|IMP2L_HUMAN	Mitochondrial inner membrane protease subunit 2 OS=Homo sapiens GN=IMMP2L PE=2 SV=1	99	0
VAVTKDPNW	0	9	sp|P41240|CSK_HUMAN	Tyrosine-protein kinase CSK OS=Homo sapiens GN=CSK PE=1 SV=1	99	0
VDESDLYNW	0	9	sp|Q712K3|UB2R2_HUMAN	Ubiquitin-conjugating enzyme E2 R2 OS=Homo sapiens GN=UBE2R2 PE=1 SV=1	99	0
VGLDFSPRF	0	9	sp|Q17R31|TATD3_HUMAN	Putative deoxyribonuclease TATDN3 OS=Homo sapiens GN=TATDN3 PE=1 SV=1	98.1	0
VGLREVWFF	0	9	sp|P35241|RADI_HUMAN	Radixin OS=Homo sapiens GN=RDX PE=1 SV=1	99	0
VGLRVVAKW	0	9	sp|Q12888|TP53B_HUMAN	TP53-binding protein 1 OS=Homo sapiens GN=TP53BP1 PE=1 SV=2	98.7	0
VITKEYELF	0	9	sp|Q9NRW7|VPS45_HUMAN	Vacuolar protein sorting-associated protein 45 OS=Homo sapiens GN=VPS45 PE=1 SV=1	96.4	0
VLFPEPLTW	0	9	sp|P08910|ABHD2_HUMAN	Monoacylglycerol lipase ABHD2 OS=Homo sapiens GN=ABHD2 PE=1 SV=1	99	0
VQLKDLEKW	0	9	sp|P62244|RS15A_HUMAN	40S ribosomal protein S15a OS=Homo sapiens GN=RPS15A PE=1 SV=2	99	0
VSADLNNKF	0	9	sp|Q13617|CUL2_HUMAN	Cullin-2 OS=Homo sapiens GN=CUL2 PE=1 SV=2	99	0
VSAGIQTSF	0	9	sp|P17844|DDX5_HUMAN	Probable ATP-dependent RNA helicase DDX5 OS=Homo sapiens GN=DDX5 PE=1 SV=1	99	0
VSAPEVSRW	0	9	sp|Q96Q27|ASB2_HUMAN	Ankyrin repeat and SOCS box protein 2 OS=Homo sapiens GN=ASB2 PE=1 SV=1	99	0
VSAPEVSRW	Oxidation(W)@9	9	sp|Q96Q27|ASB2_HUMAN	Ankyrin repeat and SOCS box protein 2 OS=Homo sapiens GN=ASB2 PE=1 SV=1	99	0
VSAPSSETF	0	9	sp|Q9NUA8|ZBT40_HUMAN	Zinc finger and BTB domain-containing protein 40 OS=Homo sapiens GN=ZBTB40 PE=1 SV=4	99	0
VSAPVTHQL	0	9	sp|Q1MSJ5|CSPP1_HUMAN	Centrosome and spindle pole-associated protein 1 OS=Homo sapiens GN=CSPP1 PE=1 SV=4	97.6	0
VSCGSSHTI	0	9	sp|Q15751|HERC1_HUMAN	Probable E3 ubiquitin-protein ligase HERC1 OS=Homo sapiens GN=HERC1 PE=1 SV=2	99	0
VSDASKPSW	0	9	sp|Q7Z4G4|TRM11_HUMAN	tRNA (guanine(10)-N2)-methyltransferase homolog OS=Homo sapiens GN=TRMT11 PE=1 SV=1	99	0
VSDTNSKSW	0	9	sp|Q8IX04|UEVLD_HUMAN	Ubiquitin-conjugating enzyme E2 variant 3 OS=Homo sapiens GN=UEVLD PE=1 SV=2	99	0
VSEHQPTTW	0	9	sp|P46977|STT3A_HUMAN; sp|Q8TCJ2|STT3B_HUMAN	Dolichyl-diphosphooligosaccharide--protein glycosyltransferase subunit STT3A OS=Homo sapiens GN=STT3A PE=1 SV=2; Dolichyl-diphosphooligosaccharide--protein glycosyltransferase subunit STT3B OS=Homo sapiens GN=STT3B PE=1 SV=1	99	0
VSFAEKNGW	0	9	sp|O43181|NDUS4_HUMAN	NADH dehydrogenase [ubiquinone] iron-sulfur protein 4, mitochondrial OS=Homo sapiens GN=NDUFS4 PE=1 SV=1	99	0
VSFDKACEF	0	9	sp|Q9Y490|TLN1_HUMAN	Talin-1 OS=Homo sapiens GN=TLN1 PE=1 SV=3	96.7	0
VSGMLNVKW	0	9	sp|P43308|SSRB_HUMAN	Translocon-associated protein subunit beta OS=Homo sapiens GN=SSR2 PE=1 SV=1	99	0
VSIGQVFLL	0	9	sp|Q9Y3B3|TMED7_HUMAN	Transmembrane emp24 domain-containing protein 7 OS=Homo sapiens GN=TMED7 PE=1 SV=2	99	0
VSIKNFEEF	0	9	sp|P20591|MX1_HUMAN	Interferon-induced GTP-binding protein Mx1 OS=Homo sapiens GN=MX1 PE=1 SV=4	99	0
VSKAPAPTF	0	9	sp|A6NCL7|AN33B_HUMAN	Ankyrin repeat domain-containing protein 33B OS=Homo sapiens GN=ANKRD33B PE=3 SV=1	99	0
VSKEEPVTF	0	9	sp|P35240|MERL_HUMAN	Merlin OS=Homo sapiens GN=NF2 PE=1 SV=1	97.8	0
VSKFPELLF	0	9	sp|Q96HP0|DOCK6_HUMAN; sp|Q96N67|DOCK7_HUMAN	Dedicator of cytokinesis protein 6 OS=Homo sapiens GN=DOCK6 PE=1 SV=3; Dedicator of cytokinesis protein 7 OS=Homo sapiens GN=DOCK7 PE=1 SV=4	97.5	0
VSKRIEPSV	0	9	sp|P04035|HMDH_HUMAN	3-hydroxy-3-methylglutaryl-coenzyme A reductase OS=Homo sapiens GN=HMGCR PE=1 SV=1	99	0
VSLEWLQKW	0	9	sp|Q86UV5|UBP48_HUMAN	Ubiquitin carboxyl-terminal hydrolase 48 OS=Homo sapiens GN=USP48 PE=1 SV=1	99	0
VSLNLRTFL	0	9	sp|Q03426|KIME_HUMAN	Mevalonate kinase OS=Homo sapiens GN=MVK PE=1 SV=1	97.7	0
VSLPLGFTF	0	9	sp|P52789|HXK2_HUMAN	Hexokinase-2 OS=Homo sapiens GN=HK2 PE=1 SV=2	99	0
VSLRSKTTI	0	9	sp|Q92974|ARHG2_HUMAN	Rho guanine nucleotide exchange factor 2 OS=Homo sapiens GN=ARHGEF2 PE=1 SV=4	99	0
VSLTLTNKF	0	9	sp|P46940|IQGA1_HUMAN; sp|Q86VI3|IQGA3_HUMAN	Ras GTPase-activating-like protein IQGAP1 OS=Homo sapiens GN=IQGAP1 PE=1 SV=1; Ras GTPase-activating-like protein IQGAP3 OS=Homo sapiens GN=IQGAP3 PE=1 SV=2	99	0
VSMKDPPDL	0	9	sp|Q96SI9|STRBP_HUMAN	Spermatid perinuclear RNA-binding protein OS=Homo sapiens GN=STRBP PE=1 SV=1	99	0
VSMKDPPDL	Oxidation(M)@3	9	sp|Q96SI9|STRBP_HUMAN	Spermatid perinuclear RNA-binding protein OS=Homo sapiens GN=STRBP PE=1 SV=1	99	0
VSMRFFTKL	0	9	sp|Q92835|SHIP1_HUMAN	Phosphatidylinositol 3,4,5-trisphosphate 5-phosphatase 1 OS=Homo sapiens GN=INPP5D PE=1 SV=2	99	0
VSNKYGLVF	0	9	sp|P35658|NU214_HUMAN	Nuclear pore complex protein Nup214 OS=Homo sapiens GN=NUP214 PE=1 SV=2	99	0
VSNPKSFEY	0	9	sp|Q8IXI2|MIRO1_HUMAN	Mitochondrial Rho GTPase 1 OS=Homo sapiens GN=RHOT1 PE=1 SV=2	98.9	0
VSPKIRPVY	0	9	sp|Q6PJP8|DCR1A_HUMAN	DNA cross-link repair 1A protein OS=Homo sapiens GN=DCLRE1A PE=1 SV=3	98	0
VSPKPPSSF	0	9	sp|Q9NZJ0|DTL_HUMAN	Denticleless protein homolog OS=Homo sapiens GN=DTL PE=1 SV=3	99	0
VSPTVNQRL	0	9	sp|Q16850|CP51A_HUMAN	Lanosterol 14-alpha demethylase OS=Homo sapiens GN=CYP51A1 PE=1 SV=3	96.1	0
VSQKMIEMF	0	9	sp|Q9NWV8|BABA1_HUMAN	BRISC and BRCA1-A complex member 1 OS=Homo sapiens GN=BABAM1 PE=1 SV=1	99	0
VSQQLPWLF	0	9	sp|Q14146|URB2_HUMAN	Unhealthy ribosome biogenesis protein 2 homolog OS=Homo sapiens GN=URB2 PE=2 SV=2	99	0
VSRAGSLLW	0	9	sp|Q9UH99|SUN2_HUMAN	SUN domain-containing protein 2 OS=Homo sapiens GN=SUN2 PE=1 SV=3	97	0
VSRPENEQL	0	9	sp|Q8ND56|LS14A_HUMAN	Protein LSM14 homolog A OS=Homo sapiens GN=LSM14A PE=1 SV=3	99	0
VSRQEEEMM	0	9	sp|P35579|MYH9_HUMAN	Myosin-9 OS=Homo sapiens GN=MYH9 PE=1 SV=4	98.9	0
VSRSNDPQM	0	9	sp|O14980|XPO1_HUMAN	Exportin-1 OS=Homo sapiens GN=XPO1 PE=1 SV=1	99	0
VSRVEKYTI	0	9	sp|Q99426|TBCB_HUMAN	Tubulin-folding cofactor B OS=Homo sapiens GN=TBCB PE=1 SV=2	96.4	0
VSSGSGETF	0	9	sp|P55008|AIF1_HUMAN	Allograft inflammatory factor 1 OS=Homo sapiens GN=AIF1 PE=1 SV=1	99	0
VSSKEVNKF	0	9	sp|P37108|SRP14_HUMAN	Signal recognition particle 14 kDa protein OS=Homo sapiens GN=SRP14 PE=1 SV=2	99	0
VSSMVLTKM	0	9	sp|P11142|HSP7C_HUMAN	Heat shock cognate 71 kDa protein OS=Homo sapiens GN=HSPA8 PE=1 SV=1	99	0
VSSRMQSSI	0	9	sp|Q93008|USP9X_HUMAN	Probable ubiquitin carboxyl-terminal hydrolase FAF-X OS=Homo sapiens GN=USP9X PE=1 SV=3	99	0
VSTKILMEF	0	9	sp|Q9UQE7|SMC3_HUMAN	Structural maintenance of chromosomes protein 3 OS=Homo sapiens GN=SMC3 PE=1 SV=2	99	0
VSTRQTQSW	0	9	sp|Q96B23|CR025_HUMAN	Uncharacterized protein C18orf25 OS=Homo sapiens GN=C18orf25 PE=1 SV=2	99	0
VSTRTSSSF	0	9	sp|P27708|PYR1_HUMAN	CAD protein OS=Homo sapiens GN=CAD PE=1 SV=3	99	0
VSTVLTSKY	0	9	sp|P69905|HBA_HUMAN	Hemoglobin subunit alpha OS=Homo sapiens GN=HBA1 PE=1 SV=2	99	0
VSVDISHTL	0	9	sp|Q9GZS3|WDR61_HUMAN	WD repeat-containing protein 61 OS=Homo sapiens GN=WDR61 PE=1 SV=1	98.6	0
VSVDKQQQW	0	9	sp|Q92621|NU205_HUMAN	Nuclear pore complex protein Nup205 OS=Homo sapiens GN=NUP205 PE=1 SV=3	99	0
VSVRPLPSI	0	9	sp|Q9UGR2|Z3H7B_HUMAN	Zinc finger CCCH domain-containing protein 7B OS=Homo sapiens GN=ZC3H7B PE=1 SV=1	98.5	0
VSYISKEHF	0	9	sp|O75691|UTP20_HUMAN	Small subunit processome component 20 homolog OS=Homo sapiens GN=UTP20 PE=1 SV=3	98.1	0
VSYKGSISY	0	9	sp|Q6SPF0|SAMD1_HUMAN	Atherin OS=Homo sapiens GN=SAMD1 PE=1 SV=1	99	0
VSYKNPSLM	0	9	sp|Q9Y5B9|SP16H_HUMAN	FACT complex subunit SPT16 OS=Homo sapiens GN=SUPT16H PE=1 SV=1	99	0
VSYKNPSLM	Oxidation(M)@9	9	sp|Q9Y5B9|SP16H_HUMAN	FACT complex subunit SPT16 OS=Homo sapiens GN=SUPT16H PE=1 SV=1	99	0
VSYLDFAKF	0	9	sp|Q7LGA3|HS2ST_HUMAN	Heparan sulfate 2-O-sulfotransferase 1 OS=Homo sapiens GN=HS2ST1 PE=1 SV=1	98.4	0
VSYPGKNKI	0	9	sp|Q09161|NCBP1_HUMAN	Nuclear cap-binding protein subunit 1 OS=Homo sapiens GN=NCBP1 PE=1 SV=1	99	0
VSYRNPAEG	0	9	sp|Q14790|CASP8_HUMAN	Caspase-8 OS=Homo sapiens GN=CASP8 PE=1 SV=1	99	0
VTAHLAAKW	0	9	sp|Q9NYU1|UGGG2_HUMAN	UDP-glucose:glycoprotein glucosyltransferase 2 OS=Homo sapiens GN=UGGT2 PE=1 SV=4	99	0
VTARTPQNF	0	9	sp|Q96RN5|MED15_HUMAN	Mediator of RNA polymerase II transcription subunit 15 OS=Homo sapiens GN=MED15 PE=1 SV=2	99	0
VTDHNLHEL	0	9	sp|Q9NV31|IMP3_HUMAN	U3 small nucleolar ribonucleoprotein protein IMP3 OS=Homo sapiens GN=IMP3 PE=1 SV=1	99	0
VTDNAVYHW	0	9	sp|Q00610|CLH1_HUMAN	Clathrin heavy chain 1 OS=Homo sapiens GN=CLTC PE=1 SV=5	99	0
VTFGKLYAW	0	9	sp|O95714|HERC2_HUMAN	E3 ubiquitin-protein ligase HERC2 OS=Homo sapiens GN=HERC2 PE=1 SV=2	99	0
VTFLLPAGW	0	9	sp|P10176|COX8A_HUMAN	Cytochrome c oxidase subunit 8A, mitochondrial OS=Homo sapiens GN=COX8A PE=1 SV=2	99	0
VTGPSIYSF	0	9	sp|Q15904|VAS1_HUMAN	V-type proton ATPase subunit S1 OS=Homo sapiens GN=ATP6AP1 PE=1 SV=2	98.9	0
VTGRFNGQF	0	9	sp|P63220|RS21_HUMAN	40S ribosomal protein S21 OS=Homo sapiens GN=RPS21 PE=1 SV=1	98.9	0
VTGVTRVTI	0	9	sp|E9PAV3|NACAM_HUMAN; sp|Q13765|NACA_HUMAN	Nascent polypeptide-associated complex subunit alpha, muscle-specific form OS=Homo sapiens GN=NACA PE=1 SV=1; Nascent polypeptide-associated complex subunit alpha OS=Homo sapiens GN=NACA PE=1 SV=1	99	0
VTHSVRIGF	0	9	sp|P26010|ITB7_HUMAN	Integrin beta-7 OS=Homo sapiens GN=ITGB7 PE=1 SV=1	99	0
VTHVERFTF	0	9	sp|Q96FS4|SIPA1_HUMAN	Signal-induced proliferation-associated protein 1 OS=Homo sapiens GN=SIPA1 PE=1 SV=1	98.7	0
VTIGRLFSF	0	9	sp|Q8TEX9|IPO4_HUMAN	Importin-4 OS=Homo sapiens GN=IPO4 PE=1 SV=2	99	0
VTIKEGSQL	0	9	sp|P55769|NH2L1_HUMAN	NHP2-like protein 1 OS=Homo sapiens GN=SNU13 PE=1 SV=3	97.4	0
VTIRLLETI	0	9	sp|Q15800|MSMO1_HUMAN	Methylsterol monooxygenase 1 OS=Homo sapiens GN=MSMO1 PE=1 SV=1	99	0
VTKALEHAF	0	9	sp|Q14204|DYHC1_HUMAN	Cytoplasmic dynein 1 heavy chain 1 OS=Homo sapiens GN=DYNC1H1 PE=1 SV=5	99	0
VTKITLESF	0	9	sp|Q8WU90|ZC3HF_HUMAN	Zinc finger CCCH domain-containing protein 15 OS=Homo sapiens GN=ZC3H15 PE=1 SV=1	99	0
VTKSVDFHF	0	9	sp|Q9ULW0|TPX2_HUMAN	Targeting protein for Xklp2 OS=Homo sapiens GN=TPX2 PE=1 SV=2	98.6	0
VTLGPVPEI	0	9	sp|Q99848|EBP2_HUMAN	Probable rRNA-processing protein EBP2 OS=Homo sapiens GN=EBNA1BP2 PE=1 SV=2	99	0
VTLKKPETF	0	9	sp|Q9C035|TRIM5_HUMAN	Tripartite motif-containing protein 5 OS=Homo sapiens GN=TRIM5 PE=1 SV=1	96.8	0
VTLNPPGTF	0	9	sp|Q86Y39|NDUAB_HUMAN	NADH dehydrogenase [ubiquinone] 1 alpha subcomplex subunit 11 OS=Homo sapiens GN=NDUFA11 PE=1 SV=3	99	0
VTLTCLLNF	Glutathione(C)@5	9	sp|P20273|CD22_HUMAN	B-cell receptor CD22 OS=Homo sapiens GN=CD22 PE=1 SV=2	99	0
[truncated: 2,090 more rows]

## Sheet: HLA-B5801 5%FDR
Sequence	Modifications	Length	Accessions	Names	Confidence	Motif mismatch (no S/T/A/V at P2 or W/Y/F/I/L/V at PΩ, or greater than 20aa length)
[truncated: 2,625 more rows]
