# Supplementary material for: HLA-B57 micropolymorphism defines the sequence and conformational breadth of the immunopeptidome
Source: Nat Commun. 2018 Nov 8;9:4693. doi: 10.1038/s41467-018-07109-w (PMC6224591; doi:10.1038/s41467-018-07109-w)
Supplement: Supplementary file 4 — Supplementary Data 2 [file 41467_2018_7109_MOESM4_ESM.xlsx]

## Sheet: Seq&Mod
					HLA-B*57:01	HLA-B*57:03	HLA-B*58:01
Accessions	Names	Sequence	Modifications	Length	Confidence	Confidence	Confidence	Category			three way comparison		Percentage of identified HLA peptidome in column header
sp|P53999|TCP4_HUMAN	Activated RNA polymerase II transcriptional coactivator p15 OS=Homo sapiens GN=SUB1 PE=1 SV=3	IDIREYW	0	7	99	92.8	95.3	Common				Number peptides	HLA*B*57:01	HLA*B*57:03	HLA*B*58:01
sp|P01834|IGKC_HUMAN	Immunoglobulin kappa constant OS=Homo sapiens GN=IGKC PE=1 SV=2	SPVTKSF	0	7	95.2	94.5	97.3	Common			Common	996	0.309991	0.25924	0.322539
sp|Q8NHU6|TDRD7_HUMAN	Tudor domain-containing protein 7 OS=Homo sapiens GN=TDRD7 PE=1 SV=2	AAKVENKW	0	8	91.9	95.1	99	Common			HLA-B*57:01 unique	1230	0.38282
sp|A2VDJ0|T131L_HUMAN	Transmembrane protein 131-like OS=Homo sapiens GN=TMEM131L PE=1 SV=2	ANKLYERW	0	8	96.9	35.2	79.1	Common			HLA-B*57:03 unique	1796		0.467465
sp|P25686|DNJB2_HUMAN	DnaJ homolog subfamily B member 2 OS=Homo sapiens GN=DNAJB2 PE=1 SV=3	HSGPFFTF	0	8	93.2	90.8	99	Common			HLA-B*58:01 unique	1235			0.399935
sp|Q9BW60|ELOV1_HUMAN	Elongation of very long chain fatty acids protein 1 OS=Homo sapiens GN=ELOVL1 PE=1 SV=1	HSVLPWSW	0	8	91.7	32.1	99	Common			HLA-B*57:01/HLA-B*57:03	590	0.183629	0.153566
sp|Q05639|EF1A2_HUMAN; sp|P68104|EF1A1_HUMAN	Elongation factor 1-alpha 2 OS=Homo sapiens GN=EEF1A2 PE=1 SV=1; Elongation factor 1-alpha 1 OS=Homo sapiens GN=EEF1A1 PE=1 SV=1	HTAHIACK	0	8	99	99	99	Common			HLA-B*57:03/HLA-B*58:01	460		0.119729	0.148964
sp|Q7Z3E1|PARPT_HUMAN	TCDD-inducible poly [ADP-ribose] polymerase OS=Homo sapiens GN=TIPARP PE=2 SV=1	HTVLPYHW	0	8	91.5	90.5	99	Common			HLA-B*57:01/HLA-B*58:01	397	0.123561		0.128562
sp|P53999|TCP4_HUMAN	Activated RNA polymerase II transcriptional coactivator p15 OS=Homo sapiens GN=SUB1 PE=1 SV=3	ISLNPEQW	0	8	98.8	76.4	66	Common			Total peptides	6704	1	1	1
sp|P15104|GLNA_HUMAN	Glutamine synthetase OS=Homo sapiens GN=GLUL PE=1 SV=4	ISMGDHLW	0	8	80.8	98.2	99	Common
sp|Q8WUA4|TF3C2_HUMAN	General transcription factor 3C polypeptide 2 OS=Homo sapiens GN=GTF3C2 PE=1 SV=2	ITAHPERW	0	8	78	97.8	93.5	Common			two way comparison		Number of peptides
sp|P03891|NU2M_HUMAN	NADH-ubiquinone oxidoreductase chain 2 OS=Homo sapiens GN=MT-ND2 PE=1 SV=2	ITALSSHW	0	8	99	99	99	Common					HLA*B*57:01	HLA*B*57:03	HLA*B*58:01
sp|P00403|COX2_HUMAN	Cytochrome c oxidase subunit 2 OS=Homo sapiens GN=MT-CO2 PE=1 SV=1	ITSQDVLH	0	8	99	99	96.4	Common				HLA*B*57:01	3213
sp|Q9NX61|T161A_HUMAN	Transmembrane protein 161A OS=Homo sapiens GN=TMEM161A PE=1 SV=1	KTLGGYSW	0	8	97.7	64.4	48.2	Common				HLA*B*57:03	1586	3842
sp|O14757|CHK1_HUMAN	Serine/threonine-protein kinase Chk1 OS=Homo sapiens GN=CHEK1 PE=1 SV=2	PDIKKDRW	0	8	99	84.5	99	Common				HLA*B*58:01	1393	1456	3088
sp|P53621|COPA_HUMAN	Coatomer subunit alpha OS=Homo sapiens GN=COPA PE=1 SV=2	QTIRVWNW	0	8	92.2	96.8	83.1	Common
sp|Q96Q27|ASB2_HUMAN	Ankyrin repeat and SOCS box protein 2 OS=Homo sapiens GN=ASB2 PE=1 SV=1	SAPEVSRW	0	8	99	77.8	90.8	Common					Percentage of identified HLA peptidome in column header
sp|Q86XI2|CNDG2_HUMAN	Condensin-2 complex subunit G2 OS=Homo sapiens GN=NCAPG2 PE=1 SV=1	SIHLQHKF	0	8	79.2	82.9	97.5	Common					HLA*B*57:01	HLA*B*57:03	HLA*B*58:01
sp|P62913|RL11_HUMAN	60S ribosomal protein L11 OS=Homo sapiens GN=RPL11 PE=1 SV=2	SKEEAMRW	0	8	99	74	40.9	Common				HLA*B*57:01	1	0.412806	0.451101
sp|P00403|COX2_HUMAN	Cytochrome c oxidase subunit 2 OS=Homo sapiens GN=MT-CO2 PE=1 SV=1	SQDVLHSW	0	8	98.8	99	99	Common				HLA*B*57:03	0.49362	1	0.471503
sp|O00767|ACOD_HUMAN	Acyl-CoA desaturase OS=Homo sapiens GN=SCD PE=1 SV=2	TAGAHRLW	0	8	99	92.3	97.6	Common				HLA*B*58:01	0.433551	0.378969	1
sp|Q05639|EF1A2_HUMAN; sp|P68104|EF1A1_HUMAN	Elongation factor 1-alpha 2 OS=Homo sapiens GN=EEF1A2 PE=1 SV=1; Elongation factor 1-alpha 1 OS=Homo sapiens GN=EEF1A1 PE=1 SV=1	TAHIACKF	0	8	97.3	99	99	Common
sp|Q9NYU1|UGGG2_HUMAN	UDP-glucose:glycoprotein glucosyltransferase 2 OS=Homo sapiens GN=UGGT2 PE=1 SV=4	TAHLAAKW	0	8	89.3	48.9	99	Common
sp|Q9NRJ5|PAPOB_HUMAN; sp|P51003|PAPOA_HUMAN	Poly(A) polymerase beta OS=Homo sapiens GN=PAPOLB PE=2 SV=1; Poly(A) polymerase alpha OS=Homo sapiens GN=PAPOLA PE=1 SV=4	TLRAIKLW	0	8	97.9	35.6	70.2	Common
sp|Q9NU22|MDN1_HUMAN	Midasin OS=Homo sapiens GN=MDN1 PE=1 SV=2	TLRDLFRW	0	8	64.7	30.1	95.6	Common
sp|P49736|MCM2_HUMAN	DNA replication licensing factor MCM2 OS=Homo sapiens GN=MCM2 PE=1 SV=4	TNHIHVRI	0	8	64.9	96.7	99	Common
sp|Q9UFC0|LRWD1_HUMAN	Leucine-rich repeat and WD repeat-containing protein 1 OS=Homo sapiens GN=LRWD1 PE=1 SV=2	TSRVTAHW	0	8	92.4	92.2	97.6	Common
sp|Q6PGP7|TTC37_HUMAN	Tetratricopeptide repeat protein 37 OS=Homo sapiens GN=TTC37 PE=1 SV=1	TSVPAWQW	0	8	99	82.4	83.4	Common
sp|P49368|TCPG_HUMAN	T-complex protein 1 subunit gamma OS=Homo sapiens GN=CCT3 PE=1 SV=4	TTKAISRW	0	8	93.9	98.1	94.9	Common
sp|P62826|RAN_HUMAN	GTP-binding nuclear protein Ran OS=Homo sapiens GN=RAN PE=1 SV=3	TYKNVPNW	0	8	32.5	97.9	99	Common
sp|Q9UBQ5|EIF3K_HUMAN	Eukaryotic translation initiation factor 3 subunit K OS=Homo sapiens GN=EIF3K PE=1 SV=1	TYQHIDRW	0	8	99	95.9	98.4	Common
sp|Q9BSY4|CHCH5_HUMAN	Coiled-coil-helix-coiled-coil-helix domain-containing protein 5 OS=Homo sapiens GN=CHCHD5 PE=1 SV=1	VAAKPESW	0	8	98.8	99	94.5	Common
sp|Q9H1P3|OSBL2_HUMAN; sp|Q9BXW6|OSBL1_HUMAN	Oxysterol-binding protein-related protein 2 OS=Homo sapiens GN=OSBPL2 PE=1 SV=1; Oxysterol-binding protein-related protein 1 OS=Homo sapiens GN=OSBPL1A PE=1 SV=2	VSAVASQW	0	8	99	88.7	93.5	Common
sp|Q15437|SC23B_HUMAN; sp|Q15436|SC23A_HUMAN	Protein transport protein Sec23B OS=Homo sapiens GN=SEC23B PE=1 SV=2; Protein transport protein Sec23A OS=Homo sapiens GN=SEC23A PE=1 SV=2	VTTIARNW	0	8	99	88	68.8	Common
sp|Q9BTC8|MTA3_HUMAN	Metastasis-associated protein MTA3 OS=Homo sapiens GN=MTA3 PE=1 SV=2	YATQSHQW	0	8	99	99	99	Common
sp|Q5T4S7|UBR4_HUMAN	E3 ubiquitin-protein ligase UBR4 OS=Homo sapiens GN=UBR4 PE=1 SV=1	AACKVLIEF	0	9	98.2	99	99	Common
sp|Q9NQ55|SSF1_HUMAN	Suppressor of SWI4 1 homolog OS=Homo sapiens GN=PPAN PE=2 SV=1	AANPHSFVF	0	9	99	99	99	Common
sp|Q99720|SGMR1_HUMAN	Sigma non-opioid intracellular receptor 1 OS=Homo sapiens GN=SIGMAR1 PE=1 SV=1	AAVLTQVVW	0	9	99	97.7	97.2	Common
sp|Q8IX07|FOG1	Zinc finger protein ZFPM1 OS=Homo sapiens GN=ZFPM1 PE=1 SV=2	APPPPPPGH	0	9	99	93.8	99	Common
sp|Q8IZT6|ASPM_HUMAN	Abnormal spindle-like microcephaly-associated protein OS=Homo sapiens GN=ASPM PE=1 SV=2	ASAIIIQRW	0	9	99	69.3	99	Common
sp|Q13077|TRAF1_HUMAN	TNF receptor-associated factor 1 OS=Homo sapiens GN=TRAF1 PE=1 SV=1	ASFDGTFLW	0	9	98.8	94.6	94.3	Common
sp|Q9NQQ7|S35C2_HUMAN	Solute carrier family 35 member C2 OS=Homo sapiens GN=SLC35C2 PE=1 SV=2	ASFIGGIRW	0	9	99	98.7	99	Common
sp|P40259|CD79B_HUMAN	B-cell antigen receptor complex-associated protein beta chain OS=Homo sapiens GN=CD79B PE=1 SV=1	ASGNVSWLW	0	9	97.7	81.6	42.7	Common
sp|Q8NFZ5|TNIP2_HUMAN	TNFAIP3-interacting protein 2 OS=Homo sapiens GN=TNIP2 PE=1 SV=1	ASLLHQVSW	0	9	54.2	94	99	Common
sp|Q99640|PMYT1_HUMAN	Membrane-associated tyrosine- and threonine-specific cdc2-inhibitory kinase OS=Homo sapiens GN=PKMYT1 PE=1 SV=1	ASLPEAQVW	0	9	98.5	83.8	82.7	Common
sp|Q9UL17|TBX21_HUMAN	T-box transcription factor TBX21 OS=Homo sapiens GN=TBX21 PE=1 SV=1	ASNTHIFTF	0	9	99	72.6	96.7	Common
sp|P60468|SC61B_HUMAN	Protein transport protein Sec61 subunit beta OS=Homo sapiens GN=SEC61B PE=1 SV=2	ASVFMLHIW	0	9	99	99	99	Common
sp|Q15910|EZH2_HUMAN	Histone-lysine N-methyltransferase EZH2 OS=Homo sapiens GN=EZH2 PE=1 SV=2	ASVPIMYSW	0	9	99	97.4	99	Common
sp|Q96G21|IMP4_HUMAN	U3 small nucleolar ribonucleoprotein protein IMP4 OS=Homo sapiens GN=IMP4 PE=1 SV=1	ATADVEWRW	0	9	99	99	99	Common
sp|Q7Z7G8|VP13B_HUMAN	Vacuolar protein sorting-associated protein 13B OS=Homo sapiens GN=VPS13B PE=1 SV=2	ATANLEAKW	0	9	98.3	85.8	99	Common
sp|Q96EX3|WDR34_HUMAN	WD repeat-containing protein 34 OS=Homo sapiens GN=WDR34 PE=1 SV=2	ATDGKVLLW	0	9	99	98.8	99	Common
sp|Q9UJX2|CDC23_HUMAN	Cell division cycle protein 23 homolog OS=Homo sapiens GN=CDC23 PE=1 SV=3	ATHVLPLHW	0	9	99	99	99	Common
sp|Q04760|LGUL_HUMAN	Lactoylglutathione lyase OS=Homo sapiens GN=GLO1 PE=1 SV=4	ATLELTHNW	0	9	99	98.1	93.8	Common
sp|P07814|SYEP_HUMAN	Bifunctional glutamate/proline--tRNA ligase OS=Homo sapiens GN=EPRS PE=1 SV=5	ATLKGNAAW	0	9	89.9	99	93.4	Common
sp|P04844|RPN2_HUMAN	Dolichyl-diphosphooligosaccharide--protein glycosyltransferase subunit 2 OS=Homo sapiens GN=RPN2 PE=1 SV=3	ATLKNPILW	0	9	99	95.4	98.5	Common
sp|O95433|AHSA1_HUMAN	Activator of 90 kDa heat shock protein ATPase homolog 1 OS=Homo sapiens GN=AHSA1 PE=1 SV=1	ATNVNNWHW	0	9	97.3	91	96.8	Common
sp|Q99613|EIF3C_HUMAN; sp|B5ME19|EIFCL_HUMAN	Eukaryotic translation initiation factor 3 subunit C OS=Homo sapiens GN=EIF3C PE=1 SV=1; Eukaryotic translation initiation factor 3 subunit C-like protein OS=Homo sapiens GN=EIF3CL PE=3 SV=1	ATYMKPEMW	0	9	99	99	98.7	Common
sp|Q01081|U2AF1_HUMAN; sp|P0DN76|U2AF5_HUMAN	Splicing factor U2AF 35 kDa subunit OS=Homo sapiens GN=U2AF1 PE=1 SV=3; Splicing factor U2AF 35 kDa subunit-like protein OS=Homo sapiens GN=U2AF1L5 PE=1 SV=1	AVIDLNNRW	0	9	97.4	99	96.1	Common
sp|Q969R5|LMBL2_HUMAN	Lethal(3)malignant brain tumor-like protein 2 OS=Homo sapiens GN=L3MBTL2 PE=1 SV=1	AVLPSRVYW	0	9	99	88	82.9	Common
sp|P52630|STAT2_HUMAN	Signal transducer and activator of transcription 2 OS=Homo sapiens GN=STAT2 PE=1 SV=1	AVWIEDQNW	0	9	99	81.9	95.6	Common
sp|Q5VW36|FOCAD_HUMAN	Focadhesin OS=Homo sapiens GN=FOCAD PE=1 SV=1	AVWTRAYGW	0	9	99	98.5	99	Common
sp|P51692|STA5B_HUMAN; sp|P42229|STA5A_HUMAN	Signal transducer and activator of transcription 5B OS=Homo sapiens GN=STAT5B PE=1 SV=2; Signal transducer and activator of transcription 5A OS=Homo sapiens GN=STAT5A PE=1 SV=1	ESLRIQAQF	0	9	95.7	52.8	25	Common
sp|O00329|PK3CD_HUMAN	Phosphatidylinositol 4,5-bisphosphate 3-kinase catalytic subunit delta isoform OS=Homo sapiens GN=PIK3CD PE=1 SV=2	ESWKTKVNW	0	9	99	95.6	39.6	Common
sp|O14980|XPO1_HUMAN	Exportin-1 OS=Homo sapiens GN=XPO1 PE=1 SV=1	ETLKLISGW	0	9	99	99	96.5	Common
sp|Q9NVF9|EKI2_HUMAN; sp|Q9HBU6|EKI1_HUMAN	Ethanolamine kinase 2 OS=Homo sapiens GN=ETNK2 PE=1 SV=3; Ethanolamine kinase 1 OS=Homo sapiens GN=ETNK1 PE=1 SV=1	FALASHFFW	0	9	99	94.7	99	Common
sp|Q9UQR0|SCML2_HUMAN	Sex comb on midleg-like protein 2 OS=Homo sapiens GN=SCML2 PE=1 SV=1	FALRFLENF	0	9	84.2	99	95.9	Common
sp|P12004|PCNA_HUMAN	Proliferating cell nuclear antigen OS=Homo sapiens GN=PCNA PE=1 SV=1	FALRYLNFF	0	9	99	99	99	Common
sp|P36956|SRBP1_HUMAN	Sterol regulatory element-binding protein 1 OS=Homo sapiens GN=SREBF1 PE=1 SV=2	FAQAAQQLW	0	9	96.8	97.4	91.7	Common
sp|Q8TCF1|ZFAN1_HUMAN	AN1-type zinc finger protein 1 OS=Homo sapiens GN=ZFAND1 PE=1 SV=1	FCKNVESYL	0	9	99	95.9	94.5	Common
sp|Q9H0U3|MAGT1_HUMAN	Magnesium transporter protein 1 OS=Homo sapiens GN=MAGT1 PE=1 SV=1	FSAEQIARW	0	9	99	99	99	Common
sp|Q1KMD3|HNRL2_HUMAN	Heterogeneous nuclear ribonucleoprotein U-like protein 2 OS=Homo sapiens GN=HNRNPUL2 PE=1 SV=1	FSEKFPTLW	0	9	99	85.1	99	Common
sp|P29966|MARCS_HUMAN	Myristoylated alanine-rich C-kinase substrate OS=Homo sapiens GN=MARCKS PE=1 SV=4	FSFKKSFKL	0	9	96.9	96.9	94.8	Common
sp|Q9ULZ3|ASC_HUMAN	Apoptosis-associated speck-like protein containing a CARD OS=Homo sapiens GN=PYCARD PE=1 SV=2	FSFTPAWNW	0	9	99	99	99	Common
sp|O43847|NRDC_HUMAN	Nardilysin OS=Homo sapiens GN=NRDC PE=1 SV=2	FSKSDLVNW	0	9	99	99	98.2	Common
sp|Q9Y6Q9|NCOA3_HUMAN	Nuclear receptor coactivator 3 OS=Homo sapiens GN=NCOA3 PE=1 SV=1	FSLNDGQSW	0	9	97.8	94.7	97.7	Common
sp|O60216|RAD21_HUMAN	Double-strand-break repair protein rad21 homolog OS=Homo sapiens GN=RAD21 PE=1 SV=2	FSLPAQPLW	0	9	99	99	99	Common
sp|Q8IV53|DEN1C_HUMAN	DENN domain-containing protein 1C OS=Homo sapiens GN=DENND1C PE=1 SV=1	FSLPNIPRW	0	9	99	99	99	Common
sp|Q8IVL5|P3H2_HUMAN	Prolyl 3-hydroxylase 2 OS=Homo sapiens GN=P3H2 PE=1 SV=1	FSYTEPNYW	0	9	95.7	99	20.5	Common
sp|Q9NU22|MDN1_HUMAN	Midasin OS=Homo sapiens GN=MDN1 PE=1 SV=2	FVIPLDPRW	0	9	99	99	98.6	Common
sp|Q9Y6I7|WSB1_HUMAN	WD repeat and SOCS box-containing protein 1 OS=Homo sapiens GN=WSB1 PE=1 SV=1	GASKAVFLW	0	9	93.9	95.5	95.8	Common
sp|Q8IVD9|NUDC3_HUMAN	NudC domain-containing protein 3 OS=Homo sapiens GN=NUDCD3 PE=1 SV=3	GAVRENYTW	0	9	99	98.7	97.8	Common
sp|Q5SW79|CE170_HUMAN	Centrosomal protein of 170 kDa OS=Homo sapiens GN=CEP170 PE=1 SV=1	GSASVNSRW	0	9	99	99	99	Common
sp|P15104|GLNA_HUMAN	Glutamine synthetase OS=Homo sapiens GN=GLUL PE=1 SV=4	GTDGHPFGW	0	9	99	99	99	Common
sp|O15143|ARC1B_HUMAN	Actin-related protein 2/3 complex subunit 1B OS=Homo sapiens GN=ARPC1B PE=1 SV=3	GTDRNAYVW	0	9	54.1	94.4	96.4	Common
sp|P54687|BCAT1_HUMAN	Branched-chain-amino-acid aminotransferase, cytosolic OS=Homo sapiens GN=BCAT1 PE=1 SV=3	GTFNPVSLW	0	9	99	97.2	99	Common
sp|Q9UHQ1|NARF_HUMAN	Nuclear prelamin A recognition factor OS=Homo sapiens GN=NARF PE=1 SV=1	GTHSLDIKW	0	9	99	99	99	Common
sp|Q9UBW7|ZMYM2_HUMAN	Zinc finger MYM-type protein 2 OS=Homo sapiens GN=ZMYM2 PE=1 SV=1	GTLKERVQW	0	9	91.6	99	94.2	Common
sp|Q9GZS3|WDR61_HUMAN	WD repeat-containing protein 61 OS=Homo sapiens GN=WDR61 PE=1 SV=1	GTLSGHASW	0	9	99	99	98.7	Common
sp|P28074|PSB5_HUMAN; sp|P28062|PSB8_HUMAN	Proteasome subunit beta type-5 OS=Homo sapiens GN=PSMB5 PE=1 SV=3; Proteasome subunit beta type-8 OS=Homo sapiens GN=PSMB8 PE=1 SV=3	GTTTLAFKF	0	9	99	99	99	Common
sp|P26358|DNMT1_HUMAN	DNA (cytosine-5)-methyltransferase 1 OS=Homo sapiens GN=DNMT1 PE=1 SV=2	HADINLLYW	0	9	98.5	34.3	52.9	Common
sp|Q9NQG5|RPR1B_HUMAN	Regulation of nuclear pre-mRNA domain-containing protein 1B OS=Homo sapiens GN=RPRD1B PE=1 SV=1	HAGPIVSVW	0	9	92.3	75	97.5	Common
sp|Q8TCX1|DC2L1_HUMAN	Cytoplasmic dynein 2 light intermediate chain 1 OS=Homo sapiens GN=DYNC2LI1 PE=1 SV=1	HAHSPMELW	0	9	97.6	95	95.8	Common
sp|Q9HAV0|GBB4_HUMAN; sp|P62879|GBB2_HUMAN; sp|P62873|GBB1_HUMAN; sp|P16520|GBB3_HUMAN	Guanine nucleotide-binding protein subunit beta-4 OS=Homo sapiens GN=GNB4 PE=1 SV=3; Guanine nucleotide-binding protein G(I)/G(S)/G(T) subunit beta-2 OS=Homo sapiens GN=GNB2 PE=1 SV=3; Guanine nucleotide-binding protein G(I)/G(S)/G(T) subunit beta-1 OS=Homo sapiens GN=GNB1 PE=1 SV=3; Guanine nucleotide-binding protein G(I)/G(S)/G(T) subunit beta-3 OS=Homo sapiens GN=GNB3 PE=1 SV=1	HAIPLRSSW	0	9	99	94	99	Common
sp|Q9Y2V0|CO041_HUMAN	Uncharacterized protein C15orf41 OS=Homo sapiens GN=C15orf41 PE=1 SV=2	HAYLHDQFW	0	9	99	99	99	Common
sp|Q8WUB2|F216A_HUMAN	Protein FAM216A OS=Homo sapiens GN=FAM216A PE=2 SV=1	HIAKLQELW	0	9	98	99	38	Common
sp|P37268|FDFT_HUMAN	Squalene synthase OS=Homo sapiens GN=FDFT1 PE=1 SV=1	HSFLYQPDW	0	9	99	99	99	Common
sp|P37268|FDFT_HUMAN	Squalene synthase OS=Homo sapiens GN=FDFT1 PE=1 SV=1	HSFLYQPDW	Deamidated(Q)@6	9	96	99	25.3	Common
sp|P36956|SRBP1_HUMAN	Sterol regulatory element-binding protein 1 OS=Homo sapiens GN=SREBF1 PE=1 SV=2	HSGPAVYFW	0	9	81.8	21	99	Common
sp|Q14469|HES1_HUMAN	Transcription factor HES-1 OS=Homo sapiens GN=HES1 PE=1 SV=1	HSGPVIPVY	0	9	97.4	98.5	99	Common
sp|Q9H5J4|ELOV6_HUMAN	Elongation of very long chain fatty acids protein 6 OS=Homo sapiens GN=ELOVL6 PE=1 SV=1	HSHFQNIFW	0	9	98.3	98.9	99	Common
sp|P46736|BRCC3_HUMAN	Lys-63-specific deubiquitinase BRCC36 OS=Homo sapiens GN=BRCC3 PE=1 SV=2	HSHPHITVW	0	9	99	44.9	99	Common
sp|Q8NF50|DOCK8_HUMAN	Dedicator of cytokinesis protein 8 OS=Homo sapiens GN=DOCK8 PE=1 SV=3	HSLESQVTF	0	9	65.2	98.9	70.8	Common
sp|Q9Y4L5|RN115_HUMAN	E3 ubiquitin-protein ligase RNF115 OS=Homo sapiens GN=RNF115 PE=1 SV=2	HSNPGDYAW	0	9	97.4	65.5	94.3	Common
sp|O00217|NDUS8_HUMAN	NADH dehydrogenase [ubiquinone] iron-sulfur protein 8, mitochondrial OS=Homo sapiens GN=NDUFS8 PE=1 SV=1	HSSAVAATY	0	9	99	98.9	99	Common
sp|Q8TC12|RDH11_HUMAN	Retinol dehydrogenase 11 OS=Homo sapiens GN=RDH11 PE=1 SV=2	HSSFMRWMW	0	9	98.5	54.1	99	Common
sp|Q8NDX1|PSD4_HUMAN	PH and SEC7 domain-containing protein 4 OS=Homo sapiens GN=PSD4 PE=1 SV=2	HSSGILPKW	0	9	99	99	99	Common
sp|Q8N999|CL029_HUMAN	Uncharacterized protein C12orf29 OS=Homo sapiens GN=C12orf29 PE=1 SV=2	HSSVVNYEF	0	9	49.9	98.3	97.9	Common
sp|Q16690|DUS5_HUMAN	Dual specificity protein phosphatase 5 OS=Homo sapiens GN=DUSP5 PE=1 SV=2	HTADISSHF	0	9	99	99	99	Common
sp|Q05639|EF1A2_HUMAN; sp|P68104|EF1A1_HUMAN	Elongation factor 1-alpha 2 OS=Homo sapiens GN=EEF1A2 PE=1 SV=1; Elongation factor 1-alpha 1 OS=Homo sapiens GN=EEF1A1 PE=1 SV=1	HTAHIACKF	0	9	99	99	99	Common
sp|O75865|TPC6A_HUMAN	Trafficking protein particle complex subunit 6A OS=Homo sapiens GN=TRAPPC6A PE=1 SV=2	HTEMVAELW	0	9	97.7	99	91.2	Common
sp|Q8WXB1|MT21A_HUMAN	Protein N-lysine methyltransferase METTL21A OS=Homo sapiens GN=METTL21A PE=1 SV=2	HTIQIRQDW	0	9	99	95.4	99	Common
sp|Q9NV66|TYW1_HUMAN	S-adenosyl-L-methionine-dependent tRNA 4-demethylwyosine synthase OS=Homo sapiens GN=TYW1 PE=2 SV=2	HTNPVGTEW	0	9	99	99	91	Common
sp|P49368|TCPG_HUMAN	T-complex protein 1 subunit gamma OS=Homo sapiens GN=CCT3 PE=1 SV=4	HTQENCETW	Glutathione(C)@6	9	99	91.5	92.1	Common
sp|Q7Z3U7|MON2_HUMAN	Protein MON2 homolog OS=Homo sapiens GN=MON2 PE=1 SV=3	HTVIWKVLF	0	9	96.5	99	98	Common
sp|Q15257|PTPA_HUMAN	Serine/threonine-protein phosphatase 2A activator OS=Homo sapiens GN=PTPA PE=1 SV=3	HTVPDMGKW	0	9	99	98.9	99	Common
sp|Q9NX08|COMD8_HUMAN	COMM domain-containing protein 8 OS=Homo sapiens GN=COMMD8 PE=1 SV=1	HTVWESEEW	0	9	93	99	95.3	Common
sp|O60287|NPA1P_HUMAN	Nucleolar pre-ribosomal-associated protein 1 OS=Homo sapiens GN=URB1 PE=1 SV=4	HTWKELELW	0	9	99	98.5	97.7	Common
sp|Q9P2H3|IFT80_HUMAN	Intraflagellar transport protein 80 homolog OS=Homo sapiens GN=IFT80 PE=1 SV=3	HVVEQHWEW	0	9	99	99	99	Common
sp|Q86V24|PAQR2_HUMAN	Adiponectin receptor protein 2 OS=Homo sapiens GN=ADIPOR2 PE=1 SV=1	IAAIIVSQW	0	9	99	99	99	Common
sp|Q5T4S7|UBR4_HUMAN	E3 ubiquitin-protein ligase UBR4 OS=Homo sapiens GN=UBR4 PE=1 SV=1	IAAQRTINW	0	9	98.8	99	99	Common
sp|Q9UIQ6|LCAP_HUMAN; sp|Q6P179|ERAP2_HUMAN	Leucyl-cystinyl aminopeptidase OS=Homo sapiens GN=LNPEP PE=1 SV=3; Endoplasmic reticulum aminopeptidase 2 OS=Homo sapiens GN=ERAP2 PE=1 SV=2	IAHELAHQW	0	9	99	99	99	Common
sp|P50851|LRBA_HUMAN; sp|Q8NFP9|NBEA_HUMAN	Lipopolysaccharide-responsive and beige-like anchor protein OS=Homo sapiens GN=LRBA PE=1 SV=4; Neurobeachin OS=Homo sapiens GN=NBEA PE=1 SV=3	IALPPIAKW	0	9	99	99	99	Common
sp|Q6P1X5|TAF2_HUMAN	Transcription initiation factor TFIID subunit 2 OS=Homo sapiens GN=TAF2 PE=1 SV=3	IANSMVSTW	0	9	98.4	97.3	98.6	Common
sp|O43293|DAPK3_HUMAN	Death-associated protein kinase 3 OS=Homo sapiens GN=DAPK3 PE=1 SV=1	IAQSLEHSW	0	9	99	31.9	99	Common
sp|O43660|PLRG1_HUMAN	Pleiotropic regulator 1 OS=Homo sapiens GN=PLRG1 PE=1 SV=1	IAVEPGNQW	0	9	99	95	99	Common
sp|Q13409|DC1I2_HUMAN	Cytoplasmic dynein 1 intermediate chain 2 OS=Homo sapiens GN=DYNC1I2 PE=1 SV=3	IAVPRNDEW	0	9	99	99	99	Common
sp|P15311|EZRI_HUMAN	Ezrin OS=Homo sapiens GN=EZR PE=1 SV=4	IGLREVWYF	0	9	99	99	68.7	Common
sp|Q9P0J0|NDUAD_HUMAN	NADH dehydrogenase [ubiquinone] 1 alpha subcomplex subunit 13 OS=Homo sapiens GN=NDUFA13 PE=1 SV=3	IIMKDVPDW	0	9	99	99	99	Common
sp|Q9P0J0|NDUAD_HUMAN	NADH dehydrogenase [ubiquinone] 1 alpha subcomplex subunit 13 OS=Homo sapiens GN=NDUFA13 PE=1 SV=3	IIMKDVPDW	Oxidation(M)@3	9	99	99	99	Common
sp|Q92530|PSMF1_HUMAN	Proteasome inhibitor PI31 subunit OS=Homo sapiens GN=PSMF1 PE=1 SV=2	IITPIHEQW	0	9	46.6	46.2	99	Common
sp|Q9ULM6|CNOT6_HUMAN	CCR4-NOT transcription complex subunit 6 OS=Homo sapiens GN=CNOT6 PE=1 SV=2	ILGPLDHHW	0	9	97.2	99	91.9	Common
sp|P61160|ARP2_HUMAN	Actin-related protein 2 OS=Homo sapiens GN=ACTR2 PE=1 SV=1	IMKDKDNFW	0	9	99	45.7	48.8	Common
sp|O95926|SYF2_HUMAN	Pre-mRNA-splicing factor SYF2 OS=Homo sapiens GN=SYF2 PE=1 SV=1	ISAEDAERW	0	9	99	99	99	Common
sp|O94953|KDM4B_HUMAN	Lysine-specific demethylase 4B OS=Homo sapiens GN=KDM4B PE=1 SV=4	ISAIPEQRW	0	9	99	98.9	99	Common
sp|Q9Y385|UB2J1_HUMAN	Ubiquitin-conjugating enzyme E2 J1 OS=Homo sapiens GN=UBE2J1 PE=1 SV=2	ISGHHPETW	0	9	95.5	98.3	99	Common
sp|Q9NQC1|JADE2_HUMAN	E3 ubiquitin-protein ligase Jade-2 OS=Homo sapiens GN=JADE2 PE=1 SV=2	ISHIPASRW	0	9	99	98.7	98	Common
sp|Q9Y5W7|SNX14_HUMAN	Sorting nexin-14 OS=Homo sapiens GN=SNX14 PE=1 SV=3	ISIPYVDFF	0	9	32.7	65.7	99	Common
sp|Q9Y6A1|POMT1_HUMAN	Protein O-mannosyl-transferase 1 OS=Homo sapiens GN=POMT1 PE=1 SV=3	ISMPAQNLW	0	9	99	97.4	98.6	Common
sp|Q9NSD9|SYFB_HUMAN	Phenylalanine--tRNA ligase beta subunit OS=Homo sapiens GN=FARSB PE=1 SV=3	ISNPKTAEF	0	9	99	99	99	Common
sp|O60942|MCE1_HUMAN	mRNA-capping enzyme OS=Homo sapiens GN=RNGTT PE=1 SV=1	ISNPVTKEM	0	9	98	92.7	92.2	Common
sp|Q8WUH2|TGFA1_HUMAN	Transforming growth factor-beta receptor-associated protein 1 OS=Homo sapiens GN=TGFBRAP1 PE=1 SV=1	ISQRAPVHW	0	9	69.4	85.3	96.1	Common
sp|Q92673|SORL_HUMAN	Sortilin-related receptor OS=Homo sapiens GN=SORL1 PE=1 SV=2	ISSSAGARW	0	9	96.6	97.4	99	Common
sp|Q96RY5|CRML_HUMAN	Protein cramped-like OS=Homo sapiens GN=CRAMP1 PE=1 SV=3	ISTEVNPKL	0	9	77.5	99	99	Common
sp|Q9NXS2|QPCTL_HUMAN	Glutaminyl-peptide cyclotransferase-like protein OS=Homo sapiens GN=QPCTL PE=1 SV=2	ISTPFPAVW	0	9	97.6	54	98.8	Common
sp|Q99707|METH_HUMAN	Methionine synthase OS=Homo sapiens GN=MTR PE=1 SV=2	ISVAEVEKW	0	9	98.8	95.9	99	Common
sp|O60381|HBP1_HUMAN	HMG box-containing protein 1 OS=Homo sapiens GN=HBP1 PE=1 SV=2	ISVILGDRW	0	9	99	99	63.5	Common
sp|Q8NF50|DOCK8_HUMAN	Dedicator of cytokinesis protein 8 OS=Homo sapiens GN=DOCK8 PE=1 SV=3	ISVIQKEEF	0	9	99	99	99	Common
sp|P08236|BGLR_HUMAN	Beta-glucuronidase OS=Homo sapiens GN=GUSB PE=1 SV=2	ISVKGSNLF	0	9	88.2	98.4	98.7	Common
sp|Q00341|VIGLN_HUMAN	Vigilin OS=Homo sapiens GN=HDLBP PE=1 SV=2	ISVPIFKQF	0	9	99	97.3	98.8	Common
sp|Q6ZS30|NBEL1_HUMAN	Neurobeachin-like protein 1 OS=Homo sapiens GN=NBEAL1 PE=2 SV=3	ISVPPIQKW	0	9	90.8	99	99	Common
sp|Q9NNW5|WDR6_HUMAN	WD repeat-containing protein 6 OS=Homo sapiens GN=WDR6 PE=1 SV=1	ISWGQGHFW	0	9	99	83.6	98.3	Common
sp|P43357|MAGA3_HUMAN; sp|P43365|MAGAC_HUMAN	Melanoma-associated antigen 3 OS=Homo sapiens GN=MAGEA3 PE=1 SV=1; Melanoma-associated antigen 12 OS=Homo sapiens GN=MAGEA12 PE=1 SV=2	ISYPPLHEW	0	9	97.1	78	98.6	Common
sp|O00767|ACOD_HUMAN	Acyl-CoA desaturase OS=Homo sapiens GN=SCD PE=1 SV=2	ITAGAHRLW	0	9	99	99	99	Common
sp|P56192|SYMC_HUMAN	Methionine--tRNA ligase, cytoplasmic OS=Homo sapiens GN=MARS PE=1 SV=2	ITANYTDQW	0	9	83.8	98.4	83	Common
sp|Q99460|PSMD1_HUMAN	26S proteasome non-ATPase regulatory subunit 1 OS=Homo sapiens GN=PSMD1 PE=1 SV=2	ITCPKVNQF	0	9	99	99	99	Common
sp|Q8N2K1|UB2J2_HUMAN	Ubiquitin-conjugating enzyme E2 J2 OS=Homo sapiens GN=UBE2J2 PE=1 SV=3	ITDFHPDTW	0	9	99	99	99	Common
sp|Q92835|SHIP1_HUMAN	Phosphatidylinositol 3,4,5-trisphosphate 5-phosphatase 1 OS=Homo sapiens GN=INPP5D PE=1 SV=2	ITFAPTYRF	0	9	63	96.9	45.4	Common
sp|Q9NY35|CLDN1_HUMAN	Claudin domain-containing protein 1 OS=Homo sapiens GN=CLDND1 PE=1 SV=1	ITIPKNMHW	0	9	99	94.4	99	Common
sp|Q9UNN5|FAF1_HUMAN	FAS-associated factor 1 OS=Homo sapiens GN=FAF1 PE=1 SV=2	ITLLEQNNW	0	9	99	99	99	Common
sp|P49736|MCM2_HUMAN	DNA replication licensing factor MCM2 OS=Homo sapiens GN=MCM2 PE=1 SV=4	ITNHIHVRI	0	9	32.5	98.6	99	Common
sp|Q9NYV6|RRN3_HUMAN	RNA polymerase I-specific transcription initiation factor RRN3 OS=Homo sapiens GN=RRN3 PE=1 SV=1	ITNKYQLVF	0	9	99	99	95.2	Common
sp|O95644|NFAC1_HUMAN	Nuclear factor of activated T-cells, cytoplasmic 1 OS=Homo sapiens GN=NFATC1 PE=1 SV=3	ITSPVHVSF	0	9	99	99	99	Common
sp|Q8NBX0|SCPDL_HUMAN	Saccharopine dehydrogenase-like oxidoreductase OS=Homo sapiens GN=SCCPDH PE=1 SV=1	ITSVIKLMF	0	9	99	99	99	Common
sp|Q8NBX0|SCPDL_HUMAN	Saccharopine dehydrogenase-like oxidoreductase OS=Homo sapiens GN=SCCPDH PE=1 SV=1	ITSVIKLMF	Oxidation(M)@8	9	99	92.9	99	Common
sp|P14866|HNRPL_HUMAN	Heterogeneous nuclear ribonucleoprotein L OS=Homo sapiens GN=HNRNPL PE=1 SV=2	ITTDVLYTI	0	9	88	96.1	77.2	Common
sp|P49368|TCPG_HUMAN	T-complex protein 1 subunit gamma OS=Homo sapiens GN=CCT3 PE=1 SV=4	ITTKAISRW	0	9	99	96.5	99	Common
sp|Q9NYU2|UGGG1_HUMAN	UDP-glucose:glycoprotein glucosyltransferase 1 OS=Homo sapiens GN=UGGT1 PE=1 SV=3	ITTSLTTKW	0	9	99	99	99	Common
sp|P26010|ITB7_HUMAN	Integrin beta-7 OS=Homo sapiens GN=ITGB7 PE=1 SV=1	ITTTINPRF	0	9	99	99	99	Common
sp|Q9H3R5|CENPH_HUMAN	Centromere protein H OS=Homo sapiens GN=CENPH PE=1 SV=1	ITTVIQHVF	0	9	97.7	71.8	98.3	Common
sp|Q9NR09|BIRC6_HUMAN	Baculoviral IAP repeat-containing protein 6 OS=Homo sapiens GN=BIRC6 PE=1 SV=2	ITVPVFHLF	0	9	20.3	99	63.3	Common
sp|Q8NET5|NFAM1_HUMAN	NFAT activation molecule 1 OS=Homo sapiens GN=NFAM1 PE=1 SV=1	ITYPYTPQF	0	9	98.5	99	99	Common
sp|Q9UBQ5|EIF3K_HUMAN	Eukaryotic translation initiation factor 3 subunit K OS=Homo sapiens GN=EIF3K PE=1 SV=1	ITYQHIDRW	0	9	98.9	99	93.2	Common
sp|P46977|STT3A_HUMAN	Dolichyl-diphosphooligosaccharide--protein glycosyltransferase subunit STT3A OS=Homo sapiens GN=STT3A PE=1 SV=2	ITYTFHSTW	0	9	99	97.2	89.2	Common
sp|Q15067|ACOX1_HUMAN	Peroxisomal acyl-coenzyme A oxidase 1 OS=Homo sapiens GN=ACOX1 PE=1 SV=3	KACTIAIRY	0	9	84.9	99	37.6	Common
sp|Q02153|GCYB1_HUMAN	Guanylate cyclase soluble subunit beta-1 OS=Homo sapiens GN=GUCY1B3 PE=1 SV=1	KAFPFHIIF	0	9	99	99	99	Common
sp|O43808|PM34_HUMAN	Peroxisomal membrane protein PMP34 OS=Homo sapiens GN=SLC25A17 PE=1 SV=1	KAIATTVTY	0	9	99	99	99	Common
sp|P09496|CLCA_HUMAN	Clathrin light chain A OS=Homo sapiens GN=CLTA PE=1 SV=1	KAIKELEEW	0	9	96.6	96.4	89.3	Common
sp|P04179|SODM_HUMAN	Superoxide dismutase [Mn], mitochondrial OS=Homo sapiens GN=SOD2 PE=1 SV=2	KAIWNVINW	0	9	99	82.5	97.9	Common
sp|Q9NZ72|STMN3_HUMAN; sp|Q93045|STMN2_HUMAN	Stathmin-3 OS=Homo sapiens GN=STMN3 PE=1 SV=3; Stathmin-2 OS=Homo sapiens GN=STMN2 PE=1 SV=3	KALEENNNF	0	9	99	99	99	Common
sp|O15294|OGT1_HUMAN	UDP-N-acetylglucosamine--peptide N-acetylglucosaminyltransferase 110 kDa subunit OS=Homo sapiens GN=OGT PE=1 SV=3	KALEVFPEF	0	9	95.1	72.9	78.4	Common
sp|Q92608|DOCK2_HUMAN	Dedicator of cytokinesis protein 2 OS=Homo sapiens GN=DOCK2 PE=1 SV=2	KALEYVFKF	0	9	98.3	97.8	99	Common
sp|Q9BZX2|UCK2_HUMAN	Uridine-cytidine kinase 2 OS=Homo sapiens GN=UCK2 PE=1 SV=1	KALKGQFNF	0	9	97.3	99	99	Common
sp|Q9Y3I1|FBX7_HUMAN	F-box only protein 7 OS=Homo sapiens GN=FBXO7 PE=1 SV=1	KALSMPEKW	0	9	99	99	99	Common
sp|Q99880|H2B1L_HUMAN; sp|Q99879|H2B1M_HUMAN; sp|Q99877|H2B1N_HUMAN; sp|Q93079|H2B1H_HUMAN; sp|Q8N257|H2B3B_HUMAN; sp|Q6DRA6|H2B2D_HUMAN; sp|Q6DN03|H2B2C_HUMAN; sp|Q5QNW6|H2B2F_HUMAN; sp|Q16778|H2B2E_HUMAN; sp|P62807|H2B1C_HUMAN; sp|P58876|H2B1D_HUMAN; sp|P57053|H2BFS_HUMAN; sp|P33778|H2B1B_HUMAN; sp|P23527|H2B1O_HUMAN; sp|P06899|H2B1J_HUMAN; sp|O60814|H2B1K_HUMAN	Histone H2B type 1-L OS=Homo sapiens GN=HIST1H2BL PE=1 SV=3; Histone H2B type 1-M OS=Homo sapiens GN=HIST1H2BM PE=1 SV=3; Histone H2B type 1-N OS=Homo sapiens GN=HIST1H2BN PE=1 SV=3; Histone H2B type 1-H OS=Homo sapiens GN=HIST1H2BH PE=1 SV=3; Histone H2B type 3-B OS=Homo sapiens GN=HIST3H2BB PE=1 SV=3; Putative histone H2B type 2-D OS=Homo sapiens GN=HIST2H2BD PE=5 SV=3; Putative histone H2B typ…	KAMGIMNSF	0	9	99	99	99	Common
sp|P49368|TCPG_HUMAN	T-complex protein 1 subunit gamma OS=Homo sapiens GN=CCT3 PE=1 SV=4	KAMTGVEQW	0	9	72.8	88	96	Common
sp|P19484|TFEB_HUMAN	Transcription factor EB OS=Homo sapiens GN=TFEB PE=1 SV=3	KANDLDVRW	0	9	77	97.7	89.8	Common
sp|Q9H2M9|RBGPR_HUMAN	Rab3 GTPase-activating protein non-catalytic subunit OS=Homo sapiens GN=RAB3GAP2 PE=1 SV=1	KAVFLVPKW	0	9	99	99	99	Common
sp|P09912|IFI6_HUMAN	Interferon alpha-inducible protein 6 OS=Homo sapiens GN=IFI6 PE=2 SV=2	KAVSLFLCY	0	9	98.3	99	99	Common
sp|P48443|RXRG_HUMAN; sp|P28702|RXRB_HUMAN; sp|P19793|RXRA_HUMAN	Retinoic acid receptor RXR-gamma OS=Homo sapiens GN=RXRG PE=1 SV=1; Retinoic acid receptor RXR-beta OS=Homo sapiens GN=RXRB PE=1 SV=2; Retinoic acid receptor RXR-alpha OS=Homo sapiens GN=RXRA PE=1 SV=1	KCLEHLFFF	0	9	82.2	81.3	99	Common
sp|Q92769|HDAC2_HUMAN	Histone deacetylase 2 OS=Homo sapiens GN=HDAC2 PE=1 SV=2	KCVEVVKTF	0	9	98.6	99	99	Common
sp|O95881|TXD12_HUMAN	Thioredoxin domain-containing protein 12 OS=Homo sapiens GN=TXNDC12 PE=1 SV=1	KGFGDHIHW	0	9	97.5	97.6	99	Common
sp|Q86V21|AACS_HUMAN	Acetoacetyl-CoA synthetase OS=Homo sapiens GN=AACS PE=1 SV=1	KGIADVPEW	0	9	96	71.1	93.3	Common
sp|P62140|PP1B_HUMAN; sp|P62136|PP1A_HUMAN; sp|P36873|PP1G_HUMAN	Serine/threonine-protein phosphatase PP1-beta catalytic subunit OS=Homo sapiens GN=PPP1CB PE=1 SV=3; Serine/threonine-protein phosphatase PP1-alpha catalytic subunit OS=Homo sapiens GN=PPP1CA PE=1 SV=1; Serine/threonine-protein phosphatase PP1-gamma catalytic subunit OS=Homo sapiens GN=PPP1CC PE=1 SV=1	KIKYPENFF	0	9	99	42.6	77.8	Common
sp|Q86UB9|TM135_HUMAN	Transmembrane protein 135 OS=Homo sapiens GN=TMEM135 PE=2 SV=2	KILGKFYSW	0	9	99	99	98.2	Common
sp|Q8NHP6|MSPD2_HUMAN	Motile sperm domain-containing protein 2 OS=Homo sapiens GN=MOSPD2 PE=1 SV=1	KMLDESFQW	0	9	70.5	46.7	98	Common
sp|Q96SI9|STRBP_HUMAN	Spermatid perinuclear RNA-binding protein OS=Homo sapiens GN=STRBP PE=1 SV=1	KSCVIVLRI	0	9	99	98.5	99	Common
sp|P01111|RASN_HUMAN	GTPase NRas OS=Homo sapiens GN=NRAS PE=1 SV=1	KSFADINLY	0	9	96.7	25.4	28.1	Common
sp|Q13432|U119A_HUMAN	Protein unc-119 homolog A OS=Homo sapiens GN=UNC119 PE=1 SV=1	KSFDFHFGF	0	9	99	99	99	Common
sp|Q00610|CLH1_HUMAN	Clathrin heavy chain 1 OS=Homo sapiens GN=CLTC PE=1 SV=5	KSFEGLFYF	0	9	99	76.6	87.9	Common
sp|P35606|COPB2_HUMAN	Coatomer subunit beta' OS=Homo sapiens GN=COPB2 PE=1 SV=2	KSFGSAQEF	0	9	95	86.1	72.8	Common
sp|Q8WUF8|F172A_HUMAN	Protein FAM172A OS=Homo sapiens GN=FAM172A PE=2 SV=1	KSFPSIFKF	0	9	99	97.8	99	Common
sp|P61353|RL27_HUMAN	60S ribosomal protein L27 OS=Homo sapiens GN=RPL27 PE=1 SV=2	KSFVKVYNY	0	9	99	99	99	Common
sp|P49585|PCY1A_HUMAN	Choline-phosphate cytidylyltransferase A OS=Homo sapiens GN=PCYT1A PE=1 SV=2	KSIDLIQKW	0	9	99	93.7	99	Common
sp|Q13291|SLAF1_HUMAN	Signaling lymphocytic activation molecule OS=Homo sapiens GN=SLAMF1 PE=1 SV=1	KSIHIVVTM	0	9	84.3	97.9	99	Common
sp|P15880|RS2_HUMAN	40S ribosomal protein S2 OS=Homo sapiens GN=RPS2 PE=1 SV=2	KSLEEIYLF	0	9	86.5	98.5	99	Common
sp|Q5VWZ2|LYPL1_HUMAN	Lysophospholipase-like protein 1 OS=Homo sapiens GN=LYPLAL1 PE=1 SV=3	KSLGVTTKF	0	9	88.7	99	99	Common
sp|P24928|RPB1_HUMAN	DNA-directed RNA polymerase II subunit RPB1 OS=Homo sapiens GN=POLR2A PE=1 SV=2	KSLSEYNNF	0	9	94.9	98.5	92.8	Common
sp|Q15782|CH3L2_HUMAN	Chitinase-3-like protein 2 OS=Homo sapiens GN=CHI3L2 PE=1 SV=1	KSMETKVQF	0	9	99	99	99	Common
sp|Q15782|CH3L2_HUMAN	Chitinase-3-like protein 2 OS=Homo sapiens GN=CHI3L2 PE=1 SV=1	KSMETKVQF	Oxidation(M)@3	9	98.4	99	99	Common
sp|P13797|PLST_HUMAN	Plastin-3 OS=Homo sapiens GN=PLS3 PE=1 SV=4	KSSDIAKTF	0	9	99	99	99	Common
sp|Q92673|SORL_HUMAN	Sortilin-related receptor OS=Homo sapiens GN=SORL1 PE=1 SV=2	KSSDVYVSY	0	9	48.8	98.7	98.5	Common
sp|P40222|TXLNA_HUMAN	Alpha-taxilin OS=Homo sapiens GN=TXLNA PE=1 SV=3	KSSEVFTTF	0	9	98.4	99	99	Common
sp|P05023|AT1A1_HUMAN; sp|P13637|AT1A3_HUMAN	Sodium/potassium-transporting ATPase subunit alpha-1 OS=Homo sapiens GN=ATP1A1 PE=1 SV=1; Sodium/potassium-transporting ATPase subunit alpha-3 OS=Homo sapiens GN=ATP1A3 PE=1 SV=3	KSSKIMESF	0	9	99	99	99	Common
sp|P13796|PLSL_HUMAN	Plastin-2 OS=Homo sapiens GN=LCP1 PE=1 SV=6	KSTDVAKTF	0	9	99	99	99	Common
sp|Q9Y6Q9|NCOA3_HUMAN	Nuclear receptor coactivator 3 OS=Homo sapiens GN=NCOA3 PE=1 SV=1	KSTVNGVSW	0	9	75.7	28.6	98.6	Common
sp|O14972|DSCR3_HUMAN	Down syndrome critical region protein 3 OS=Homo sapiens GN=DSCR3 PE=2 SV=1	KSVGVFEAF	0	9	99	94.1	97	Common
sp|Q9H583|HEAT1_HUMAN	HEAT repeat-containing protein 1 OS=Homo sapiens GN=HEATR1 PE=1 SV=3	KSVKVFAEY	0	9	94.9	99	98.7	Common
sp|Q04637|IF4G1_HUMAN	Eukaryotic translation initiation factor 4 gamma 1 OS=Homo sapiens GN=EIF4G1 PE=1 SV=4	KSVTAFFKW	0	9	99	99	99	Common
sp|P55265|DSRAD_HUMAN	Double-stranded RNA-specific adenosine deaminase OS=Homo sapiens GN=ADAR PE=1 SV=4	KSVTLGYLF	0	9	99	91.7	99	Common
sp|Q14526|HIC1_HUMAN	Hypermethylated in cancer 1 protein OS=Homo sapiens GN=HIC1 PE=1 SV=5	KSYKDPATL	0	9	31.5	99	55.5	Common
sp|O95864|FADS2_HUMAN	Fatty acid desaturase 2 OS=Homo sapiens GN=FADS2 PE=1 SV=1	KTAEDMNLF	0	9	97.6	99	85.4	Common
sp|P50990|TCPQ_HUMAN	T-complex protein 1 subunit theta OS=Homo sapiens GN=CCT8 PE=1 SV=4	KTAEELMNF	0	9	99	97.1	99	Common
sp|P14854|CX6B1_HUMAN	Cytochrome c oxidase subunit 6B1 OS=Homo sapiens GN=COX6B1 PE=1 SV=2	KTAPFDSRF	0	9	97.3	99	99	Common
sp|Q8NI27|THOC2_HUMAN	THO complex subunit 2 OS=Homo sapiens GN=THOC2 PE=1 SV=2	KTFPYQHRY	0	9	99	99	94.7	Common
sp|P52907|CAZA1_HUMAN	F-actin-capping protein subunit alpha-1 OS=Homo sapiens GN=CAPZA1 PE=1 SV=3	KTIDGQQTI	0	9	99	93.9	99	Common
sp|P16885|PLCG2_HUMAN	1-phosphatidylinositol 4,5-bisphosphate phosphodiesterase gamma-2 OS=Homo sapiens GN=PLCG2 PE=1 SV=4	KTILPLINF	0	9	94.4	99	98.9	Common
sp|Q9Y490|TLN1_HUMAN	Talin-1 OS=Homo sapiens GN=TLN1 PE=1 SV=3	KTKEVIQEW	0	9	98	91.8	57.1	Common
sp|Q13569|TDG_HUMAN	G/T mismatch-specific thymine DNA glycosylase OS=Homo sapiens GN=TDG PE=1 SV=2	KTLPDILTF	0	9	95.7	99	99	Common
sp|Q9NYH9|UTP6_HUMAN	U3 small nucleolar RNA-associated protein 6 homolog OS=Homo sapiens GN=UTP6 PE=2 SV=2	KTLPTEAMW	0	9	99	94.4	99	Common
sp|Q6IQ21|ZN770_HUMAN	Zinc finger protein 770 OS=Homo sapiens GN=ZNF770 PE=1 SV=1	KTLTLPFSW	0	9	99	76.6	99	Common
sp|Q13085|ACACA_HUMAN	Acetyl-CoA carboxylase 1 OS=Homo sapiens GN=ACACA PE=1 SV=2	KTSRTFFYW	0	9	90.1	96.1	69	Common
sp|Q9Y2V7|COG6_HUMAN	Conserved oligomeric Golgi complex subunit 6 OS=Homo sapiens GN=COG6 PE=1 SV=2	KTTLALFEF	0	9	73.8	83.1	99	Common
sp|P0DI82|TPC2B_HUMAN; sp|P0DI81|TPC2A_HUMAN	Trafficking protein particle complex subunit 2B OS=Homo sapiens GN=TRAPPC2B PE=1 SV=1; Trafficking protein particle complex subunit 2 OS=Homo sapiens GN=TRAPPC2 PE=1 SV=1	KTVDKFNEW	0	9	94.1	99	99	Common
sp|P13073|COX41_HUMAN	Cytochrome c oxidase subunit 4 isoform 1, mitochondrial OS=Homo sapiens GN=COX4I1 PE=1 SV=1	KTVVGGAMF	0	9	99	93.6	99	Common
sp|P55884|EIF3B_HUMAN	Eukaryotic translation initiation factor 3 subunit B OS=Homo sapiens GN=EIF3B PE=1 SV=3	KVDNAYWLW	0	9	28	23.4	98.8	Common
sp|Q5I0X7|TTC32_HUMAN	Tetratricopeptide repeat protein 32 OS=Homo sapiens GN=TTC32 PE=1 SV=1	KVLDLNPGF	0	9	97.3	99	99	Common
sp|P51946|CCNH_HUMAN	Cyclin-H OS=Homo sapiens GN=CCNH PE=1 SV=1	KVLPNDPVF	0	9	93.2	99	98.5	Common
sp|Q9NVU0|RPC5_HUMAN	DNA-directed RNA polymerase III subunit RPC5 OS=Homo sapiens GN=POLR3E PE=1 SV=1	KVMPFANLM	0	9	99	89.7	88.1	Common
sp|Q5JPE7|NOMO2_HUMAN; sp|Q15155|NOMO1_HUMAN; sp|P69849|NOMO3_HUMAN	Nodal modulator 2 OS=Homo sapiens GN=NOMO2 PE=1 SV=1; Nodal modulator 1 OS=Homo sapiens GN=NOMO1 PE=1 SV=5; Nodal modulator 3 OS=Homo sapiens GN=NOMO3 PE=3 SV=2	KVNAMTFTF	0	9	94.5	95.8	88.8	Common
sp|Q13098|CSN1_HUMAN	COP9 signalosome complex subunit 1 OS=Homo sapiens GN=GPS1 PE=1 SV=4	KVSVYLQNW	0	9	91.5	82	99	Common
sp|P47756|CAPZB_HUMAN	F-actin-capping protein subunit beta OS=Homo sapiens GN=CAPZB PE=1 SV=4	KVVGKDYLL	0	9	44.2	98.3	97.5	Common
sp|Q9Y5Y5|PEX16_HUMAN	Peroxisomal membrane protein PEX16 OS=Homo sapiens GN=PEX16 PE=1 SV=2	KVWGEVGRW	0	9	82.5	26.8	96.4	Common
sp|Q99728|BARD1_HUMAN	BRCA1-associated RING domain protein 1 OS=Homo sapiens GN=BARD1 PE=1 SV=2	KVWKAPSSW	0	9	98.4	92.3	80.2	Common
sp|Q9UBQ5|EIF3K_HUMAN	Eukaryotic translation initiation factor 3 subunit K OS=Homo sapiens GN=EIF3K PE=1 SV=1	KVWMSKYGW	0	9	99	99	99	Common
sp|Q969F9|HPS3_HUMAN	Hermansky-Pudlak syndrome 3 protein OS=Homo sapiens GN=HPS3 PE=1 SV=1	LAAKVVQMF	0	9	96.9	99	99	Common
sp|Q8NEW0|ZNT7_HUMAN	Zinc transporter 7 OS=Homo sapiens GN=SLC30A7 PE=2 SV=1	LAASVISKW	0	9	99	99	99	Common
sp|Q9BV10|ALG12_HUMAN	Dol-P-Man:Man(7)GlcNAc(2)-PP-Dol alpha-1,6-mannosyltransferase OS=Homo sapiens GN=ALG12 PE=1 SV=1	LAAWLRHEW	0	9	98.9	72.5	95.8	Common
sp|Q15057|ACAP2_HUMAN; sp|Q15027|ACAP1_HUMAN	Arf-GAP with coiled-coil, ANK repeat and PH domain-containing protein 2 OS=Homo sapiens GN=ACAP2 PE=1 SV=3; Arf-GAP with coiled-coil, ANK repeat and PH domain-containing protein 1 OS=Homo sapiens GN=ACAP1 PE=1 SV=1	LAHGADVNW	0	9	96.3	59.3	89.1	Common
sp|O00483|NDUA4_HUMAN	Cytochrome c oxidase subunit NDUFA4 OS=Homo sapiens GN=NDUFA4 PE=1 SV=1	LALFNPDVC	Glutathione(C)@9	9	99	99	99	Common
sp|Q9UL46|PSME2_HUMAN	Proteasome activator complex subunit 2 OS=Homo sapiens GN=PSME2 PE=1 SV=4	LALVKPEVW	0	9	99	99	94.1	Common
sp|A2VDJ0|T131L_HUMAN	Transmembrane protein 131-like OS=Homo sapiens GN=TMEM131L PE=1 SV=2	LANKLYERW	0	9	99	99	99	Common
sp|Q9H2L4|TMM60_HUMAN	Transmembrane protein 60 OS=Homo sapiens GN=TMEM60 PE=2 SV=1	LAQRVLLTW	0	9	99	92.1	99	Common
sp|Q8WV74|NUDT8_HUMAN	Nucleoside diphosphate-linked moiety X motif 8 OS=Homo sapiens GN=NUDT8 PE=1 SV=2	LAVPEEHVW	0	9	99	86.8	99	Common
sp|Q9Y266|NUDC_HUMAN	Nuclear migration protein nudC OS=Homo sapiens GN=NUDC PE=1 SV=1	LAVPFCVNF	0	9	99	99	99	Common
sp|Q86YD1|PTOV1_HUMAN; sp|Q71SY5|MED25_HUMAN	Prostate tumor-overexpressed gene 1 protein OS=Homo sapiens GN=PTOV1 PE=1 SV=1; Mediator of RNA polymerase II transcription subunit 25 OS=Homo sapiens GN=MED25 PE=1 SV=2	LAWSGVLEW	0	9	99	90.7	99	Common
sp|Q86YD1|PTOV1_HUMAN	Prostate tumor-overexpressed gene 1 protein OS=Homo sapiens GN=PTOV1 PE=1 SV=1	LAWSGVMEW	0	9	97.5	50	99	Common
sp|P20700|LMNB1_HUMAN	Lamin-B1 OS=Homo sapiens GN=LMNB1 PE=1 SV=2	LIWKNQNSW	0	9	98.2	99	99	Common
sp|O95136|S1PR2_HUMAN	Sphingosine 1-phosphate receptor 2 OS=Homo sapiens GN=S1PR2 PE=1 SV=2	LLNPVIYTW	0	9	99	99	99	Common
sp|P50748|KNTC1_HUMAN	Kinetochore-associated protein 1 OS=Homo sapiens GN=KNTC1 PE=1 SV=1	LLSIVNPEW	0	9	81.6	95.4	97.6	Common
sp|Q9UBQ5|EIF3K_HUMAN	Eukaryotic translation initiation factor 3 subunit K OS=Homo sapiens GN=EIF3K PE=1 SV=1	LSDSQLKVW	0	9	99	99	99	Common
sp|Q6NUQ4|TM214_HUMAN	Transmembrane protein 214 OS=Homo sapiens GN=TMEM214 PE=1 SV=2	LSEAVHWTW	0	9	99	99	99	Common
sp|Q5SWH9|TMM69_HUMAN	Transmembrane protein 69 OS=Homo sapiens GN=TMEM69 PE=2 SV=1	LSFLGGIRW	0	9	99	96.1	88.1	Common
sp|P61769|B2MG_HUMAN	Beta-2-microglobulin OS=Homo sapiens GN=B2M PE=1 SV=1	LSFSKDWSF	0	9	99	98.5	99	Common
sp|P22102|PUR2_HUMAN	Trifunctional purine biosynthetic protein adenosine-3 OS=Homo sapiens GN=GART PE=1 SV=1	LSGPFVQKW	0	9	98.7	99	96.3	Common
sp|Q86XI2|CNDG2_HUMAN	Condensin-2 complex subunit G2 OS=Homo sapiens GN=NCAPG2 PE=1 SV=1	LSIHLQHKF	0	9	97.9	98.5	98.6	Common
sp|Q5VW36|FOCAD_HUMAN	Focadhesin OS=Homo sapiens GN=FOCAD PE=1 SV=1	LSLRVLPEF	0	9	99	97.7	97.9	Common
sp|P35221|CTNA1_HUMAN	Catenin alpha-1 OS=Homo sapiens GN=CTNNA1 PE=1 SV=1	LSNTVMPRF	0	9	99	99	99	Common
sp|Q9UKF6|CPSF3_HUMAN	Cleavage and polyadenylation specificity factor subunit 3 OS=Homo sapiens GN=CPSF3 PE=1 SV=1	LSRELFESW	0	9	99	97.8	99	Common
sp|P01834|IGKC_HUMAN	Immunoglobulin kappa constant OS=Homo sapiens GN=IGKC PE=1 SV=2	LSSPVTKSF	0	9	99	99	99	Common
sp|O00506|STK25_HUMAN	Serine/threonine-protein kinase 25 OS=Homo sapiens GN=STK25 PE=1 SV=1	LSTLVRPVF	0	9	99	92.1	95.5	Common
sp|Q14566|MCM6_HUMAN	DNA replication licensing factor MCM6 OS=Homo sapiens GN=MCM6 PE=1 SV=1	LSTTIQEEF	0	9	96.3	95.4	96.8	Common
sp|Q9BYX4|IFIH1_HUMAN	Interferon-induced helicase C domain-containing protein 1 OS=Homo sapiens GN=IFIH1 PE=1 SV=3	LSTTVQPNL	0	9	29.2	99	81.4	Common
sp|P42345|MTOR_HUMAN	Serine/threonine-protein kinase mTOR OS=Homo sapiens GN=MTOR PE=1 SV=1	LSVAVRSEF	0	9	22.6	43	95.6	Common
sp|Q8NHW5|RLA0L_HUMAN; sp|P05388|RLA0_HUMAN	60S acidic ribosomal protein P0-like OS=Homo sapiens GN=RPLP0P6 PE=5 SV=1; 60S acidic ribosomal protein P0 OS=Homo sapiens GN=RPLP0 PE=1 SV=1	LSVETDYTF	0	9	99	99	99	Common
sp|Q9P1F3|ABRAL_HUMAN	Costars family protein ABRACL OS=Homo sapiens GN=ABRACL PE=1 SV=1	LSVKFGVLF	0	9	40.4	99	99	Common
sp|Q12968|NFAC3_HUMAN	Nuclear factor of activated T-cells, cytoplasmic 3 OS=Homo sapiens GN=NFATC3 PE=1 SV=1	LSVPSPFTW	0	9	99	98.4	99	Common
sp|P63000|RAC1_HUMAN; sp|P60763|RAC3_HUMAN; sp|P15153|RAC2_HUMAN; sp|P60953|CDC42_HUMAN	Ras-related C3 botulinum toxin substrate 1 OS=Homo sapiens GN=RAC1 PE=1 SV=1; Ras-related C3 botulinum toxin substrate 3 OS=Homo sapiens GN=RAC3 PE=1 SV=1; Ras-related C3 botulinum toxin substrate 2 OS=Homo sapiens GN=RAC2 PE=1 SV=1; Cell division control protein 42 homolog OS=Homo sapiens GN=CDC42 PE=1 SV=2	LSYPQTDVF	0	9	29	99	99	Common
sp|Q8TCU6|PREX1_HUMAN	Phosphatidylinositol 3,4,5-trisphosphate-dependent Rac exchanger 1 protein OS=Homo sapiens GN=PREX1 PE=1 SV=3	LTAKILEAF	0	9	99	98.2	99	Common
sp|Q9H9Y6|RPA2_HUMAN	DNA-directed RNA polymerase I subunit RPA2 OS=Homo sapiens GN=POLR1B PE=1 SV=2	LTKPFEYLF	0	9	99	99	99	Common
sp|Q9NRJ5|PAPOB_HUMAN; sp|P51003|PAPOA_HUMAN	Poly(A) polymerase beta OS=Homo sapiens GN=PAPOLB PE=2 SV=1; Poly(A) polymerase alpha OS=Homo sapiens GN=PAPOLA PE=1 SV=4	LTLRAIKLW	0	9	96	96.1	85.5	Common
sp|Q9NR09|BIRC6_HUMAN	Baculoviral IAP repeat-containing protein 6 OS=Homo sapiens GN=BIRC6 PE=1 SV=2	LTSPDSEKW	0	9	93.9	93.2	96.1	Common
sp|Q92622|RUBIC_HUMAN	Run domain Beclin-1-interacting and cysteine-rich domain-containing protein OS=Homo sapiens GN=RUBCN PE=1 SV=4	LTSPIEASW	0	9	98.1	98.2	24.3	Common
sp|Q9UFC0|LRWD1_HUMAN	Leucine-rich repeat and WD repeat-containing protein 1 OS=Homo sapiens GN=LRWD1 PE=1 SV=2	LTSRVTAHW	0	9	98.7	91.2	99	Common
sp|Q96R06|SPAG5_HUMAN	Sperm-associated antigen 5 OS=Homo sapiens GN=SPAG5 PE=1 SV=2	LTSTLQQDW	0	9	98.4	38.1	98.5	Common
sp|P60228|EIF3E_HUMAN	Eukaryotic translation initiation factor 3 subunit E OS=Homo sapiens GN=EIF3E PE=1 SV=1	LTTRIAHFL	0	9	92.7	99	54.5	Common
sp|Q15233|NONO_HUMAN	Non-POU domain-containing octamer-binding protein OS=Homo sapiens GN=NONO PE=1 SV=4	LTVRNLPQY	0	9	99	96.8	55.4	Common
sp|Q15907|RB11B_HUMAN; sp|P62491|RB11A_HUMAN	Ras-related protein Rab-11B OS=Homo sapiens GN=RAB11B PE=1 SV=4; Ras-related protein Rab-11A OS=Homo sapiens GN=RAB11A PE=1 SV=3	LTYENVERW	0	9	99	99	99	Common
sp|P24001|IL32_HUMAN	Interleukin-32 OS=Homo sapiens GN=IL32 PE=1 SV=3	LVHAVQALW	0	9	99	99	87.4	Common
sp|Q16576|RBBP7_HUMAN	Histone-binding protein RBBP7 OS=Homo sapiens GN=RBBP7 PE=1 SV=1	LVMTHALQW	0	9	99	98.3	89.4	Common
sp|Q9H078|CLPB_HUMAN	Caseinolytic peptidase B protein homolog OS=Homo sapiens GN=CLPB PE=1 SV=1	LVNKELNFW	0	9	97.8	97.7	99	Common
sp|Q99541|PLIN2_HUMAN	Perilipin-2 OS=Homo sapiens GN=PLIN2 PE=1 SV=2	LVNNTPLNW	0	9	94.6	33.7	95.5	Common
sp|O00767|ACOD_HUMAN	Acyl-CoA desaturase OS=Homo sapiens GN=SCD PE=1 SV=2	LVNSAAHLF	0	9	99	99	99	Common
sp|Q9H9Q4|NHEJ1_HUMAN	Non-homologous end-joining factor 1 OS=Homo sapiens GN=NHEJ1 PE=1 SV=1	LVSDLQQVW	0	9	96.4	48.9	85.8	Common
sp|P49327|FAS_HUMAN	Fatty acid synthase OS=Homo sapiens GN=FASN PE=1 SV=3	MANRLSFFF	0	9	38.3	99	99	Common
sp|A2RUS2|DEND3_HUMAN	DENN domain-containing protein 3 OS=Homo sapiens GN=DENND3 PE=1 SV=2	MAYLYPLQW	0	9	99	99	99	Common
sp|P25098|ARBK1_HUMAN	Beta-adrenergic receptor kinase 1 OS=Homo sapiens GN=GRK2 PE=1 SV=2	MGNPFLTQW	0	9	99	99	99	Common
sp|O60443|DFNA5_HUMAN	Non-syndromic hearing impairment protein 5 OS=Homo sapiens GN=DFNA5 PE=1 SV=2	MPDSAAALL	0	9	95.1	95.3	82.2	Common
sp|P46939|UTRO_HUMAN	Utrophin OS=Homo sapiens GN=UTRN PE=1 SV=2	MSLEELIKW	0	9	99	99	99	Common
sp|O75795|UDB17_HUMAN	UDP-glucuronosyltransferase 2B17 OS=Homo sapiens GN=UGT2B17 PE=1 SV=1	MSLKWMSVF	0	9	99	89.1	98.9	Common
sp|Q13112|CAF1B_HUMAN	Chromatin assembly factor 1 subunit B OS=Homo sapiens GN=CHAF1B PE=1 SV=1	MSLPYRLVF	0	9	98	98.3	99	Common
sp|P49720|PSB3_HUMAN	Proteasome subunit beta type-3 OS=Homo sapiens GN=PSMB3 PE=1 SV=2	MSMVANLLY	0	9	95	94.5	91.3	Common
sp|Q9NWV8|BABA1_HUMAN	BRISC and BRCA1-A complex member 1 OS=Homo sapiens GN=BABAM1 PE=1 SV=1	MSWKDMFAF	0	9	99	99	99	Common
sp|P07203|GPX1_HUMAN	Glutathione peroxidase 1 OS=Homo sapiens GN=GPX1 PE=1 SV=4	MTDPKLITW	0	9	99	99	99	Common
sp|Q8WY22|BRI3B_HUMAN	BRI3-binding protein OS=Homo sapiens GN=BRI3BP PE=1 SV=1	MTGPMGFYW	0	9	24.5	90.3	99	Common
sp|Q9UPW0|FOXJ3_HUMAN	Forkhead box protein J3 OS=Homo sapiens GN=FOXJ3 PE=1 SV=2	MTLSEIYQW	0	9	96.5	94.6	68.8	Common
sp|Q68CL5|TPGS2_HUMAN	Tubulin polyglutamylase complex subunit 2 OS=Homo sapiens GN=TPGS2 PE=2 SV=2	MTNGFHMTW	0	9	99	87.1	99	Common
sp|Q15006|EMC2_HUMAN	ER membrane protein complex subunit 2 OS=Homo sapiens GN=EMC2 PE=1 SV=1	MTNPHNHLY	0	9	99	99	99	Common
sp|Q13573|SNW1_HUMAN	SNW domain-containing protein 1 OS=Homo sapiens GN=SNW1 PE=1 SV=1	MTVKEQQEW	0	9	99	99	96.2	Common
sp|Q9C0J8|WDR33_HUMAN	pre-mRNA 3' end processing protein WDR33 OS=Homo sapiens GN=WDR33 PE=1 SV=2	MTWSHNDMW	0	9	99	92.9	98.9	Common
sp|Q96JW4|S41A2_HUMAN; sp|Q8IVJ1|S41A1_HUMAN	Solute carrier family 41 member 2 OS=Homo sapiens GN=SLC41A2 PE=1 SV=2; Solute carrier family 41 member 1 OS=Homo sapiens GN=SLC41A1 PE=2 SV=2	MVLDIVQHW	0	9	99	91.5	97.7	Common
sp|Q9BPX5|ARP5L_HUMAN	Actin-related protein 2/3 complex subunit 5-like protein OS=Homo sapiens GN=ARPC5L PE=1 SV=1	NSSAVLLQW	0	9	99	85.3	93.1	Common
sp|P26641|EF1G_HUMAN	Elongation factor 1-gamma OS=Homo sapiens GN=EEF1G PE=1 SV=3	QAFPNTNRW	0	9	99	98.1	97.9	Common
sp|P53701|CCHL_HUMAN	Cytochrome c-type heme lyase OS=Homo sapiens GN=HCCS PE=1 SV=1	QAWKEILKW	0	9	99	99	96.2	Common
sp|P51151|RAB9A_HUMAN	Ras-related protein Rab-9A OS=Homo sapiens GN=RAB9A PE=1 SV=1	QSFQNLSNW	0	9	98.1	71.2	30.2	Common
sp|Q5TA45|INT11_HUMAN	Integrator complex subunit 11 OS=Homo sapiens GN=INTS11 PE=1 SV=2	QSLQIFRKW	Gln->pyro-Glu@N-term	9	99	32.3	97.4	Common
sp|Q9NQG5|RPR1B_HUMAN; sp|Q96P16|RPR1A_HUMAN	Regulation of nuclear pre-mRNA domain-containing protein 1B OS=Homo sapiens GN=RPRD1B PE=1 SV=1; Regulation of nuclear pre-mRNA domain-containing protein 1A OS=Homo sapiens GN=RPRD1A PE=1 SV=1	QSVQTLSLW	0	9	98.8	86.7	84.3	Common
sp|Q9BWW4|SSBP3_HUMAN; sp|Q9BWG4|SSBP4_HUMAN; sp|P81877|SSBP2_HUMAN	Single-stranded DNA-binding protein 3 OS=Homo sapiens GN=SSBP3 PE=1 SV=1; Single-stranded DNA-binding protein 4 OS=Homo sapiens GN=SSBP4 PE=1 SV=1; Single-stranded DNA-binding protein 2 OS=Homo sapiens GN=SSBP2 PE=1 SV=2	QTFLSEIRW	0	9	99	89.1	98.2	Common
sp|Q6P2Q9|PRP8_HUMAN	Pre-mRNA-processing-splicing factor 8 OS=Homo sapiens GN=PRPF8 PE=1 SV=2	QTFSSKTEW	0	9	96.4	98	72.9	Common
sp|Q96JI7|SPTCS_HUMAN	Spatacsin OS=Homo sapiens GN=SPG11 PE=1 SV=3	QTLKHIEQW	0	9	92.8	67	96.5	Common
sp|Q13573|SNW1_HUMAN	SNW domain-containing protein 1 OS=Homo sapiens GN=SNW1 PE=1 SV=1	QTVHINENF	0	9	97.4	99	32	Common
sp|Q14694|UBP10_HUMAN	Ubiquitin carboxyl-terminal hydrolase 10 OS=Homo sapiens GN=USP10 PE=1 SV=2	QTVKVINQY	0	9	98.4	67.7	94.2	Common
sp|Q12789|TF3C1_HUMAN	General transcription factor 3C polypeptide 1 OS=Homo sapiens GN=GTF3C1 PE=1 SV=4	QTYYRIFTW	0	9	99	98.3	99	Common
sp|O14980|XPO1_HUMAN	Exportin-1 OS=Homo sapiens GN=XPO1 PE=1 SV=1	QVNGTEWSW	Gln->pyro-Glu@N-term	9	99	87.2	99	Common
sp|O43187|IRAK2_HUMAN	Interleukin-1 receptor-associated kinase-like 2 OS=Homo sapiens GN=IRAK2 PE=1 SV=2	RAAQIILNW	0	9	85.3	53.9	95.1	Common
sp|Q96GA3|LTV1_HUMAN	Protein LTV1 homolog OS=Homo sapiens GN=LTV1 PE=1 SV=1	RAIADHLFW	0	9	25.3	98.8	98	Common
sp|Q5VW36|FOCAD_HUMAN	Focadhesin OS=Homo sapiens GN=FOCAD PE=1 SV=1	RAIFLPQAW	0	9	98	29.7	96	Common
sp|Q8TCG2|P4K2B_HUMAN	Phosphatidylinositol 4-kinase type 2-beta OS=Homo sapiens GN=PI4K2B PE=1 SV=1	RAYPFHWAW	0	9	98.8	86.8	89.6	Common
sp|Q9UI12|VATH_HUMAN	V-type proton ATPase subunit H OS=Homo sapiens GN=ATP6V1H PE=1 SV=1	RIIAKLAAW	0	9	97.9	99	98.3	Common
sp|Q6DKI1|RL7L_HUMAN	60S ribosomal protein L7-like 1 OS=Homo sapiens GN=RPL7L1 PE=1 SV=1	RIVEPYVTW	0	9	91.8	99	99	Common
sp|Q01082|SPTB2_HUMAN	Spectrin beta chain, non-erythrocytic 1 OS=Homo sapiens GN=SPTBN1 PE=1 SV=2	RLADLKQLW	0	9	21.9	97.3	95.9	Common
sp|Q6P1J9|CDC73_HUMAN	Parafibromin OS=Homo sapiens GN=CDC73 PE=1 SV=1	RLDPNVQKW	0	9	93.5	87.2	99	Common
sp|Q96HV5|TM41A_HUMAN	Transmembrane protein 41A OS=Homo sapiens GN=TMEM41A PE=1 SV=1	RLFPMTPNW	0	9	42	96	99	Common
sp|P53609|PGTB1_HUMAN	Geranylgeranyl transferase type-1 subunit beta OS=Homo sapiens GN=PGGT1B PE=1 SV=2	RLLDLHQSW	0	9	99	99	99	Common
sp|P52272|HNRPM_HUMAN	Heterogeneous nuclear ribonucleoprotein M OS=Homo sapiens GN=HNRNPM PE=1 SV=3	RNLPFDFTW	0	9	99	99	99	Common
sp|Q9NZ42|PEN2_HUMAN	Gamma-secretase subunit PEN-2 OS=Homo sapiens GN=PSENEN PE=1 SV=1	RSAVGFLFW	0	9	99	99	63.2	Common
sp|P28062|PSB8_HUMAN	Proteasome subunit beta type-8 OS=Homo sapiens GN=PSMB8 PE=1 SV=3	RSDPGHYSF	0	9	95.1	99	99	Common
sp|Q92963|RIT1_HUMAN	GTP-binding protein Rit1 OS=Homo sapiens GN=RIT1 PE=1 SV=1	RSFHEVREF	0	9	97.7	98.5	84.8	Common
sp|Q9BVA1|TBB2B_HUMAN; sp|Q13885|TBB2A_HUMAN; sp|P68371|TBB4B_HUMAN; sp|P07437|TBB5_HUMAN; sp|P04350|TBB4A_HUMAN	Tubulin beta-2B chain OS=Homo sapiens GN=TUBB2B PE=1 SV=1; Tubulin beta-2A chain OS=Homo sapiens GN=TUBB2A PE=1 SV=1; Tubulin beta-4B chain OS=Homo sapiens GN=TUBB4B PE=1 SV=1; Tubulin beta chain OS=Homo sapiens GN=TUBB PE=1 SV=2; Tubulin beta-4A chain OS=Homo sapiens GN=TUBB4A PE=1 SV=2	RSGPFGQIF	0	9	99	99	99	Common
sp|P55265|DSRAD_HUMAN	Double-stranded RNA-specific adenosine deaminase OS=Homo sapiens GN=ADAR PE=1 SV=4	RSHGFAAEF	0	9	99	97.6	99	Common
sp|Q92673|SORL_HUMAN	Sortilin-related receptor OS=Homo sapiens GN=SORL1 PE=1 SV=2	RSHPNKQLW	0	9	95.5	92.4	99	Common
sp|Q9NP61|ARFG3_HUMAN; sp|Q8N6H7|ARFG2_HUMAN	ADP-ribosylation factor GTPase-activating protein 3 OS=Homo sapiens GN=ARFGAP3 PE=1 SV=1; ADP-ribosylation factor GTPase-activating protein 2 OS=Homo sapiens GN=ARFGAP2 PE=1 SV=1	RSLGVHLSF	0	9	99	99	99	Common
sp|Q96CG3|TIFA_HUMAN	TRAF-interacting protein with FHA domain-containing protein A OS=Homo sapiens GN=TIFA PE=1 SV=1	RSLLQENNW	0	9	99	77.5	51.8	Common
sp|Q9NV31|IMP3_HUMAN	U3 small nucleolar ribonucleoprotein protein IMP3 OS=Homo sapiens GN=IMP3 PE=1 SV=1	RSMEDFVTW	0	9	86.4	95.7	99	Common
sp|Q99653|CHP1_HUMAN	Calcineurin B homologous protein 1 OS=Homo sapiens GN=CHP1 PE=1 SV=3	RSNKLHFAF	0	9	98.2	97.8	94.1	Common
sp|Q02556|IRF8_HUMAN	Interferon regulatory factor 8 OS=Homo sapiens GN=IRF8 PE=1 SV=2	RSQLLPDWW	0	9	99	99	70.1	Common
sp|Q96HN2|SAHH3_HUMAN; sp|O43865|SAHH2_HUMAN	Adenosylhomocysteinase 3 OS=Homo sapiens GN=AHCYL2 PE=1 SV=1; S-adenosylhomocysteine hydrolase-like protein 1 OS=Homo sapiens GN=AHCYL1 PE=1 SV=2	RSQVDHVIW	0	9	99	36.9	89.4	Common
sp|Q15269|PWP2_HUMAN	Periodic tryptophan protein 2 homolog OS=Homo sapiens GN=PWP2 PE=2 SV=2	RSVLHHFHF	0	9	99	99	99	Common
sp|P14866|HNRPL_HUMAN	Heterogeneous nuclear ribonucleoprotein L OS=Homo sapiens GN=HNRNPL PE=1 SV=2	RSVNSVLLF	0	9	77.8	97.9	99	Common
sp|Q8N5D0|WDTC1_HUMAN	WD and tetratricopeptide repeats protein 1 OS=Homo sapiens GN=WDTC1 PE=1 SV=2	RSYDYQFRY	0	9	94.6	98.9	99	Common
sp|Q9UKV5|AMFR_HUMAN	E3 ubiquitin-protein ligase AMFR OS=Homo sapiens GN=AMFR PE=1 SV=2	RTAHVILRY	0	9	98.7	99	99	Common
sp|P17844|DDX5_HUMAN	Probable ATP-dependent RNA helicase DDX5 OS=Homo sapiens GN=DDX5 PE=1 SV=1	RTAQEVETY	0	9	99	99	99	Common
sp|Q9BY77|PDIP3_HUMAN	Polymerase delta-interacting protein 3 OS=Homo sapiens GN=POLDIP3 PE=1 SV=2	RTATFQQRF	0	9	98.7	69.5	91.8	Common
sp|P83731|RL24_HUMAN	60S ribosomal protein L24 OS=Homo sapiens GN=RPL24 PE=1 SV=1	RTDGKVFQF	0	9	39.6	98.9	99	Common
sp|Q13200|PSMD2_HUMAN	26S proteasome non-ATPase regulatory subunit 2 OS=Homo sapiens GN=PSMD2 PE=1 SV=3	RTFGHLLRY	0	9	99	37.8	80	Common
sp|O95168|NDUB4_HUMAN	NADH dehydrogenase [ubiquinone] 1 beta subcomplex subunit 4 OS=Homo sapiens GN=NDUFB4 PE=1 SV=3	RTINVYPNF	0	9	98.2	98.8	89.9	Common
sp|P26010|ITB7_HUMAN	Integrin beta-7 OS=Homo sapiens GN=ITGB7 PE=1 SV=1	RTLDNQLFF	0	9	98.9	98.8	94.1	Common
sp|Q969R5|LMBL2_HUMAN	Lethal(3)malignant brain tumor-like protein 2 OS=Homo sapiens GN=L3MBTL2 PE=1 SV=1	RTLPVDFHI	0	9	98.3	99	80.6	Common
sp|Q00325|MPCP_HUMAN	Phosphate carrier protein, mitochondrial OS=Homo sapiens GN=SLC25A3 PE=1 SV=2	RTVEALYKF	0	9	98.7	93.6	95.9	Common
sp|Q01082|SPTB2_HUMAN; sp|O15020|SPTN2_HUMAN	Spectrin beta chain, non-erythrocytic 1 OS=Homo sapiens GN=SPTBN1 PE=1 SV=2; Spectrin beta chain, non-erythrocytic 2 OS=Homo sapiens GN=SPTBN2 PE=1 SV=3	RTVEKPPKF	0	9	99	99	97.4	Common
sp|P52732|KIF11_HUMAN	Kinesin-like protein KIF11 OS=Homo sapiens GN=KIF11 PE=1 SV=2	RTVYFSEQW	0	9	98.7	98.7	95	Common
sp|Q08211|DHX9_HUMAN	ATP-dependent RNA helicase A OS=Homo sapiens GN=DHX9 PE=1 SV=4	RTYPVQEYF	0	9	98.1	96.8	93.7	Common
sp|O15239|NDUA1_HUMAN	NADH dehydrogenase [ubiquinone] 1 alpha subcomplex subunit 1 OS=Homo sapiens GN=NDUFA1 PE=1 SV=1	RVAHFGYHW	0	9	99	99	99	Common
sp|Q15149|PLEC_HUMAN	Plectin OS=Homo sapiens GN=PLEC PE=1 SV=3	RVAQLLERW	0	9	98.4	99	98.4	Common
sp|Q14527|HLTF_HUMAN	Helicase-like transcription factor OS=Homo sapiens GN=HLTF PE=1 SV=2	RVFLMDPAW	0	9	98	87.7	83.2	Common
sp|Q12789|TF3C1_HUMAN	General transcription factor 3C polypeptide 1 OS=Homo sapiens GN=GTF3C1 PE=1 SV=4	RVFPHEVNW	0	9	97.1	94.5	90.8	Common
sp|Q92922|SMRC1_HUMAN; sp|Q8TAQ2|SMRC2_HUMAN	SWI/SNF complex subunit SMARCC1 OS=Homo sapiens GN=SMARCC1 PE=1 SV=3; SWI/SNF complex subunit SMARCC2 OS=Homo sapiens GN=SMARCC2 PE=1 SV=1	RVHAFLEQW	0	9	94.3	99	99	Common
sp|Q7KZ85|SPT6H_HUMAN	Transcription elongation factor SPT6 OS=Homo sapiens GN=SUPT6H PE=1 SV=2	RVHPETYEW	0	9	99	99	99	Common
sp|Q9BPX3|CND3_HUMAN	Condensin complex subunit 3 OS=Homo sapiens GN=NCAPG PE=1 SV=1	RVIEFAAKF	0	9	95	82	96	Common
sp|Q9UKB1|FBW1B_HUMAN	F-box/WD repeat-containing protein 11 OS=Homo sapiens GN=FBXW11 PE=1 SV=1	RVISEGMLW	0	9	96.3	36.6	99	Common
sp|O43660|PLRG1_HUMAN	Pleiotropic regulator 1 OS=Homo sapiens GN=PLRG1 PE=1 SV=1	RVISGHLGW	0	9	99	52	99	Common
sp|P38919|IF4A3_HUMAN	Eukaryotic initiation factor 4A-III OS=Homo sapiens GN=EIF4A3 PE=1 SV=4	RVLISTDVW	0	9	99	56	77	Common
sp|Q13617|CUL2_HUMAN	Cullin-2 OS=Homo sapiens GN=CUL2 PE=1 SV=2	RVVDFDETW	0	9	58.9	84.3	98.4	Common
sp|A6NC98|CC88B_HUMAN	Coiled-coil domain-containing protein 88B OS=Homo sapiens GN=CCDC88B PE=1 SV=1	RVWNLNHLW	0	9	99	99	99	Common
sp|Q7KZ85|SPT6H_HUMAN	Transcription elongation factor SPT6 OS=Homo sapiens GN=SUPT6H PE=1 SV=2	RVWQWDEKW	0	9	99	97.5	98.4	Common
sp|P26010|ITB7_HUMAN	Integrin beta-7 OS=Homo sapiens GN=ITGB7 PE=1 SV=1	SAANIQPIF	0	9	99	99	99	Common
sp|Q5SWH9|TMM69_HUMAN	Transmembrane protein 69 OS=Homo sapiens GN=TMEM69 PE=2 SV=1	SAAPLFFSW	0	9	99	99	99	Common
sp|Q09028|RBBP4_HUMAN; sp|Q16576|RBBP7_HUMAN	Histone-binding protein RBBP4 OS=Homo sapiens GN=RBBP4 PE=1 SV=3; Histone-binding protein RBBP7 OS=Homo sapiens GN=RBBP7 PE=1 SV=1	SADKTVALW	0	9	99	99	99	Common
sp|Q96DI7|SNR40_HUMAN	U5 small nuclear ribonucleoprotein 40 kDa protein OS=Homo sapiens GN=SNRNP40 PE=1 SV=1	SADRFVYVW	0	9	99	99	99	Common
sp|Q460N5|PAR14_HUMAN	Poly [ADP-ribose] polymerase 14 OS=Homo sapiens GN=PARP14 PE=1 SV=3	SAIKENFQF	0	9	76.8	99	94.9	Common
sp|Q9HAY2|MAGF1_HUMAN	Melanoma-associated antigen F1 OS=Homo sapiens GN=MAGEF1 PE=1 SV=2	SARAGIHLW	0	9	99	31.5	99	Common
sp|Q10567|AP1B1_HUMAN; sp|P63010|AP2B1_HUMAN	AP-1 complex subunit beta-1 OS=Homo sapiens GN=AP1B1 PE=1 SV=2; AP-2 complex subunit beta OS=Homo sapiens GN=AP2B1 PE=1 SV=1	SAVKVLMKF	0	9	99	99	99	Common
sp|Q9NQ25|SLAF7_HUMAN	SLAM family member 7 OS=Homo sapiens GN=SLAMF7 PE=1 SV=1	SILPISWRW	0	9	99	99	99	Common
sp|P49327|FAS_HUMAN	Fatty acid synthase OS=Homo sapiens GN=FASN PE=1 SV=3	SSADWREVW	0	9	99	99	99	Common
sp|O43791|SPOP_HUMAN	Speckle-type POZ protein OS=Homo sapiens GN=SPOP PE=1 SV=1	SSGPVAESW	0	9	59.9	96.5	98.4	Common
sp|Q9NNW5|WDR6_HUMAN	WD repeat-containing protein 6 OS=Homo sapiens GN=WDR6 PE=1 SV=1	SSHRLDEYW	0	9	97.8	95.3	98.9	Common
sp|Q02556|IRF8_HUMAN	Interferon regulatory factor 8 OS=Homo sapiens GN=IRF8 PE=1 SV=2	SSMYPGLIW	0	9	99	95.3	99	Common
sp|O75351|VPS4B_HUMAN	Vacuolar protein sorting-associated protein 4B OS=Homo sapiens GN=VPS4B PE=1 SV=2	SSSDLVSKW	0	9	98.4	96.4	99	Common
sp|Q9NZ45|CISD1_HUMAN	CDGSH iron-sulfur domain-containing protein 1 OS=Homo sapiens GN=CISD1 PE=1 SV=1	SSSSVRVEW	0	9	99	87.9	99	Common
sp|Q9NNW5|WDR6_HUMAN	WD repeat-containing protein 6 OS=Homo sapiens GN=WDR6 PE=1 SV=1	SSVRAVAVW	0	9	96.3	82.3	87.9	Common
sp|Q9NYB0|TE2IP_HUMAN	Telomeric repeat-binding factor 2-interacting protein 1 OS=Homo sapiens GN=TERF2IP PE=1 SV=1	SSVTGNALW	0	9	99	98.8	99	Common
sp|Q01629|IFM2_HUMAN; sp|Q01628|IFM3_HUMAN; sp|P13164|IFM1_HUMAN	Interferon-induced transmembrane protein 2 OS=Homo sapiens GN=IFITM2 PE=1 SV=2; Interferon-induced transmembrane protein 3 OS=Homo sapiens GN=IFITM3 PE=1 SV=2; Interferon-induced transmembrane protein 1 OS=Homo sapiens GN=IFITM1 PE=1 SV=3	STAKCLNIW	0	9	97.5	67.6	94	Common
sp|Q96DI7|SNR40_HUMAN	U5 small nuclear ribonucleoprotein 40 kDa protein OS=Homo sapiens GN=SNRNP40 PE=1 SV=1	STDKTVAVW	0	9	97.1	84.7	78.4	Common
sp|Q9GZL7|WDR12_HUMAN	Ribosome biogenesis protein WDR12 OS=Homo sapiens GN=WDR12 PE=1 SV=2	STDRHIRLW	0	9	99	83.3	64	Common
sp|P55211|CASP9_HUMAN	Caspase-9 OS=Homo sapiens GN=CASP9 PE=1 SV=3	STFPGFVSW	0	9	99	97.4	99	Common
sp|Q8NDX1|PSD4_HUMAN	PH and SEC7 domain-containing protein 4 OS=Homo sapiens GN=PSD4 PE=1 SV=2	STSTQVVFW	0	9	97.6	45.5	46	Common
sp|P55210|CASP7_HUMAN	Caspase-7 OS=Homo sapiens GN=CASP7 PE=1 SV=1	STVPGYYSW	0	9	97.7	95.4	97.9	Common
sp|O96009|NAPSA_HUMAN	Napsin-A OS=Homo sapiens GN=NAPSA PE=1 SV=1	SVIFGEALW	0	9	99	99	99	Common
sp|Q6ZS81|WDFY4_HUMAN	WD repeat- and FYVE domain-containing protein 4 OS=Homo sapiens GN=WDFY4 PE=1 SV=3	SVIRTMWAW	0	9	99	98.8	99	Common
sp|Q9NR30|DDX21_HUMAN	Nucleolar RNA helicase 2 OS=Homo sapiens GN=DDX21 PE=1 SV=5	SVTEIQEKW	0	9	99	99	99	Common
sp|P13639|EF2_HUMAN	Elongation factor 2 OS=Homo sapiens GN=EEF2 PE=1 SV=4	TAISLFYEL	0	9	99	75.1	99	Common
sp|Q6P2Q9|PRP8_HUMAN	Pre-mRNA-processing-splicing factor 8 OS=Homo sapiens GN=PRPF8 PE=1 SV=2	TANGIALLW	0	9	99	92.8	99	Common
sp|P00403|COX2_HUMAN	Cytochrome c oxidase subunit 2 OS=Homo sapiens GN=MT-CO2 PE=1 SV=1	TIKSIGHQW	0	9	99	97.6	99	Common
sp|Q5SXM2|SNPC4_HUMAN	snRNA-activating protein complex subunit 4 OS=Homo sapiens GN=SNAPC4 PE=1 SV=1	TPAPPTHAL	0	9	28.2	97.3	45.4	Common
sp|Q9BTV6|DPH7_HUMAN	Diphthine methyltransferase OS=Homo sapiens GN=DPH7 PE=1 SV=2	TSAILDMKW	0	9	85	98.8	99	Common
sp|P49327|FAS_HUMAN	Fatty acid synthase OS=Homo sapiens GN=FASN PE=1 SV=3	TSFEQHVLW	0	9	99	99	99	Common
sp|P00403|COX2_HUMAN	Cytochrome c oxidase subunit 2 OS=Homo sapiens GN=MT-CO2 PE=1 SV=1	TSQDVLHSW	0	9	99	99	99	Common
sp|Q8IWE5|PKHM2_HUMAN	Pleckstrin homology domain-containing family M member 2 OS=Homo sapiens GN=PLEKHM2 PE=1 SV=2	TSYLGKEHW	0	9	99	68.2	99	Common
sp|Q8TCJ2|STT3B_HUMAN	Dolichyl-diphosphooligosaccharide--protein glycosyltransferase subunit STT3B OS=Homo sapiens GN=STT3B PE=1 SV=1	TTLVDNNTW	0	9	99	81.9	93.7	Common
sp|Q9UIQ6|LCAP_HUMAN	Leucyl-cystinyl aminopeptidase OS=Homo sapiens GN=LNPEP PE=1 SV=3	TTVKLLEFF	0	9	99	99	95.6	Common
sp|O60664|PLIN3_HUMAN	Perilipin-3 OS=Homo sapiens GN=PLIN3 PE=1 SV=3	TVLGKSEEW	0	9	99	98.1	95.8	Common
sp|P19387|RPB3_HUMAN	DNA-directed RNA polymerase II subunit RPB3 OS=Homo sapiens GN=POLR2C PE=1 SV=2	TVYPKPEEW	0	9	99	99	99	Common
sp|Q99832|TCPH_HUMAN	T-complex protein 1 subunit eta OS=Homo sapiens GN=CCT7 PE=1 SV=2	VAFKKTFSY	0	9	97.9	89	83.8	Common
sp|Q9NVH2|INT7_HUMAN	Integrator complex subunit 7 OS=Homo sapiens GN=INTS7 PE=1 SV=1	VASEHFYFW	0	9	99	97	90.2	Common
sp|Q9NPR9|GP108_HUMAN	Protein GPR108 OS=Homo sapiens GN=GPR108 PE=2 SV=3	VAVPFQWQW	0	9	86.7	97.3	99	Common
sp|P41240|CSK_HUMAN	Tyrosine-protein kinase CSK OS=Homo sapiens GN=CSK PE=1 SV=1	VAVTKDPNW	0	9	99	99	97.5	Common
sp|Q12888|TP53B_HUMAN	TP53-binding protein 1 OS=Homo sapiens GN=TP53BP1 PE=1 SV=2	VGLRVVAKW	0	9	99	98.7	99	Common
sp|Q9NRW7|VPS45_HUMAN	Vacuolar protein sorting-associated protein 45 OS=Homo sapiens GN=VPS45 PE=1 SV=1	VITKEYELF	0	9	99	96.4	99	Common
sp|P08910|ABHD2_HUMAN	Monoacylglycerol lipase ABHD2 OS=Homo sapiens GN=ABHD2 PE=1 SV=1	VLFPEPLTW	0	9	99	99	99	Common
sp|Q96Q27|ASB2_HUMAN	Ankyrin repeat and SOCS box protein 2 OS=Homo sapiens GN=ASB2 PE=1 SV=1	VSAPEVSRW	0	9	99	99	99	Common
sp|Q01082|SPTB2_HUMAN	Spectrin beta chain, non-erythrocytic 1 OS=Homo sapiens GN=SPTBN1 PE=1 SV=2	VSCRITDLY	0	9	99	33.9	98	Common
sp|Q7Z4G4|TRM11_HUMAN	tRNA (guanine(10)-N2)-methyltransferase homolog OS=Homo sapiens GN=TRMT11 PE=1 SV=1	VSDASKPSW	0	9	99	99	99	Common
sp|Q8TCJ2|STT3B_HUMAN; sp|P46977|STT3A_HUMAN	Dolichyl-diphosphooligosaccharide--protein glycosyltransferase subunit STT3B OS=Homo sapiens GN=STT3B PE=1 SV=1; Dolichyl-diphosphooligosaccharide--protein glycosyltransferase subunit STT3A OS=Homo sapiens GN=STT3A PE=1 SV=2	VSEHQPTTW	0	9	99	99	99	Common
sp|O43181|NDUS4_HUMAN	NADH dehydrogenase [ubiquinone] iron-sulfur protein 4, mitochondrial OS=Homo sapiens GN=NDUFS4 PE=1 SV=1	VSFAEKNGW	0	9	99	99	98.1	Common
sp|Q96PE2|ARHGH_HUMAN	Rho guanine nucleotide exchange factor 17 OS=Homo sapiens GN=ARHGEF17 PE=1 SV=1	VSFKLLERW	0	9	99	90.4	99	Common
sp|P43308|SSRB_HUMAN	Translocon-associated protein subunit beta OS=Homo sapiens GN=SSR2 PE=1 SV=1	VSGMLNVKW	0	9	99	99	71.4	Common
sp|Q9NU22|MDN1_HUMAN	Midasin OS=Homo sapiens GN=MDN1 PE=1 SV=2	VSIRDILSW	0	9	98.8	81.8	86.3	Common
sp|Q86UV5|UBP48_HUMAN	Ubiquitin carboxyl-terminal hydrolase 48 OS=Homo sapiens GN=USP48 PE=1 SV=1	VSLEWLQKW	0	9	99	99	99	Common
sp|O75064|DEN4B_HUMAN	DENN domain-containing protein 4B OS=Homo sapiens GN=DENND4B PE=1 SV=4	VSMIFPLHW	0	9	99	95.4	99	Common
sp|Q8IXI2|MIRO1_HUMAN	Mitochondrial Rho GTPase 1 OS=Homo sapiens GN=RHOT1 PE=1 SV=2	VSNPKSFEY	0	9	99	98.9	99	Common
sp|Q99871|HAUS7_HUMAN	HAUS augmin-like complex subunit 7 OS=Homo sapiens GN=HAUS7 PE=1 SV=3	VSRAAVEVF	0	9	98.1	94.5	92	Common
sp|P48449|ERG7_HUMAN	Lanosterol synthase OS=Homo sapiens GN=LSS PE=1 SV=1	VSRIPDYLW	0	9	97.5	85.8	99	Common
sp|Q9UQE7|SMC3_HUMAN	Structural maintenance of chromosomes protein 3 OS=Homo sapiens GN=SMC3 PE=1 SV=2	VSTKILMEF	0	9	99	99	99	Common
sp|Q96B23|CR025_HUMAN	Uncharacterized protein C18orf25 OS=Homo sapiens GN=C18orf25 PE=1 SV=2	VSTRQTQSW	0	9	99	99	99	Common
sp|Q92621|NU205_HUMAN	Nuclear pore complex protein Nup205 OS=Homo sapiens GN=NUP205 PE=1 SV=3	VSVDKQQQW	0	9	99	99	98.6	Common
sp|Q6SPF0|SAMD1_HUMAN	Atherin OS=Homo sapiens GN=SAMD1 PE=1 SV=1	VSYKGSISY	0	9	94.3	99	29.4	Common
sp|Q9NYU1|UGGG2_HUMAN	UDP-glucose:glycoprotein glucosyltransferase 2 OS=Homo sapiens GN=UGGT2 PE=1 SV=4	VTAHLAAKW	0	9	99	99	99	Common
sp|Q00610|CLH1_HUMAN	Clathrin heavy chain 1 OS=Homo sapiens GN=CLTC PE=1 SV=5	VTDNAVYHW	0	9	99	99	99	Common
sp|O75815|BCAR3_HUMAN	Breast cancer anti-estrogen resistance protein 3 OS=Homo sapiens GN=BCAR3 PE=1 SV=1	VTFEGTDMW	0	9	98.2	89.6	30.5	Common
sp|O95714|HERC2_HUMAN	E3 ubiquitin-protein ligase HERC2 OS=Homo sapiens GN=HERC2 PE=1 SV=2	VTFGKLYAW	0	9	99	99	98.3	Common
sp|P10176|COX8A_HUMAN	Cytochrome c oxidase subunit 8A, mitochondrial OS=Homo sapiens GN=COX8A PE=1 SV=2	VTFLLPAGW	0	9	99	99	99	Common
sp|O75592|MYCB2_HUMAN	E3 ubiquitin-protein ligase MYCBP2 OS=Homo sapiens GN=MYCBP2 PE=1 SV=3	VTFPECVRW	0	9	96.2	93.6	98.8	Common
sp|P51116|FXR2_HUMAN	Fragile X mental retardation syndrome-related protein 2 OS=Homo sapiens GN=FXR2 PE=1 SV=2	VTIFFENNW	0	9	96	58	98.4	Common
sp|Q15800|MSMO1_HUMAN	Methylsterol monooxygenase 1 OS=Homo sapiens GN=MSMO1 PE=1 SV=1	VTIRLLETI	0	9	99	99	99	Common
sp|P24522|GA45A_HUMAN	Growth arrest and DNA damage-inducible protein GADD45 alpha OS=Homo sapiens GN=GADD45A PE=1 SV=1	VTNPHSSQW	0	9	99	99	99	Common
sp|O75293|GA45B_HUMAN	Growth arrest and DNA damage-inducible protein GADD45 beta OS=Homo sapiens GN=GADD45B PE=1 SV=1	VTNPHTDAW	0	9	99	99	99	Common
sp|O75293|GA45B_HUMAN	Growth arrest and DNA damage-inducible protein GADD45 beta OS=Homo sapiens GN=GADD45B PE=1 SV=1	VTNPHTDAW	Oxidation(W)@9	9	99	99	99	Common
sp|P49005|DPOD2_HUMAN	DNA polymerase delta subunit 2 OS=Homo sapiens GN=POLD2 PE=1 SV=1	VTNPYQATI	0	9	99	92.7	95.4	Common
sp|Q96Q89|KI20B_HUMAN	Kinesin-like protein KIF20B OS=Homo sapiens GN=KIF20B PE=1 SV=3	VTQEFTQYW	0	9	97.5	97.9	93.7	Common
sp|Q8NFZ0|FBH1_HUMAN	F-box DNA helicase 1 OS=Homo sapiens GN=FBXO18 PE=1 SV=2	VTQPFGQRW	0	9	95.3	63.3	84.5	Common
sp|Q8N3S3|PHTF2_HUMAN	Putative homeodomain transcription factor 2 OS=Homo sapiens GN=PHTF2 PE=2 SV=2	VTSKVIFFW	0	9	99	53.7	94.5	Common
sp|P62826|RAN_HUMAN	GTP-binding nuclear protein Ran OS=Homo sapiens GN=RAN PE=1 SV=3	VTYKNVPNW	0	9	99	99	91.4	Common
sp|Q92540|SMG7_HUMAN	Protein SMG7 OS=Homo sapiens GN=SMG7 PE=1 SV=2	VVDERQYIW	0	9	99	99	99	Common
sp|Q9UEY8|ADDG_HUMAN	Gamma-adducin OS=Homo sapiens GN=ADD3 PE=1 SV=1	VVDKPPSTM	0	9	98.7	99	25	Common
sp|Q07960|RHG01_HUMAN	Rho GTPase-activating protein 1 OS=Homo sapiens GN=ARHGAP1 PE=1 SV=1	VVFGPNLLW	0	9	99	99	99	Common
sp|Q9UQL6|HDAC5_HUMAN	Histone deacetylase 5 OS=Homo sapiens GN=HDAC5 PE=1 SV=2	VVMPIAHEF	0	9	99	99	99	Common
sp|Q53GS7|GLE1_HUMAN	Nucleoporin GLE1 OS=Homo sapiens GN=GLE1 PE=1 SV=2	YAAIIQLRW	0	9	99	99	99	Common
sp|Q8NHU6|TDRD7_HUMAN	Tudor domain-containing protein 7 OS=Homo sapiens GN=TDRD7 PE=1 SV=2	YAAKVENKW	0	9	98.1	99	99	Common
sp|O00767|ACOD_HUMAN	Acyl-CoA desaturase OS=Homo sapiens GN=SCD PE=1 SV=2	YAVVLNATW	0	9	99	86.4	99	Common
sp|P45880|VDAC2_HUMAN; sp|P21796|VDAC1_HUMAN	Voltage-dependent anion-selective channel protein 2 OS=Homo sapiens GN=VDAC2 PE=1 SV=2; Voltage-dependent anion-selective channel protein 1 OS=Homo sapiens GN=VDAC1 PE=1 SV=2	YGLTFTEKW	0	9	99	99	93.3	Common
sp|P20273|CD22_HUMAN	B-cell receptor CD22 OS=Homo sapiens GN=CD22 PE=1 SV=2	YGYPIQLQW	0	9	99	97.2	99	Common
sp|Q9BQ70|TCF25_HUMAN	Transcription factor 25 OS=Homo sapiens GN=TCF25 PE=1 SV=1	YLIRLFQEW	0	9	99	99	99	Common
sp|Q12824|SNF5_HUMAN	SWI/SNF-related matrix-associated actin-dependent regulator of chromatin subfamily B member 1 OS=Homo sapiens GN=SMARCB1 PE=1 SV=2	YSIRGQLSW	0	9	99	99	99	Common
sp|P50416|CPT1A_HUMAN	Carnitine O-palmitoyltransferase 1, liver isoform OS=Homo sapiens GN=CPT1A PE=1 SV=2	YSLKVLLSY	0	9	99	98.5	99	Common
sp|P11388|TOP2A_HUMAN	DNA topoisomerase 2-alpha OS=Homo sapiens GN=TOP2A PE=1 SV=3	YSLPEFEEW	0	9	95.3	84.3	86.3	Common
sp|Q9Y2P8|RCL1_HUMAN	RNA 3'-terminal phosphate cyclase-like protein OS=Homo sapiens GN=RCL1 PE=1 SV=3	YSVRVSPQM	0	9	99	99	99	Common
sp|Q9Y2P8|RCL1_HUMAN	RNA 3'-terminal phosphate cyclase-like protein OS=Homo sapiens GN=RCL1 PE=1 SV=3	YSVRVSPQM	Oxidation(M)@9	9	51.8	99	99	Common
sp|A6NHR9|SMHD1_HUMAN	Structural maintenance of chromosomes flexible hinge domain-containing protein 1 OS=Homo sapiens GN=SMCHD1 PE=1 SV=2	YTLKLQVVL	0	9	96.3	91.8	94.5	Common
sp|Q9NYV4|CDK12_HUMAN; sp|Q14004|CDK13_HUMAN	Cyclin-dependent kinase 12 OS=Homo sapiens GN=CDK12 PE=1 SV=2; Cyclin-dependent kinase 13 OS=Homo sapiens GN=CDK13 PE=1 SV=2	YTNKVITLW	0	9	99	99	99	Common
sp|O15371|EIF3D_HUMAN	Eukaryotic translation initiation factor 3 subunit D OS=Homo sapiens GN=EIF3D PE=1 SV=1	YTNKYSSQF	0	9	99	99	99	Common
sp|O00487|PSDE_HUMAN	26S proteasome non-ATPase regulatory subunit 14 OS=Homo sapiens GN=PSMD14 PE=1 SV=1	YTVRVIDVF	0	9	98.8	99	99	Common
sp|Q8TE76|MORC4_HUMAN	MORC family CW-type zinc finger protein 4 OS=Homo sapiens GN=MORC4 PE=1 SV=2	AAIPAAAIGE	0	10	99	99	99	Common
sp|O75340|PDCD6_HUMAN	Programmed cell death protein 6 OS=Homo sapiens GN=PDCD6 PE=1 SV=1	AALPDQSFLW	0	10	99	98.2	98.9	Common
sp|Q9HAY2|MAGF1_HUMAN	Melanoma-associated antigen F1 OS=Homo sapiens GN=MAGEF1 PE=1 SV=2	ASARAGIHLW	0	10	99	99	99	Common
sp|O96019|ACL6A_HUMAN; sp|O94805|ACL6B_HUMAN	Actin-like protein 6A OS=Homo sapiens GN=ACTL6A PE=1 SV=1; Actin-like protein 6B OS=Homo sapiens GN=ACTL6B PE=1 SV=1	ASLGTFQQMW	0	10	99	99	98.9	Common
sp|P35221|CTNA1_HUMAN	Catenin alpha-1 OS=Homo sapiens GN=CTNNA1 PE=1 SV=1	ASLNLPAVSW	0	10	99	99	99	Common
sp|P63261|ACTG_HUMAN; sp|P60709|ACTB_HUMAN	Actin, cytoplasmic 2 OS=Homo sapiens GN=ACTG1 PE=1 SV=1; Actin, cytoplasmic 1 OS=Homo sapiens GN=ACTB PE=1 SV=1	ASLSTFQQMW	0	10	99	99	99	Common
sp|O96009|NAPSA_HUMAN	Napsin-A OS=Homo sapiens GN=NAPSA PE=1 SV=1	ASVIFGEALW	0	10	27.6	99	95.5	Common
sp|Q9H410|DSN1_HUMAN	Kinetochore-associated protein DSN1 homolog OS=Homo sapiens GN=DSN1 PE=1 SV=2	ASYQDRRQSW	0	10	99	92.5	34.6	Common
sp|Q9UKJ1|PILRA_HUMAN	Paired immunoglobulin-like type 2 receptor alpha OS=Homo sapiens GN=PILRA PE=1 SV=3	ATAPDVRISW	0	10	99	99	99	Common
sp|Q9UFH2|DYH17_HUMAN	Dynein heavy chain 17, axonemal OS=Homo sapiens GN=DNAH17 PE=1 SV=2	ATILGNTERW	0	10	99	99	99	Common
sp|O95714|HERC2_HUMAN	E3 ubiquitin-protein ligase HERC2 OS=Homo sapiens GN=HERC2 PE=1 SV=2	ATIRTKVFVW	0	10	88.7	98.2	98.5	Common
sp|Q9Y450|HBS1L_HUMAN	HBS1-like protein OS=Homo sapiens GN=HBS1L PE=1 SV=1	AVNKMDQVNW	0	10	99	99	99	Common
sp|Q9Y490|TLN1_HUMAN	Talin-1 OS=Homo sapiens GN=TLN1 PE=1 SV=3	AVNPRDPPSW	0	10	99	99	99	Common
sp|P22626|ROA2_HUMAN	Heterogeneous nuclear ribonucleoproteins A2/B1 OS=Homo sapiens GN=HNRNPA2B1 PE=1 SV=2	ESLRNYYEQW	0	10	99	98.4	98.9	Common
sp|Q32P51|RA1L2_HUMAN; sp|P09651|ROA1_HUMAN	Heterogeneous nuclear ribonucleoprotein A1-like 2 OS=Homo sapiens GN=HNRNPA1L2 PE=2 SV=2; Heterogeneous nuclear ribonucleoprotein A1 OS=Homo sapiens GN=HNRNPA1 PE=1 SV=5	ESLRSHFEQW	0	10	98.6	98.6	99	Common
sp|O95749|GGPPS_HUMAN	Geranylgeranyl pyrophosphate synthase OS=Homo sapiens GN=GGPS1 PE=1 SV=1	FSFPTIHAIW	0	10	92.6	90.2	99	Common
sp|Q13315|ATM_HUMAN	Serine-protein kinase ATM OS=Homo sapiens GN=ATM PE=1 SV=4	FSLKESIMKW	0	10	99	99	99	Common
sp|Q96EZ8|MCRS1_HUMAN	Microspherule protein 1 OS=Homo sapiens GN=MCRS1 PE=1 SV=1	FTLREVQERW	0	10	99	99	99	Common
sp|Q9UIF9|BAZ2A_HUMAN	Bromodomain adjacent to zinc finger domain protein 2A OS=Homo sapiens GN=BAZ2A PE=1 SV=4	GSHRWQGETW	0	10	88.2	97.5	96.3	Common
sp|Q13409|DC1I2_HUMAN	Cytoplasmic dynein 1 intermediate chain 2 OS=Homo sapiens GN=DYNC1I2 PE=1 SV=3	GTYSGQIVLW	0	10	99	98.9	99	Common
sp|O75326|SEM7A_HUMAN	Semaphorin-7A OS=Homo sapiens GN=SEMA7A PE=1 SV=1	HACALAASLW	0	10	99	99	98.7	Common
sp|Q96EX3|WDR34_HUMAN	WD repeat-containing protein 34 OS=Homo sapiens GN=WDR34 PE=1 SV=2	HAFDGFEVNW	0	10	99	82.6	99	Common
sp|Q6IA86|ELP2_HUMAN	Elongator complex protein 2 OS=Homo sapiens GN=ELP2 PE=1 SV=2	HAFHGALHLW	0	10	99	99	99	Common
sp|P52292|IMA1_HUMAN	Importin subunit alpha-1 OS=Homo sapiens GN=KPNA2 PE=1 SV=1	HAHISEQAVW	0	10	99	99	99	Common
sp|Q7Z6M1|RABEK_HUMAN	Rab9 effector protein with kelch motifs OS=Homo sapiens GN=RABEPK PE=1 SV=1	HCIDISDMKW	0	10	99	99	99	Common
sp|Q969U6|FBXW5_HUMAN	F-box/WD repeat-containing protein 5 OS=Homo sapiens GN=FBXW5 PE=1 SV=1	HSADMRPYNW	0	10	99	99	99	Common
sp|Q96J01|THOC3_HUMAN	THO complex subunit 3 OS=Homo sapiens GN=THOC3 PE=1 SV=1	HSAKVHSVAW	0	10	99	31.4	25.5	Common
sp|Q16576|RBBP7_HUMAN	Histone-binding protein RBBP7 OS=Homo sapiens GN=RBBP7 PE=1 SV=1	HSAVVEDVAW	0	10	99	98.2	97.2	Common
sp|P55735|SEC13_HUMAN	Protein SEC13 homolog OS=Homo sapiens GN=SEC13 PE=1 SV=3	HSDWVRDVAW	0	10	99	99	99	Common
sp|Q8WUA4|TF3C2_HUMAN	General transcription factor 3C polypeptide 2 OS=Homo sapiens GN=GTF3C2 PE=1 SV=2	HSGPGLLQLW	0	10	99	99	99	Common
sp|P15531|NDKA_HUMAN	Nucleoside diphosphate kinase A OS=Homo sapiens GN=NME1 PE=1 SV=1	HSGPVVAMVW	0	10	97.9	78.5	99	Common
sp|Q9HC16|ABC3G_HUMAN	DNA dC->dU-editing enzyme APOBEC-3G OS=Homo sapiens GN=APOBEC3G PE=1 SV=1	HSMDPPTFTF	0	10	99	99	97.7	Common
sp|P29803|ODPAT_HUMAN; sp|P08559|ODPA_HUMAN	Pyruvate dehydrogenase E1 component subunit alpha, testis-specific form, mitochondrial OS=Homo sapiens GN=PDHA2 PE=1 SV=1; Pyruvate dehydrogenase E1 component subunit alpha, somatic form, mitochondrial OS=Homo sapiens GN=PDHA1 PE=1 SV=3	HSMSDPGVSY	0	10	99	99	99	Common
sp|P29803|ODPAT_HUMAN; sp|P08559|ODPA_HUMAN	Pyruvate dehydrogenase E1 component subunit alpha, testis-specific form, mitochondrial OS=Homo sapiens GN=PDHA2 PE=1 SV=1; Pyruvate dehydrogenase E1 component subunit alpha, somatic form, mitochondrial OS=Homo sapiens GN=PDHA1 PE=1 SV=3	HSMSDPGVSY	Oxidation(M)@3	10	99	99	98.5	Common
sp|Q9NZJ0|DTL_HUMAN	Denticleless protein homolog OS=Homo sapiens GN=DTL PE=1 SV=3	HSQEVTSVCW	0	10	98.3	91.4	99	Common
sp|Q6ZU45|CL20A_HUMAN	Putative C-type lectin domain family 20 member A OS=Homo sapiens GN=CLEC20A PE=5 SV=1	HSVAQAGVQW	0	10	99	99	99	Common
sp|Q6ZU45|CL20A_HUMAN	Putative C-type lectin domain family 20 member A OS=Homo sapiens GN=CLEC20A PE=5 SV=1	HSVAQAGVQW	Deamidated(Q)@9	10	99	98.2	99	Common
sp|Q8IUI4|S29P2_HUMAN	Putative protein SNX29P2 OS=Homo sapiens GN=SNX29P2 PE=5 SV=2	HSVTQAGVQW	0	10	96.3	99	99	Common
sp|Q9BYJ9|YTHD1_HUMAN	YTH domain-containing family protein 1 OS=Homo sapiens GN=YTHDF1 PE=1 SV=1	HSYNPKEFEW	0	10	99	99	99	Common
sp|Q8IWT0|ARCH_HUMAN	Protein archease OS=Homo sapiens GN=ZBTB8OS PE=1 SV=2	HTADVQLHAW	0	10	99	99	99	Common
sp|Q09028|RBBP4_HUMAN; sp|Q16576|RBBP7_HUMAN	Histone-binding protein RBBP4 OS=Homo sapiens GN=RBBP4 PE=1 SV=3; Histone-binding protein RBBP7 OS=Homo sapiens GN=RBBP7 PE=1 SV=1	HTAEVNCLSF	Glutathione(C)@7	10	66	97.8	21.6	Common
sp|Q09028|RBBP4_HUMAN; sp|Q16576|RBBP7_HUMAN	Histone-binding protein RBBP4 OS=Homo sapiens GN=RBBP4 PE=1 SV=3; Histone-binding protein RBBP7 OS=Homo sapiens GN=RBBP7 PE=1 SV=1	HTAKISDFSW	0	10	99	99	99	Common
sp|Q6N021|TET2_HUMAN	Methylcytosine dioxygenase TET2 OS=Homo sapiens GN=TET2 PE=1 SV=3	HTAPPENKTW	0	10	99	99	99	Common
sp|Q09028|RBBP4_HUMAN	Histone-binding protein RBBP4 OS=Homo sapiens GN=RBBP4 PE=1 SV=3	HTAVVEDVSW	0	10	99	99	99	Common
sp|P55735|SEC13_HUMAN	Protein SEC13 homolog OS=Homo sapiens GN=SEC13 PE=1 SV=3	HTIGCNAVSW	0	10	92.1	98.4	92.7	Common
sp|Q9BZK7|TBL1R_HUMAN; sp|Q9BQ87|TBL1Y_HUMAN; sp|O60907|TBL1X_HUMAN	F-box-like/WD repeat-containing protein TBL1XR1 OS=Homo sapiens GN=TBL1XR1 PE=1 SV=1; F-box-like/WD repeat-containing protein TBL1Y OS=Homo sapiens GN=TBL1Y PE=2 SV=1; F-box-like/WD repeat-containing protein TBL1X OS=Homo sapiens GN=TBL1X PE=1 SV=3	HTNEVNAIKW	0	10	99	96.7	67	Common
sp|Q8NB90|SPAT5_HUMAN	Spermatogenesis-associated protein 5 OS=Homo sapiens GN=SPATA5 PE=1 SV=3	IAIDVPNVSW	0	10	94.6	81.1	99	Common
sp|Q96QT4|TRPM7_HUMAN	Transient receptor potential cation channel subfamily M member 7 OS=Homo sapiens GN=TRPM7 PE=1 SV=1	ILYPHEAPSW	0	10	99	99	99	Common
sp|Q9UH17|ABC3B_HUMAN; sp|Q8IUX4|ABC3F_HUMAN	DNA dC->dU-editing enzyme APOBEC-3B OS=Homo sapiens GN=APOBEC3B PE=1 SV=1; DNA dC->dU-editing enzyme APOBEC-3F OS=Homo sapiens GN=APOBEC3F PE=1 SV=3	ISAARLYYYW	0	10	99	99	99	Common
sp|Q6PIW4|FIGL1_HUMAN	Fidgetin-like protein 1 OS=Homo sapiens GN=FIGNL1 PE=1 SV=2	ISASSLTSKW	0	10	99	99	99	Common
sp|Q9UPN3|MACF1_HUMAN	Microtubule-actin cross-linking factor 1, isoforms 1/2/3/5 OS=Homo sapiens GN=MACF1 PE=1 SV=4	ISATEVDSRW	0	10	99	99	99	Common
sp|O43684|BUB3_HUMAN	Mitotic checkpoint protein BUB3 OS=Homo sapiens GN=BUB3 PE=1 SV=1	ISFHNIHNTF	0	10	99	99	99	Common
sp|Q8IY21|DDX60_HUMAN	Probable ATP-dependent RNA helicase DDX60 OS=Homo sapiens GN=DDX60 PE=1 SV=3	ISNPEHLTEW	0	10	99	99	99	Common
sp|Q8TEQ0|SNX29_HUMAN	Sorting nexin-29 OS=Homo sapiens GN=SNX29 PE=1 SV=3	ISNRALINVW	0	10	99	35.4	95.1	Common
sp|Q14157|UBP2L_HUMAN	Ubiquitin-associated protein 2-like OS=Homo sapiens GN=UBAP2L PE=1 SV=2	ISQPASGNTF	0	10	99	99	99	Common
sp|O75351|VPS4B_HUMAN	Vacuolar protein sorting-associated protein 4B OS=Homo sapiens GN=VPS4B PE=1 SV=2	ISSSDLVSKW	0	10	99	99	99	Common
sp|Q9H7L9|SDS3_HUMAN	Sin3 histone deacetylase corepressor complex component SDS3 OS=Homo sapiens GN=SUDS3 PE=1 SV=2	ISSVGANEIW	0	10	98	61.5	95.2	Common
sp|O95835|LATS1_HUMAN	Serine/threonine-protein kinase LATS1 OS=Homo sapiens GN=LATS1 PE=1 SV=1	ISVPGLQTNW	0	10	99	99	99	Common
sp|P14921|ETS1_HUMAN; sp|P15036|ETS2_HUMAN	Protein C-ets-1 OS=Homo sapiens GN=ETS1 PE=1 SV=1; Protein C-ets-2 OS=Homo sapiens GN=ETS2 PE=1 SV=1	ISWTGDGWEF	0	10	30	99	99	Common
sp|O95714|HERC2_HUMAN	E3 ubiquitin-protein ligase HERC2 OS=Homo sapiens GN=HERC2 PE=1 SV=2	ITAEGELYTW	0	10	99	42.9	98.2	Common
sp|Q96IZ5|RBM41_HUMAN	RNA-binding protein 41 OS=Homo sapiens GN=RBM41 PE=1 SV=2	ITFPNKEIAW	0	10	99	98.3	88.5	Common
sp|Q13191|CBLB_HUMAN; sp|P22681|CBL_HUMAN	E3 ubiquitin-protein ligase CBL-B OS=Homo sapiens GN=CBLB PE=1 SV=2; E3 ubiquitin-protein ligase CBL OS=Homo sapiens GN=CBL PE=1 SV=2	ITKADAAEFW	0	10	99	99	98	Common
sp|Q9UJL9|ZF69B_HUMAN; sp|Q49AA0|ZFP69_HUMAN	Zinc finger protein ZFP69B OS=Homo sapiens GN=ZFP69B PE=1 SV=2; Zinc finger protein ZFP69 OS=Homo sapiens GN=ZFP69 PE=2 SV=2	ITLPTEASTW	0	10	99	91.1	99	Common
sp|P52272|HNRPM_HUMAN	Heterogeneous nuclear ribonucleoprotein M OS=Homo sapiens GN=HNRNPM PE=1 SV=3	ITNIPFDVKW	0	10	99	99	99	Common
sp|O75352|MPU1_HUMAN	Mannose-P-dolichol utilization defect 1 protein OS=Homo sapiens GN=MPDU1 PE=1 SV=2	ITNNFPFSSW	0	10	99	88.2	99	Common
sp|P00403|COX2_HUMAN	Cytochrome c oxidase subunit 2 OS=Homo sapiens GN=MT-CO2 PE=1 SV=1	ITSQDVLHSW	0	10	99	99	99	Common
sp|P00403|COX2_HUMAN	Cytochrome c oxidase subunit 2 OS=Homo sapiens GN=MT-CO2 PE=1 SV=1	ITSQDVLHSW	Deamidated(Q)@4	10	96.8	99	98	Common
sp|P00403|COX2_HUMAN	Cytochrome c oxidase subunit 2 OS=Homo sapiens GN=MT-CO2 PE=1 SV=1	ITSQDVLHSW	Dehydrated(T)@2	10	99	99	99	Common
sp|P00403|COX2_HUMAN	Cytochrome c oxidase subunit 2 OS=Homo sapiens GN=MT-CO2 PE=1 SV=1	ITSQDVLHSW	Dioxidation(W)@10	10	98.3	98.1	90.5	Common
sp|P00403|COX2_HUMAN	Cytochrome c oxidase subunit 2 OS=Homo sapiens GN=MT-CO2 PE=1 SV=1	ITSQDVLHSW	Methyl(D)@5	10	96.5	99	99	Common
sp|P00403|COX2_HUMAN	Cytochrome c oxidase subunit 2 OS=Homo sapiens GN=MT-CO2 PE=1 SV=1	ITSQDVLHSW	Oxidation(W)@10	10	99	99	99	Common
sp|O95573|ACSL3_HUMAN	Long-chain-fatty-acid--CoA ligase 3 OS=Homo sapiens GN=ACSL3 PE=1 SV=3	ITVDGKPPTW	0	10	99	99	99	Common
sp|Q9BXR5|TLR10_HUMAN	Toll-like receptor 10 OS=Homo sapiens GN=TLR10 PE=1 SV=2	IVLPMDTNFW	0	10	99	99	99	Common
sp|P04075|ALDOA_HUMAN	Fructose-bisphosphate aldolase A OS=Homo sapiens GN=ALDOA PE=1 SV=2	KALSDHHIYL	0	10	66.6	99	37.3	Common
sp|Q460N5|PAR14_HUMAN	Poly [ADP-ribose] polymerase 14 OS=Homo sapiens GN=PARP14 PE=1 SV=3	KAVDIVKQVW	0	10	99	99	99	Common
sp|Q01081|U2AF1_HUMAN; sp|P0DN76|U2AF5_HUMAN	Splicing factor U2AF 35 kDa subunit OS=Homo sapiens GN=U2AF1 PE=1 SV=3; Splicing factor U2AF 35 kDa subunit-like protein OS=Homo sapiens GN=U2AF1L5 PE=1 SV=1	KAVIDLNNRW	0	10	99	99	99	Common
sp|Q13153|PAK1_HUMAN; sp|Q13177|PAK2_HUMAN; sp|O75914|PAK3_HUMAN	Serine/threonine-protein kinase PAK 1 OS=Homo sapiens GN=PAK1 PE=1 SV=2; Serine/threonine-protein kinase PAK 2 OS=Homo sapiens GN=PAK2 PE=1 SV=3; Serine/threonine-protein kinase PAK 3 OS=Homo sapiens GN=PAK3 PE=1 SV=2	KAYGPKVDIW	0	10	99	99	99	Common
sp|P45973|CBX5_HUMAN	Chromobox protein homolog 5 OS=Homo sapiens GN=CBX5 PE=1 SV=1	KGFSEEHNTW	0	10	99	81.9	99	Common
sp|Q13185|CBX3_HUMAN	Chromobox protein homolog 3 OS=Homo sapiens GN=CBX3 PE=1 SV=4	KGFTDADNTW	0	10	99	93.6	99	Common
sp|A0AV96|RBM47_HUMAN	RNA-binding protein 47 OS=Homo sapiens GN=RBM47 PE=1 SV=2	KLMPGRIQLW	0	10	99	99	99	Common
sp|P22392|NDKB_HUMAN	Nucleoside diphosphate kinase B OS=Homo sapiens GN=NME2 PE=1 SV=1	KSAEKEISLW	0	10	99	99	93.7	Common
sp|Q01082|SPTB2_HUMAN; sp|O15020|SPTN2_HUMAN	Spectrin beta chain, non-erythrocytic 1 OS=Homo sapiens GN=SPTBN1 PE=1 SV=2; Spectrin beta chain, non-erythrocytic 2 OS=Homo sapiens GN=SPTBN2 PE=1 SV=3	KSAKDALLLW	0	10	97.5	90.1	99	Common
sp|Q9NYV6|RRN3_HUMAN	RNA polymerase I-specific transcription initiation factor RRN3 OS=Homo sapiens GN=RRN3 PE=1 SV=1	KSCLDLLVNW	0	10	74.2	99	94.3	Common
sp|Q9NV96|CC50A_HUMAN	Cell cycle control protein 50A OS=Homo sapiens GN=TMEM30A PE=1 SV=1	KSFEGNVFMY	0	10	77.2	86.3	95.2	Common
sp|Q9BWL3|CA043_HUMAN	Uncharacterized protein C1orf43 OS=Homo sapiens GN=C1orf43 PE=2 SV=1	KSFKDNYNTL	0	10	96.2	99	99	Common
sp|O60762|DPM1_HUMAN	Dolichol-phosphate mannosyltransferase subunit 1 OS=Homo sapiens GN=DPM1 PE=1 SV=1	KSFSESGINY	0	10	99	27.1	99	Common
sp|Q9H269|VPS16_HUMAN	Vacuolar protein sorting-associated protein 16 homolog OS=Homo sapiens GN=VPS16 PE=1 SV=2	KSGPVVSLGW	0	10	95.9	97.8	99	Common
sp|Q92624|APBP2_HUMAN	Amyloid protein-binding protein 2 OS=Homo sapiens GN=APPBP2 PE=1 SV=2	KSHYDEAYKW	0	10	99	89.4	96.6	Common
sp|Q9Y2Z2|MTO1_HUMAN	Protein MTO1 homolog, mitochondrial OS=Homo sapiens GN=MTO1 PE=1 SV=2	KSIEFLSSKW	0	10	99	99	99	Common
sp|Q8IVF6|AN18A_HUMAN; sp|A2A2Z9|AN18B_HUMAN	Ankyrin repeat domain-containing protein 18A OS=Homo sapiens GN=ANKRD18A PE=2 SV=3; Ankyrin repeat domain-containing protein 18B OS=Homo sapiens GN=ANKRD18B PE=1 SV=1	KSITEINANF	0	10	99	90.1	99	Common
sp|Q460N5|PAR14_HUMAN	Poly [ADP-ribose] polymerase 14 OS=Homo sapiens GN=PARP14 PE=1 SV=3	KSKVDIPAHW	0	10	99	99	98.2	Common
sp|Q9UDT6|CLIP2_HUMAN	CAP-Gly domain-containing linker protein 2 OS=Homo sapiens GN=CLIP2 PE=1 SV=1	KSLEDLKATL	0	10	90.2	95.3	94.6	Common
sp|Q9Y6G5|COMDA_HUMAN	COMM domain-containing protein 10 OS=Homo sapiens GN=COMMD10 PE=1 SV=1	KSLEKVLVEF	0	10	98.6	93.2	29.6	Common
sp|Q9H9A6|LRC40_HUMAN	Leucine-rich repeat-containing protein 40 OS=Homo sapiens GN=LRRC40 PE=1 SV=1	KSLPAEINRM	0	10	68.3	97.7	99	Common
sp|P09012|SNRPA_HUMAN	U1 small nuclear ribonucleoprotein A OS=Homo sapiens GN=SNRPA PE=1 SV=3	KSLYAIFSQF	0	10	99	95.1	99	Common
sp|P49643|PRI2_HUMAN	DNA primase large subunit OS=Homo sapiens GN=PRIM2 PE=1 SV=2	KSVENLGVSY	0	10	99	99	95.9	Common
sp|Q99471|PFD5_HUMAN	Prefoldin subunit 5 OS=Homo sapiens GN=PFDN5 PE=1 SV=2	KTAEDAKDFF	0	10	99	99	96.5	Common
sp|P39656|OST48_HUMAN	Dolichyl-diphosphooligosaccharide--protein glycosyltransferase 48 kDa subunit OS=Homo sapiens GN=DDOST PE=1 SV=4	KTAVIDHHNY	0	10	99	99	99	Common
sp|Q96RT8|GCP5_HUMAN	Gamma-tubulin complex component 5 OS=Homo sapiens GN=TUBGCP5 PE=1 SV=1	KTIEGIYEKF	0	10	99	99	99	Common
sp|Q16891|MIC60_HUMAN	MICOS complex subunit MIC60 OS=Homo sapiens GN=IMMT PE=1 SV=1	KTIPYSDKLF	0	10	99	99	97	Common
sp|Q99590|SCAFB_HUMAN	Protein SCAF11 OS=Homo sapiens GN=SCAF11 PE=1 SV=2	KTLPADVQNY	0	10	99	99	98.3	Common
sp|Q8WXH0|SYNE2_HUMAN	Nesprin-2 OS=Homo sapiens GN=SYNE2 PE=1 SV=3	KTLTDISNQW	0	10	99	83.8	99	Common
sp|Q99666|RGPD5_HUMAN; sp|Q7Z3J3|RGPD4_HUMAN; sp|O14715|RGPD8_HUMAN; sp|A6NKT7|RGPD3_HUMAN; sp|P0DJD1|RGPD2_HUMAN; sp|P0DJD0|RGPD1_HUMAN	RANBP2-like and GRIP domain-containing protein 5/6 OS=Homo sapiens GN=RGPD5 PE=1 SV=3; RanBP2-like and GRIP domain-containing protein 4 OS=Homo sapiens GN=RGPD4 PE=2 SV=3; RANBP2-like and GRIP domain-containing protein 8 OS=Homo sapiens GN=RGPD8 PE=1 SV=2; RanBP2-like and GRIP domain-containing protein 3 OS=Homo sapiens GN=RGPD3 PE=3 SV=2; RANBP2-like and GRIP domain-containing protein 2 OS=Homo …	KTPEKEPPLW	0	10	99	99	99	Common
sp|P62847|RS24_HUMAN	40S ribosomal protein S24 OS=Homo sapiens GN=RPS24 PE=1 SV=1	KTTPDVIFVF	0	10	80.5	99	58.6	Common
sp|P61513|RL37A_HUMAN	60S ribosomal protein L37a OS=Homo sapiens GN=RPL37A PE=1 SV=2	KTVAGGAWTY	0	10	99	99	99	Common
sp|Q9Y3Q3|TMED3_HUMAN	Transmembrane emp24 domain-containing protein 3 OS=Homo sapiens GN=TMED3 PE=1 SV=1	KTVIDSQTHY	0	10	99	99	99	Common
sp|P62805|H4_HUMAN	Histone H4 OS=Homo sapiens GN=HIST1H4A PE=1 SV=2	KTVTAMDVVY	0	10	96.5	94.1	98.3	Common
sp|O95298|NDUC2_HUMAN	NADH dehydrogenase [ubiquinone] 1 subunit C2 OS=Homo sapiens GN=NDUFC2 PE=1 SV=1	KTYGEIFEKF	0	10	99	99	99	Common
sp|P07948|LYN_HUMAN	Tyrosine-protein kinase Lyn OS=Homo sapiens GN=LYN PE=1 SV=3	KVLEEHGEWW	0	10	34.5	99	99	Common
sp|P53999|TCP4_HUMAN	Activated RNA polymerase II transcriptional coactivator p15 OS=Homo sapiens GN=SUB1 PE=1 SV=3	KVLIDIREYW	0	10	99	99	99	Common
sp|P55263|ADK_HUMAN	Adenosine kinase OS=Homo sapiens GN=ADK PE=1 SV=2	KVMPYVDILF	0	10	92.9	99	98.6	Common
sp|P13984|T2FB_HUMAN	General transcription factor IIF subunit 2 OS=Homo sapiens GN=GTF2F2 PE=1 SV=2	KVPKYLSQQW	0	10	99	99	99	Common
sp|Q15034|HERC3_HUMAN	Probable E3 ubiquitin-protein ligase HERC3 OS=Homo sapiens GN=HERC3 PE=1 SV=1	LAADGQFFTW	0	10	99	91.7	99	Common
sp|O00483|NDUA4_HUMAN	Cytochrome c oxidase subunit NDUFA4 OS=Homo sapiens GN=NDUFA4 PE=1 SV=1	LALFNPDVCW	0	10	99	99	99	Common
sp|P42768|WASP_HUMAN	Wiskott-Aldrich syndrome protein OS=Homo sapiens GN=WAS PE=1 SV=4	LALPPGAEHW	0	10	99	99	99	Common
sp|P55072|TERA_HUMAN	Transitional endoplasmic reticulum ATPase OS=Homo sapiens GN=VCP PE=1 SV=4	LAVTMDDFRW	0	10	99	99	80	Common
sp|Q8WUX1|S38A5_HUMAN	Sodium-coupled neutral amino acid transporter 5 OS=Homo sapiens GN=SLC38A5 PE=1 SV=1	LLFPGKAFSW	0	10	99	99	99	Common
sp|Q13610|PWP1_HUMAN	Periodic tryptophan protein 1 homolog OS=Homo sapiens GN=PWP1 PE=1 SV=1	LSAYPLSVEW	0	10	99	99	99	Common
sp|Q15034|HERC3_HUMAN	Probable E3 ubiquitin-protein ligase HERC3 OS=Homo sapiens GN=HERC3 PE=1 SV=1	LSDRGQLFSW	0	10	99	99	99	Common
sp|Q14289|FAK2_HUMAN	Protein-tyrosine kinase 2-beta OS=Homo sapiens GN=PTK2B PE=1 SV=2	LSFGKQPFFW	0	10	99	99	99	Common
sp|O43566|RGS14_HUMAN	Regulator of G-protein signaling 14 OS=Homo sapiens GN=RGS14 PE=1 SV=4	LSLPDIKVYL	0	10	99	99	99	Common
sp|Q13951|PEBB_HUMAN	Core-binding factor subunit beta OS=Homo sapiens GN=CBFB PE=1 SV=2	LSLQFFPASW	0	10	99	64.1	41.3	Common
sp|Q9UII4|HERC5_HUMAN	E3 ISG15--protein ligase HERC5 OS=Homo sapiens GN=HERC5 PE=1 SV=2	LSMSGNIYSW	0	10	99	97.4	99	Common
sp|O75643|U520_HUMAN	U5 small nuclear ribonucleoprotein 200 kDa helicase OS=Homo sapiens GN=SNRNP200 PE=1 SV=2	LSNAKDVAHW	0	10	99	99	99	Common
sp|Q14999|CUL7_HUMAN	Cullin-7 OS=Homo sapiens GN=CUL7 PE=1 SV=2	LSSPDYQIRW	0	10	99	98.3	99	Common
sp|Q86TG7|PEG10_HUMAN	Retrotransposon-derived protein PEG10 OS=Homo sapiens GN=PEG10 PE=1 SV=2	LSTHDPNITW	0	10	90.8	30.3	96.3	Common
sp|P49327|FAS_HUMAN	Fatty acid synthase OS=Homo sapiens GN=FASN PE=1 SV=3	LSTSIPEAQW	0	10	99	99	99	Common
sp|Q9HBI0|PARVG_HUMAN	Gamma-parvin OS=Homo sapiens GN=PARVG PE=1 SV=1	LSVQNLDTQF	0	10	99	99	99	Common
sp|Q96CW6|S7A6O_HUMAN	Probable RNA polymerase II nuclear localization protein SLC7A6OS OS=Homo sapiens GN=SLC7A6OS PE=1 SV=2	LSVQPYSQEW	0	10	99	98.6	99	Common
sp|Q9BVK2|ALG8_HUMAN	Probable dolichyl pyrophosphate Glc1Man9GlcNAc2 alpha-1,3-glucosyltransferase OS=Homo sapiens GN=ALG8 PE=1 SV=2	LTIATGTGNW	0	10	99	99	99	Common
sp|P00403|COX2_HUMAN	Cytochrome c oxidase subunit 2 OS=Homo sapiens GN=MT-CO2 PE=1 SV=1	LTIKSIGHQW	0	10	99	99	99	Common
sp|Q9NTZ6|RBM12_HUMAN; sp|Q8IXT5|RB12B_HUMAN	RNA-binding protein 12 OS=Homo sapiens GN=RBM12 PE=1 SV=1; RNA-binding protein 12B OS=Homo sapiens GN=RBM12B PE=1 SV=2	LTIPDGGVHI	0	10	99	99	99	Common
sp|Q92544|TM9S4_HUMAN	Transmembrane 9 superfamily member 4 OS=Homo sapiens GN=TM9SF4 PE=1 SV=2	LTMSDVQIHW	0	10	99	99	99	Common
sp|Q8WTW3|COG1_HUMAN	Conserved oligomeric Golgi complex subunit 1 OS=Homo sapiens GN=COG1 PE=1 SV=1	LTNESTNHSW	0	10	99	99	99	Common
sp|O95714|HERC2_HUMAN	E3 ubiquitin-protein ligase HERC2 OS=Homo sapiens GN=HERC2 PE=1 SV=2	LTVDGKVFSW	0	10	99	99	99	Common
sp|Q9BTE0|NAT9_HUMAN	N-acetyltransferase 9 OS=Homo sapiens GN=NAT9 PE=1 SV=1	LTVSESEHQW	0	10	98.9	99	99	Common
sp|Q9BV10|ALG12_HUMAN	Dol-P-Man:Man(7)GlcNAc(2)-PP-Dol alpha-1,6-mannosyltransferase OS=Homo sapiens GN=ALG12 PE=1 SV=1	LTWPEGKVLW	0	10	99	97.3	99	Common
sp|O95070|YIF1A_HUMAN	Protein YIF1A OS=Homo sapiens GN=YIF1A PE=1 SV=2	LVFPYTHQNW	0	10	99	99	99	Common
sp|O00767|ACOD_HUMAN	Acyl-CoA desaturase OS=Homo sapiens GN=SCD PE=1 SV=2	MAFQNDVYEW	0	10	99	96.6	99	Common
sp|Q49A26|GLYR1_HUMAN	Putative oxidoreductase GLYR1 OS=Homo sapiens GN=GLYR1 PE=1 SV=3	MAGPMAAFKW	0	10	99	92.4	99	Common
sp|O75694|NU155_HUMAN	Nuclear pore complex protein Nup155 OS=Homo sapiens GN=NUP155 PE=1 SV=1	MTAGVDGHSW	0	10	99	99	99	Common
sp|P59923|ZN445_HUMAN	Zinc finger protein 445 OS=Homo sapiens GN=ZNF445 PE=1 SV=1	MTFKDVEVTF	0	10	99	99	62.2	Common
sp|P57088|TMM33_HUMAN	Transmembrane protein 33 OS=Homo sapiens GN=TMEM33 PE=1 SV=2	MTNKLDTAMW	0	10	99	99	99	Common
sp|Q13813|SPTN1_HUMAN	Spectrin alpha chain, non-erythrocytic 1 OS=Homo sapiens GN=SPTAN1 PE=1 SV=3	NSIKELNERW	0	10	99	99	99	Common
sp|P09912|IFI6_HUMAN	Interferon alpha-inducible protein 6 OS=Homo sapiens GN=IFI6 PE=2 SV=2	NSVAASLMSW	0	10	99	99	99	Common
sp|Q92674|CENPI_HUMAN	Centromere protein I OS=Homo sapiens GN=CENPI PE=1 SV=2	QSLKELLQNW	Gln->pyro-Glu@N-term	10	99	79.8	67.7	Common
sp|Q92608|DOCK2_HUMAN	Dedicator of cytokinesis protein 2 OS=Homo sapiens GN=DOCK2 PE=1 SV=2	QSMMYDLMEW	0	10	72.7	26.1	99	Common
sp|Q8NF91|SYNE1_HUMAN	Nesprin-1 OS=Homo sapiens GN=SYNE1 PE=1 SV=4	QSSKALLQLW	0	10	84.7	99	95.9	Common
sp|Q9UPN3|MACF1_HUMAN	Microtubule-actin cross-linking factor 1, isoforms 1/2/3/5 OS=Homo sapiens GN=MACF1 PE=1 SV=4	QSVALLEQKW	0	10	99	89.8	99	Common
sp|Q6P179|ERAP2_HUMAN	Endoplasmic reticulum aminopeptidase 2 OS=Homo sapiens GN=ERAP2 PE=1 SV=2	QSWSDKGSVW	0	10	95.9	85.5	87.5	Common
sp|Q9UPN3|MACF1_HUMAN	Microtubule-actin cross-linking factor 1, isoforms 1/2/3/5 OS=Homo sapiens GN=MACF1 PE=1 SV=4	QSYQKVMALW	0	10	99	99	80.9	Common
sp|P78371|TCPB_HUMAN	T-complex protein 1 subunit beta OS=Homo sapiens GN=CCT2 PE=1 SV=4	QTVKDSRTVY	0	10	99	99	99	Common
sp|P24001|IL32_HUMAN	Interleukin-32 OS=Homo sapiens GN=IL32 PE=1 SV=3	QTWWHGVLAW	0	10	99	99	99	Common
sp|P24001|IL32_HUMAN	Interleukin-32 OS=Homo sapiens GN=IL32 PE=1 SV=3	QTWWHGVLAW	Dehydrated(T)@2	10	99	99	99	Common
sp|P24001|IL32_HUMAN	Interleukin-32 OS=Homo sapiens GN=IL32 PE=1 SV=3	QTWWHGVLAW	Gln->pyro-Glu@N-term	10	99	99	99	Common
sp|Q96P26|5NT1B_HUMAN	Cytosolic 5'-nucleotidase 1B OS=Homo sapiens GN=NT5C1B PE=2 SV=2	QVGVRLINSV	0	10	96.1	78.2	95.8	Common
sp|Q2T9J0|TYSD1_HUMAN	Peroxisomal leader peptide-processing protease OS=Homo sapiens GN=TYSND1 PE=1 SV=3	RAAEPVRVVW	0	10	99	99	88	Common
sp|Q8TEK3|DOT1L_HUMAN	Histone-lysine N-methyltransferase, H3 lysine-79 specific OS=Homo sapiens GN=DOT1L PE=1 SV=2	RAIDSIHQLW	0	10	98.7	99	99	Common
sp|Q13206|DDX10_HUMAN	Probable ATP-dependent RNA helicase DDX10 OS=Homo sapiens GN=DDX10 PE=1 SV=2	RGLDFPAVNW	0	10	99	91.6	95.6	Common
sp|P49792|RBP2_HUMAN	E3 SUMO-protein ligase RanBP2 OS=Homo sapiens GN=RANBP2 PE=1 SV=2	RGVGDIKILW	0	10	98.5	96.1	99	Common
sp|Q15477|SKIV2_HUMAN	Helicase SKI2W OS=Homo sapiens GN=SKIV2L PE=1 SV=3	RLIPQPAFQW	0	10	90.7	98.9	99	Common
sp|P05023|AT1A1_HUMAN	Sodium/potassium-transporting ATPase subunit alpha-1 OS=Homo sapiens GN=ATP1A1 PE=1 SV=1	RMYPLKPTWW	0	10	99	99	99	Common
sp|P05023|AT1A1_HUMAN	Sodium/potassium-transporting ATPase subunit alpha-1 OS=Homo sapiens GN=ATP1A1 PE=1 SV=1	RMYPLKPTWW	Oxidation(M)@2	10	92.2	98	99	Common
sp|Q92539|LPIN2_HUMAN	Phosphatidate phosphatase LPIN2 OS=Homo sapiens GN=LPIN2 PE=1 SV=1	RSESHMEWTW	0	10	98.6	93.2	98.5	Common
sp|Q92613|JADE3_HUMAN	Protein Jade-3 OS=Homo sapiens GN=JADE3 PE=1 SV=1	RSFKETTNRW	0	10	98.7	99	99	Common
sp|Q8TEA7|TBCK_HUMAN	TBC domain-containing protein kinase-like protein OS=Homo sapiens GN=TBCK PE=1 SV=4	RSIEEVYYLW	0	10	99	97.7	99	Common
sp|Q15057|ACAP2_HUMAN	Arf-GAP with coiled-coil, ANK repeat and PH domain-containing protein 2 OS=Homo sapiens GN=ACAP2 PE=1 SV=3	RSIKAQLQNF	0	10	84.2	97.6	93.8	Common
sp|P24534|EF1B_HUMAN	Elongation factor 1-beta OS=Homo sapiens GN=EEF1B2 PE=1 SV=3	RSIQADGLVW	0	10	93.8	99	86.8	Common
sp|Q9NR30|DDX21_HUMAN	Nucleolar RNA helicase 2 OS=Homo sapiens GN=DDX21 PE=1 SV=5	RSLINSNVGF	0	10	99	98.8	99	Common
sp|P40818|UBP8_HUMAN	Ubiquitin carboxyl-terminal hydrolase 8 OS=Homo sapiens GN=USP8 PE=1 SV=1	RSLKDALFKW	0	10	99	99	99	Common
sp|A1A4S6|RHG10_HUMAN	Rho GTPase-activating protein 10 OS=Homo sapiens GN=ARHGAP10 PE=1 SV=1	RSLPEPLMTY	0	10	98.5	99	99	Common
sp|Q9UDX5|MTFP1_HUMAN	Mitochondrial fission process protein 1 OS=Homo sapiens GN=MTFP1 PE=1 SV=1	RSLVPAAVVW	0	10	95.9	96.1	99	Common
sp|O15527|OGG1_HUMAN	N-glycosylase/DNA lyase OS=Homo sapiens GN=OGG1 PE=1 SV=2	RSLWGPYAGW	0	10	99	99	99	Common
sp|P53602|MVD1_HUMAN	Diphosphomevalonate decarboxylase OS=Homo sapiens GN=MVD PE=1 SV=1	RSLYGGFVEW	0	10	98.3	98.2	98.2	Common
sp|Q96R06|SPAG5_HUMAN	Sperm-associated antigen 5 OS=Homo sapiens GN=SPAG5 PE=1 SV=2	RSMQLDYTTW	0	10	99	98.6	99	Common
sp|Q9NR09|BIRC6_HUMAN	Baculoviral IAP repeat-containing protein 6 OS=Homo sapiens GN=BIRC6 PE=1 SV=2	RSMVSTIMKF	0	10	81.8	97.6	99	Common
sp|Q8N7M2|ZN283_HUMAN; sp|Q6UX73|CP089_HUMAN	Zinc finger protein 283 OS=Homo sapiens GN=ZNF283 PE=1 SV=4; UPF0764 protein C16orf89 OS=Homo sapiens GN=C16orf89 PE=1 SV=2	RSVAQAGVQW	0	10	99	98.6	97.9	Common
sp|O14579|COPE_HUMAN	Coatomer subunit epsilon OS=Homo sapiens GN=COPE PE=1 SV=3	RSVDVTNTTF	0	10	99	99	99	Common
sp|Q9NR19|ACSA_HUMAN	Acetyl-coenzyme A synthetase, cytoplasmic OS=Homo sapiens GN=ACSS2 PE=1 SV=1	RSVEEPREFW	0	10	89.6	97.6	99	Common
sp|Q96HQ2|C2AIL_HUMAN	CDKN2AIP N-terminal-like protein OS=Homo sapiens GN=CDKN2AIPNL PE=1 SV=1	RSYSESEKQW	0	10	99	99	99	Common
sp|P35236|PTN7_HUMAN	Tyrosine-protein phosphatase non-receptor type 7 OS=Homo sapiens GN=PTPN7 PE=1 SV=3	RTAGHPLTRW	0	10	99	99	99	Common
sp|Q9NWW5|CLN6_HUMAN	Ceroid-lipofuscinosis neuronal protein 6 OS=Homo sapiens GN=CLN6 PE=1 SV=1	RTAPFHLDLW	0	10	99	99	99	Common
sp|Q96GQ7|DDX27_HUMAN	Probable ATP-dependent RNA helicase DDX27 OS=Homo sapiens GN=DDX27 PE=1 SV=2	RTFTDHVMLF	0	10	99	99	99	Common
sp|P46977|STT3A_HUMAN	Dolichyl-diphosphooligosaccharide--protein glycosyltransferase subunit STT3A OS=Homo sapiens GN=STT3A PE=1 SV=2	RTILVDNNTW	0	10	99	99	99	Common
sp|Q8IZT6|ASPM_HUMAN	Abnormal spindle-like microcephaly-associated protein OS=Homo sapiens GN=ASPM PE=1 SV=2	RTMELLTQNW	0	10	99	84.8	88.7	Common
sp|P09086|PO2F2_HUMAN	POU domain, class 2, transcription factor 2 OS=Homo sapiens GN=POU2F2 PE=1 SV=3	RTSIETNVRF	0	10	99	99	79.5	Common
sp|Q8TCJ2|STT3B_HUMAN	Dolichyl-diphosphooligosaccharide--protein glycosyltransferase subunit STT3B OS=Homo sapiens GN=STT3B PE=1 SV=1	RTTLVDNNTW	0	10	99	99	99	Common
sp|A8K554|ZN815_HUMAN	Putative protein ZNF815 OS=Homo sapiens GN=ZNF815P PE=5 SV=1	RTWSFPEEVW	0	10	99	99	99	Common
sp|P35222|CTNB1_HUMAN	Catenin beta-1 OS=Homo sapiens GN=CTNNB1 PE=1 SV=1	RTYTYEKLLW	0	10	98.7	99	99	Common
sp|P26951|IL3RA_HUMAN	Interleukin-3 receptor subunit alpha OS=Homo sapiens GN=IL3RA PE=1 SV=1	RVANPPFSTW	0	10	99	99	99	Common
sp|Q9NYR9|KBRS2_HUMAN	NF-kappa-B inhibitor-interacting Ras-like protein 2 OS=Homo sapiens GN=NKIRAS2 PE=1 SV=1	RVDPDVAQHW	0	10	99	99	99	Common
sp|P31483|TIA1_HUMAN	Nucleolysin TIA-1 isoform p40 OS=Homo sapiens GN=TIA1 PE=1 SV=3	RVFPDKGYSF	0	10	99	99	98.1	Common
sp|Q01085|TIAR_HUMAN	Nucleolysin TIAR OS=Homo sapiens GN=TIAL1 PE=1 SV=1	RVFPEKGYSF	0	10	99	99	99	Common
sp|Q09028|RBBP4_HUMAN; sp|Q16576|RBBP7_HUMAN	Histone-binding protein RBBP4 OS=Homo sapiens GN=RBBP4 PE=1 SV=3; Histone-binding protein RBBP7 OS=Homo sapiens GN=RBBP7 PE=1 SV=1	RVINEEYKIW	0	10	99	98.8	99	Common
sp|Q6SPF0|SAMD1_HUMAN	Atherin OS=Homo sapiens GN=SAMD1 PE=1 SV=1	SAASPHYQEW	0	10	99	99	96.5	Common
sp|O75563|SKAP2_HUMAN	Src kinase-associated phosphoprotein 2 OS=Homo sapiens GN=SKAP2 PE=1 SV=1	SAPDKRIYQF	0	10	84.7	99	99	Common
sp|Q9Y6E0|STK24_HUMAN; sp|Q9P289|STK26_HUMAN	Serine/threonine-protein kinase 24 OS=Homo sapiens GN=STK24 PE=1 SV=1; Serine/threonine-protein kinase 26 OS=Homo sapiens GN=STK26 PE=1 SV=2	SAYDSKADIW	0	10	98.4	94.3	99	Common
sp|P08651|NFIC_HUMAN	Nuclear factor 1 C-type OS=Homo sapiens GN=NFIC PE=1 SV=2	SSPTSSSRNW	0	10	98.2	99	88.9	Common
sp|Q96L91|EP400_HUMAN	E1A-binding protein p400 OS=Homo sapiens GN=EP400 PE=1 SV=4	STAREIECFW	0	10	99	68.8	97.5	Common
sp|P08910|ABHD2_HUMAN	Monoacylglycerol lipase ABHD2 OS=Homo sapiens GN=ABHD2 PE=1 SV=1	SVLFPEPLTW	0	10	99	99	99	Common
sp|P38606|VATA_HUMAN	V-type proton ATPase catalytic subunit A OS=Homo sapiens GN=ATP6V1A PE=1 SV=2	TAQSDNKITW	0	10	99	99	99	Common
sp|Q00610|CLH1_HUMAN	Clathrin heavy chain 1 OS=Homo sapiens GN=CLTC PE=1 SV=5	TCYDLLRPDV	0	10	74.1	99	97.3	Common
sp|Q13131|AAPK1_HUMAN; sp|P54646|AAPK2_HUMAN	5'-AMP-activated protein kinase catalytic subunit alpha-1 OS=Homo sapiens GN=PRKAA1 PE=1 SV=4; 5'-AMP-activated protein kinase catalytic subunit alpha-2 OS=Homo sapiens GN=PRKAA2 PE=1 SV=2	TIKDIREHEW	0	10	91.9	94.4	99	Common
sp|Q9NUA8|ZBT40_HUMAN	Zinc finger and BTB domain-containing protein 40 OS=Homo sapiens GN=ZBTB40 PE=1 SV=4	TKEDGEKETW	0	10	99	99	84.3	Common
sp|Q9UQ13|SHOC2_HUMAN	Leucine-rich repeat protein SHOC-2 OS=Homo sapiens GN=SHOC2 PE=1 SV=2	TSLPLDFGTW	0	10	99	98	99	Common
sp|Q9NZ45|CISD1_HUMAN	CDGSH iron-sulfur domain-containing protein 1 OS=Homo sapiens GN=CISD1 PE=1 SV=1	TSSSSVRVEW	0	10	99	99	99	Common
sp|O95125|ZN202_HUMAN	Zinc finger protein 202 OS=Homo sapiens GN=ZNF202 PE=1 SV=4	TVLPGELQSW	0	10	99	95.7	98.8	Common
sp|P55072|TERA_HUMAN	Transitional endoplasmic reticulum ATPase OS=Homo sapiens GN=VCP PE=1 SV=4	TVVEVPQVTW	0	10	99	99	88.8	Common
sp|Q00341|VIGLN_HUMAN	Vigilin OS=Homo sapiens GN=HDLBP PE=1 SV=2	VAAPSWLHRF	0	10	99	99	82.4	Common
sp|Q86VD9|PIGZ_HUMAN	GPI mannosyltransferase 4 OS=Homo sapiens GN=PIGZ PE=2 SV=4	VASVAAGTSF	0	10	99	89.2	88	Common
sp|P51398|RT29_HUMAN	28S ribosomal protein S29, mitochondrial OS=Homo sapiens GN=DAP3 PE=1 SV=1	VAVDGINALW	0	10	99	71.4	70.8	Common
sp|O15519|CFLAR_HUMAN	CASP8 and FADD-like apoptosis regulator OS=Homo sapiens GN=CFLAR PE=1 SV=1	VSAKEKYYVW	0	10	99	96.1	99	Common
sp|Q13362|2A5G_HUMAN	Serine/threonine-protein phosphatase 2A 56 kDa regulatory subunit gamma isoform OS=Homo sapiens GN=PPP2R5C PE=1 SV=3	VSDPLSDLKW	0	10	99	99	99	Common
sp|Q96RG2|PASK_HUMAN	PAS domain-containing serine/threonine-protein kinase OS=Homo sapiens GN=PASK PE=1 SV=3	VSGPSGSDLW	0	10	98.5	99	99	Common
sp|P54802|ANAG_HUMAN	Alpha-N-acetylglucosaminidase OS=Homo sapiens GN=NAGLU PE=1 SV=2	VSHPDAGAAW	0	10	99	99	96.2	Common
sp|Q5VW00|DC122_HUMAN; sp|Q5VU92|DC121_HUMAN; sp|Q5T6F0|DCA12_HUMAN	DDB1- and CUL4-associated factor 12-like protein 2 OS=Homo sapiens GN=DCAF12L2 PE=2 SV=1; DDB1- and CUL4-associated factor 12-like protein 1 OS=Homo sapiens GN=DCAF12L1 PE=1 SV=1; DDB1- and CUL4-associated factor 12 OS=Homo sapiens GN=DCAF12 PE=1 SV=1	VSLDGYFHLW	0	10	99	99	99	Common
sp|Q9UN37|VPS4A_HUMAN	Vacuolar protein sorting-associated protein 4A OS=Homo sapiens GN=VPS4A PE=1 SV=1	VSSSDLMSKW	0	10	99	99	99	Common
sp|Q9H0H5|RGAP1_HUMAN	Rac GTPase-activating protein 1 OS=Homo sapiens GN=RACGAP1 PE=1 SV=1	VSTIETVPYW	0	10	99	99	98.5	Common
sp|Q7Z2K8|GRIN1_HUMAN	G protein-regulated inducer of neurite outgrowth 1 OS=Homo sapiens GN=GPRIN1 PE=1 SV=2	VSWDEKGMTW	0	10	99	99	99	Common
sp|Q9BX74|TM2D1_HUMAN	TM2 domain-containing protein 1 OS=Homo sapiens GN=TM2D1 PE=1 SV=1	VTARLVGVLW	0	10	99	99	99	Common
sp|O43432|IF4G3_HUMAN	Eukaryotic translation initiation factor 4 gamma 3 OS=Homo sapiens GN=EIF4G3 PE=1 SV=2	VTFPFKPESW	0	10	99	86.1	96	Common
sp|Q9UKI3|VPRE3_HUMAN	Pre-B lymphocyte protein 3 OS=Homo sapiens GN=VPREB3 PE=2 SV=1	VTIRDYGVSW	0	10	99	99	99	Common
sp|Q13428|TCOF_HUMAN	Treacle protein OS=Homo sapiens GN=TCOF1 PE=1 SV=3	VTLLDIYTHW	0	10	99	99	99	Common
sp|P40259|CD79B_HUMAN	B-cell antigen receptor complex-associated protein beta chain OS=Homo sapiens GN=CD79B PE=1 SV=1	VTLRTGEVKW	0	10	99	98.4	99	Common
sp|Q7Z4G1|COMD6_HUMAN	COMM domain-containing protein 6 OS=Homo sapiens GN=COMMD6 PE=1 SV=1	VTNQLVDFQW	0	10	99	98.6	99	Common
sp|Q13155|AIMP2_HUMAN	Aminoacyl tRNA synthase complex-interacting multifunctional protein 2 OS=Homo sapiens GN=AIMP2 PE=1 SV=2	VTVPANVQRW	0	10	99	99	99	Common
sp|Q9UN19|DAPP1_HUMAN	Dual adapter for phosphotyrosine and 3-phosphotyrosine and 3-phosphoinositide OS=Homo sapiens GN=DAPP1 PE=1 SV=1	YSFKFGFNEF	0	10	29.1	99	99	Common
sp|O43264|ZW10_HUMAN	Centromere/kinetochore protein zw10 homolog OS=Homo sapiens GN=ZW10 PE=1 SV=3	YSVRNIFHLF	0	10	99	99	99	Common
sp|Q9H3E2|SNX25_HUMAN	Sorting nexin-25 OS=Homo sapiens GN=SNX25 PE=1 SV=2	YSYRDYILSW	0	10	99	32.5	98.5	Common
sp|Q9HB71|CYBP_HUMAN	Calcyclin-binding protein OS=Homo sapiens GN=CACYBP PE=1 SV=2	YTVKISNYGW	0	10	99	99	99	Common
sp|Q99873|ANM1_HUMAN	Protein arginine N-methyltransferase 1 OS=Homo sapiens GN=PRMT1 PE=1 SV=2	YTVKVEDLTF	0	10	99	99	99	Common
sp|O94915|FRYL_HUMAN	Protein furry homolog-like OS=Homo sapiens GN=FRYL PE=1 SV=2	YVIKSLFAEF	0	10	99	99	99	Common
sp|O00329|PK3CD_HUMAN	Phosphatidylinositol 4,5-bisphosphate 3-kinase catalytic subunit delta isoform OS=Homo sapiens GN=PIK3CD PE=1 SV=2	AAFNKDALLNW	0	11	99	96.1	99	Common
sp|Q9BRF8|CPPED_HUMAN	Serine/threonine-protein phosphatase CPPED1 OS=Homo sapiens GN=CPPED1 PE=1 SV=3	AAFPAEKESEW	0	11	99	99	99	Common
sp|Q4J6C6|PPCEL_HUMAN	Prolyl endopeptidase-like OS=Homo sapiens GN=PREPL PE=1 SV=1	ASFPNVSSFEW	0	11	99	99	99	Common
sp|Q9H1A4|APC1_HUMAN	Anaphase-promoting complex subunit 1 OS=Homo sapiens GN=ANAPC1 PE=1 SV=1	ASLPFQVANVW	0	11	99	99	99	Common
sp|Q96RU7|TRIB3_HUMAN	Tribbles homolog 3 OS=Homo sapiens GN=TRIB3 PE=1 SV=2	ASYSGKAADVW	0	11	99	95.4	99	Common
sp|Q8N5D0|WDTC1_HUMAN	WD and tetratricopeptide repeats protein 1 OS=Homo sapiens GN=WDTC1 PE=1 SV=2	ATAPMWPNTFW	0	11	97.6	99	99	Common
sp|P55884|EIF3B_HUMAN	Eukaryotic translation initiation factor 3 subunit B OS=Homo sapiens GN=EIF3B PE=1 SV=3	ATFHQRGIALW	0	11	99	99	99	Common
sp|Q13131|AAPK1_HUMAN; sp|P54646|AAPK2_HUMAN	5'-AMP-activated protein kinase catalytic subunit alpha-1 OS=Homo sapiens GN=PRKAA1 PE=1 SV=4; 5'-AMP-activated protein kinase catalytic subunit alpha-2 OS=Homo sapiens GN=PRKAA2 PE=1 SV=2	ATIKDIREHEW	0	11	99	99	99	Common
sp|P29350|PTN6_HUMAN	Tyrosine-protein phosphatase non-receptor type 6 OS=Homo sapiens GN=PTPN6 PE=1 SV=1	ATVNDFWQMAW	0	11	93.9	94	99	Common
sp|Q9Y6X2|PIAS3_HUMAN	E3 SUMO-protein ligase PIAS3 OS=Homo sapiens GN=PIAS3 PE=1 SV=2	ATVPNTIVVNW	0	11	98.3	93.3	92.8	Common
sp|Q9H0H5|RGAP1_HUMAN	Rac GTPase-activating protein 1 OS=Homo sapiens GN=RACGAP1 PE=1 SV=1	AVSTIETVPYW	0	11	99	99	99	Common
sp|Q9UPW0|FOXJ3_HUMAN	Forkhead box protein J3 OS=Homo sapiens GN=FOXJ3 PE=1 SV=2	ESCRIASSVNW	0	11	96.2	99	54.4	Common
sp|Q99590|SCAFB_HUMAN	Protein SCAF11 OS=Homo sapiens GN=SCAF11 PE=1 SV=2	FAYKDQNENRW	0	11	99	99	99	Common
sp|Q6L8Q7|PDE12_HUMAN	2',5'-phosphodiesterase 12 OS=Homo sapiens GN=PDE12 PE=1 SV=2	FGDPASSLFRW	0	11	99	99	99	Common
sp|O43813|LANC1_HUMAN	LanC-like protein 1 OS=Homo sapiens GN=LANCL1 PE=1 SV=1	FTAKSPLMYEW	0	11	99	99	99	Common
sp|O96009|NAPSA_HUMAN	Napsin-A OS=Homo sapiens GN=NAPSA PE=1 SV=1	GASVIFGEALW	0	11	99	99	40.9	Common
sp|Q9C0C9|UBE2O_HUMAN	(E3-independent) E2 ubiquitin-conjugating enzyme OS=Homo sapiens GN=UBE2O PE=1 SV=3	GTWIGKGTERW	0	11	99	99	99	Common
sp|O94759|TRPM2_HUMAN	Transient receptor potential cation channel subfamily M member 2 OS=Homo sapiens GN=TRPM2 PE=1 SV=2	HACDSGASIRW	0	11	99	99	99	Common
sp|Q9Y580|RBM7_HUMAN	RNA-binding protein 7 OS=Homo sapiens GN=RBM7 PE=1 SV=1	HSFNQSSSSQW	0	11	99	99	99	Common
sp|O75592|MYCB2_HUMAN	E3 ubiquitin-protein ligase MYCBP2 OS=Homo sapiens GN=MYCBP2 PE=1 SV=3	HSFYPTPALQW	0	11	99	99	99	Common
sp|Q9NZJ0|DTL_HUMAN	Denticleless protein homolog OS=Homo sapiens GN=DTL PE=1 SV=3	HSQEVTSVCWC	Oxidation(W)@10	11	99	99	90.6	Common
sp|P28070|PSB4_HUMAN	Proteasome subunit beta type-4 OS=Homo sapiens GN=PSMB4 PE=1 SV=4	HSYSPRAIHSW	0	11	99	99	99	Common
sp|P54792|DVLP1_HUMAN; sp|O14640|DVL1_HUMAN	Putative segment polarity protein dishevelled homolog DVL1P1 OS=Homo sapiens GN=DVL1P1 PE=5 SV=1; Segment polarity protein dishevelled homolog DVL-1 OS=Homo sapiens GN=DVL1 PE=1 SV=2	HTAPSGVGSSW	0	11	99	96.6	99	Common
sp|Q9GZS3|WDR61_HUMAN	WD repeat-containing protein 61 OS=Homo sapiens GN=WDR61 PE=1 SV=1	HTFFDHQDQVW	0	11	99	99	99	Common
sp|O94967|WDR47_HUMAN	WD repeat-containing protein 47 OS=Homo sapiens GN=WDR47 PE=1 SV=1	HTGHILALYTW	0	11	99	99	99	Common
sp|Q92538|GBF1_HUMAN	Golgi-specific brefeldin A-resistance guanine nucleotide exchange factor 1 OS=Homo sapiens GN=GBF1 PE=1 SV=2	HTRAASIYSSW	0	11	99	99	83.5	Common
sp|Q99643|C560_HUMAN	Succinate dehydrogenase cytochrome b560 subunit, mitochondrial OS=Homo sapiens GN=SDHC PE=1 SV=1	HTWNGIRHLMW	0	11	99	99	99	Common
sp|O75563|SKAP2_HUMAN	Src kinase-associated phosphoprotein 2 OS=Homo sapiens GN=SKAP2 PE=1 SV=1	ISAPDKRIYQF	0	11	99	99	99	Common
sp|Q9UBB4|ATX10_HUMAN	Ataxin-10 OS=Homo sapiens GN=ATXN10 PE=1 SV=1	ISDSNPFLTQW	0	11	99	99	99	Common
sp|Q9Y535|RPC8_HUMAN	DNA-directed RNA polymerase III subunit RPC8 OS=Homo sapiens GN=POLR3H PE=1 SV=1	ISEPGLGLLSW	0	11	99	99	99	Common
sp|P06730|IF4E_HUMAN	Eukaryotic translation initiation factor 4E OS=Homo sapiens GN=EIF4E PE=1 SV=2	ISKFDTVEDFW	0	11	99	98.5	99	Common
sp|Q9BY44|EIF2A_HUMAN	Eukaryotic translation initiation factor 2A OS=Homo sapiens GN=EIF2A PE=1 SV=3	ISKPVASDSTY	0	11	99	99	99	Common
sp|Q96K31|CH076_HUMAN; sp|Q96EF9|ZHX1R_HUMAN	Uncharacterized protein C8orf76 OS=Homo sapiens GN=C8orf76 PE=2 SV=1; Zinc fingers and homeoboxes protein 1, isoform 2 OS=Homo sapiens GN=ZHX1-C8orf76 PE=2 SV=1	ISLHPFNPWNW	0	11	98.7	99	99	Common
sp|Q93050|VPP1_HUMAN; sp|Q9HBG4|VPP4_HUMAN	V-type proton ATPase 116 kDa subunit a isoform 1 OS=Homo sapiens GN=ATP6V0A1 PE=1 SV=3; V-type proton ATPase 116 kDa subunit a isoform 4 OS=Homo sapiens GN=ATP6V0A4 PE=1 SV=2	ISNTASYLRLW	0	11	99	99	99	Common
sp|Q8NG27|PJA1_HUMAN; sp|O43164|PJA2_HUMAN	E3 ubiquitin-protein ligase Praja-1 OS=Homo sapiens GN=PJA1 PE=1 SV=2; E3 ubiquitin-protein ligase Praja-2 OS=Homo sapiens GN=PJA2 PE=1 SV=4	ISYVDPQFLTY	0	11	99	99	99	Common
sp|P00403|COX2_HUMAN	Cytochrome c oxidase subunit 2 OS=Homo sapiens GN=MT-CO2 PE=1 SV=1	ITFHDHALMII	0	11	99	99	99	Common
sp|O14757|CHK1_HUMAN	Serine/threonine-protein kinase Chk1 OS=Homo sapiens GN=CHEK1 PE=1 SV=2	ITIPDIKKDRW	0	11	99	99	99	Common
sp|Q5VYK3|ECM29_HUMAN	Proteasome-associated protein ECM29 homolog OS=Homo sapiens GN=ECM29 PE=1 SV=2	ITQKALQSQSW	0	11	99	99	99	Common
sp|Q96CW1|AP2M1_HUMAN	AP-2 complex subunit mu OS=Homo sapiens GN=AP2M1 PE=1 SV=2	ITSQVTGQIGW	0	11	99	99	99	Common
sp|Q14318|FKBP8_HUMAN	Peptidyl-prolyl cis-trans isomerase FKBP8 OS=Homo sapiens GN=FKBP8 PE=1 SV=2	ITSSAKVDMTF	0	11	99	99	96.3	Common
sp|Q9UJV9|DDX41_HUMAN	Probable ATP-dependent RNA helicase DDX41 OS=Homo sapiens GN=DDX41 PE=1 SV=2	ITYDDPIKTSW	0	11	99	99	99	Common
sp|P41212|ETV6_HUMAN	Transcription factor ETV6 OS=Homo sapiens GN=ETV6 PE=1 SV=1	IVDPNGLARLW	0	11	99	99	99	Common
sp|Q14573|ITPR3_HUMAN	Inositol 1,4,5-trisphosphate receptor type 3 OS=Homo sapiens GN=ITPR3 PE=1 SV=2	IVFPVPGICQF	0	11	99	99	99	Common
sp|Q969T9|WBP2_HUMAN	WW domain-binding protein 2 OS=Homo sapiens GN=WBP2 PE=1 SV=1	KAAEAAASAYY	0	11	98.9	99	99	Common
sp|Q13129|RLF_HUMAN	Zinc finger protein Rlf OS=Homo sapiens GN=RLF PE=1 SV=2	KAHWPFDPEFW	0	11	99	98.6	99	Common
sp|Q8TDQ7|GNPI2_HUMAN; sp|P46926|GNPI1_HUMAN	Glucosamine-6-phosphate isomerase 2 OS=Homo sapiens GN=GNPDA2 PE=1 SV=1; Glucosamine-6-phosphate isomerase 1 OS=Homo sapiens GN=GNPDA1 PE=1 SV=1	KAIEEGVNHMW	0	11	99	99	99	Common
sp|Q8TDQ7|GNPI2_HUMAN; sp|P46926|GNPI1_HUMAN	Glucosamine-6-phosphate isomerase 2 OS=Homo sapiens GN=GNPDA2 PE=1 SV=1; Glucosamine-6-phosphate isomerase 1 OS=Homo sapiens GN=GNPDA1 PE=1 SV=1	KAIEEGVNHMW	Oxidation(M)@10	11	99	91.9	99	Common
sp|Q6PIY7|GLD2_HUMAN	Poly(A) RNA polymerase GLD2 OS=Homo sapiens GN=PAPD4 PE=1 SV=1	KAIPRPDGIEW	0	11	99	99	99	Common
sp|Q9NRX4|PHP14_HUMAN	14 kDa phosphohistidine phosphatase OS=Homo sapiens GN=PHPT1 PE=1 SV=1	KAKYPDYEVTW	0	11	99	99	99	Common
sp|Q9Y3I0|RTCB_HUMAN	tRNA-splicing ligase RtcB homolog OS=Homo sapiens GN=RTCB PE=1 SV=1	KGMAAAGNYAW	0	11	99	68.8	98	Common
sp|P51956|NEK3_HUMAN	Serine/threonine-protein kinase Nek3 OS=Homo sapiens GN=NEK3 PE=1 SV=2	KLFPEDMILNW	0	11	93.2	99	99	Common
sp|Q14527|HLTF_HUMAN	Helicase-like transcription factor OS=Homo sapiens GN=HLTF PE=1 SV=2	KLKPFIDREWW	0	11	99	99	99	Common
sp|P13797|PLST_HUMAN; sp|P13796|PLSL_HUMAN	Plastin-3 OS=Homo sapiens GN=PLS3 PE=1 SV=4; Plastin-2 OS=Homo sapiens GN=LCP1 PE=1 SV=6	KLSPEELLLRW	0	11	99	99	99	Common
sp|Q15121|PEA15_HUMAN	Astrocytic phosphoprotein PEA-15 OS=Homo sapiens GN=PEA15 PE=1 SV=2	KSEEITTGSAW	0	11	99	97.4	99	Common
sp|Q8TCT9|HM13_HUMAN	Minor histocompatibility antigen H13 OS=Homo sapiens GN=HM13 PE=1 SV=1	KSFEAPIKLVF	0	11	99	99	99	Common
sp|Q9NV96|CC50A_HUMAN	Cell cycle control protein 50A OS=Homo sapiens GN=TMEM30A PE=1 SV=1	KSFEGNVFMYY	0	11	99	99	99	Common
sp|P35606|COPB2_HUMAN	Coatomer subunit beta' OS=Homo sapiens GN=COPB2 PE=1 SV=2	KSFGSAQEFAW	0	11	99	99	99	Common
sp|Q8TEM1|PO210_HUMAN	Nuclear pore membrane glycoprotein 210 OS=Homo sapiens GN=NUP210 PE=1 SV=3	KSFGWPSFITY	0	11	99	98.7	99	Common
sp|Q9BY44|EIF2A_HUMAN	Eukaryotic translation initiation factor 2A OS=Homo sapiens GN=EIF2A PE=1 SV=3	KSFIQKKMQNW	0	11	99	91.6	99	Common
sp|Q9H3P2|NELFA_HUMAN	Negative elongation factor A OS=Homo sapiens GN=NELFA PE=1 SV=3	KSFPDTGSLNL	0	11	57.3	99	99	Common
sp|Q9BUL8|PDC10_HUMAN	Programmed cell death protein 10 OS=Homo sapiens GN=PDCD10 PE=1 SV=1	KSFSDTLKTYF	0	11	99	99	99	Common
sp|O43847|NRDC_HUMAN	Nardilysin OS=Homo sapiens GN=NRDC PE=1 SV=2	KSFSKSDLVNW	0	11	99	99	99	Common
sp|Q9GZS3|WDR61_HUMAN	WD repeat-containing protein 61 OS=Homo sapiens GN=WDR61 PE=1 SV=1	KSIDAGPVDAW	0	11	99	79.3	99	Common
sp|P49368|TCPG_HUMAN	T-complex protein 1 subunit gamma OS=Homo sapiens GN=CCT3 PE=1 SV=4	KSKAMTGVEQW	0	11	98.8	99	99	Common
sp|P35221|CTNA1_HUMAN	Catenin alpha-1 OS=Homo sapiens GN=CTNNA1 PE=1 SV=1	KSKLDAEVSKW	0	11	99	99	99	Common
sp|Q92539|LPIN2_HUMAN	Phosphatidate phosphatase LPIN2 OS=Homo sapiens GN=LPIN2 PE=1 SV=1	KSLPKATVESW	0	11	98.2	97.6	99	Common
sp|Q16659|MK06_HUMAN	Mitogen-activated protein kinase 6 OS=Homo sapiens GN=MAPK6 PE=1 SV=1	KSSPQIPHQTY	0	11	99	99	99	Common
sp|P63261|ACTG_HUMAN; sp|P60709|ACTB_HUMAN	Actin, cytoplasmic 2 OS=Homo sapiens GN=ACTG1 PE=1 SV=1; Actin, cytoplasmic 1 OS=Homo sapiens GN=ACTB PE=1 SV=1	KSYELPDGQVI	0	11	98.8	99	99	Common
sp|Q9Y485|DMXL1_HUMAN	DmX-like protein 1 OS=Homo sapiens GN=DMXL1 PE=1 SV=3	KTASQVHLMKF	0	11	99	99	99	Common
sp|Q9UII4|HERC5_HUMAN	E3 ISG15--protein ligase HERC5 OS=Homo sapiens GN=HERC5 PE=1 SV=2	KTAVICQLDYW	0	11	99	98.8	99	Common
sp|Q13535|ATR_HUMAN	Serine/threonine-protein kinase ATR OS=Homo sapiens GN=ATR PE=1 SV=3	KTFLHDPLVEW	0	11	99	99	99	Common
sp|Q99590|SCAFB_HUMAN	Protein SCAF11 OS=Homo sapiens GN=SCAF11 PE=1 SV=2	KTLPADVQNYY	0	11	99	99	99	Common
sp|P40763|STAT3_HUMAN	Signal transducer and activator of transcription 3 OS=Homo sapiens GN=STAT3 PE=1 SV=2	KTLTDEELADW	0	11	98.7	99	99	Common
sp|Q53EL6|PDCD4_HUMAN	Programmed cell death protein 4 OS=Homo sapiens GN=PDCD4 PE=1 SV=2	KTLTPIIQEYF	0	11	99	99	98.7	Common
sp|O75608|LYPA1_HUMAN	Acyl-protein thioesterase 1 OS=Homo sapiens GN=LYPLA1 PE=1 SV=1	KTLVNPANVTF	0	11	99	99	93.7	Common
sp|P30085|KCY_HUMAN	UMP-CMP kinase OS=Homo sapiens GN=CMPK1 PE=1 SV=3	KTMDGKADVSF	0	11	99	99	99	Common
sp|Q8TDJ6|DMXL2_HUMAN	DmX-like protein 2 OS=Homo sapiens GN=DMXL2 PE=1 SV=2	KTSVSVHLMEW	0	11	99	99	99	Common
sp|Q9NV06|DCA13_HUMAN	DDB1- and CUL4-associated factor 13 OS=Homo sapiens GN=DCAF13 PE=1 SV=2	KTVYTGIDHHW	0	11	99	99	99	Common
sp|O95801|TTC4_HUMAN	Tetratricopeptide repeat protein 4 OS=Homo sapiens GN=TTC4 PE=1 SV=3	KTYKDEGNDYF	0	11	36.6	99	98	Common
sp|P15880|RS2_HUMAN	40S ribosomal protein S2 OS=Homo sapiens GN=RPS2 PE=1 SV=2	KTYSYLTPDLW	0	11	99	99	99	Common
sp|Q53F39|MPPE1_HUMAN	Metallophosphoesterase 1 OS=Homo sapiens GN=MPPE1 PE=1 SV=2	KVFSSERLFSW	0	11	80.2	98.9	98	Common
sp|P11388|TOP2A_HUMAN	DNA topoisomerase 2-alpha OS=Homo sapiens GN=TOP2A PE=1 SV=3	KVIHEQVNHRW	0	11	99	99	99	Common
sp|P52735|VAV2_HUMAN	Guanine nucleotide exchange factor VAV2 OS=Homo sapiens GN=VAV2 PE=1 SV=2	KVLPPNHRVVW	0	11	99	99	99	Common
sp|Q9NX09|DDIT4_HUMAN	DNA damage-inducible transcript 4 protein OS=Homo sapiens GN=DDIT4 PE=1 SV=1	LALDPSLVPTF	0	11	99	99	99	Common
sp|Q8N0Y2|ZN444_HUMAN	Zinc finger protein 444 OS=Homo sapiens GN=ZNF444 PE=1 SV=1	LSALPADTQAW	0	11	99	99	99	Common
sp|P14921|ETS1_HUMAN	Protein C-ets-1 OS=Homo sapiens GN=ETS1 PE=1 SV=1	LSDPDEVARRW	0	11	99	99	99	Common
sp|Q7Z6I6|RHG30_HUMAN	Rho GTPase-activating protein 30 OS=Homo sapiens GN=ARHGAP30 PE=1 SV=3	LSEGSGVASLE	0	11	98.8	72.6	99	Common
sp|Q9H1Z4|WDR13_HUMAN	WD repeat-containing protein 13 OS=Homo sapiens GN=WDR13 PE=1 SV=2	LSFDAPGRLLW	0	11	99	99	99	Common
sp|Q9P265|DIP2B_HUMAN	Disco-interacting protein 2 homolog B OS=Homo sapiens GN=DIP2B PE=1 SV=3	LSFGDAAQTLW	0	11	99	97.6	96.7	Common
sp|P09669|COX6C_HUMAN	Cytochrome c oxidase subunit 6C OS=Homo sapiens GN=COX6C PE=1 SV=2	LSLGVAALYKF	0	11	99	99	99	Common
sp|Q9UJX2|CDC23_HUMAN	Cell division cycle protein 23 homolog OS=Homo sapiens GN=CDC23 PE=1 SV=3	LSLPDTWMKEF	0	11	98.6	99	99	Common
sp|Q96SK2|TM209_HUMAN	Transmembrane protein 209 OS=Homo sapiens GN=TMEM209 PE=1 SV=2	LSSKQAAEEVW	0	11	71.9	65	97.2	Common
sp|Q9BSJ8|ESYT1_HUMAN	Extended synaptotagmin-1 OS=Homo sapiens GN=ESYT1 PE=1 SV=1	LTAPELILDQW	0	11	99	99	99	Common
sp|Q9H9L7|AKIR1_HUMAN	Akirin-1 OS=Homo sapiens GN=AKIRIN1 PE=1 SV=1	LTAPSSPGSSW	0	11	99	99	99	Common
sp|Q9NUA8|ZBT40_HUMAN	Zinc finger and BTB domain-containing protein 40 OS=Homo sapiens GN=ZBTB40 PE=1 SV=4	LTKEDGEKETW	0	11	99	99	99	Common
sp|P09382|LEG1_HUMAN	Galectin-1 OS=Homo sapiens GN=LGALS1 PE=1 SV=2	LTVKLPDGYEF	0	11	98.6	99	99	Common
sp|P51398|RT29_HUMAN	28S ribosomal protein S29, mitochondrial OS=Homo sapiens GN=DAP3 PE=1 SV=1	LVAVDGINALW	0	11	99	99	99	Common
sp|Q8NBU5|ATAD1_HUMAN	ATPase family AAA domain-containing protein 1 OS=Homo sapiens GN=ATAD1 PE=1 SV=1	LVDPLNMHVTW	0	11	99	99	99	Common
sp|Q9P0I2|EMC3_HUMAN	ER membrane protein complex subunit 3 OS=Homo sapiens GN=EMC3 PE=1 SV=3	MAMPADTNKAF	0	11	99	99	91	Common
sp|Q01543|FLI1_HUMAN; sp|P11308|ERG_HUMAN	Friend leukemia integration 1 transcription factor OS=Homo sapiens GN=FLI1 PE=1 SV=1; Transcriptional regulator ERG OS=Homo sapiens GN=ERG PE=1 SV=2	MTDPDEVARRW	0	11	77.2	98.7	98.4	Common
sp|O43293|DAPK3_HUMAN	Death-associated protein kinase 3 OS=Homo sapiens GN=DAPK3 PE=1 SV=1	MTIAQSLEHSW	0	11	99	99	99	Common
sp|O95136|S1PR2_HUMAN	Sphingosine 1-phosphate receptor 2 OS=Homo sapiens GN=S1PR2 PE=1 SV=2	NSLLNPVIYTW	0	11	99	99	99	Common
sp|Q16881|TRXR1_HUMAN	Thioredoxin reductase 1, cytoplasmic OS=Homo sapiens GN=TXNRD1 PE=1 SV=3	QALQDSRNYGW	0	11	99	99	99	Common
sp|P25787|PSA2_HUMAN	Proteasome subunit alpha type-2 OS=Homo sapiens GN=PSMA2 PE=1 SV=2	QSDPSGAYFAW	0	11	99	99	99	Common
sp|P25787|PSA2_HUMAN	Proteasome subunit alpha type-2 OS=Homo sapiens GN=PSMA2 PE=1 SV=2	QSDPSGAYFAW	Gln->pyro-Glu@N-term	11	99	99	99	Common
sp|P21359|NF1_HUMAN	Neurofibromin OS=Homo sapiens GN=NF1 PE=1 SV=2	QSFGFNGLWRF	0	11	99	99	99	Common
sp|Q8TAA3|PSA7L_HUMAN; sp|O14818|PSA7_HUMAN	Proteasome subunit alpha type-7-like OS=Homo sapiens GN=PSMA8 PE=2 SV=3; Proteasome subunit alpha type-7 OS=Homo sapiens GN=PSMA7 PE=1 SV=1	QTDPSGTYHAW	0	11	99	99	99	Common
sp|Q9UH99|SUN2_HUMAN	SUN domain-containing protein 2 OS=Homo sapiens GN=SUN2 PE=1 SV=3	QTFHPALVSWW	0	11	99	96.6	97.1	Common
sp|Q9UH99|SUN2_HUMAN	SUN domain-containing protein 2 OS=Homo sapiens GN=SUN2 PE=1 SV=3	QTFHPALVSWW	Gln->pyro-Glu@N-term	11	79.7	94.7	96.7	Common
sp|Q9Y263|PLAP_HUMAN	Phospholipase A-2-activating protein OS=Homo sapiens GN=PLAA PE=1 SV=2	QTIRLPAQSIW	0	11	99	99	99	Common
sp|Q8WU76|SCFD2_HUMAN	Sec1 family domain-containing protein 2 OS=Homo sapiens GN=SCFD2 PE=1 SV=2	QTLKHPQTAKW	0	11	97.7	98.3	91.8	Common
sp|Q9UPV0|CE164_HUMAN	Centrosomal protein of 164 kDa OS=Homo sapiens GN=CEP164 PE=1 SV=3	QTVDDFLLEKW	0	11	99	99	99	Common
sp|Q9UPV0|CE164_HUMAN	Centrosomal protein of 164 kDa OS=Homo sapiens GN=CEP164 PE=1 SV=3	QTVDDFLLEKW	Gln->pyro-Glu@N-term	11	99	99	99	Common
sp|Q9NWH2|TM242_HUMAN	Transmembrane protein 242 OS=Homo sapiens GN=TMEM242 PE=1 SV=1	RALGWGSLYAW	0	11	98.6	98.6	99	Common
sp|P09972|ALDOC_HUMAN	Fructose-bisphosphate aldolase C OS=Homo sapiens GN=ALDOC PE=1 SV=2	RALQASALNAW	0	11	99	99	99	Common
sp|Q92538|GBF1_HUMAN	Golgi-specific brefeldin A-resistance guanine nucleotide exchange factor 1 OS=Homo sapiens GN=GBF1 PE=1 SV=2	RASTLLSKVFL	0	11	99	99	97.1	Common
sp|Q9UNY4|TTF2_HUMAN	Transcription termination factor 2 OS=Homo sapiens GN=TTF2 PE=1 SV=2	RCSPFDEFNLW	0	11	79.1	99	99	Common
sp|Q8N1F8|S11IP_HUMAN	Serine/threonine-protein kinase 11-interacting protein OS=Homo sapiens GN=STK11IP PE=1 SV=3	RSAPEDLRLLF	0	11	99	99	99	Common
sp|Q9BUN8|DERL1_HUMAN	Derlin-1 OS=Homo sapiens GN=DERL1 PE=1 SV=1	RSIPAITRYWF	0	11	99	99	99	Common
sp|Q12979|ABR_HUMAN	Active breakpoint cluster region-related protein OS=Homo sapiens GN=ABR PE=2 SV=2	RSLPDPNLITF	0	11	99	99	99	Common
sp|Q9UBI1|COMD3_HUMAN	COMM domain-containing protein 3 OS=Homo sapiens GN=COMMD3 PE=1 SV=1	RSLPHITDVSW	0	11	99	99	99	Common
sp|Q9GZY4|COA1_HUMAN	Cytochrome c oxidase assembly factor 1 homolog OS=Homo sapiens GN=COA1 PE=1 SV=1	RSMPLGARILF	0	11	99	99	99	Common
sp|Q16659|MK06_HUMAN	Mitogen-activated protein kinase 6 OS=Homo sapiens GN=MAPK6 PE=1 SV=1	RSSSYLDNLVW	0	11	97	94.2	96.6	Common
sp|Q9NP61|ARFG3_HUMAN	ADP-ribosylation factor GTPase-activating protein 3 OS=Homo sapiens GN=ARFGAP3 PE=1 SV=1	RSTELDSNWSW	0	11	89.4	98.6	98.6	Common
sp|O96005|CLPT1_HUMAN	Cleft lip and palate transmembrane protein 1 OS=Homo sapiens GN=CLPTM1 PE=1 SV=1	RSVFFGVFQSF	0	11	99	99	98.5	Common
sp|P68543|UBX2A_HUMAN	UBX domain-containing protein 2A OS=Homo sapiens GN=UBXN2A PE=1 SV=1	RSYSDGASQQF	0	11	96.5	99	99	Common
sp|Q9HA92|RSAD1_HUMAN	Radical S-adenosyl methionine domain-containing protein 1, mitochondrial OS=Homo sapiens GN=RSAD1 PE=2 SV=2	RTDVGITHQHW	0	11	99	99	99	Common
sp|Q9Y673|ALG5_HUMAN	Dolichyl-phosphate beta-glucosyltransferase OS=Homo sapiens GN=ALG5 PE=1 SV=1	RTFSSLHVERW	0	11	99	99	99	Common
sp|Q5JSZ5|PRC2B_HUMAN	Protein PRRC2B OS=Homo sapiens GN=PRRC2B PE=1 SV=2	RTFVSKESPHW	0	11	99	99	99	Common
sp|Q15058|KIF14_HUMAN	Kinesin-like protein KIF14 OS=Homo sapiens GN=KIF14 PE=1 SV=1	RTIADSLINSF	0	11	36	94.6	99	Common
sp|P33121|ACSL1_HUMAN	Long-chain-fatty-acid--CoA ligase 1 OS=Homo sapiens GN=ACSL1 PE=1 SV=1	RTLPTNTLMGF	0	11	99	99	99	Common
sp|Q9NVW2|RNF12_HUMAN	E3 ubiquitin-protein ligase RLIM OS=Homo sapiens GN=RLIM PE=1 SV=3	RTNPNSGDFRF	0	11	99	99	99	Common
sp|Q9H9B4|SFXN1_HUMAN	Sideroflexin-1 OS=Homo sapiens GN=SFXN1 PE=1 SV=4	RTTPAVLFWQW	0	11	99	99	88.4	Common
sp|Q9BRF8|CPPED_HUMAN	Serine/threonine-protein phosphatase CPPED1 OS=Homo sapiens GN=CPPED1 PE=1 SV=3	RTWGDDYFSFW	0	11	91.8	99	99	Common
sp|P11766|ADHX_HUMAN	Alcohol dehydrogenase class-3 OS=Homo sapiens GN=ADH5 PE=1 SV=4	RTWKGTAFGGW	0	11	99	99	99	Common
sp|Q8TEA8|DTD1_HUMAN	D-aminoacyl-tRNA deacylase 1 OS=Homo sapiens GN=DTD1 PE=1 SV=2	RVFEDESGKHW	0	11	99	99	99	Common
sp|Q6P179|ERAP2_HUMAN	Endoplasmic reticulum aminopeptidase 2 OS=Homo sapiens GN=ERAP2 PE=1 SV=2	RVIAHELAHQW	0	11	70.2	99	47.8	Common
sp|Q9NZD8|SPG21_HUMAN	Maspardin OS=Homo sapiens GN=SPG21 PE=1 SV=1	RVIALQYPVYW	0	11	99	99	99	Common
sp|Q86V24|PAQR2_HUMAN	Adiponectin receptor protein 2 OS=Homo sapiens GN=ADIPOR2 PE=1 SV=1	RVIPHDVLPDW	0	11	99	99	99	Common
sp|Q8TDB6|DTX3L_HUMAN	E3 ubiquitin-protein ligase DTX3L OS=Homo sapiens GN=DTX3L PE=1 SV=1	RVLGVSDVITW	0	11	99	99	99	Common
sp|P15498|VAV_HUMAN	Proto-oncogene vav OS=Homo sapiens GN=VAV1 PE=1 SV=4	RVLPPSHRVTW	0	11	99	99	99	Common
sp|Q9UKT7|FBXL3_HUMAN	F-box/LRR-repeat protein 3 OS=Homo sapiens GN=FBXL3 PE=1 SV=1	RVWFPDMMPTW	0	11	99	99	99	Common
sp|Q9Y4I1|MYO5A_HUMAN; sp|Q9NQX4|MYO5C_HUMAN	Unconventional myosin-Va OS=Homo sapiens GN=MYO5A PE=1 SV=2; Unconventional myosin-Vc OS=Homo sapiens GN=MYO5C PE=1 SV=2	RVWIPDPEEVW	0	11	99	98.1	99	Common
sp|Q53GQ0|DHB12_HUMAN	Very-long-chain 3-oxoacyl-CoA reductase OS=Homo sapiens GN=HSD17B12 PE=1 SV=2	SALPAAGFLYW	0	11	99	99	99	Common
sp|Q9NYB0|TE2IP_HUMAN	Telomeric repeat-binding factor 2-interacting protein 1 OS=Homo sapiens GN=TERF2IP PE=1 SV=1	SPSSVTGNALW	0	11	99	91.5	97	Common
sp|P19397|CD53_HUMAN	Leukocyte surface antigen CD53 OS=Homo sapiens GN=CD53 PE=1 SV=1	SSLKLLKYVLF	0	11	99	99	98.7	Common
sp|Q96RT1|ERBIN_HUMAN	Erbin OS=Homo sapiens GN=ERBIN PE=1 SV=2	SSSAAVKDTLW	0	11	99	99	22.3	Common
sp|Q9BRQ3|NUD22_HUMAN	Nucleoside diphosphate-linked moiety X motif 22 OS=Homo sapiens GN=NUDT22 PE=1 SV=3	TSYRDFLGTNW	0	11	99	99	99	Common
sp|P11142|HSP7C_HUMAN; sp|P54652|HSP72_HUMAN	Heat shock cognate 71 kDa protein OS=Homo sapiens GN=HSPA8 PE=1 SV=1; Heat shock-related 70 kDa protein 2 OS=Homo sapiens GN=HSPA2 PE=1 SV=1	TTIPTKQTQTF	0	11	99	99	99	Common
sp|O75925|PIAS1_HUMAN	E3 SUMO-protein ligase PIAS1 OS=Homo sapiens GN=PIAS1 PE=1 SV=2	TTVPNTIVVSW	0	11	97	95.3	96.9	Common
sp|Q9NXF7|DCA16_HUMAN	DDB1- and CUL4-associated factor 16 OS=Homo sapiens GN=DCAF16 PE=1 SV=1	TTWKPLNPNSW	0	11	99	99	99	Common
sp|Q5BJH7|YIF1B_HUMAN	Protein YIF1B OS=Homo sapiens GN=YIF1B PE=1 SV=1	VAAAQPMLMYW	0	11	99	99	99	Common
sp|Q8TDI0|CHD5_HUMAN; sp|Q14839|CHD4_HUMAN; sp|Q12873|CHD3_HUMAN	Chromodomain-helicase-DNA-binding protein 5 OS=Homo sapiens GN=CHD5 PE=1 SV=1; Chromodomain-helicase-DNA-binding protein 4 OS=Homo sapiens GN=CHD4 PE=1 SV=2; Chromodomain-helicase-DNA-binding protein 3 OS=Homo sapiens GN=CHD3 PE=1 SV=3	VSAPLSTIINW	0	11	99	99	99	Common
sp|Q13901|C1D_HUMAN	Nuclear nucleic acid-binding protein C1D OS=Homo sapiens GN=C1D PE=1 SV=1	VSAYTLNSMFW	0	11	99	99	99	Common
sp|Q2M1Z3|RHG31_HUMAN	Rho GTPase-activating protein 31 OS=Homo sapiens GN=ARHGAP31 PE=1 SV=2	VSEPGDPKVTW	0	11	99	99	99	Common
sp|Q9BSJ8|ESYT1_HUMAN	Extended synaptotagmin-1 OS=Homo sapiens GN=ESYT1 PE=1 SV=1	VSFPDVEKAEW	0	11	98.3	99	99	Common
sp|Q16626|MEA1_HUMAN	Male-enhanced antigen 1 OS=Homo sapiens GN=MEA1 PE=1 SV=2	VSLPAPGVPAW	0	11	99	99	99	Common
sp|Q7L1Q6|BZW1_HUMAN	Basic leucine zipper and W2 domain-containing protein 1 OS=Homo sapiens GN=BZW1 PE=1 SV=1	VSMDNRLMELF	0	11	99	99	99	Common
sp|P63218|GBG5_HUMAN	Guanine nucleotide-binding protein G(I)/G(S)/G(O) subunit gamma-5 OS=Homo sapiens GN=GNG5 PE=1 SV=3	VSQAAADLKQF	0	11	99	99	99	Common
sp|Q14790|CASP8_HUMAN	Caspase-8 OS=Homo sapiens GN=CASP8 PE=1 SV=1	VSYRNPAEGTW	0	11	99	99	99	Common
sp|P22314|UBA1_HUMAN	Ubiquitin-like modifier-activating enzyme 1 OS=Homo sapiens GN=UBA1 PE=1 SV=3	VTLHDQGTAQW	0	11	99	99	99	Common
sp|P01130|LDLR_HUMAN	Low-density lipoprotein receptor OS=Homo sapiens GN=LDLR PE=1 SV=1	VVDPVHGFMYW	0	11	99	99	99	Common
sp|Q8NI27|THOC2_HUMAN	THO complex subunit 2 OS=Homo sapiens GN=THOC2 PE=1 SV=2	VVVPAEWIKNW	0	11	99	99	99	Common
sp|Q8TBB5|KLDC4_HUMAN	Kelch domain-containing protein 4 OS=Homo sapiens GN=KLHDC4 PE=1 SV=1	VVVPQGGGQLW	0	11	99	99	99	Common
sp|Q9P2Q2|FRM4A_HUMAN	FERM domain-containing protein 4A OS=Homo sapiens GN=FRMD4A PE=1 SV=3	YACPALIKSIW	0	11	99	99	99	Common
sp|O95835|LATS1_HUMAN	Serine/threonine-protein kinase LATS1 OS=Homo sapiens GN=LATS1 PE=1 SV=1	YSFQDKDNLYF	0	11	99	99	98.7	Common
sp|Q96I51|RCC1L_HUMAN	RCC1-like G exchanging factor-like protein OS=Homo sapiens GN=RCC1L PE=1 SV=2	AALTNKGELFVW	0	12	99	99	96.9	Common
sp|Q9NYH9|UTP6_HUMAN	U3 small nucleolar RNA-associated protein 6 homolog OS=Homo sapiens GN=UTP6 PE=2 SV=2	ASAKWKDDVQLW	0	12	99	99	99	Common
sp|O75351|VPS4B_HUMAN	Vacuolar protein sorting-associated protein 4B OS=Homo sapiens GN=VPS4B PE=1 SV=2	FSISSSDLVSKW	0	12	99	99	99	Common
sp|Q53FT3|HIKES_HUMAN	Protein Hikeshi OS=Homo sapiens GN=HIKESHI PE=1 SV=2	FSYPDSNGMPVW	0	12	99	96.6	95.8	Common
sp|O00716|E2F3_HUMAN	Transcription factor E2F3 OS=Homo sapiens GN=E2F3 PE=1 SV=1	GFAAAAAAAAAP	Oxidation(P)@12	12	96.5	99	89	Common
sp|P63146|UBE2B_HUMAN; sp|P49459|UBE2A_HUMAN	Ubiquitin-conjugating enzyme E2 B OS=Homo sapiens GN=UBE2B PE=1 SV=1; Ubiquitin-conjugating enzyme E2 A OS=Homo sapiens GN=UBE2A PE=1 SV=2	GSICLDILQNRW	0	12	99	99	99	Common
sp|Q09028|RBBP4_HUMAN; sp|Q16576|RBBP7_HUMAN	Histone-binding protein RBBP4 OS=Homo sapiens GN=RBBP4 PE=1 SV=3; Histone-binding protein RBBP7 OS=Homo sapiens GN=RBBP7 PE=1 SV=1	GSVADDQKLMIW	0	12	99	99	99	Common
sp|P62256|UBE2H_HUMAN	Ubiquitin-conjugating enzyme E2 H OS=Homo sapiens GN=UBE2H PE=1 SV=1	GTVCLDVINQTW	0	12	99	99	99	Common
sp|Q9H0W8|SMG9_HUMAN	Protein SMG9 OS=Homo sapiens GN=SMG9 PE=1 SV=1	HSIKLVDDQMNW	0	12	99	99	99	Common
sp|P61081|UBC12_HUMAN	NEDD8-conjugating enzyme Ubc12 OS=Homo sapiens GN=UBE2M PE=1 SV=1	ISFSDPDDLLNF	0	12	97.2	99	99	Common
sp|Q13409|DC1I2_HUMAN	Cytoplasmic dynein 1 intermediate chain 2 OS=Homo sapiens GN=DYNC1I2 PE=1 SV=3	ISISTDGKICSW	0	12	99	99	99	Common
sp|Q9H808|TLE6_HUMAN	Transducin-like enhancer protein 6 OS=Homo sapiens GN=TLE6 PE=1 SV=2	ISWDPEDFEDAW	0	12	99	71.2	96.9	Common
sp|P53992|SC24C_HUMAN	Protein transport protein Sec24C OS=Homo sapiens GN=SEC24C PE=1 SV=3	KAAECAGKLFLF	0	12	99	99	99	Common
sp|P53396|ACLY_HUMAN	ATP-citrate synthase OS=Homo sapiens GN=ACLY PE=1 SV=3	KAFDSGIIPMEF	0	12	99	99	98.4	Common
sp|P42892|ECE1_HUMAN	Endothelin-converting enzyme 1 OS=Homo sapiens GN=ECE1 PE=1 SV=2	KAFEESLSTLKW	0	12	99	99	99	Common
sp|P01861|IGHG4_HUMAN; sp|P01860|IGHG3_HUMAN; sp|P01857|IGHG1_HUMAN	Immunoglobulin heavy constant gamma 4 OS=Homo sapiens GN=IGHG4 PE=1 SV=1; Immunoglobulin heavy constant gamma 3 OS=Homo sapiens GN=IGHG3 PE=1 SV=2; Immunoglobulin heavy constant gamma 1 OS=Homo sapiens GN=IGHG1 PE=1 SV=1	KGFYPSDIAVEW	0	12	99	98.6	99	Common
sp|Q8NEL9|DDHD1_HUMAN	Phospholipase DDHD1 OS=Homo sapiens GN=DDHD1 PE=1 SV=2	KSIDGKDAVHSF	0	12	99	99	99	Common
sp|Q9UMS5|PHTF1_HUMAN	Putative homeodomain transcription factor 1 OS=Homo sapiens GN=PHTF1 PE=2 SV=2	KSISAEEILTLF	0	12	99	99	99	Common
sp|Q9Y639|NPTN_HUMAN	Neuroplastin OS=Homo sapiens GN=NPTN PE=1 SV=2	KSVGYPHPDWIW	0	12	99	99	99	Common
sp|Q13045|FLII_HUMAN	Protein flightless-1 homolog OS=Homo sapiens GN=FLII PE=1 SV=2	KTFLDDSGSLNW	0	12	99	99	99	Common
sp|P55209|NP1L1_HUMAN	Nucleosome assembly protein 1-like 1 OS=Homo sapiens GN=NAP1L1 PE=1 SV=1	KTVSNDSFFNFF	0	12	99	99	99	Common
sp|Q6IA86|ELP2_HUMAN	Elongator complex protein 2 OS=Homo sapiens GN=ELP2 PE=1 SV=2	LSASMDKTMILW	0	12	99	99	99	Common
sp|P30044|PRDX5_HUMAN	Peroxiredoxin-5, mitochondrial OS=Homo sapiens GN=PRDX5 PE=1 SV=4	LSVNDAFVTGEW	0	12	99	99	99	Common
sp|Q8IVD9|NUDC3_HUMAN	NudC domain-containing protein 3 OS=Homo sapiens GN=NUDCD3 PE=1 SV=3	LTHKINTESSLW	0	12	99	99	99	Common
sp|P00403|COX2_HUMAN	Cytochrome c oxidase subunit 2 OS=Homo sapiens GN=MT-CO2 PE=1 SV=1	LTIKSIGHQWYW	0	12	99	99	99	Common
sp|Q9NVV0|TM38B_HUMAN	Trimeric intracellular cation channel type B OS=Homo sapiens GN=TMEM38B PE=1 SV=1	MTFAPFEDTLSW	0	12	96.4	99	99	Common
sp|Q96B23|CR025_HUMAN	Uncharacterized protein C18orf25 OS=Homo sapiens GN=C18orf25 PE=1 SV=2	QSWTAVTPQQTW	0	12	99	99	99	Common
sp|P51692|STA5B_HUMAN; sp|P42229|STA5A_HUMAN	Signal transducer and activator of transcription 5B OS=Homo sapiens GN=STAT5B PE=1 SV=2; Signal transducer and activator of transcription 5A OS=Homo sapiens GN=STAT5A PE=1 SV=1	QTIILDDELIQW	0	12	97.6	99	99	Common
sp|Q13283|G3BP1_HUMAN	Ras GTPase-activating protein-binding protein 1 OS=Homo sapiens GN=G3BP1 PE=1 SV=1	QTVQEDLRTFSW	0	12	99	99	99	Common
sp|Q13283|G3BP1_HUMAN	Ras GTPase-activating protein-binding protein 1 OS=Homo sapiens GN=G3BP1 PE=1 SV=1	QTVQEDLRTFSW	Gln->pyro-Glu@N-term	12	99	99	99	Common
sp|P62241|RS8_HUMAN	40S ribosomal protein S8 OS=Homo sapiens GN=RPS8 PE=1 SV=2	RALRLDVGNFSW	0	12	95.7	88.8	94.4	Common
sp|Q9UJX6|ANC2_HUMAN	Anaphase-promoting complex subunit 2 OS=Homo sapiens GN=ANAPC2 PE=1 SV=1	RSLLADRLLHQF	0	12	98.9	99	99	Common
sp|Q8NBJ5|GT251_HUMAN	Procollagen galactosyltransferase 1 OS=Homo sapiens GN=COLGALT1 PE=1 SV=1	RSYPDEEGPKHW	0	12	71.5	95	99	Common
sp|Q14667|K0100_HUMAN	Protein KIAA0100 OS=Homo sapiens GN=KIAA0100 PE=1 SV=3	RTLDEAVGVQKW	0	12	99	99	99	Common
sp|O75113|N4BP1_HUMAN	NEDD4-binding protein 1 OS=Homo sapiens GN=N4BP1 PE=1 SV=4	RTVPIEQKHEVW	0	12	99	99	99	Common
sp|P04075|ALDOA_HUMAN	Fructose-bisphosphate aldolase A OS=Homo sapiens GN=ALDOA PE=1 SV=2	RTVPPAVTGITF	0	12	99	99	99	Common
sp|O14497|ARI1A_HUMAN	AT-rich interactive domain-containing protein 1A OS=Homo sapiens GN=ARID1A PE=1 SV=3	RVQEFDSGLLHW	0	12	99	99	99	Common
sp|P62837|UB2D2_HUMAN; sp|P61077|UB2D3_HUMAN	Ubiquitin-conjugating enzyme E2 D2 OS=Homo sapiens GN=UBE2D2 PE=1 SV=1; Ubiquitin-conjugating enzyme E2 D3 OS=Homo sapiens GN=UBE2D3 PE=1 SV=1	SAGPVGDDMFHW	0	12	99	99	99	Common
sp|P19174|PLCG1_HUMAN	1-phosphatidylinositol 4,5-bisphosphate phosphodiesterase gamma-1 OS=Homo sapiens GN=PLCG1 PE=1 SV=1	VTFLFSKENSVW	0	12	99	96.2	96.7	Common
sp|Q9H4L5|OSBL3_HUMAN	Oxysterol-binding protein-related protein 3 OS=Homo sapiens GN=OSBPL3 PE=1 SV=1	VTLPVFGDHFEW	0	12	99	75.5	99	Common
sp|P49427|UB2R1_HUMAN	Ubiquitin-conjugating enzyme E2 R1 OS=Homo sapiens GN=CDC34 PE=1 SV=2	VTLVDEGDLYNW	0	12	99	99	99	Common
sp|O00258|WRB_HUMAN	Tail-anchored protein insertion receptor WRB OS=Homo sapiens GN=WRB PE=1 SV=2	YSVPVAVVPSKW	0	12	99	99	99	Common
sp|Q9H5J4|ELOV6_HUMAN	Elongation of very long chain fatty acids protein 6 OS=Homo sapiens GN=ELOVL6 PE=1 SV=1	YSYKDMVAGGGW	0	12	99	99	99	Common
sp|O00469|PLOD2_HUMAN	Procollagen-lysine,2-oxoglutarate 5-dioxygenase 2 OS=Homo sapiens GN=PLOD2 PE=1 SV=2	YTVKVLGQGEEW	0	12	99	99	99	Common
sp|O00308|WWP2_HUMAN	NEDD4-like E3 ubiquitin-protein ligase WWP2 OS=Homo sapiens GN=WWP2 PE=1 SV=2	GRVYYVNHNTRTT	0	13	99	99	99	Common
sp|O75976|CBPD_HUMAN	Carboxypeptidase D OS=Homo sapiens GN=CPD PE=1 SV=2	IAVMSWMKSYPFV	0	13	99	99	99	Common
sp|Q460N3|PAR15_HUMAN	Poly [ADP-ribose] polymerase 15 OS=Homo sapiens GN=PARP15 PE=1 SV=2	ITFPMIGTGSLQF	0	13	99	99	99	Common
sp|A0AVT1|UBA6_HUMAN	Ubiquitin-like modifier-activating enzyme 6 OS=Homo sapiens GN=UBA6 PE=1 SV=1	KSFPAAIEHTIQW	0	13	99	99	99	Common
sp|Q86YB8|ERO1B_HUMAN	ERO1-like protein beta OS=Homo sapiens GN=ERO1B PE=1 SV=2	KSFPMHFDEKSMF	0	13	99	99	99	Common
sp|P55884|EIF3B_HUMAN	Eukaryotic translation initiation factor 3 subunit B OS=Homo sapiens GN=EIF3B PE=1 SV=3	KSLKISGIKDFSW	0	13	99	99	99	Common
sp|Q969X6|UTP4_HUMAN	U3 small nucleolar RNA-associated protein 4 homolog OS=Homo sapiens GN=UTP4 PE=1 SV=1	KSLPLPNDKTLLY	0	13	99	87.9	99	Common
sp|O95198|KLHL2_HUMAN	Kelch-like protein 2 OS=Homo sapiens GN=KLHL2 PE=1 SV=2	KSVEVYDPTTNAW	0	13	99	99	99	Common
sp|P82930|RT34_HUMAN	28S ribosomal protein S34, mitochondrial OS=Homo sapiens GN=MRPS34 PE=1 SV=2	KSWLWQHDEPCYW	0	13	99	99	99	Common
sp|P63261|ACTG_HUMAN; sp|P60709|ACTB_HUMAN	Actin, cytoplasmic 2 OS=Homo sapiens GN=ACTG1 PE=1 SV=1; Actin, cytoplasmic 1 OS=Homo sapiens GN=ACTB PE=1 SV=1	KSYELPDGQVITI	0	13	99	99	99	Common
sp|Q9Y2M5|KLH20_HUMAN	Kelch-like protein 20 OS=Homo sapiens GN=KLHL20 PE=1 SV=4	KTIEVFDPDANTW	0	13	99	99	99	Common
sp|O60828|PQBP1_HUMAN	Polyglutamine-binding protein 1 OS=Homo sapiens GN=PQBP1 PE=1 SV=1	KVFDPSCGLPYYW	0	13	99	99	99	Common
sp|P62993|GRB2_HUMAN	Growth factor receptor-bound protein 2 OS=Homo sapiens GN=GRB2 PE=1 SV=1	KVLRDGAGKYFLW	0	13	99	99	99	Common
sp|Q9Y262|EIF3L_HUMAN	Eukaryotic translation initiation factor 3 subunit L OS=Homo sapiens GN=EIF3L PE=1 SV=1	KVYEIQDIYENSW	0	13	99	99	99	Common
sp|Q8IZY2|ABCA7_HUMAN	ATP-binding cassette sub-family A member 7 OS=Homo sapiens GN=ABCA7 PE=1 SV=3	RSFLDPGSGGYSW	0	13	99	99	99	Common
sp|P07741|APT_HUMAN	Adenine phosphoribosyltransferase OS=Homo sapiens GN=APRT PE=1 SV=2	RSFPDFPTPGVVF	0	13	99	99	98.2	Common
sp|Q9P2Q2|FRM4A_HUMAN	FERM domain-containing protein 4A OS=Homo sapiens GN=FRMD4A PE=1 SV=3	RTFGHSGIAVHTW	0	13	99	99	99	Common
sp|Q96RK4|BBS4_HUMAN	Bardet-Biedl syndrome 4 protein OS=Homo sapiens GN=BBS4 PE=1 SV=2	RTLPSGAGGTSQF	0	13	99	99	99	Common
sp|Q13233|M3K1_HUMAN	Mitogen-activated protein kinase kinase kinase 1 OS=Homo sapiens GN=MAP3K1 PE=1 SV=4	RVFQLEPSDPMLW	0	13	99	99	99	Common
sp|P63027|VAMP2_HUMAN	Vesicle-associated membrane protein 2 OS=Homo sapiens GN=VAMP2 PE=1 SV=3	SATAATAPPAAPA	Acetyl@N-term	13	97	98.3	99	Common
sp|Q9NX61|T161A_HUMAN	Transmembrane protein 161A OS=Homo sapiens GN=TMEM161A PE=1 SV=1	SPDPSSASAAPIG	0	13	96.2	92.7	99	Common
sp|Q9UGV2|NDRG3_HUMAN	Protein NDRG3 OS=Homo sapiens GN=NDRG3 PE=1 SV=2	TNVVDIILAHHFG	0	13	99	99	99	Common
sp|P61421|VA0D1_HUMAN	V-type proton ATPase subunit d 1 OS=Homo sapiens GN=ATP6V0D1 PE=1 SV=1	VVEFRHMRNHAYE	0	13	99	99	99	Common
sp|Q86WV6|STING_HUMAN	Stimulator of interferon genes protein OS=Homo sapiens GN=TMEM173 PE=1 SV=1	YSLPNAVGPPFTW	0	13	99	99	99	Common
sp|Q92542|NICA_HUMAN	Nicastrin OS=Homo sapiens GN=NCSTN PE=1 SV=2	DSRSFFWNVAPGAE	0	14	99	99	99	Common
sp|Q00325|MPCP_HUMAN	Phosphate carrier protein, mitochondrial OS=Homo sapiens GN=SLC25A3 PE=1 SV=2	EAAKVRIQTQPGYA	0	14	99	90.9	99	Common
sp|P43246|MSH2_HUMAN	DNA mismatch repair protein Msh2 OS=Homo sapiens GN=MSH2 PE=1 SV=1	GRGTSTYDGFGLAW	0	14	99	99	61.1	Common
sp|Q96J02|ITCH_HUMAN	E3 ubiquitin-protein ligase Itchy homolog OS=Homo sapiens GN=ITCH PE=1 SV=2	GRVYFVNHNTRITQ	0	14	98.5	99	99	Common
sp|O00308|WWP2_HUMAN	NEDD4-like E3 ubiquitin-protein ligase WWP2 OS=Homo sapiens GN=WWP2 PE=1 SV=2	GRVYYVNHNTRTTQ	0	14	99	99	99	Common
sp|P04196|HRG_HUMAN	Histidine-rich glycoprotein OS=Homo sapiens GN=HRG PE=1 SV=1	KGEVLPLPEANFPS	0	14	99	99	99	Common
sp|P48444|COPD_HUMAN	Coatomer subunit delta OS=Homo sapiens GN=ARCN1 PE=1 SV=1	KSFPVNSDVGVLKW	0	14	99	99	99	Common
sp|Q9UHA4|LTOR3_HUMAN	Ragulator complex protein LAMTOR3 OS=Homo sapiens GN=LAMTOR3 PE=1 SV=1	LPSVEGLHAIVVSD	0	14	99	99	99	Common
sp|Q15043|S39AE_HUMAN	Zinc transporter ZIP14 OS=Homo sapiens GN=SLC39A14 PE=1 SV=3	LQQLKALLNHLDVG	0	14	99	99	99	Common
sp|O00628|PEX7_HUMAN	Peroxisomal targeting signal 2 receptor OS=Homo sapiens GN=PEX7 PE=1 SV=1	RSFDWNDGLFDVTW	0	14	99	99	99	Common
sp|Q86YP4|P66A_HUMAN	Transcriptional repressor p66-alpha OS=Homo sapiens GN=GATAD2A PE=1 SV=1	RTVSAGKGSATSNW	0	14	99	99	99	Common
sp|Q13501|SQSTM_HUMAN	Sequestosome-1 OS=Homo sapiens GN=SQSTM1 PE=1 SV=1	SPRPPRAGEARPGP	0	14	99	99	97.2	Common
sp|P61421|VA0D1_HUMAN	V-type proton ATPase subunit d 1 OS=Homo sapiens GN=ATP6V0D1 PE=1 SV=1	VVEFRHMRNHAYEP	0	14	99	99	99	Common
sp|O00329|PK3CD_HUMAN	Phosphatidylinositol 4,5-bisphosphate 3-kinase catalytic subunit delta isoform OS=Homo sapiens GN=PIK3CD PE=1 SV=2	YSFPLQLEPSAQTW	0	14	99	96.7	99	Common
sp|Q14114|LRP8_HUMAN	Low-density lipoprotein receptor-related protein 8 OS=Homo sapiens GN=LRP8 PE=1 SV=4	AIAVDPLRGFMYWSD	0	15	89.9	99	26	Common
sp|Q92542|NICA_HUMAN	Nicastrin OS=Homo sapiens GN=NCSTN PE=1 SV=2	DSRSFFWNVAPGAES	0	15	99	99	99	Common
sp|Q00325|MPCP_HUMAN	Phosphate carrier protein, mitochondrial OS=Homo sapiens GN=SLC25A3 PE=1 SV=2	EAAKVRIQTQPGYAN	0	15	99	99	99	Common
sp|O43405|COCH_HUMAN	Cochlin OS=Homo sapiens GN=COCH PE=1 SV=1	ENVLAVIRNIRYMSG	0	15	99	99	99	Common
sp|P09622|DLDH_HUMAN	Dihydrolipoyl dehydrogenase, mitochondrial OS=Homo sapiens GN=DLD PE=1 SV=2	IAHLFKQNKVVHVNG	0	15	99	97.7	99	Common
sp|O75976|CBPD_HUMAN	Carboxypeptidase D OS=Homo sapiens GN=CPD PE=1 SV=2	IAVMSWMKSYPFVLS	0	15	99	99	99	Common
sp|P33947|ERD22_HUMAN	ER lumen protein-retaining receptor 2 OS=Homo sapiens GN=KDELR2 PE=1 SV=1	LESVAILPQLFMISK	0	15	99	99	97.7	Common
sp|Q13148|TADBP_HUMAN	TAR DNA-binding protein 43 OS=Homo sapiens GN=TARDBP PE=1 SV=1	NGGFGSSMDSKSSGW	0	15	99	99	99	Common
sp|Q15907|RB11B_HUMAN; sp|P62491|RB11A_HUMAN	Ras-related protein Rab-11B OS=Homo sapiens GN=RAB11B PE=1 SV=4; Ras-related protein Rab-11A OS=Homo sapiens GN=RAB11A PE=1 SV=3	NKSDLRHLRAVPTDE	0	15	96.4	99	99	Common
sp|Q9UBH6|XPR1_HUMAN	Xenotropic and polytropic retrovirus receptor 1 OS=Homo sapiens GN=XPR1 PE=1 SV=1	NRSWKYNQSISLRRP	0	15	98.6	99	99	Common
sp|Q92878|RAD50_HUMAN	DNA repair protein RAD50 OS=Homo sapiens GN=RAD50 PE=1 SV=1	RSFGIEDKDKQIITF	0	15	99	99	99	Common
sp|Q8TDB8|GTR14_HUMAN; sp|P11169|GTR3_HUMAN	Solute carrier family 2, facilitated glucose transporter member 14 OS=Homo sapiens GN=SLC2A14 PE=2 SV=1; Solute carrier family 2, facilitated glucose transporter member 3 OS=Homo sapiens GN=SLC2A3 PE=1 SV=1	SFQFGYNTGVINAPE	0	15	99	99	99	Common
sp|Q9UGV2|NDRG3_HUMAN	Protein NDRG3 OS=Homo sapiens GN=NDRG3 PE=1 SV=2	TNVVDIILAHHFGQE	0	15	99	94.3	99	Common
sp|P07686|HEXB_HUMAN	Beta-hexosaminidase subunit beta OS=Homo sapiens GN=HEXB PE=1 SV=3	VKEPVAVLKANRVWG	0	15	99	99	99	Common
sp|P05141|ADT2_HUMAN	ADP/ATP translocase 2 OS=Homo sapiens GN=SLC25A5 PE=1 SV=7	VTAVAGLTSYPFDTV	0	15	99	99	99	Common
sp|P61421|VA0D1_HUMAN	V-type proton ATPase subunit d 1 OS=Homo sapiens GN=ATP6V0D1 PE=1 SV=1	VVEFRHMRNHAYEPL	0	15	99	99	99	Common
sp|P50897|PPT1_HUMAN	Palmitoyl-protein thioesterase 1 OS=Homo sapiens GN=PPT1 PE=1 SV=1	YKKNLMALKKFVMVK	0	15	99	99	99	Common
sp|Q00325|MPCP_HUMAN	Phosphate carrier protein, mitochondrial OS=Homo sapiens GN=SLC25A3 PE=1 SV=2	EAAKVRIQTQPGYANT	0	16	99	99	99	Common
sp|P29966|MARCS_HUMAN	Myristoylated alanine-rich C-kinase substrate OS=Homo sapiens GN=MARCKS PE=1 SV=4	EPGSPTAAEGEAASAA	0	16	98.7	36	99	Common
sp|P84085|ARF5_HUMAN; sp|P84077|ARF1_HUMAN; sp|P61204|ARF3_HUMAN	ADP-ribosylation factor 5 OS=Homo sapiens GN=ARF5 PE=1 SV=2; ADP-ribosylation factor 1 OS=Homo sapiens GN=ARF1 PE=1 SV=2; ADP-ribosylation factor 3 OS=Homo sapiens GN=ARF3 PE=1 SV=2	GQDKIRPLWRHYFQNT	0	16	99	99	99	Common
sp|P55072|TERA_HUMAN	Transitional endoplasmic reticulum ATPase OS=Homo sapiens GN=VCP PE=1 SV=4	SDEKIRMNRVVRNNLR	0	16	99	99	99	Common
sp|P11717|MPRI_HUMAN	Cation-independent mannose-6-phosphate receptor OS=Homo sapiens GN=IGF2R PE=1 SV=3	TNPDFYINICQPLNPM	0	16	99	99	99	Common
sp|P14927|QCR7_HUMAN	Cytochrome b-c1 complex subunit 7 OS=Homo sapiens GN=UQCRB PE=1 SV=2	VKEAIRRLPENLYNDR	0	16	99	99	99	Common
sp|P33947|ERD22_HUMAN	ER lumen protein-retaining receptor 2 OS=Homo sapiens GN=KDELR2 PE=1 SV=1	VPVGGLSFLVNHDFSP	0	16	99	99	99	Common
sp|P50897|PPT1_HUMAN	Palmitoyl-protein thioesterase 1 OS=Homo sapiens GN=PPT1 PE=1 SV=1	YKKNLMALKKFVMVKF	0	16	99	99	99	Common
sp|Q8NF91|SYNE1_HUMAN	Nesprin-1 OS=Homo sapiens GN=SYNE1 PE=1 SV=4	AIELKLSESPEPGRSPE	0	17	20.2	58	99	Common
sp|P54725|RD23A_HUMAN	UV excision repair protein RAD23 homolog A OS=Homo sapiens GN=RAD23A PE=1 SV=1	AVTITLKTLQQQTFKIR	Acetyl@N-term	17	99	99	99	Common
sp|P61018|RAB4B_HUMAN	Ras-related protein Rab-4B OS=Homo sapiens GN=RAB4B PE=1 SV=1	DPEREVTFLEASRFAQE	0	17	99	99	99	Common
sp|P11586|C1TC_HUMAN	C-1-tetrahydrofolate synthase, cytoplasmic OS=Homo sapiens GN=MTHFD1 PE=1 SV=3	FYDIDLDPETEQVNGLF	0	17	99	83.2	99	Common
sp|P29966|MARCS_HUMAN	Myristoylated alanine-rich C-kinase substrate OS=Homo sapiens GN=MARCKS PE=1 SV=4	GGKDEAAGGAAAAAAEA	0	17	59.2	51.3	96.9	Common
sp|P09622|DLDH_HUMAN	Dihydrolipoyl dehydrogenase, mitochondrial OS=Homo sapiens GN=DLD PE=1 SV=2	IAHLFKQNKVVHVNGYG	0	17	99	99	99	Common
sp|P48723|HSP13_HUMAN	Heat shock 70 kDa protein 13 OS=Homo sapiens GN=HSPA13 PE=1 SV=1	IPRIRQVIQEFFGKDPN	0	17	99	65	99	Common
sp|P80723|BASP1_HUMAN	Brain acid soluble protein 1 OS=Homo sapiens GN=BASP1 PE=1 SV=2	APKAAEAAAAPAESAAPA	0	18	99	99	92.1	Common
sp|P29966|MARCS_HUMAN	Myristoylated alanine-rich C-kinase substrate OS=Homo sapiens GN=MARCKS PE=1 SV=4	EPGSPTAAEGEAASAASS	0	18	99	99	92.2	Common
sp|Q9H7F0|AT133_HUMAN	Probable cation-transporting ATPase 13A3 OS=Homo sapiens GN=ATP13A3 PE=1 SV=4	LPATYEIGIVRQFPFSSA	0	18	99	99	99	Common
sp|Q92673|SORL_HUMAN	Sortilin-related receptor OS=Homo sapiens GN=SORL1 PE=1 SV=2	LPHPYAIAVFKNEIYWDD	0	18	99	99	99	Common
sp|P00558|PGK1_HUMAN	Phosphoglycerate kinase 1 OS=Homo sapiens GN=PGK1 PE=1 SV=3	NPAAGSVILLENLRFHVE	0	18	99	99	94.3	Common
sp|P48723|HSP13_HUMAN	Heat shock 70 kDa protein 13 OS=Homo sapiens GN=HSPA13 PE=1 SV=1	RIPRIRQVIQEFFGKDPN	0	18	99	99	99	Common
sp|Q96DU3|SLAF6_HUMAN	SLAM family member 6 OS=Homo sapiens GN=SLAMF6 PE=1 SV=3	SPTNNTVYASVTHSNRET	0	18	99	99	99	Common
sp|P05067|A4_HUMAN	Amyloid-beta A4 protein OS=Homo sapiens GN=APP PE=1 SV=3	TPEERHLSKMQQNGYENP	0	18	99	99	99	Common
sp|Q9NQX7|ITM2C_HUMAN	Integral membrane protein 2C OS=Homo sapiens GN=ITM2C PE=1 SV=1	VPVPQFGGGDPADIIHDF	0	18	99	99	99	Common
sp|Q96L92|SNX27_HUMAN	Sorting nexin-27 OS=Homo sapiens GN=SNX27 PE=1 SV=2	ADEDGEGIHPSAPHRNGGG	Acetyl@N-term	19	99	99	99	Common
sp|P05067|A4_HUMAN	Amyloid-beta A4 protein OS=Homo sapiens GN=APP PE=1 SV=3	TPEERHLSKMQQNGYENPT	0	19	99	99	99	Common
sp|Q96IZ7|RSRC1_HUMAN	Serine/Arginine-related protein 53 OS=Homo sapiens GN=RSRC1 PE=1 SV=1	SSKEVKKSVEPSEVKQATSTSGPASAVAD	0	29	99	99	99	Common
sp|Q96IZ7|RSRC1_HUMAN	Serine/Arginine-related protein 53 OS=Homo sapiens GN=RSRC1 PE=1 SV=1	KSVEPSEVKQATSTSGPASAVADPPSTEKEID	0	32	99	99	99	Common
sp|Q96IZ7|RSRC1_HUMAN	Serine/Arginine-related protein 53 OS=Homo sapiens GN=RSRC1 PE=1 SV=1	SSKEVKKSVEPSEVKQATSTSGPASAVADPPSTEKEID	0	38	99	99	99	Common
sp|O00767|ACOD_HUMAN	Acyl-CoA desaturase OS=Homo sapiens GN=SCD PE=1 SV=2	AGAHRLW	Oxidation(W)@7	7	97			HLA-B*57:01 unique
sp|Q9GZL7|WDR12_HUMAN	Ribosome biogenesis protein WDR12 OS=Homo sapiens GN=WDR12 PE=1 SV=2	DRHIRLW	0	7	97.9			HLA-B*57:01 unique
sp|Q13347|EIF3I_HUMAN	Eukaryotic translation initiation factor 3 subunit I OS=Homo sapiens GN=EIF3I PE=1 SV=1	LEHQKTF	0	7	98.3			HLA-B*57:01 unique
sp|Q00341|VIGLN_HUMAN	Vigilin OS=Homo sapiens GN=HDLBP PE=1 SV=2	VPIFKQF	0	7	98.1			HLA-B*57:01 unique
sp|P63244|RACK1_HUMAN	Receptor of activated protein C kinase 1 OS=Homo sapiens GN=RACK1 PE=1 SV=3	YTDNLVR	0	7	99			HLA-B*57:01 unique
sp|Q9UKK3|PARP4_HUMAN	Poly [ADP-ribose] polymerase 4 OS=Homo sapiens GN=PARP4 PE=1 SV=3	AAYLPRMW	0	8	99			HLA-B*57:01 unique
sp|Q9UIQ6|LCAP_HUMAN; sp|Q6P179|ERAP2_HUMAN; sp|Q9NZ08|ERAP1_HUMAN	Leucyl-cystinyl aminopeptidase OS=Homo sapiens GN=LNPEP PE=1 SV=3; Endoplasmic reticulum aminopeptidase 2 OS=Homo sapiens GN=ERAP2 PE=1 SV=2; Endoplasmic reticulum aminopeptidase 1 OS=Homo sapiens GN=ERAP1 PE=1 SV=3	AHELAHQW	0	8	99			HLA-B*57:01 unique
sp|Q95460|HMR1_HUMAN	Major histocompatibility complex class I-related gene protein OS=Homo sapiens GN=MR1 PE=1 SV=1	AHTIKQAW	0	8	99			HLA-B*57:01 unique
sp|P68366|TBA4A_HUMAN; sp|P68363|TBA1B_HUMAN; sp|Q9NY65|TBA8_HUMAN; sp|Q9BQE3|TBA1C_HUMAN; sp|Q71U36|TBA1A_HUMAN; sp|Q13748|TBA3C_HUMAN	Tubulin alpha-4A chain OS=Homo sapiens GN=TUBA4A PE=1 SV=1; Tubulin alpha-1B chain OS=Homo sapiens GN=TUBA1B PE=1 SV=1; Tubulin alpha-8 chain OS=Homo sapiens GN=TUBA8 PE=1 SV=1; Tubulin alpha-1C chain OS=Homo sapiens GN=TUBA1C PE=1 SV=1; Tubulin alpha-1A chain OS=Homo sapiens GN=TUBA1A PE=1 SV=1; Tubulin alpha-3C/D chain OS=Homo sapiens GN=TUBA3C PE=1 SV=3	AKRAFVHW	0	8	99			HLA-B*57:01 unique
sp|Q86UW6|N4BP2_HUMAN	NEDD4-binding protein 2 OS=Homo sapiens GN=N4BP2 PE=1 SV=2	AKVIHEKW	0	8	99			HLA-B*57:01 unique
sp|Q8WVY7|UBCP1_HUMAN	Ubiquitin-like domain-containing CTD phosphatase 1 OS=Homo sapiens GN=UBLCP1 PE=1 SV=2	ALPIIVKW	Acetyl@N-term	8	96.8			HLA-B*57:01 unique
sp|O00767|ACOD_HUMAN	Acyl-CoA desaturase OS=Homo sapiens GN=SCD PE=1 SV=2	ARLPLRLF	0	8	95.8			HLA-B*57:01 unique
sp|P46783|RS10_HUMAN	40S ribosomal protein S10 OS=Homo sapiens GN=RPS10 PE=1 SV=1	FAWRHFYW	0	8	97.9			HLA-B*57:01 unique
sp|O94966|UBP19_HUMAN	Ubiquitin carboxyl-terminal hydrolase 19 OS=Homo sapiens GN=USP19 PE=1 SV=2	FSFRSFIW	0	8	96.1			HLA-B*57:01 unique
sp|Q06187|BTK_HUMAN	Tyrosine-protein kinase BTK OS=Homo sapiens GN=BTK PE=1 SV=3	GSKFPVRW	0	8	99			HLA-B*57:01 unique
sp|Q7Z7M0|MEGF8_HUMAN	Multiple epidermal growth factor-like domains protein 8 OS=Homo sapiens GN=MEGF8 PE=1 SV=2	HSHVAVAW	0	8	95.1			HLA-B*57:01 unique
sp|Q5SRE5|NU188_HUMAN	Nucleoporin NUP188 homolog OS=Homo sapiens GN=NUP188 PE=1 SV=1	IAFLHALW	0	8	95.4			HLA-B*57:01 unique
sp|Q01105|SET_HUMAN	Protein SET OS=Homo sapiens GN=SET PE=1 SV=3	IAKIPNFW	0	8	99			HLA-B*57:01 unique
sp|Q01105|SET_HUMAN	Protein SET OS=Homo sapiens GN=SET PE=1 SV=3	IAKIPNFW	Oxidation(W)@8	8	99			HLA-B*57:01 unique
sp|P19387|RPB3_HUMAN	DNA-directed RNA polymerase II subunit RPB3 OS=Homo sapiens GN=POLR2C PE=1 SV=2	ISNSPRVI	0	8	96.8			HLA-B*57:01 unique
sp|O75533|SF3B1_HUMAN	Splicing factor 3B subunit 1 OS=Homo sapiens GN=SF3B1 PE=1 SV=3	ISRTAVVM	0	8	98.2			HLA-B*57:01 unique
sp|Q9H3K2|GHITM_HUMAN	Growth hormone-inducible transmembrane protein OS=Homo sapiens GN=GHITM PE=1 SV=2	ISRTPVLM	0	8	95.4			HLA-B*57:01 unique
sp|P33897|ABCD1_HUMAN; sp|Q9UBJ2|ABCD2_HUMAN	ATP-binding cassette sub-family D member 1 OS=Homo sapiens GN=ABCD1 PE=1 SV=2; ATP-binding cassette sub-family D member 2 OS=Homo sapiens GN=ABCD2 PE=1 SV=1	ITHRPSLW	0	8	99			HLA-B*57:01 unique
sp|P13984|T2FB_HUMAN	General transcription factor IIF subunit 2 OS=Homo sapiens GN=GTF2F2 PE=1 SV=2	ITKQPVVY	0	8	99			HLA-B*57:01 unique
sp|O75665|OFD1_HUMAN	Oral-facial-digital syndrome 1 protein OS=Homo sapiens GN=OFD1 PE=1 SV=1	ITNYPTAW	0	8	99			HLA-B*57:01 unique
sp|Q14094|CCNI_HUMAN	Cyclin-I OS=Homo sapiens GN=CCNI PE=1 SV=1	ITREAQMW	Oxidation(M)@7	8	99			HLA-B*57:01 unique
sp|Q12824|SNF5_HUMAN	SWI/SNF-related matrix-associated actin-dependent regulator of chromatin subfamily B member 1 OS=Homo sapiens GN=SMARCB1 PE=1 SV=2	LANTAPAW	0	8	98.9			HLA-B*57:01 unique
sp|Q9GZS3|WDR61_HUMAN	WD repeat-containing protein 61 OS=Homo sapiens GN=WDR61 PE=1 SV=1	LDAHIRLW	0	8	99			HLA-B*57:01 unique
sp|O75592|MYCB2_HUMAN	E3 ubiquitin-protein ligase MYCBP2 OS=Homo sapiens GN=MYCBP2 PE=1 SV=3	LSILHWSW	0	8	96.6			HLA-B*57:01 unique
sp|P54922|ADPRH_HUMAN	[Protein ADP-ribosylarginine] hydrolase OS=Homo sapiens GN=ADPRH PE=1 SV=1	NSRPPLQW	0	8	97.9			HLA-B*57:01 unique
sp|Q09028|RBBP4_HUMAN; sp|Q16576|RBBP7_HUMAN	Histone-binding protein RBBP4 OS=Homo sapiens GN=RBBP4 PE=1 SV=3; Histone-binding protein RBBP7 OS=Homo sapiens GN=RBBP7 PE=1 SV=1	RVINEEYK	0	8	99			HLA-B*57:01 unique
sp|Q8IU85|KCC1D_HUMAN	Calcium/calmodulin-dependent protein kinase type 1D OS=Homo sapiens GN=CAMK1D PE=1 SV=1	SAQIRKNF	0	8	99			HLA-B*57:01 unique
sp|Q12986|NFX1_HUMAN	Transcriptional repressor NF-X1 OS=Homo sapiens GN=NFX1 PE=1 SV=2	SAVHQHSY	0	8	99			HLA-B*57:01 unique
sp|Q12830|BPTF_HUMAN	Nucleosome-remodeling factor subunit BPTF OS=Homo sapiens GN=BPTF PE=1 SV=3	SKTHVYRF	0	8	95.2			HLA-B*57:01 unique
sp|P61769|B2MG_HUMAN	Beta-2-microglobulin OS=Homo sapiens GN=B2M PE=1 SV=1	SQPKIVKW	0	8	99			HLA-B*57:01 unique
sp|Q96G21|IMP4_HUMAN	U3 small nucleolar ribonucleoprotein protein IMP4 OS=Homo sapiens GN=IMP4 PE=1 SV=1	TADVEWRW	0	8	96.5			HLA-B*57:01 unique
sp|O00767|ACOD_HUMAN	Acyl-CoA desaturase OS=Homo sapiens GN=SCD PE=1 SV=2	TAGAHRLW	Dioxidation(W)@8	8	97.3			HLA-B*57:01 unique
sp|O00767|ACOD_HUMAN	Acyl-CoA desaturase OS=Homo sapiens GN=SCD PE=1 SV=2	TAGAHRLW	Oxidation(W)@8	8	99			HLA-B*57:01 unique
sp|Q9UII2|ATIF1_HUMAN	ATPase inhibitor, mitochondrial OS=Homo sapiens GN=ATPIF1 PE=1 SV=1	TALAARTW	0	8	97.6			HLA-B*57:01 unique
sp|Q12788|TBL3_HUMAN	Transducin beta-like protein 3 OS=Homo sapiens GN=TBL3 PE=1 SV=2	TDAAIRVW	0	8	98.4			HLA-B*57:01 unique
sp|P63244|RACK1_HUMAN	Receptor of activated protein C kinase 1 OS=Homo sapiens GN=RACK1 PE=1 SV=3	TDNLVRVW	0	8	98.8			HLA-B*57:01 unique
sp|Q13347|EIF3I_HUMAN	Eukaryotic translation initiation factor 3 subunit I OS=Homo sapiens GN=EIF3I PE=1 SV=1	TLEHQKTF	0	8	99			HLA-B*57:01 unique
sp|Q8WU67|ABHD3_HUMAN	Phospholipase ABHD3 OS=Homo sapiens GN=ABHD3 PE=1 SV=2	TSKPPVQY	0	8	99			HLA-B*57:01 unique
sp|P32314|FOXN2_HUMAN	Forkhead box protein N2 OS=Homo sapiens GN=FOXN2 PE=1 SV=3	TSKPPYSF	0	8	99			HLA-B*57:01 unique
sp|O15239|NDUA1_HUMAN	NADH dehydrogenase [ubiquinone] 1 alpha subcomplex subunit 1 OS=Homo sapiens GN=NDUFA1 PE=1 SV=1	VAHFGYHW	0	8	98.9			HLA-B*57:01 unique
sp|P29728|OAS2_HUMAN	2'-5'-oligoadenylate synthase 2 OS=Homo sapiens GN=OAS2 PE=1 SV=3	VSFEPPKW	0	8	96.7			HLA-B*57:01 unique
sp|Q8N697|S15A4_HUMAN	Solute carrier family 15 member 4 OS=Homo sapiens GN=SLC15A4 PE=1 SV=1	VSIKAIGW	0	8	98.9			HLA-B*57:01 unique
sp|Q9UKT4|FBX5_HUMAN	F-box only protein 5 OS=Homo sapiens GN=FBXO5 PE=1 SV=1	VSKVSTTW	0	8	96.4			HLA-B*57:01 unique
sp|P42345|MTOR_HUMAN	Serine/threonine-protein kinase mTOR OS=Homo sapiens GN=MTOR PE=1 SV=1	VSNAPRLI	0	8	96.5			HLA-B*57:01 unique
sp|O75427|LRCH4_HUMAN	Leucine-rich repeat and calponin homology domain-containing protein 4 OS=Homo sapiens GN=LRCH4 PE=1 SV=2	VSRIPVSF	0	8	99			HLA-B*57:01 unique
sp|Q8N6N3|CA052_HUMAN	UPF0690 protein C1orf52 OS=Homo sapiens GN=C1orf52 PE=1 SV=1	VTRPAFLY	0	8	99			HLA-B*57:01 unique
sp|Q12834|CDC20_HUMAN	Cell division cycle protein 20 homolog OS=Homo sapiens GN=CDC20 PE=1 SV=2	AADETLRLW	0	9	99			HLA-B*57:01 unique
sp|Q6IA86|ELP2_HUMAN	Elongator complex protein 2 OS=Homo sapiens GN=ELP2 PE=1 SV=2	AADSAVRLW	0	9	99			HLA-B*57:01 unique
sp|P27824|CALX_HUMAN	Calnexin OS=Homo sapiens GN=CANX PE=1 SV=2	AAEERPWLW	0	9	99			HLA-B*57:01 unique
sp|Q9NVN8|GNL3L_HUMAN	Guanine nucleotide-binding protein-like 3-like protein OS=Homo sapiens GN=GNL3L PE=1 SV=1	AAKAVLADW	0	9	99			HLA-B*57:01 unique
sp|Q9BVP2|GNL3_HUMAN	Guanine nucleotide-binding protein-like 3 OS=Homo sapiens GN=GNL3 PE=1 SV=2	AAKLLWSEW	0	9	98.4			HLA-B*57:01 unique
sp|Q8IZT6|ASPM_HUMAN	Abnormal spindle-like microcephaly-associated protein OS=Homo sapiens GN=ASPM PE=1 SV=2	AALVIQKYW	0	9	97.2			HLA-B*57:01 unique
sp|Q9UII2|ATIF1_HUMAN	ATPase inhibitor, mitochondrial OS=Homo sapiens GN=ATPIF1 PE=1 SV=1	AARTWLGVW	0	9	95.6			HLA-B*57:01 unique
sp|Q6SPF0|SAMD1_HUMAN	Atherin OS=Homo sapiens GN=SAMD1 PE=1 SV=1	AASPHYQEW	0	9	98.3			HLA-B*57:01 unique
sp|Q969W0|SPTSA_HUMAN	Serine palmitoyltransferase small subunit A OS=Homo sapiens GN=SPTSSA PE=1 SV=2	AGMALARAW	0	9	99			HLA-B*57:01 unique
sp|P61313|RL15_HUMAN	60S ribosomal protein L15 OS=Homo sapiens GN=RPL15 PE=1 SV=2	ALRVLNSYW	0	9	99			HLA-B*57:01 unique
sp|Q7RTP0|NIPA1_HUMAN	Magnesium transporter NIPA1 OS=Homo sapiens GN=NIPA1 PE=1 SV=1	ASAILFREW	0	9	99			HLA-B*57:01 unique
sp|Q12788|TBL3_HUMAN	Transducin beta-like protein 3 OS=Homo sapiens GN=TBL3 PE=1 SV=2	ASDSRVILW	0	9	99			HLA-B*57:01 unique
sp|O94953|KDM4B_HUMAN	Lysine-specific demethylase 4B OS=Homo sapiens GN=KDM4B PE=1 SV=4	ASFQAERKF	0	9	95.3			HLA-B*57:01 unique
sp|P09497|CLCB_HUMAN	Clathrin light chain B OS=Homo sapiens GN=CLTB PE=1 SV=1	ASKVTEQEW	0	9	96.8			HLA-B*57:01 unique
sp|Q9UID3|VPS51_HUMAN	Vacuolar protein sorting-associated protein 51 homolog OS=Homo sapiens GN=VPS51 PE=1 SV=2	ASLAAVHLF	0	9	99			HLA-B*57:01 unique
sp|Q9NWU5|RM22_HUMAN	39S ribosomal protein L22, mitochondrial OS=Homo sapiens GN=MRPL22 PE=1 SV=1	ASLDISRKW	0	9	98.9			HLA-B*57:01 unique
sp|Q70CQ2|UBP34_HUMAN	Ubiquitin carboxyl-terminal hydrolase 34 OS=Homo sapiens GN=USP34 PE=1 SV=2	ASMLIKALW	Oxidation(M)@3	9	98.6			HLA-B*57:01 unique
sp|Q9Y4A5|TRRAP_HUMAN	Transformation/transcription domain-associated protein OS=Homo sapiens GN=TRRAP PE=1 SV=3	ASSLAIREW	0	9	99			HLA-B*57:01 unique
sp|Q9Y679|AUP1_HUMAN	Ancient ubiquitous protein 1 OS=Homo sapiens GN=AUP1 PE=1 SV=1	ASWVSELLW	0	9	99			HLA-B*57:01 unique
sp|Q15020|SART3_HUMAN	Squamous cell carcinoma antigen recognized by T-cells 3 OS=Homo sapiens GN=SART3 PE=1 SV=1	ATFAEYEEW	0	9	99			HLA-B*57:01 unique
sp|P63244|RACK1_HUMAN	Receptor of activated protein C kinase 1 OS=Homo sapiens GN=RACK1 PE=1 SV=3	ATGPSIKIW	0	9	98.7			HLA-B*57:01 unique
sp|Q8IV08|PLD3_HUMAN	Phospholipase D3 OS=Homo sapiens GN=PLD3 PE=1 SV=1	ATYIGTSNW	0	9	97.5			HLA-B*57:01 unique
sp|Q16512|PKN1_HUMAN	Serine/threonine-protein kinase N1 OS=Homo sapiens GN=PKN1 PE=1 SV=2	AVQSEPRSW	0	9	99			HLA-B*57:01 unique
sp|Q5MNZ9|WIPI1_HUMAN	WD repeat domain phosphoinositide-interacting protein 1 OS=Homo sapiens GN=WIPI1 PE=1 SV=3	DENEFPPII	0	9	98.3			HLA-B*57:01 unique
sp|P42345|MTOR_HUMAN	Serine/threonine-protein kinase mTOR OS=Homo sapiens GN=MTOR PE=1 SV=1	DTLRVLTLW	0	9	99			HLA-B*57:01 unique
sp|Q9BVG8|KIFC3_HUMAN	Kinesin-like protein KIFC3 OS=Homo sapiens GN=KIFC3 PE=1 SV=4	EPQEKLEIR	Glu->pyro-Glu@N-term	9	96.2			HLA-B*57:01 unique
sp|Q9Y2E5|MA2B2_HUMAN	Epididymis-specific alpha-mannosidase OS=Homo sapiens GN=MAN2B2 PE=1 SV=4	ESMFTRYLW	0	9	99			HLA-B*57:01 unique
sp|Q9UNY4|TTF2_HUMAN	Transcription termination factor 2 OS=Homo sapiens GN=TTF2 PE=1 SV=2	ETFHHSSNW	0	9	95.7			HLA-B*57:01 unique
sp|Q86V20|FA35A_HUMAN	Protein FAM35A OS=Homo sapiens GN=FAM35A PE=2 SV=1	ETKKKVFLW	0	9	96.6			HLA-B*57:01 unique
sp|O43847|NRDC_HUMAN	Nardilysin OS=Homo sapiens GN=NRDC PE=1 SV=2	ETLDTLEKW	0	9	98.8			HLA-B*57:01 unique
sp|Q9H6D7|HAUS4_HUMAN	HAUS augmin-like complex subunit 4 OS=Homo sapiens GN=HAUS4 PE=1 SV=1	ETVKAAKVW	0	9	99			HLA-B*57:01 unique
sp|O60449|LY75_HUMAN	Lymphocyte antigen 75 OS=Homo sapiens GN=LY75 PE=1 SV=3	FACDTKLEW	0	9	96.9			HLA-B*57:01 unique
sp|Q9UBM7|DHCR7_HUMAN	7-dehydrocholesterol reductase OS=Homo sapiens GN=DHCR7 PE=1 SV=1	FAMVKGYFF	0	9	98.9			HLA-B*57:01 unique
sp|Q14241|ELOA1_HUMAN	Elongin-A OS=Homo sapiens GN=ELOA PE=1 SV=2	FARDLVAQW	0	9	97			HLA-B*57:01 unique
sp|Q86WB0|NIPA_HUMAN	Nuclear-interacting partner of ALK OS=Homo sapiens GN=ZC3HC1 PE=1 SV=1	FAVGVEKNW	0	9	99			HLA-B*57:01 unique
sp|P60763|RAC3_HUMAN; sp|P63000|RAC1_HUMAN; sp|P15153|RAC2_HUMAN	Ras-related C3 botulinum toxin substrate 3 OS=Homo sapiens GN=RAC3 PE=1 SV=1; Ras-related C3 botulinum toxin substrate 1 OS=Homo sapiens GN=RAC1 PE=1 SV=1; Ras-related C3 botulinum toxin substrate 2 OS=Homo sapiens GN=RAC2 PE=1 SV=1	FDEAIRAVL	0	9	99			HLA-B*57:01 unique
sp|Q8IZ07|AN13A_HUMAN	Ankyrin repeat domain-containing protein 13A OS=Homo sapiens GN=ANKRD13A PE=1 SV=3	FIFKGEDNW	0	9	97.1			HLA-B*57:01 unique
sp|P42224|STAT1_HUMAN	Signal transducer and activator of transcription 1-alpha/beta OS=Homo sapiens GN=STAT1 PE=1 SV=2	FPMEIRQYL	0	9	96.5			HLA-B*57:01 unique
sp|O43847|NRDC_HUMAN	Nardilysin OS=Homo sapiens GN=NRDC PE=1 SV=2	FSKSDLVNW	Oxidation(W)@9	9	98.3			HLA-B*57:01 unique
sp|P56937|DHB7_HUMAN	3-keto-steroid reductase OS=Homo sapiens GN=HSD17B7 PE=1 SV=1	FSRKVIHMF	Oxidation(M)@8	9	98.4			HLA-B*57:01 unique
sp|Q13144|EI2BE_HUMAN	Translation initiation factor eIF-2B subunit epsilon OS=Homo sapiens GN=EIF2B5 PE=1 SV=3	GAAGKGYLW	0	9	97			HLA-B*57:01 unique
sp|Q9BZJ0|CRNL1_HUMAN	Crooked neck-like protein 1 OS=Homo sapiens GN=CRNKL1 PE=1 SV=4	GARQVFERW	0	9	98.5			HLA-B*57:01 unique
sp|P33121|ACSL1_HUMAN	Long-chain-fatty-acid--CoA ligase 1 OS=Homo sapiens GN=ACSL1 PE=1 SV=1	GSALIQKGF	0	9	99			HLA-B*57:01 unique
sp|P13639|EF2_HUMAN	Elongation factor 2 OS=Homo sapiens GN=EEF2 PE=1 SV=4	GSGLHGWAF	0	9	96.7			HLA-B*57:01 unique
sp|Q6DD88|ATLA3_HUMAN	Atlastin-3 OS=Homo sapiens GN=ATL3 PE=1 SV=1	GSKNVFSTF	0	9	97			HLA-B*57:01 unique
sp|P22736|NR4A1_HUMAN	Nuclear receptor subfamily 4 group A member 1 OS=Homo sapiens GN=NR4A1 PE=1 SV=1	GSLEVIRKW	0	9	96.6			HLA-B*57:01 unique
sp|O75794|CD123_HUMAN	Cell division cycle protein 123 homolog OS=Homo sapiens GN=CDC123 PE=1 SV=1	GSVFPKLNW	0	9	99			HLA-B*57:01 unique
sp|Q9UJP4|KLH21_HUMAN	Kelch-like protein 21 OS=Homo sapiens GN=KLHL21 PE=1 SV=4	GSVSIFRQF	0	9	99			HLA-B*57:01 unique
sp|O14734|ACOT8_HUMAN	Acyl-coenzyme A thioesterase 8 OS=Homo sapiens GN=ACOT8 PE=1 SV=1	GTALLPHQW	0	9	95.5			HLA-B*57:01 unique
sp|Q9HCU5|PREB_HUMAN	Prolactin regulatory element-binding protein OS=Homo sapiens GN=PREB PE=1 SV=2	GTDGYVRVW	0	9	99			HLA-B*57:01 unique
sp|P13674|P4HA1_HUMAN	Prolyl 4-hydroxylase subunit alpha-1 OS=Homo sapiens GN=P4HA1 PE=1 SV=2	GTGNRIATW	0	9	97.6			HLA-B*57:01 unique
sp|Q9NZ01|TECR_HUMAN	Very-long-chain enoyl-CoA reductase OS=Homo sapiens GN=TECR PE=1 SV=1	GTMPLRNIF	Oxidation(M)@3	9	98.1			HLA-B*57:01 unique
sp|O00115|DNS2A_HUMAN	Deoxyribonuclease-2-alpha OS=Homo sapiens GN=DNASE2 PE=1 SV=2	GTNLQVQFW	0	9	99			HLA-B*57:01 unique
sp|P30825|CTR1_HUMAN	High affinity cationic amino acid transporter 1 OS=Homo sapiens GN=SLC7A1 PE=1 SV=1	GTWVRFAVW	0	9	99			HLA-B*57:01 unique
sp|P48651|PTSS1_HUMAN	Phosphatidylserine synthase 1 OS=Homo sapiens GN=PTDSS1 PE=1 SV=1	GTYSPEISW	0	9	98.9			HLA-B*57:01 unique
sp|Q8IZA0|K319L_HUMAN	Dyslexia-associated protein KIAA0319-like protein OS=Homo sapiens GN=KIAA0319L PE=1 SV=2	GVKPNPASW	0	9	99			HLA-B*57:01 unique
sp|Q8TCX1|DC2L1_HUMAN	Cytoplasmic dynein 2 light intermediate chain 1 OS=Homo sapiens GN=DYNC2LI1 PE=1 SV=1	HAHSPMELW	Oxidation(M)@6	9	99			HLA-B*57:01 unique
sp|Q9HAV0|GBB4_HUMAN; sp|P62879|GBB2_HUMAN; sp|P62873|GBB1_HUMAN; sp|P16520|GBB3_HUMAN	Guanine nucleotide-binding protein subunit beta-4 OS=Homo sapiens GN=GNB4 PE=1 SV=3; Guanine nucleotide-binding protein G(I)/G(S)/G(T) subunit beta-2 OS=Homo sapiens GN=GNB2 PE=1 SV=3; Guanine nucleotide-binding protein G(I)/G(S)/G(T) subunit beta-1 OS=Homo sapiens GN=GNB1 PE=1 SV=3; Guanine nucleotide-binding protein G(I)/G(S)/G(T) subunit beta-3 OS=Homo sapiens GN=GNB3 PE=1 SV=1	HAIPLRSSW	Oxidation(W)@9	9	99			HLA-B*57:01 unique
sp|Q2M1Z3|RHG31_HUMAN	Rho GTPase-activating protein 31 OS=Homo sapiens GN=ARHGAP31 PE=1 SV=2	HARNLALVW	0	9	99			HLA-B*57:01 unique
sp|Q9UKF6|CPSF3_HUMAN	Cleavage and polyadenylation specificity factor subunit 3 OS=Homo sapiens GN=CPSF3 PE=1 SV=1	HATKAIYRW	0	9	99			HLA-B*57:01 unique
sp|Q5SY16|NOL9_HUMAN	Polynucleotide 5'-hydroxyl-kinase NOL9 OS=Homo sapiens GN=NOL9 PE=1 SV=1	HLNLDDRRW	0	9	97.9			HLA-B*57:01 unique
sp|Q86UD0|SAPC2_HUMAN	Suppressor APC domain-containing protein 2 OS=Homo sapiens GN=SAPCD2 PE=1 SV=2	HLREIESRW	0	9	99			HLA-B*57:01 unique
sp|Q05209|PTN12_HUMAN	Tyrosine-protein phosphatase non-receptor type 12 OS=Homo sapiens GN=PTPN12 PE=1 SV=3	HSADLNRNY	0	9	99			HLA-B*57:01 unique
sp|Q86XP3|DDX42_HUMAN	ATP-dependent RNA helicase DDX42 OS=Homo sapiens GN=DDX42 PE=1 SV=1	HSGPSKWNW	0	9	96.6			HLA-B*57:01 unique
sp|P23497|SP100_HUMAN	Nuclear autoantigen Sp-100 OS=Homo sapiens GN=SP100 PE=1 SV=3	HSHDLQRMF	0	9	99			HLA-B*57:01 unique
sp|Q9P2E5|CHPF2_HUMAN	Chondroitin sulfate glucuronyltransferase OS=Homo sapiens GN=CHPF2 PE=2 SV=2	HSRFEVLGW	0	9	99			HLA-B*57:01 unique
sp|Q96JK2|DCAF5_HUMAN	DDB1- and CUL4-associated factor 5 OS=Homo sapiens GN=DCAF5 PE=1 SV=2	HSRLPVFQF	0	9	98.6			HLA-B*57:01 unique
sp|Q16881|TRXR1_HUMAN	Thioredoxin reductase 1, cytoplasmic OS=Homo sapiens GN=TXNRD1 PE=1 SV=3	HSYFWPLEW	0	9	99			HLA-B*57:01 unique
sp|Q9UKV8|AGO2_HUMAN	Protein argonaute-2 OS=Homo sapiens GN=AGO2 PE=1 SV=3	HTGIEIKVW	0	9	99			HLA-B*57:01 unique
sp|Q9H0W8|SMG9_HUMAN	Protein SMG9 OS=Homo sapiens GN=SMG9 PE=1 SV=1	HTILTEKNW	0	9	99			HLA-B*57:01 unique
sp|Q04941|PLP2_HUMAN	Proteolipid protein 2 OS=Homo sapiens GN=PLP2 PE=1 SV=1	HTKIPFINW	0	9	99			HLA-B*57:01 unique
sp|Q99643|C560_HUMAN	Succinate dehydrogenase cytochrome b560 subunit, mitochondrial OS=Homo sapiens GN=SDHC PE=1 SV=1	HTWNGIRHL	0	9	96.1			HLA-B*57:01 unique
sp|P23368|MAOM_HUMAN	NAD-dependent malic enzyme, mitochondrial OS=Homo sapiens GN=ME2 PE=1 SV=1	HVRSIVDNW	0	9	99			HLA-B*57:01 unique
sp|Q9H0W8|SMG9_HUMAN	Protein SMG9 OS=Homo sapiens GN=SMG9 PE=1 SV=1	HVVIVVQDW	0	9	99			HLA-B*57:01 unique
sp|P35658|NU214_HUMAN	Nuclear pore complex protein Nup214 OS=Homo sapiens GN=NUP214 PE=1 SV=2	IAFFDVRTF	0	9	99			HLA-B*57:01 unique
sp|Q7KZF4|SND1_HUMAN	Staphylococcal nuclease domain-containing protein 1 OS=Homo sapiens GN=SND1 PE=1 SV=1	IAKFVDGEW	0	9	97.1			HLA-B*57:01 unique
sp|P00403|COX2_HUMAN	Cytochrome c oxidase subunit 2 OS=Homo sapiens GN=MT-CO2 PE=1 SV=1	IALPSLRIL	0	9	99			HLA-B*57:01 unique
sp|Q16531|DDB1_HUMAN	DNA damage-binding protein 1 OS=Homo sapiens GN=DDB1 PE=1 SV=1	IARDFNPNW	0	9	96.5			HLA-B*57:01 unique
sp|Q9ULZ3|ASC_HUMAN	Apoptosis-associated speck-like protein containing a CARD OS=Homo sapiens GN=PYCARD PE=1 SV=2	IARVTNVEW	0	9	97.2			HLA-B*57:01 unique
sp|Q96Q80|DERL3_HUMAN	Derlin-3 OS=Homo sapiens GN=DERL3 PE=1 SV=2	IAVGHIYYF	0	9	97			HLA-B*57:01 unique
sp|P26038|MOES_HUMAN	Moesin OS=Homo sapiens GN=MSN PE=1 SV=3	IGLREVWFF	0	9	99			HLA-B*57:01 unique
sp|Q96PZ0|PUS7_HUMAN	Pseudouridylate synthase 7 homolog OS=Homo sapiens GN=PUS7 PE=1 SV=2	IIRPQNVSW	0	9	98.5			HLA-B*57:01 unique
sp|Q8N543|OGFD1_HUMAN	Prolyl 3-hydroxylase OGFOD1 OS=Homo sapiens GN=OGFOD1 PE=1 SV=1	ILFEDFRSW	0	9	99			HLA-B*57:01 unique
sp|Q5VYS8|TUT7_HUMAN	Terminal uridylyltransferase 7 OS=Homo sapiens GN=ZCCHC6 PE=1 SV=1	ILRPPVEKW	0	9	95			HLA-B*57:01 unique
sp|P61160|ARP2_HUMAN	Actin-related protein 2 OS=Homo sapiens GN=ACTR2 PE=1 SV=1	IMKDKDNFW	Oxidation(M)@2	9	98.6			HLA-B*57:01 unique
sp|P22061|PIMT_HUMAN	Protein-L-isoaspartate(D-aspartate) O-methyltransferase OS=Homo sapiens GN=PCMT1 PE=1 SV=4	ISAPHMHAY	0	9	96.2			HLA-B*57:01 unique
sp|O75146|HIP1R_HUMAN; sp|O00291|HIP1_HUMAN	Huntingtin-interacting protein 1-related protein OS=Homo sapiens GN=HIP1R PE=1 SV=2; Huntingtin-interacting protein 1 OS=Homo sapiens GN=HIP1 PE=1 SV=5	ISASKAVGW	0	9	99			HLA-B*57:01 unique
sp|P17858|PFKAL_HUMAN	ATP-dependent 6-phosphofructokinase, liver type OS=Homo sapiens GN=PFKL PE=1 SV=6	ISETTARTY	0	9	99			HLA-B*57:01 unique
sp|Q12965|MYO1E_HUMAN	Unconventional myosin-Ie OS=Homo sapiens GN=MYO1E PE=1 SV=2	ISFKEVGNY	0	9	98.6			HLA-B*57:01 unique
sp|P30990|NEUT_HUMAN	Neurotensin/neuromedin N OS=Homo sapiens GN=NTS PE=1 SV=2	ISKAHVPSW	0	9	99			HLA-B*57:01 unique
sp|Q96N46|TTC14_HUMAN	Tetratricopeptide repeat protein 14 OS=Homo sapiens GN=TTC14 PE=1 SV=1	ISKKADLLF	0	9	98.4			HLA-B*57:01 unique
sp|Q3SXM5|HSDL1_HUMAN	Inactive hydroxysteroid dehydrogenase-like protein 1 OS=Homo sapiens GN=HSDL1 PE=1 SV=3	ISKRTTGYW	0	9	96.4			HLA-B*57:01 unique
sp|Q9NY97|B3GN2_HUMAN	N-acetyllactosaminide beta-1,3-N-acetylglucosaminyltransferase 2 OS=Homo sapiens GN=B3GNT2 PE=1 SV=2	ISTPPEAYW	0	9	97.7			HLA-B*57:01 unique
sp|Q9UBF2|COPG2_HUMAN	Coatomer subunit gamma-2 OS=Homo sapiens GN=COPG2 PE=1 SV=1	ISYDVVKRW	0	9	95.6			HLA-B*57:01 unique
sp|O00767|ACOD_HUMAN	Acyl-CoA desaturase OS=Homo sapiens GN=SCD PE=1 SV=2	ITAGAHRLW	Dioxidation(W)@9	9	95.1			HLA-B*57:01 unique
sp|P48651|PTSS1_HUMAN	Phosphatidylserine synthase 1 OS=Homo sapiens GN=PTDSS1 PE=1 SV=1	ITAPTVRQY	0	9	95.2			HLA-B*57:01 unique
sp|Q86VZ1|P2RY8_HUMAN	P2Y purinoceptor 8 OS=Homo sapiens GN=P2RY8 PE=1 SV=1	ITCFDVLKW	0	9	99			HLA-B*57:01 unique
sp|Q13868|EXOS2_HUMAN	Exosome complex component RRP4 OS=Homo sapiens GN=EXOSC2 PE=1 SV=2	ITEVQQKRW	0	9	95.7			HLA-B*57:01 unique
sp|Q8IWX5|SGPP2_HUMAN	Sphingosine-1-phosphate phosphatase 2 OS=Homo sapiens GN=SGPP2 PE=2 SV=1	ITFLPFTHW	0	9	99			HLA-B*57:01 unique
sp|Q9NVR2|INT10_HUMAN	Integrator complex subunit 10 OS=Homo sapiens GN=INTS10 PE=1 SV=2	ITKGVKEDF	0	9	97.5			HLA-B*57:01 unique
sp|P25787|PSA2_HUMAN	Proteasome subunit alpha type-2 OS=Homo sapiens GN=PSMA2 PE=1 SV=2	ITKHIGLVY	0	9	99			HLA-B*57:01 unique
sp|Q9ULI0|ATD2B_HUMAN	ATPase family AAA domain-containing protein 2B OS=Homo sapiens GN=ATAD2B PE=1 SV=3	ITKIDKHNY	0	9	98.4			HLA-B*57:01 unique
sp|Q8N5C6|SRBD1_HUMAN	S1 RNA-binding domain-containing protein 1 OS=Homo sapiens GN=SRBD1 PE=1 SV=2	ITLDLIRVL	0	9	99			HLA-B*57:01 unique
sp|P08238|HS90B_HUMAN	Heat shock protein HSP 90-beta OS=Homo sapiens GN=HSP90AB1 PE=1 SV=4	ITQEEYGEF	0	9	99			HLA-B*57:01 unique
sp|Q13342|SP140_HUMAN	Nuclear body protein SP140 OS=Homo sapiens GN=SP140 PE=1 SV=2	ITRPFPFLM	0	9	99			HLA-B*57:01 unique
sp|Q13342|SP140_HUMAN	Nuclear body protein SP140 OS=Homo sapiens GN=SP140 PE=1 SV=2	ITRPFPFLM	Oxidation(M)@9	9	99			HLA-B*57:01 unique
sp|Q9UBS4|DJB11_HUMAN	DnaJ homolog subfamily B member 11 OS=Homo sapiens GN=DNAJB11 PE=1 SV=1	ITRPGAKLW	0	9	98.7			HLA-B*57:01 unique
sp|Q9UBU8|MO4L1_HUMAN	Mortality factor 4-like protein 1 OS=Homo sapiens GN=MORF4L1 PE=1 SV=2	ITRQKQLFY	0	9	96.7			HLA-B*57:01 unique
sp|Q2TAL8|QRIC1_HUMAN	Glutamine-rich protein 1 OS=Homo sapiens GN=QRICH1 PE=1 SV=1	ITSPTGETW	0	9	99			HLA-B*57:01 unique
sp|Q9NR45|SIAS_HUMAN	Sialic acid synthase OS=Homo sapiens GN=NANS PE=1 SV=2	IVKPLNPNF	0	9	99			HLA-B*57:01 unique
sp|Q12802|AKP13_HUMAN	A-kinase anchor protein 13 OS=Homo sapiens GN=AKAP13 PE=1 SV=2	IYELMQTEF	0	9	98			HLA-B*57:01 unique
sp|P07814|SYEP_HUMAN	Bifunctional glutamate/proline--tRNA ligase OS=Homo sapiens GN=EPRS PE=1 SV=5	KAALLNQHY	0	9	98.6			HLA-B*57:01 unique
sp|A5YKK6|CNOT1_HUMAN	CCR4-NOT transcription complex subunit 1 OS=Homo sapiens GN=CNOT1 PE=1 SV=2	KAEYLLREW	0	9	97			HLA-B*57:01 unique
sp|P36956|SRBP1_HUMAN	Sterol regulatory element-binding protein 1 OS=Homo sapiens GN=SREBF1 PE=1 SV=2	KAIDYIRFL	0	9	99			HLA-B*57:01 unique
sp|P10644|KAP0_HUMAN	cAMP-dependent protein kinase type I-alpha regulatory subunit OS=Homo sapiens GN=PRKAR1A PE=1 SV=1	KAKTNVKLW	0	9	98.3			HLA-B*57:01 unique
sp|Q96KA5|CLP1L_HUMAN	Cleft lip and palate transmembrane protein 1-like protein OS=Homo sapiens GN=CLPTM1L PE=1 SV=1	KALKMTIFW	Oxidation(M)@5	9	95.1			HLA-B*57:01 unique
sp|P49685|GPR15_HUMAN	G-protein coupled receptor 15 OS=Homo sapiens GN=GPR15 PE=2 SV=1	KATPIKLIW	0	9	97.2			HLA-B*57:01 unique
sp|Q9GZR7|DDX24_HUMAN	ATP-dependent RNA helicase DDX24 OS=Homo sapiens GN=DDX24 PE=1 SV=1	KAYPKRPLL	0	9	99			HLA-B*57:01 unique
sp|Q99666|RGPD5_HUMAN; sp|Q7Z3J3|RGPD4_HUMAN; sp|O14715|RGPD8_HUMAN; sp|A6NKT7|RGPD3_HUMAN; sp|P0DJD1|RGPD2_HUMAN; sp|P0DJD0|RGPD1_HUMAN	RANBP2-like and GRIP domain-containing protein 5/6 OS=Homo sapiens GN=RGPD5 PE=1 SV=3; RanBP2-like and GRIP domain-containing protein 4 OS=Homo sapiens GN=RGPD4 PE=2 SV=3; RANBP2-like and GRIP domain-containing protein 8 OS=Homo sapiens GN=RGPD8 PE=1 SV=2; RanBP2-like and GRIP domain-containing protein 3 OS=Homo sapiens GN=RGPD3 PE=3 SV=2; RANBP2-like and GRIP domain-containing protein 2 OS=Homo …	KGTERVWVW	0	9	96.7			HLA-B*57:01 unique
sp|Q8ND82|Z280C_HUMAN	Zinc finger protein 280C OS=Homo sapiens GN=ZNF280C PE=1 SV=1	KIKDFASHF	0	9	99			HLA-B*57:01 unique
sp|Q96RS6|NUDC1_HUMAN	NudC domain-containing protein 1 OS=Homo sapiens GN=NUDCD1 PE=1 SV=2	KIKEPLYYW	0	9	99			HLA-B*57:01 unique
sp|Q9BYX4|IFIH1_HUMAN	Interferon-induced helicase C domain-containing protein 1 OS=Homo sapiens GN=IFIH1 PE=1 SV=3	KIRNFVVVF	0	9	99			HLA-B*57:01 unique
sp|Q7L523|RRAGA_HUMAN; sp|Q5VZM2|RRAGB_HUMAN	Ras-related GTP-binding protein A OS=Homo sapiens GN=RRAGA PE=1 SV=1; Ras-related GTP-binding protein B OS=Homo sapiens GN=RRAGB PE=1 SV=1	KISNIIKQF	0	9	98.4			HLA-B*57:01 unique
sp|Q8NBQ5|DHB11_HUMAN	Estradiol 17-beta-dehydrogenase 11 OS=Homo sapiens GN=HSD17B11 PE=1 SV=3	KLKSKLVLW	0	9	99			HLA-B*57:01 unique
sp|P06331|HV434_HUMAN	Immunoglobulin heavy variable 4-34 OS=Homo sapiens GN=IGHV4-34 PE=1 SV=2	KNMKHLWFF	0	9	99			HLA-B*57:01 unique
sp|Q53T94|TAF1B_HUMAN	TATA box-binding protein-associated factor RNA polymerase I subunit B OS=Homo sapiens GN=TAF1B PE=1 SV=1	KPWFDFRKW	0	9	99			HLA-B*57:01 unique
sp|Q9UNT1|RBL2B_HUMAN; sp|Q9UBK7|RBL2A_HUMAN	Rab-like protein 2B OS=Homo sapiens GN=RABL2B PE=1 SV=1; Rab-like protein 2A OS=Homo sapiens GN=RABL2A PE=1 SV=1	KSFNFAKKF	0	9	99			HLA-B*57:01 unique
sp|O15297|PPM1D_HUMAN	Protein phosphatase 1D OS=Homo sapiens GN=PPM1D PE=1 SV=1	KSGVNRVVW	0	9	99			HLA-B*57:01 unique
sp|Q8NEC7|GSTCD_HUMAN	Glutathione S-transferase C-terminal domain-containing protein OS=Homo sapiens GN=GSTCD PE=1 SV=2	KSLELKVAF	0	9	96.2			HLA-B*57:01 unique
sp|Q13459|MYO9B_HUMAN	Unconventional myosin-IXb OS=Homo sapiens GN=MYO9B PE=1 SV=3	KSLKLIISM	0	9	99			HLA-B*57:01 unique
sp|Q9Y262|EIF3L_HUMAN	Eukaryotic translation initiation factor 3 subunit L OS=Homo sapiens GN=EIF3L PE=1 SV=1	KSMFQRTTY	0	9	99			HLA-B*57:01 unique
sp|Q14258|TRI25_HUMAN	E3 ubiquitin/ISG15 ligase TRIM25 OS=Homo sapiens GN=TRIM25 PE=1 SV=2	KSRPELLEY	0	9	99			HLA-B*57:01 unique
sp|Q15034|HERC3_HUMAN	Probable E3 ubiquitin-protein ligase HERC3 OS=Homo sapiens GN=HERC3 PE=1 SV=1	KTFLIPVLF	0	9	98.5			HLA-B*57:01 unique
sp|Q15631|TSN_HUMAN	Translin OS=Homo sapiens GN=TSN PE=1 SV=1	KTKFPAEQY	0	9	99			HLA-B*57:01 unique
sp|Q8WV28|BLNK_HUMAN	B-cell linker protein OS=Homo sapiens GN=BLNK PE=1 SV=2	KTLPSKPSW	0	9	97.7			HLA-B*57:01 unique
sp|Q9UKR5|ERG28_HUMAN	Probable ergosterol biosynthetic protein 28 OS=Homo sapiens GN=ERG28 PE=1 SV=1	KTLYHITLW	0	9	97.8			HLA-B*57:01 unique
sp|Q9BW61|DDA1_HUMAN	DET1- and DDB1-associated protein 1 OS=Homo sapiens GN=DDA1 PE=1 SV=1	KTNILLRYL	0	9	96			HLA-B*57:01 unique
sp|Q93050|VPP1_HUMAN	V-type proton ATPase 116 kDa subunit a isoform 1 OS=Homo sapiens GN=ATP6V0A1 PE=1 SV=3	KTNKFTYGF	0	9	99			HLA-B*57:01 unique
sp|Q92673|SORL_HUMAN	Sortilin-related receptor OS=Homo sapiens GN=SORL1 PE=1 SV=2	KTNTVLKVL	0	9	97.9			HLA-B*57:01 unique
sp|P62241|RS8_HUMAN	40S ribosomal protein S8 OS=Homo sapiens GN=RPS8 PE=1 SV=2	KTRIIDVVY	0	9	99			HLA-B*57:01 unique
sp|Q9BWU0|NADAP_HUMAN	Kanadaptin OS=Homo sapiens GN=SLC4A1AP PE=1 SV=1	KTRIPPRTY	0	9	99			HLA-B*57:01 unique
sp|Q12789|TF3C1_HUMAN	General transcription factor 3C polypeptide 1 OS=Homo sapiens GN=GTF3C1 PE=1 SV=4	KVKGPFVTW	0	9	98.8			HLA-B*57:01 unique
sp|O43681|ASNA_HUMAN	ATPase ASNA1 OS=Homo sapiens GN=ASNA1 PE=1 SV=2	KVKGYDNLF	0	9	95.6			HLA-B*57:01 unique
sp|P62979|RS27A_HUMAN	Ubiquitin-40S ribosomal protein S27a OS=Homo sapiens GN=RPS27A PE=1 SV=2	KVKLAVLKY	0	9	99			HLA-B*57:01 unique
sp|Q96EY7|PTCD3_HUMAN	Pentatricopeptide repeat domain-containing protein 3, mitochondrial OS=Homo sapiens GN=PTCD3 PE=1 SV=3	KVKPNLQTF	0	9	98.2			HLA-B*57:01 unique
sp|P53999|TCP4_HUMAN	Activated RNA polymerase II transcriptional coactivator p15 OS=Homo sapiens GN=SUB1 PE=1 SV=3	KVLIDIREY	0	9	99			HLA-B*57:01 unique
sp|Q9HCE0|EPG5_HUMAN	Ectopic P granules protein 5 homolog OS=Homo sapiens GN=EPG5 PE=1 SV=2	KVLLILSKW	0	9	98.6			HLA-B*57:01 unique
sp|P49792|RBP2_HUMAN	E3 SUMO-protein ligase RanBP2 OS=Homo sapiens GN=RANBP2 PE=1 SV=2	KVLPLLKII	0	9	96.9			HLA-B*57:01 unique
sp|P20591|MX1_HUMAN	Interferon-induced GTP-binding protein Mx1 OS=Homo sapiens GN=MX1 PE=1 SV=4	KVVDVVRNL	0	9	97.4			HLA-B*57:01 unique
sp|Q01813|PFKAP_HUMAN	ATP-dependent 6-phosphofructokinase, platelet type OS=Homo sapiens GN=PFKP PE=1 SV=2	KVYFIYEGY	0	9	99			HLA-B*57:01 unique
sp|P13498|CY24A_HUMAN	Cytochrome b-245 light chain OS=Homo sapiens GN=CYBA PE=1 SV=3	LAAVRGEQW	0	9	99			HLA-B*57:01 unique
sp|Q00325|MPCP_HUMAN	Phosphate carrier protein, mitochondrial OS=Homo sapiens GN=SLC25A3 PE=1 SV=2	LAKGWAPTF	0	9	99			HLA-B*57:01 unique
sp|P62879|GBB2_HUMAN; sp|P62873|GBB1_HUMAN; sp|P16520|GBB3_HUMAN; sp|Q9HAV0|GBB4_HUMAN	Guanine nucleotide-binding protein G(I)/G(S)/G(T) subunit beta-2 OS=Homo sapiens GN=GNB2 PE=1 SV=3; Guanine nucleotide-binding protein G(I)/G(S)/G(T) subunit beta-1 OS=Homo sapiens GN=GNB1 PE=1 SV=3; Guanine nucleotide-binding protein G(I)/G(S)/G(T) subunit beta-3 OS=Homo sapiens GN=GNB3 PE=1 SV=1; Guanine nucleotide-binding protein subunit beta-4 OS=Homo sapiens GN=GNB4 PE=1 SV=3	LAKIYAMHW	0	9	99			HLA-B*57:01 unique
sp|Q86UW6|N4BP2_HUMAN	NEDD4-binding protein 2 OS=Homo sapiens GN=N4BP2 PE=1 SV=2	LAKVIHEKW	0	9	97.8			HLA-B*57:01 unique
sp|P26010|ITB7_HUMAN	Integrin beta-7 OS=Homo sapiens GN=ITGB7 PE=1 SV=1	LAPILDDGW	0	9	98.7			HLA-B*57:01 unique
sp|Q92542|NICA_HUMAN	Nicastrin OS=Homo sapiens GN=NCSTN PE=1 SV=2	LARALSPAF	0	9	98.9			HLA-B*57:01 unique
sp|Q96MN5|TEAN2_HUMAN	Transcription elongation factor A N-terminal and central domain-containing protein 2 OS=Homo sapiens GN=TCEANC2 PE=1 SV=1	LAREVYTEW	0	9	98.6			HLA-B*57:01 unique
sp|P49327|FAS_HUMAN	Fatty acid synthase OS=Homo sapiens GN=FASN PE=1 SV=3	LARTSSAEY	0	9	99			HLA-B*57:01 unique
sp|P63244|RACK1_HUMAN	Receptor of activated protein C kinase 1 OS=Homo sapiens GN=RACK1 PE=1 SV=3	LCFSPNRYW	0	9	99			HLA-B*57:01 unique
sp|P13284|GILT_HUMAN	Gamma-interferon-inducible lysosomal thiol reductase OS=Homo sapiens GN=IFI30 PE=1 SV=3	LIRELFPTW	0	9	99			HLA-B*57:01 unique
sp|P14921|ETS1_HUMAN	Protein C-ets-1 OS=Homo sapiens GN=ETS1 PE=1 SV=1	LLGYTPEEL	0	9	99			HLA-B*57:01 unique
sp|Q13077|TRAF1_HUMAN	TNF receptor-associated factor 1 OS=Homo sapiens GN=TRAF1 PE=1 SV=1	LLLGFMKQW	0	9	99			HLA-B*57:01 unique
sp|Q9BUJ2|HNRL1_HUMAN	Heterogeneous nuclear ribonucleoprotein U-like protein 1 OS=Homo sapiens GN=HNRNPUL1 PE=1 SV=2	LPAAGKTTW	0	9	99			HLA-B*57:01 unique
sp|Q13118|KLF10_HUMAN	Krueppel-like factor 10 OS=Homo sapiens GN=KLF10 PE=1 SV=1	LSAKKLPNW	0	9	99			HLA-B*57:01 unique
sp|Q7L1Q6|BZW1_HUMAN	Basic leucine zipper and W2 domain-containing protein 1 OS=Homo sapiens GN=BZW1 PE=1 SV=1	LSEEPILKW	0	9	99			HLA-B*57:01 unique
sp|Q99626|CDX2_HUMAN; sp|Q00056|HXA4_HUMAN; sp|P17482|HXB9_HUMAN; sp|O14627|CDX4_HUMAN	Homeobox protein CDX-2 OS=Homo sapiens GN=CDX2 PE=1 SV=3; Homeobox protein Hox-A4 OS=Homo sapiens GN=HOXA4 PE=2 SV=3; Homeobox protein Hox-B9 OS=Homo sapiens GN=HOXB9 PE=1 SV=2; Homeobox protein CDX-4 OS=Homo sapiens GN=CDX4 PE=1 SV=1	LSERQVKIW	0	9	97.6			HLA-B*57:01 unique
sp|Q9GZP4|PITH1_HUMAN	PITH domain-containing protein 1 OS=Homo sapiens GN=PITHD1 PE=1 SV=1	LSIHISKNF	0	9	98.2			HLA-B*57:01 unique
sp|Q13619|CUL4A_HUMAN	Cullin-4A OS=Homo sapiens GN=CUL4A PE=1 SV=3	LSKDIMVHF	0	9	99			HLA-B*57:01 unique
sp|Q9UKK3|PARP4_HUMAN	Poly [ADP-ribose] polymerase 4 OS=Homo sapiens GN=PARP4 PE=1 SV=3	LSKPNPPSL	0	9	99			HLA-B*57:01 unique
sp|Q9BTX1|NDC1_HUMAN	Nucleoporin NDC1 OS=Homo sapiens GN=NDC1 PE=1 SV=2	LSKRVLIMY	0	9	99			HLA-B*57:01 unique
sp|Q9H7X0|NAA60_HUMAN	N-alpha-acetyltransferase 60 OS=Homo sapiens GN=NAA60 PE=1 SV=1	LSLGVVKEF	0	9	99			HLA-B*57:01 unique
sp|Q9NU22|MDN1_HUMAN	Midasin OS=Homo sapiens GN=MDN1 PE=1 SV=2	LSLRDLLNW	0	9	99			HLA-B*57:01 unique
sp|Q15326|ZMY11_HUMAN	Zinc finger MYND domain-containing protein 11 OS=Homo sapiens GN=ZMYND11 PE=1 SV=2	LSNARPDNW	0	9	99			HLA-B*57:01 unique
sp|P32248|CCR7_HUMAN	C-C chemokine receptor type 7 OS=Homo sapiens GN=CCR7 PE=2 SV=2	LSQEQLRQW	0	9	99			HLA-B*57:01 unique
sp|P06276|CHLE_HUMAN	Cholinesterase OS=Homo sapiens GN=BCHE PE=1 SV=1	LSRSIVKRW	0	9	98.1			HLA-B*57:01 unique
sp|Q07820|MCL1_HUMAN	Induced myeloid leukemia cell differentiation protein Mcl-1 OS=Homo sapiens GN=MCL1 PE=1 SV=3	LSRVMIHVF	0	9	99			HLA-B*57:01 unique
sp|P11387|TOP1_HUMAN	DNA topoisomerase 1 OS=Homo sapiens GN=TOP1 PE=1 SV=2	LTAKVFRTY	0	9	97			HLA-B*57:01 unique
sp|O43379|WDR62_HUMAN	WD repeat-containing protein 62 OS=Homo sapiens GN=WDR62 PE=1 SV=4	LTFDPIHQW	0	9	95.7			HLA-B*57:01 unique
sp|Q9UHR6|ZNHI2_HUMAN	Zinc finger HIT domain-containing protein 2 OS=Homo sapiens GN=ZNHIT2 PE=1 SV=1	LTGELERLW	0	9	99			HLA-B*57:01 unique
sp|Q8NFZ0|FBH1_HUMAN	F-box DNA helicase 1 OS=Homo sapiens GN=FBXO18 PE=1 SV=2	LTIDHVPIW	0	9	99			HLA-B*57:01 unique
sp|P53396|ACLY_HUMAN	ATP-citrate synthase OS=Homo sapiens GN=ACLY PE=1 SV=3	LTKPIVCWC	Oxidation(C)@7	9	98.2			HLA-B*57:01 unique
sp|P53396|ACLY_HUMAN	ATP-citrate synthase OS=Homo sapiens GN=ACLY PE=1 SV=3	LTLDGVKSW	0	9	98.3			HLA-B*57:01 unique
sp|Q14201|BTG3_HUMAN	Protein BTG3 OS=Homo sapiens GN=BTG3 PE=1 SV=3	LTLILQEKY	0	9	99			HLA-B*57:01 unique
sp|Q9NZT2|OGFR_HUMAN	Opioid growth factor receptor OS=Homo sapiens GN=OGFR PE=1 SV=3	LTLREVEVF	0	9	99			HLA-B*57:01 unique
sp|P11802|CDK4_HUMAN	Cyclin-dependent kinase 4 OS=Homo sapiens GN=CDK4 PE=1 SV=2	LTPVVVTLW	0	9	99			HLA-B*57:01 unique
sp|Q5H9U9|DDX6L_HUMAN	Probable ATP-dependent RNA helicase DDX60-like OS=Homo sapiens GN=DDX60L PE=2 SV=2	LTTDIIEKY	0	9	96.5			HLA-B*57:01 unique
sp|P57076|CU059_HUMAN	UPF0769 protein C21orf59 OS=Homo sapiens GN=C21orf59 PE=1 SV=1	LTVQVARVY	0	9	99			HLA-B*57:01 unique
sp|O60337|MARH6_HUMAN	E3 ubiquitin-protein ligase MARCH6 OS=Homo sapiens GN=MARCH6 PE=1 SV=2	LVFLEHVFW	0	9	99			HLA-B*57:01 unique
sp|P22314|UBA1_HUMAN	Ubiquitin-like modifier-activating enzyme 1 OS=Homo sapiens GN=UBA1 PE=1 SV=3	LVLQRPQTW	0	9	99			HLA-B*57:01 unique
sp|P16435|NCPR_HUMAN	NADPH--cytochrome P450 reductase OS=Homo sapiens GN=POR PE=1 SV=2	MARDVQNTF	0	9	99			HLA-B*57:01 unique
sp|P82921|RT21_HUMAN	28S ribosomal protein S21, mitochondrial OS=Homo sapiens GN=MRPS21 PE=1 SV=2	MARKINFLM	0	9	96.4			HLA-B*57:01 unique
sp|P82921|RT21_HUMAN	28S ribosomal protein S21, mitochondrial OS=Homo sapiens GN=MRPS21 PE=1 SV=2	MARKINFLM	Oxidation(M)@9	9	99			HLA-B*57:01 unique
sp|Q9UPN3|MACF1_HUMAN	Microtubule-actin cross-linking factor 1, isoforms 1/2/3/5 OS=Homo sapiens GN=MACF1 PE=1 SV=4	MASRVEQSY	0	9	99			HLA-B*57:01 unique
sp|Q9UPN3|MACF1_HUMAN	Microtubule-actin cross-linking factor 1, isoforms 1/2/3/5 OS=Homo sapiens GN=MACF1 PE=1 SV=4	MASRVEQSY	Oxidation(M)@1	9	99			HLA-B*57:01 unique
sp|Q96Q15|SMG1_HUMAN	Serine/threonine-protein kinase SMG1 OS=Homo sapiens GN=SMG1 PE=1 SV=3	MSKAPSNTF	0	9	99			HLA-B*57:01 unique
sp|Q9H5F2|CK001_HUMAN	UPF0686 protein C11orf1 OS=Homo sapiens GN=C11orf1 PE=1 SV=1	MSKFFQYGW	0	9	99			HLA-B*57:01 unique
sp|P17026|ZNF22_HUMAN	Zinc finger protein 22 OS=Homo sapiens GN=ZNF22 PE=1 SV=3	MTIRFDSSF	0	9	99			HLA-B*57:01 unique
sp|Q9BXR0|TGT_HUMAN	Queuine tRNA-ribosyltransferase catalytic subunit 1 OS=Homo sapiens GN=QTRT1 PE=1 SV=3	MTKRDVPGF	0	9	98			HLA-B*57:01 unique
sp|Q9NPE3|NOP10_HUMAN	H/ACA ribonucleoprotein complex subunit 3 OS=Homo sapiens GN=NOP10 PE=1 SV=1	MTQQPRPVL	0	9	99			HLA-B*57:01 unique
sp|Q8IZT6|ASPM_HUMAN	Abnormal spindle-like microcephaly-associated protein OS=Homo sapiens GN=ASPM PE=1 SV=2	NSAIIIQSW	0	9	99			HLA-B*57:01 unique
sp|O14744|ANM5_HUMAN	Protein arginine N-methyltransferase 5 OS=Homo sapiens GN=PRMT5 PE=1 SV=4	NSKKVWYEW	0	9	95.3			HLA-B*57:01 unique
sp|P60228|EIF3E_HUMAN	Eukaryotic translation initiation factor 3 subunit E OS=Homo sapiens GN=EIF3E PE=1 SV=1	NSRSEAPNW	0	9	98.3			HLA-B*57:01 unique
sp|Q93050|VPP1_HUMAN	V-type proton ATPase 116 kDa subunit a isoform 1 OS=Homo sapiens GN=ATP6V0A1 PE=1 SV=3	NTASYLRLW	0	9	98.6			HLA-B*57:01 unique
sp|P27816|MAP4_HUMAN	Microtubule-associated protein 4 OS=Homo sapiens GN=MAP4 PE=1 SV=3	NTAVVPQGW	0	9	99			HLA-B*57:01 unique
sp|Q15363|TMED2_HUMAN	Transmembrane emp24 domain-containing protein 2 OS=Homo sapiens GN=TMED2 PE=1 SV=1	NTNSRVVLW	0	9	98.6			HLA-B*57:01 unique
sp|Q99549|MPP8_HUMAN	M-phase phosphoprotein 8 OS=Homo sapiens GN=MPHOSPH8 PE=1 SV=2	NTRDETDTW	0	9	99			HLA-B*57:01 unique
sp|Q12907|LMAN2_HUMAN	Vesicular integral-membrane protein VIP36 OS=Homo sapiens GN=LMAN2 PE=1 SV=1	NVDDPTGNF	0	9	99			HLA-B*57:01 unique
sp|P25963|IKBA_HUMAN	NF-kappa-B inhibitor alpha OS=Homo sapiens GN=NFKBIA PE=1 SV=1	QAAERPQEW	0	9	99			HLA-B*57:01 unique
sp|Q8N668|COMD1_HUMAN	COMM domain-containing protein 1 OS=Homo sapiens GN=COMMD1 PE=1 SV=1	QAAVISKFW	Gln->pyro-Glu@N-term	9	98.7			HLA-B*57:01 unique
sp|P61088|UBE2N_HUMAN; sp|Q5JXB2|UE2NL_HUMAN	Ubiquitin-conjugating enzyme E2 N OS=Homo sapiens GN=UBE2N PE=1 SV=1; Putative ubiquitin-conjugating enzyme E2 N-like OS=Homo sapiens GN=UBE2NL PE=1 SV=1	QAIETARAW	0	9	97.8			HLA-B*57:01 unique
sp|Q16881|TRXR1_HUMAN	Thioredoxin reductase 1, cytoplasmic OS=Homo sapiens GN=TXNRD1 PE=1 SV=3	QALQDSRNY	0	9	99			HLA-B*57:01 unique
sp|Q8WV48|CC107_HUMAN	Coiled-coil domain-containing protein 107 OS=Homo sapiens GN=CCDC107 PE=2 SV=2	QAWEEPTNW	0	9	98.4			HLA-B*57:01 unique
sp|Q15029|U5S1_HUMAN	116 kDa U5 small nuclear ribonucleoprotein component OS=Homo sapiens GN=EFTUD2 PE=1 SV=1	QICTVGRLW	Gln->pyro-Glu@N-term	9	99			HLA-B*57:01 unique
sp|Q9GZY6|NTAL_HUMAN	Linker for activation of T-cells family member 2 OS=Homo sapiens GN=LAT2 PE=1 SV=1	QSFTGSRTY	0	9	99			HLA-B*57:01 unique
sp|Q13905|RPGF1_HUMAN	Rap guanine nucleotide exchange factor 1 OS=Homo sapiens GN=RAPGEF1 PE=1 SV=3	QSLANLIRW	0	9	95			HLA-B*57:01 unique
sp|Q15776|ZKSC8_HUMAN	Zinc finger protein with KRAB and SCAN domains 8 OS=Homo sapiens GN=ZKSCAN8 PE=1 SV=2	QSSGLVRHW	Gln->pyro-Glu@N-term	9	99			HLA-B*57:01 unique
sp|Q9UHB9|SRP68_HUMAN	Signal recognition particle subunit SRP68 OS=Homo sapiens GN=SRP68 PE=1 SV=2	QSYVLVKKW	0	9	99			HLA-B*57:01 unique
sp|Q9UHB9|SRP68_HUMAN	Signal recognition particle subunit SRP68 OS=Homo sapiens GN=SRP68 PE=1 SV=2	QSYVLVKKW	Gln->pyro-Glu@N-term	9	95.5			HLA-B*57:01 unique
sp|Q9ULQ0|STRP2_HUMAN; sp|Q5VSL9|STRP1_HUMAN	Striatin-interacting protein 2 OS=Homo sapiens GN=STRIP2 PE=1 SV=2; Striatin-interacting protein 1 OS=Homo sapiens GN=STRIP1 PE=1 SV=1	QTKYLGRQW	0	9	96.6			HLA-B*57:01 unique
sp|Q9ULQ0|STRP2_HUMAN; sp|Q5VSL9|STRP1_HUMAN	Striatin-interacting protein 2 OS=Homo sapiens GN=STRIP2 PE=1 SV=2; Striatin-interacting protein 1 OS=Homo sapiens GN=STRIP1 PE=1 SV=1	QTKYLGRQW	Gln->pyro-Glu@N-term	9	99			HLA-B*57:01 unique
sp|Q9Y6J8|STYL1_HUMAN	Serine/threonine/tyrosine-interacting-like protein 1 OS=Homo sapiens GN=STYXL1 PE=2 SV=1	QTLQRSWAY	0	9	96.7			HLA-B*57:01 unique
sp|Q6ZSB9|ZBT49_HUMAN	Zinc finger and BTB domain-containing protein 49 OS=Homo sapiens GN=ZBTB49 PE=1 SV=3	QTLQSQRQY	0	9	97.3			HLA-B*57:01 unique
sp|P33527|MRP1_HUMAN	Multidrug resistance-associated protein 1 OS=Homo sapiens GN=ABCC1 PE=1 SV=3	QTLVLHQYF	Gln->pyro-Glu@N-term	9	97.1			HLA-B*57:01 unique
sp|Q16658|FSCN1_HUMAN	Fascin OS=Homo sapiens GN=FSCN1 PE=1 SV=3	QTVSPAEKW	0	9	96.3			HLA-B*57:01 unique
sp|Q9NQW6|ANLN_HUMAN	Anillin OS=Homo sapiens GN=ANLN PE=1 SV=2	QVLVDIRLW	0	9	99			HLA-B*57:01 unique
sp|Q86XN7|PRSR1_HUMAN	Proline and serine-rich protein 1 OS=Homo sapiens GN=PROSER1 PE=1 SV=2	QVVDLLRYF	0	9	99			HLA-B*57:01 unique
sp|Q9NPA8|ENY2_HUMAN	Transcription and mRNA export factor ENY2 OS=Homo sapiens GN=ENY2 PE=1 SV=1	RAKLIECGW	0	9	99			HLA-B*57:01 unique
sp|Q6PIY7|GLD2_HUMAN	Poly(A) RNA polymerase GLD2 OS=Homo sapiens GN=PAPD4 PE=1 SV=1	RAKVPIVKF	0	9	99			HLA-B*57:01 unique
sp|Q9Y2R9|RT07_HUMAN	28S ribosomal protein S7, mitochondrial OS=Homo sapiens GN=MRPS7 PE=1 SV=2	RALAHYRWW	0	9	99			HLA-B*57:01 unique
sp|P62899|RL31_HUMAN	60S ribosomal protein L31 OS=Homo sapiens GN=RPL31 PE=1 SV=1	RALKEIRKF	0	9	99			HLA-B*57:01 unique
sp|Q00653|NFKB2_HUMAN	Nuclear factor NF-kappa-B p100 subunit OS=Homo sapiens GN=NFKB2 PE=1 SV=4	RANVNARTF	0	9	99			HLA-B*57:01 unique
sp|Q8IXB1|DJC10_HUMAN	DnaJ homolog subfamily C member 10 OS=Homo sapiens GN=DNAJC10 PE=1 SV=2	RLAHHRWLL	0	9	95.6			HLA-B*57:01 unique
sp|Q9BUF5|TBB6_HUMAN	Tubulin beta-6 chain OS=Homo sapiens GN=TUBB6 PE=1 SV=1	RSGPFGQLF	0	9	96.7			HLA-B*57:01 unique
sp|Q6R327|RICTR_HUMAN	Rapamycin-insensitive companion of mTOR OS=Homo sapiens GN=RICTOR PE=1 SV=1	RSMVSSATY	0	9	99			HLA-B*57:01 unique
sp|Q14592|ZN460_HUMAN	Zinc finger protein 460 OS=Homo sapiens GN=ZNF460 PE=1 SV=2	RTTNLIRHF	0	9	97.2			HLA-B*57:01 unique
sp|Q13191|CBLB_HUMAN	E3 ubiquitin-protein ligase CBL-B OS=Homo sapiens GN=CBLB PE=1 SV=2	RTVEKTWKL	0	9	97.8			HLA-B*57:01 unique
sp|Q13823|NOG2_HUMAN	Nucleolar GTP-binding protein 2 OS=Homo sapiens GN=GNL2 PE=1 SV=1	RVEPNIKWF	0	9	95			HLA-B*57:01 unique
sp|Q9UBB4|ATX10_HUMAN	Ataxin-10 OS=Homo sapiens GN=ATXN10 PE=1 SV=1	RVIDLLRVI	0	9	99			HLA-B*57:01 unique
sp|P54802|ANAG_HUMAN	Alpha-N-acetylglucosaminidase OS=Homo sapiens GN=NAGLU PE=1 SV=2	RVLDQMRSF	0	9	97.3			HLA-B*57:01 unique
sp|P30101|PDIA3_HUMAN	Protein disulfide-isomerase A3 OS=Homo sapiens GN=PDIA3 PE=1 SV=4	RVMMVAKKF	0	9	99			HLA-B*57:01 unique
sp|P30101|PDIA3_HUMAN	Protein disulfide-isomerase A3 OS=Homo sapiens GN=PDIA3 PE=1 SV=4	RVMMVAKKF	Oxidation(M)@3	9	96.1			HLA-B*57:01 unique
sp|P56556|NDUA6_HUMAN	NADH dehydrogenase [ubiquinone] 1 alpha subcomplex subunit 6 OS=Homo sapiens GN=NDUFA6 PE=1 SV=3	RVRELYRAW	0	9	96			HLA-B*57:01 unique
sp|Q12788|TBL3_HUMAN	Transducin beta-like protein 3 OS=Homo sapiens GN=TBL3 PE=1 SV=2	RVWDIVRHY	0	9	99			HLA-B*57:01 unique
sp|Q5XKP0|MIC13_HUMAN	MICOS complex subunit MIC13 OS=Homo sapiens GN=MIC13 PE=1 SV=1	RVWSLMRFL	0	9	99			HLA-B*57:01 unique
sp|Q15046|SYK_HUMAN	Lysine--tRNA ligase OS=Homo sapiens GN=KARS PE=1 SV=3	RVYEIGRQF	0	9	98.8			HLA-B*57:01 unique
sp|Q96RT1|ERBIN_HUMAN	Erbin OS=Homo sapiens GN=ERBIN PE=1 SV=2	SAAVKDTLW	0	9	98.9			HLA-B*57:01 unique
sp|Q9UKK3|PARP4_HUMAN	Poly [ADP-ribose] polymerase 4 OS=Homo sapiens GN=PARP4 PE=1 SV=3	SAAYLPRMW	0	9	99			HLA-B*57:01 unique
sp|Q9UKK3|PARP4_HUMAN	Poly [ADP-ribose] polymerase 4 OS=Homo sapiens GN=PARP4 PE=1 SV=3	SAAYLPRMW	Oxidation(M)@8	9	96.5			HLA-B*57:01 unique
sp|Q9UNX4|WDR3_HUMAN	WD repeat-containing protein 3 OS=Homo sapiens GN=WDR3 PE=1 SV=1	SADRNVKIW	0	9	98.6			HLA-B*57:01 unique
sp|Q96PM5|ZN363_HUMAN	RING finger and CHY zinc finger domain-containing protein 1 OS=Homo sapiens GN=RCHY1 PE=1 SV=1	SALDMTRYW	0	9	99			HLA-B*57:01 unique
sp|Q12834|CDC20_HUMAN	Cell division cycle protein 20 homolog OS=Homo sapiens GN=CDC20 PE=1 SV=2	SARVGSLSW	0	9	98.8			HLA-B*57:01 unique
sp|Q86XZ4|SPAS2_HUMAN	Spermatogenesis-associated serine-rich protein 2 OS=Homo sapiens GN=SPATS2 PE=1 SV=1	SASEVLKEW	0	9	99			HLA-B*57:01 unique
sp|Q96H20|SNF8_HUMAN	Vacuolar-sorting protein SNF8 OS=Homo sapiens GN=SNF8 PE=1 SV=1	SEIKASLKW	0	9	99			HLA-B*57:01 unique
sp|Q03393|PTPS_HUMAN	6-pyruvoyl tetrahydrobiopterin synthase OS=Homo sapiens GN=PTS PE=1 SV=1	SFSASHRLY	0	9	98.9			HLA-B*57:01 unique
sp|Q9UPU7|TBD2B_HUMAN	TBC1 domain family member 2B OS=Homo sapiens GN=TBC1D2B PE=1 SV=2	SIFKYLRYF	0	9	96.4			HLA-B*57:01 unique
sp|Q9H1P3|OSBL2_HUMAN; sp|Q9BXW6|OSBL1_HUMAN	Oxysterol-binding protein-related protein 2 OS=Homo sapiens GN=OSBPL2 PE=1 SV=1; Oxysterol-binding protein-related protein 1 OS=Homo sapiens GN=OSBPL1A PE=1 SV=2	SIYPKLKFW	0	9	99			HLA-B*57:01 unique
sp|O75530|EED_HUMAN	Polycomb protein EED OS=Homo sapiens GN=EED PE=1 SV=2	SKDHALRLW	0	9	99			HLA-B*57:01 unique
sp|Q9GZS3|WDR61_HUMAN	WD repeat-containing protein 61 OS=Homo sapiens GN=WDR61 PE=1 SV=1	SLDAHIRLW	0	9	99			HLA-B*57:01 unique
sp|Q6UXN9|WDR82_HUMAN	WD repeat-containing protein 82 OS=Homo sapiens GN=WDR82 PE=1 SV=1	SLDKTIRLW	0	9	96.8			HLA-B*57:01 unique
sp|O96019|ACL6A_HUMAN; sp|O94805|ACL6B_HUMAN	Actin-like protein 6A OS=Homo sapiens GN=ACTL6A PE=1 SV=1; Actin-like protein 6B OS=Homo sapiens GN=ACTL6B PE=1 SV=1	SLGTFQQMW	0	9	99			HLA-B*57:01 unique
sp|Q9BVC4|LST8_HUMAN	Target of rapamycin complex subunit LST8 OS=Homo sapiens GN=MLST8 PE=1 SV=1	SSDNLARLW	0	9	96			HLA-B*57:01 unique
sp|Q9Y297|FBW1A_HUMAN; sp|Q9UKB1|FBW1B_HUMAN	F-box/WD repeat-containing protein 1A OS=Homo sapiens GN=BTRC PE=1 SV=1; F-box/WD repeat-containing protein 11 OS=Homo sapiens GN=FBXW11 PE=1 SV=1	SSDSTVRVW	0	9	99			HLA-B*57:01 unique
sp|O00422|SAP18_HUMAN	Histone deacetylase complex subunit SAP18 OS=Homo sapiens GN=SAP18 PE=1 SV=1	SSELQIYTW	0	9	99			HLA-B*57:01 unique
sp|Q6ZSZ5|ARHGI_HUMAN	Rho guanine nucleotide exchange factor 18 OS=Homo sapiens GN=ARHGEF18 PE=1 SV=3	STDPRPRDW	0	9	98.1			HLA-B*57:01 unique
sp|Q9GZL7|WDR12_HUMAN	Ribosome biogenesis protein WDR12 OS=Homo sapiens GN=WDR12 PE=1 SV=2	STDRHIRLW	Oxidation(W)@9	9	95.8			HLA-B*57:01 unique
sp|Q9BVK6|TMED9_HUMAN; sp|Q7Z7H5|TMED4_HUMAN	Transmembrane emp24 domain-containing protein 9 OS=Homo sapiens GN=TMED9 PE=1 SV=2; Transmembrane emp24 domain-containing protein 4 OS=Homo sapiens GN=TMED4 PE=1 SV=1	STNQRVLWW	0	9	99			HLA-B*57:01 unique
sp|Q7Z3E5|ARMC9_HUMAN	LisH domain-containing protein ARMC9 OS=Homo sapiens GN=ARMC9 PE=1 SV=2	STSDVVRQY	0	9	99			HLA-B*57:01 unique
sp|Q53EL6|PDCD4_HUMAN	Programmed cell death protein 4 OS=Homo sapiens GN=PDCD4 PE=1 SV=2	STTDVEKSF	0	9	99			HLA-B*57:01 unique
sp|Q969X6|UTP4_HUMAN	U3 small nucleolar RNA-associated protein 4 homolog OS=Homo sapiens GN=UTP4 PE=1 SV=1	STVSRFFLY	0	9	97			HLA-B*57:01 unique
sp|Q9UBR2|CATZ_HUMAN	Cathepsin Z OS=Homo sapiens GN=CTSZ PE=1 SV=1	STYPRPHEY	0	9	98			HLA-B*57:01 unique
sp|Q92900|RENT1_HUMAN	Regulator of nonsense transcripts 1 OS=Homo sapiens GN=UPF1 PE=1 SV=2	STYQGERAY	0	9	99			HLA-B*57:01 unique
sp|Q9NTJ3|SMC4_HUMAN	Structural maintenance of chromosomes protein 4 OS=Homo sapiens GN=SMC4 PE=1 SV=2	SVRPPKKSW	0	9	99			HLA-B*57:01 unique
sp|Q96EZ8|MCRS1_HUMAN	Microspherule protein 1 OS=Homo sapiens GN=MCRS1 PE=1 SV=1	TAKALQAHW	0	9	99			HLA-B*57:01 unique
sp|Q9Y2P8|RCL1_HUMAN	RNA 3'-terminal phosphate cyclase-like protein OS=Homo sapiens GN=RCL1 PE=1 SV=3	TALPLLKQF	0	9	99			HLA-B*57:01 unique
sp|Q38SD2|LRRK1_HUMAN	Leucine-rich repeat serine/threonine-protein kinase 1 OS=Homo sapiens GN=LRRK1 PE=1 SV=3	TANTIQRVF	0	9	98.6			HLA-B*57:01 unique
sp|Q14165|MLEC_HUMAN	Malectin OS=Homo sapiens GN=MLEC PE=1 SV=1	TAVALLRLL	0	9	99			HLA-B*57:01 unique
sp|O43186|CRX_HUMAN	Cone-rod homeobox protein OS=Homo sapiens GN=CRX PE=1 SV=1	TAVATVSIW	0	9	97.3			HLA-B*57:01 unique
sp|Q9P246|STIM2_HUMAN	Stromal interaction molecule 2 OS=Homo sapiens GN=STIM2 PE=1 SV=2	TIEDLWKRW	0	9	99			HLA-B*57:01 unique
sp|P67809|YBOX1_HUMAN	Nuclease-sensitive element-binding protein 1 OS=Homo sapiens GN=YBX1 PE=1 SV=3	TKVLGTVKW	0	9	97.3			HLA-B*57:01 unique
sp|Q9NWS9|ZN446_HUMAN	Zinc finger protein 446 OS=Homo sapiens GN=ZNF446 PE=1 SV=1	TLPPEIQAW	0	9	97.7			HLA-B*57:01 unique
sp|Q9UIQ6|LCAP_HUMAN	Leucyl-cystinyl aminopeptidase OS=Homo sapiens GN=LNPEP PE=1 SV=3	TMKWWNDLW	0	9	99			HLA-B*57:01 unique
sp|P27694|RFA1_HUMAN	Replication protein A 70 kDa DNA-binding subunit OS=Homo sapiens GN=RPA1 PE=1 SV=2	TNKSQIRTW	0	9	99			HLA-B*57:01 unique
sp|Q09028|RBBP4_HUMAN; sp|Q16576|RBBP7_HUMAN	Histone-binding protein RBBP4 OS=Homo sapiens GN=RBBP4 PE=1 SV=3; Histone-binding protein RBBP7 OS=Homo sapiens GN=RBBP7 PE=1 SV=1	TPFLYDLVM	0	9	97.6			HLA-B*57:01 unique
sp|Q15418|KS6A1_HUMAN	Ribosomal protein S6 kinase alpha-1 OS=Homo sapiens GN=RPS6KA1 PE=1 SV=2	TRPDSGHLY	0	9	99			HLA-B*57:01 unique
sp|P61962|DCAF7_HUMAN	DDB1- and CUL4-associated factor 7 OS=Homo sapiens GN=DCAF7 PE=1 SV=1	TSGDYLRVW	0	9	99			HLA-B*57:01 unique
sp|Q96SW2|CRBN_HUMAN	Protein cereblon OS=Homo sapiens GN=CRBN PE=1 SV=1	TSLPTSHTY	0	9	98.9			HLA-B*57:01 unique
sp|Q06055|AT5G2_HUMAN	ATP synthase F(0) complex subunit C2, mitochondrial OS=Homo sapiens GN=ATP5G2 PE=2 SV=1	TSLVSSRSF	0	9	99			HLA-B*57:01 unique
sp|P00403|COX2_HUMAN	Cytochrome c oxidase subunit 2 OS=Homo sapiens GN=MT-CO2 PE=1 SV=1	TSQDVLHSW	Oxidation(W)@9	9	99			HLA-B*57:01 unique
sp|Q13946|PDE7A_HUMAN	High affinity cAMP-specific 3',5'-cyclic phosphodiesterase 7A OS=Homo sapiens GN=PDE7A PE=1 SV=2	TSVLENHHW	0	9	98.5			HLA-B*57:01 unique
sp|Q9Y2Y4|ZBT32_HUMAN	Zinc finger and BTB domain-containing protein 32 OS=Homo sapiens GN=ZBTB32 PE=1 SV=1	TSVTPRPSW	0	9	96			HLA-B*57:01 unique
sp|Q13433|S39A6_HUMAN	Zinc transporter ZIP6 OS=Homo sapiens GN=SLC39A6 PE=1 SV=3	TTEKISPNW	0	9	98.4			HLA-B*57:01 unique
sp|O14966|RAB7L_HUMAN	Ras-related protein Rab-7L1 OS=Homo sapiens GN=RAB29 PE=1 SV=1	TTFSNSQRW	0	9	97.1			HLA-B*57:01 unique
sp|Q02809|PLOD1_HUMAN	Procollagen-lysine,2-oxoglutarate 5-dioxygenase 1 OS=Homo sapiens GN=PLOD1 PE=1 SV=2	TTHLHNDLW	0	9	99			HLA-B*57:01 unique
sp|Q96P71|NECA3_HUMAN	N-terminal EF-hand calcium-binding protein 3 OS=Homo sapiens GN=NECAB3 PE=1 SV=2	TTVFFPASW	0	9	99			HLA-B*57:01 unique
sp|Q6NZ36|FAP20_HUMAN	Fanconi anemia core complex-associated protein 20 OS=Homo sapiens GN=FAAP20 PE=1 SV=2	TVGPKTFSW	0	9	96.4			HLA-B*57:01 unique
sp|O94822|LTN1_HUMAN	E3 ubiquitin-protein ligase listerin OS=Homo sapiens GN=LTN1 PE=1 SV=6	TVKGVLPYW	0	9	98.9			HLA-B*57:01 unique
sp|Q9HB71|CYBP_HUMAN	Calcyclin-binding protein OS=Homo sapiens GN=CACYBP PE=1 SV=2	TVKISNYGW	0	9	99			HLA-B*57:01 unique
sp|Q6UWR7|ENPP6_HUMAN	Ectonucleotide pyrophosphatase/phosphodiesterase family member 6 OS=Homo sapiens GN=ENPP6 PE=1 SV=2	TVLKYMTKW	0	9	96.5			HLA-B*57:01 unique
sp|Q5VTE0|EF1A3_HUMAN; sp|P68104|EF1A1_HUMAN	Putative elongation factor 1-alpha-like 3 OS=Homo sapiens GN=EEF1A1P5 PE=5 SV=1; Elongation factor 1-alpha 1 OS=Homo sapiens GN=EEF1A1 PE=1 SV=1	VAFVPISGW	0	9	99			HLA-B*57:01 unique
sp|Q95460|HMR1_HUMAN	Major histocompatibility complex class I-related gene protein OS=Homo sapiens GN=MR1 PE=1 SV=1	VAHTIKQAW	0	9	99			HLA-B*57:01 unique
sp|Q8IYT2|CMTR2_HUMAN	Cap-specific mRNA (nucleoside-2'-O-)-methyltransferase 2 OS=Homo sapiens GN=CMTR2 PE=1 SV=2	VAKGYFNSW	0	9	95.6			HLA-B*57:01 unique
sp|P09429|HMGB1_HUMAN; sp|O15347|HMGB3_HUMAN; sp|B2RPK0|HGB1A_HUMAN	High mobility group protein B1 OS=Homo sapiens GN=HMGB1 PE=1 SV=3; High mobility group protein B3 OS=Homo sapiens GN=HMGB3 PE=1 SV=4; Putative high mobility group protein B1-like 1 OS=Homo sapiens GN=HMGB1P1 PE=5 SV=1	VAKKLGEMW	0	9	97.7			HLA-B*57:01 unique
sp|P09429|HMGB1_HUMAN; sp|O15347|HMGB3_HUMAN; sp|B2RPK0|HGB1A_HUMAN	High mobility group protein B1 OS=Homo sapiens GN=HMGB1 PE=1 SV=3; High mobility group protein B3 OS=Homo sapiens GN=HMGB3 PE=1 SV=4; Putative high mobility group protein B1-like 1 OS=Homo sapiens GN=HMGB1P1 PE=5 SV=1	VAKKLGEMW	Oxidation(M)@8	9	99			HLA-B*57:01 unique
sp|O00273|DFFA_HUMAN	DNA fragmentation factor subunit alpha OS=Homo sapiens GN=DFFA PE=1 SV=1	VALASNEKW	0	9	99			HLA-B*57:01 unique
sp|O60664|PLIN3_HUMAN	Perilipin-3 OS=Homo sapiens GN=PLIN3 PE=1 SV=3	VAQNTPVTW	0	9	99			HLA-B*57:01 unique
sp|O75964|ATP5L_HUMAN	ATP synthase subunit g, mitochondrial OS=Homo sapiens GN=ATP5L PE=1 SV=3	VATEVLMWF	0	9	98.7			HLA-B*57:01 unique
sp|O75964|ATP5L_HUMAN	ATP synthase subunit g, mitochondrial OS=Homo sapiens GN=ATP5L PE=1 SV=3	VATEVLMWF	Oxidation(M)@7	9	99			HLA-B*57:01 unique
sp|Q16531|DDB1_HUMAN	DNA damage-binding protein 1 OS=Homo sapiens GN=DDB1 PE=1 SV=1	VGKIEHSFW	0	9	96.8			HLA-B*57:01 unique
sp|Q8TEM1|PO210_HUMAN	Nuclear pore membrane glycoprotein 210 OS=Homo sapiens GN=NUP210 PE=1 SV=3	VGLTLLRVW	0	9	99			HLA-B*57:01 unique
sp|O60234|GMFG_HUMAN	Glia maturation factor gamma OS=Homo sapiens GN=GMFG PE=1 SV=1	VHDDGRVSY	0	9	95.7			HLA-B*57:01 unique
sp|P15559|NQO1_HUMAN	NAD(P)H dehydrogenase [quinone] 1 OS=Homo sapiens GN=NQO1 PE=1 SV=1	VIFQFPLQW	0	9	99			HLA-B*57:01 unique
sp|Q8NBP0|TTC13_HUMAN	Tetratricopeptide repeat protein 13 OS=Homo sapiens GN=TTC13 PE=2 SV=3	VMQAVQRTW	Deamidated(Q)@6	9	95.2			HLA-B*57:01 unique
sp|Q9UIA0|CYH4_HUMAN; sp|Q99418|CYH2_HUMAN; sp|Q15438|CYH1_HUMAN; sp|O43739|CYH3_HUMAN	Cytohesin-4 OS=Homo sapiens GN=CYTH4 PE=1 SV=1; Cytohesin-2 OS=Homo sapiens GN=CYTH2 PE=1 SV=2; Cytohesin-1 OS=Homo sapiens GN=CYTH1 PE=1 SV=1; Cytohesin-3 OS=Homo sapiens GN=CYTH3 PE=1 SV=2	VQALRQFLW	0	9	95.9			HLA-B*57:01 unique
sp|Q8IU85|KCC1D_HUMAN	Calcium/calmodulin-dependent protein kinase type 1D OS=Homo sapiens GN=CAMK1D PE=1 SV=1	VSAQIRKNF	0	9	99			HLA-B*57:01 unique
sp|Q68CR1|SE1L3_HUMAN	Protein sel-1 homolog 3 OS=Homo sapiens GN=SEL1L3 PE=1 SV=2	VSAVIVRAW	0	9	98.4			HLA-B*57:01 unique
sp|Q6UWB1|I27RA_HUMAN	Interleukin-27 receptor subunit alpha OS=Homo sapiens GN=IL27RA PE=2 SV=2	VSAVNATSW	0	9	99			HLA-B*57:01 unique
sp|Q96RK0|CIC_HUMAN	Protein capicua homolog OS=Homo sapiens GN=CIC PE=1 SV=2	VSKILGEWW	0	9	97.7			HLA-B*57:01 unique
sp|Q96NM4|TOX2_HUMAN; sp|O94900|TOX_HUMAN; sp|O94842|TOX4_HUMAN; sp|O15405|TOX3_HUMAN	TOX high mobility group box family member 2 OS=Homo sapiens GN=TOX2 PE=1 SV=2; Thymocyte selection-associated high mobility group box protein TOX OS=Homo sapiens GN=TOX PE=1 SV=3; TOX high mobility group box family member 4 OS=Homo sapiens GN=TOX4 PE=1 SV=1; TOX high mobility group box family member 3 OS=Homo sapiens GN=TOX3 PE=1 SV=2	VSKIVASMW	Oxidation(M)@8	9	99			HLA-B*57:01 unique
sp|Q69YN4|VIR_HUMAN	Protein virilizer homolog OS=Homo sapiens GN=VIRMA PE=1 SV=2	VSKPSAPVF	0	9	99			HLA-B*57:01 unique
sp|Q92599|SEPT8_HUMAN	Septin-8 OS=Homo sapiens GN=SEPT8 PE=1 SV=4	VSKSVTQGF	0	9	99			HLA-B*57:01 unique
sp|Q6PID6|TTC33_HUMAN	Tetratricopeptide repeat protein 33 OS=Homo sapiens GN=TTC33 PE=1 SV=2	VSKVTSQQF	0	9	99			HLA-B*57:01 unique
sp|Q9NP58|ABCB6_HUMAN	ATP-binding cassette sub-family B member 6, mitochondrial OS=Homo sapiens GN=ABCB6 PE=1 SV=1	VSNLRTFLW	0	9	98.5			HLA-B*57:01 unique
sp|A8MT69|CENPX_HUMAN	Centromere protein X OS=Homo sapiens GN=CENPX PE=1 SV=1	VSRLLHLHF	0	9	99			HLA-B*57:01 unique
sp|Q4ZG55|GREB1_HUMAN	Protein GREB1 OS=Homo sapiens GN=GREB1 PE=2 SV=1	VSSTVHNLY	0	9	97.5			HLA-B*57:01 unique
sp|Q8NBJ7|SUMF2_HUMAN	Sulfatase-modifying factor 2 OS=Homo sapiens GN=SUMF2 PE=1 SV=2	VSWNDARAY	0	9	99			HLA-B*57:01 unique
sp|Q86SK9|SCD5_HUMAN	Stearoyl-CoA desaturase 5 OS=Homo sapiens GN=SCD5 PE=1 SV=2	VTAGAHRLW	0	9	99			HLA-B*57:01 unique
sp|Q99873|ANM1_HUMAN	Protein arginine N-methyltransferase 1 OS=Homo sapiens GN=PRMT1 PE=1 SV=2	VTAIEDRQY	0	9	99			HLA-B*57:01 unique
sp|Q9UII2|ATIF1_HUMAN	ATPase inhibitor, mitochondrial OS=Homo sapiens GN=ATPIF1 PE=1 SV=1	VTALAARTW	0	9	99			HLA-B*57:01 unique
sp|Q14839|CHD4_HUMAN	Chromodomain-helicase-DNA-binding protein 4 OS=Homo sapiens GN=CHD4 PE=1 SV=2	VTKKTYEIW	0	9	99			HLA-B*57:01 unique
sp|P46063|RECQ1_HUMAN	ATP-dependent DNA helicase Q1 OS=Homo sapiens GN=RECQL PE=1 SV=3	VTKSTQNSF	0	9	99			HLA-B*57:01 unique
sp|O75293|GA45B_HUMAN	Growth arrest and DNA damage-inducible protein GADD45 beta OS=Homo sapiens GN=GADD45B PE=1 SV=1	VTNPHTDAW	Dioxidation(W)@9	9	99			HLA-B*57:01 unique
sp|Q92535|PIGC_HUMAN	Phosphatidylinositol N-acetylglucosaminyltransferase subunit C OS=Homo sapiens GN=PIGC PE=2 SV=1	VTNTKEVKW	0	9	97.8			HLA-B*57:01 unique
sp|Q9UIF8|BAZ2B_HUMAN	Bromodomain adjacent to zinc finger domain protein 2B OS=Homo sapiens GN=BAZ2B PE=1 SV=3	VTRDIVENW	0	9	98.3			HLA-B*57:01 unique
sp|Q9UG56|PISD_HUMAN	Phosphatidylserine decarboxylase proenzyme, mitochondrial OS=Homo sapiens GN=PISD PE=2 SV=4	VTREGNELY	0	9	99			HLA-B*57:01 unique
sp|Q12888|TP53B_HUMAN	TP53-binding protein 1 OS=Homo sapiens GN=TP53BP1 PE=1 SV=2	VTRVITDVY	0	9	96.6			HLA-B*57:01 unique
sp|P13612|ITA4_HUMAN	Integrin alpha-4 OS=Homo sapiens GN=ITGA4 PE=1 SV=3	VTVAIPLKY	0	9	99			HLA-B*57:01 unique
sp|Q9BSR8|YIPF4_HUMAN	Protein YIPF4 OS=Homo sapiens GN=YIPF4 PE=1 SV=1	VVRDNPDFW	0	9	99			HLA-B*57:01 unique
sp|P49327|FAS_HUMAN	Fatty acid synthase OS=Homo sapiens GN=FASN PE=1 SV=3	VVSGKVYQW	0	9	98			HLA-B*57:01 unique
sp|Q9NVM4|ANM7_HUMAN	Protein arginine N-methyltransferase 7 OS=Homo sapiens GN=PRMT7 PE=1 SV=1	VVVEFRDLW	0	9	99			HLA-B*57:01 unique
sp|Q9H3R0|KDM4C_HUMAN	Lysine-specific demethylase 4C OS=Homo sapiens GN=KDM4C PE=1 SV=2	WAKPLIHLW	0	9	97.4			HLA-B*57:01 unique
sp|Q9C0C9|UBE2O_HUMAN	(E3-independent) E2 ubiquitin-conjugating enzyme OS=Homo sapiens GN=UBE2O PE=1 SV=3	WIGKGTERW	0	9	99			HLA-B*57:01 unique
sp|Q8IYT2|CMTR2_HUMAN	Cap-specific mRNA (nucleoside-2'-O-)-methyltransferase 2 OS=Homo sapiens GN=CMTR2 PE=1 SV=2	YGKPLNNEW	0	9	98.7			HLA-B*57:01 unique
sp|Q9Y277|VDAC3_HUMAN	Voltage-dependent anion-selective channel protein 3 OS=Homo sapiens GN=VDAC3 PE=1 SV=1	YGLTFTQKW	0	9	99			HLA-B*57:01 unique
sp|Q9BZE4|NOG1_HUMAN	Nucleolar GTP-binding protein 1 OS=Homo sapiens GN=GTPBP4 PE=1 SV=3	YILDLQKYW	0	9	99			HLA-B*57:01 unique
sp|P17844|DDX5_HUMAN; sp|Q92841|DDX17_HUMAN	Probable ATP-dependent RNA helicase DDX5 OS=Homo sapiens GN=DDX5 PE=1 SV=1; Probable ATP-dependent RNA helicase DDX17 OS=Homo sapiens GN=DDX17 PE=1 SV=2	YLLPAIVHI	0	9	99			HLA-B*57:01 unique
sp|Q8N5M9|JAGN1_HUMAN	Protein jagunal homolog 1 OS=Homo sapiens GN=JAGN1 PE=1 SV=1	YSKKLLDSW	0	9	98.5			HLA-B*57:01 unique
sp|Q8TCJ2|STT3B_HUMAN	Dolichyl-diphosphooligosaccharide--protein glycosyltransferase subunit STT3B OS=Homo sapiens GN=STT3B PE=1 SV=1	YSKRVYIAY	0	9	99			HLA-B*57:01 unique
sp|Q9UGI0|ZRAN1_HUMAN	Ubiquitin thioesterase ZRANB1 OS=Homo sapiens GN=ZRANB1 PE=1 SV=2	YSMENANKW	0	9	99			HLA-B*57:01 unique
sp|Q9HCC0|MCCB_HUMAN	Methylcrotonoyl-CoA carboxylase beta chain, mitochondrial OS=Homo sapiens GN=MCCC2 PE=1 SV=1	YSPRFLYIW	0	9	97			HLA-B*57:01 unique
sp|P63244|RACK1_HUMAN	Receptor of activated protein C kinase 1 OS=Homo sapiens GN=RACK1 PE=1 SV=3	YTDNLVRVW	Deamidated(N)@4	9	99			HLA-B*57:01 unique
sp|P63244|RACK1_HUMAN	Receptor of activated protein C kinase 1 OS=Homo sapiens GN=RACK1 PE=1 SV=3	YTDNLVRVW	Oxidation(W)@9	9	99			HLA-B*57:01 unique
sp|Q15800|MSMO1_HUMAN	Methylsterol monooxygenase 1 OS=Homo sapiens GN=MSMO1 PE=1 SV=1	YTKFQIATW	0	9	99			HLA-B*57:01 unique
sp|Q9Y5S9|RBM8A_HUMAN	RNA-binding protein 8A OS=Homo sapiens GN=RBM8A PE=1 SV=1	YTLVEYETY	0	9	98.6			HLA-B*57:01 unique
sp|Q8NCN2|ZBT34_HUMAN; sp|Q5TC79|ZBT37_HUMAN	Zinc finger and BTB domain-containing protein 34 OS=Homo sapiens GN=ZBTB34 PE=1 SV=4; Zinc finger and BTB domain-containing protein 37 OS=Homo sapiens GN=ZBTB37 PE=2 SV=1	YTRKDQLEY	0	9	99			HLA-B*57:01 unique
sp|Q8N3Y1|FBXW8_HUMAN	F-box/WD repeat-containing protein 8 OS=Homo sapiens GN=FBXW8 PE=1 SV=2	YTSGDVRVW	0	9	99			HLA-B*57:01 unique
sp|Q12834|CDC20_HUMAN	Cell division cycle protein 20 homolog OS=Homo sapiens GN=CDC20 PE=1 SV=2	AAADETLRLW	0	10	99			HLA-B*57:01 unique
sp|Q6IA86|ELP2_HUMAN	Elongator complex protein 2 OS=Homo sapiens GN=ELP2 PE=1 SV=2	AAADSAVRLW	0	10	99			HLA-B*57:01 unique
sp|Q9H6A0|DEN2D_HUMAN	DENN domain-containing protein 2D OS=Homo sapiens GN=DENND2D PE=1 SV=2	AAALLYPFSW	0	10	99			HLA-B*57:01 unique
sp|Q13596|SNX1_HUMAN	Sorting nexin-1 OS=Homo sapiens GN=SNX1 PE=1 SV=3	AAFDQRMKTW	0	10	99			HLA-B*57:01 unique
sp|Q99986|VRK1_HUMAN	Serine/threonine-protein kinase VRK1 OS=Homo sapiens GN=VRK1 PE=1 SV=1	AAKPEQIQKW	0	10	99			HLA-B*57:01 unique
sp|Q14258|TRI25_HUMAN	E3 ubiquitin/ISG15 ligase TRIM25 OS=Homo sapiens GN=TRIM25 PE=1 SV=2	ADKVHLMYKF	0	10	98.4			HLA-B*57:01 unique
sp|Q2VPB7|AP5B1_HUMAN	AP-5 complex subunit beta-1 OS=Homo sapiens GN=AP5B1 PE=1 SV=4	AGLGFFEELW	0	10	97.4			HLA-B*57:01 unique
sp|Q7Z5N4|SDK1_HUMAN	Protein sidekick-1 OS=Homo sapiens GN=SDK1 PE=2 SV=3	APTIVVPPGN	0	10	99			HLA-B*57:01 unique
sp|Q96T58|MINT_HUMAN	Msx2-interacting protein OS=Homo sapiens GN=SPEN PE=1 SV=1	AQAETGPTSF	0	10	97.4			HLA-B*57:01 unique
sp|Q8IZ83|A16A1_HUMAN	Aldehyde dehydrogenase family 16 member A1 OS=Homo sapiens GN=ALDH16A1 PE=1 SV=2	ASAGNLKPVW	0	10	99			HLA-B*57:01 unique
sp|O75717|WDHD1_HUMAN	WD repeat and HMG-box DNA-binding protein 1 OS=Homo sapiens GN=WDHD1 PE=1 SV=1	ASCDGSVRVW	0	10	99			HLA-B*57:01 unique
sp|Q9H7D7|WDR26_HUMAN	WD repeat-containing protein 26 OS=Homo sapiens GN=WDR26 PE=1 SV=3	ASDDGTVRIW	0	10	99			HLA-B*57:01 unique
sp|P53621|COPA_HUMAN	Coatomer subunit alpha OS=Homo sapiens GN=COPA PE=1 SV=2	ASDDQTIRVW	0	10	99			HLA-B*57:01 unique
sp|Q9BZK7|TBL1R_HUMAN; sp|Q9BQ87|TBL1Y_HUMAN; sp|O60907|TBL1X_HUMAN	F-box-like/WD repeat-containing protein TBL1XR1 OS=Homo sapiens GN=TBL1XR1 PE=1 SV=1; F-box-like/WD repeat-containing protein TBL1Y OS=Homo sapiens GN=TBL1Y PE=2 SV=1; F-box-like/WD repeat-containing protein TBL1X OS=Homo sapiens GN=TBL1X PE=1 SV=3	ASFDSTVRLW	0	10	99			HLA-B*57:01 unique
sp|Q9Y3B1|PLD3B_HUMAN	PRELI domain containing protein 3B OS=Homo sapiens GN=PRELID3B PE=2 SV=2	ASKGREAMEW	0	10	97.3			HLA-B*57:01 unique
sp|P49591|SYSC_HUMAN	Serine--tRNA ligase, cytoplasmic OS=Homo sapiens GN=SARS PE=1 SV=3	ASKKLDLEAW	0	10	96			HLA-B*57:01 unique
sp|P53621|COPA_HUMAN	Coatomer subunit alpha OS=Homo sapiens GN=COPA PE=1 SV=2	ASLDQTVRVW	0	10	99			HLA-B*57:01 unique
sp|P35606|COPB2_HUMAN	Coatomer subunit beta' OS=Homo sapiens GN=COPB2 PE=1 SV=2	ASLDRTIKVW	0	10	98.4			HLA-B*57:01 unique
sp|P63261|ACTG_HUMAN; sp|P60709|ACTB_HUMAN	Actin, cytoplasmic 2 OS=Homo sapiens GN=ACTG1 PE=1 SV=1; Actin, cytoplasmic 1 OS=Homo sapiens GN=ACTB PE=1 SV=1	ASLSTFQQMW	Oxidation(M)@9	10	99			HLA-B*57:01 unique
sp|P35606|COPB2_HUMAN	Coatomer subunit beta' OS=Homo sapiens GN=COPB2 PE=1 SV=2	ASLYNGSVCV	Glutathione(C)@9	10	97.2			HLA-B*57:01 unique
sp|Q6IA86|ELP2_HUMAN	Elongator complex protein 2 OS=Homo sapiens GN=ELP2 PE=1 SV=2	ASMDKTMILW	Oxidation(M)@7	10	98.7			HLA-B*57:01 unique
sp|Q6ZS17|RIPR1_HUMAN	Rho family-interacting cell polarization regulator 1 OS=Homo sapiens GN=RIPOR1 PE=1 SV=1	ASRPGFLTFW	0	10	99			HLA-B*57:01 unique
sp|Q9BVC4|LST8_HUMAN	Target of rapamycin complex subunit LST8 OS=Homo sapiens GN=MLST8 PE=1 SV=1	ASSDNLARLW	0	10	99			HLA-B*57:01 unique
sp|Q15061|WDR43_HUMAN	WD repeat-containing protein 43 OS=Homo sapiens GN=WDR43 PE=1 SV=3	ASTDGHLRVW	0	10	99			HLA-B*57:01 unique
sp|Q9GZL7|WDR12_HUMAN	Ribosome biogenesis protein WDR12 OS=Homo sapiens GN=WDR12 PE=1 SV=2	ASWDHTIRVW	0	10	99			HLA-B*57:01 unique
sp|Q8N122|RPTOR_HUMAN	Regulatory-associated protein of mTOR OS=Homo sapiens GN=RPTOR PE=1 SV=1	ATDDGAIRVW	0	10	99			HLA-B*57:01 unique
sp|P28838|AMPL_HUMAN	Cytosol aminopeptidase OS=Homo sapiens GN=LAP3 PE=1 SV=3	ATGVFTNSSW	0	10	98.7			HLA-B*57:01 unique
sp|P51970|NDUA8_HUMAN	NADH dehydrogenase [ubiquinone] 1 alpha subcomplex subunit 8 OS=Homo sapiens GN=NDUFA8 PE=1 SV=3	ATHGSRFYFW	0	10	99			HLA-B*57:01 unique
sp|P67809|YBOX1_HUMAN; sp|P16989|YBOX3_HUMAN	Nuclease-sensitive element-binding protein 1 OS=Homo sapiens GN=YBX1 PE=1 SV=3; Y-box-binding protein 3 OS=Homo sapiens GN=YBX3 PE=1 SV=4	ATKVLGTVKW	0	10	99			HLA-B*57:01 unique
sp|Q9NP61|ARFG3_HUMAN	ADP-ribosylation factor GTPase-activating protein 3 OS=Homo sapiens GN=ARFGAP3 PE=1 SV=1	ATRKHGTDLW	0	10	98.9			HLA-B*57:01 unique
sp|P61962|DCAF7_HUMAN	DDB1- and CUL4-associated factor 7 OS=Homo sapiens GN=DCAF7 PE=1 SV=1	ATSGDYLRVW	0	10	99			HLA-B*57:01 unique
sp|P12694|ODBA_HUMAN	2-oxoisovalerate dehydrogenase subunit alpha, mitochondrial OS=Homo sapiens GN=BCKDHA PE=1 SV=2	AVAIAAARVW	0	10	99			HLA-B*57:01 unique
sp|Q6FI81|CPIN1_HUMAN	Anamorsin OS=Homo sapiens GN=CIAPIN1 PE=1 SV=2	AVDPAAAKLW	0	10	99			HLA-B*57:01 unique
sp|O43462|MBTP2_HUMAN	Membrane-bound transcription factor site-2 protease OS=Homo sapiens GN=MBTPS2 PE=1 SV=1	AVFNRAFYSW	0	10	99			HLA-B*57:01 unique
sp|Q99627|CSN8_HUMAN	COP9 signalosome complex subunit 8 OS=Homo sapiens GN=COPS8 PE=1 SV=1	AVKGILEQGW	0	10	98.1			HLA-B*57:01 unique
sp|Q9NWU5|RM22_HUMAN	39S ribosomal protein L22, mitochondrial OS=Homo sapiens GN=MRPL22 PE=1 SV=1	AVLGQLGALW	0	10	99			HLA-B*57:01 unique
sp|Q16875|F263_HUMAN	6-phosphofructo-2-kinase/fructose-2,6-bisphosphatase 3 OS=Homo sapiens GN=PFKFB3 PE=1 SV=1	EALRLPYEQW	0	10	99			HLA-B*57:01 unique
sp|Q9P0B6|CC167_HUMAN	Coiled-coil domain-containing protein 167 OS=Homo sapiens GN=CCDC167 PE=1 SV=2	ENRKNMLLSV	Deamidated(N)@2	10	98.3			HLA-B*57:01 unique
sp|Q9Y5U8|MPC1_HUMAN	Mitochondrial pyruvate carrier 1 OS=Homo sapiens GN=MPC1 PE=1 SV=1	FAYKVQPRNW	0	10	99			HLA-B*57:01 unique
sp|Q5SRE5|NU188_HUMAN	Nucleoporin NUP188 homolog OS=Homo sapiens GN=NUP188 PE=1 SV=1	FSIEKRFAYW	0	10	99			HLA-B*57:01 unique
sp|P52655|TF2AA_HUMAN	Transcription initiation factor IIA subunit 1 OS=Homo sapiens GN=GTF2A1 PE=1 SV=1	FSKAIGDAEW	0	10	99			HLA-B*57:01 unique
sp|P53396|ACLY_HUMAN	ATP-citrate synthase OS=Homo sapiens GN=ACLY PE=1 SV=3	FSRHTKAIVW	0	10	97.2			HLA-B*57:01 unique
sp|Q14160|SCRIB_HUMAN	Protein scribble homolog OS=Homo sapiens GN=SCRIB PE=1 SV=4	GALPNLRELW	0	10	99			HLA-B*57:01 unique
sp|Q2TAY7|SMU1_HUMAN	WD40 repeat-containing protein SMU1 OS=Homo sapiens GN=SMU1 PE=1 SV=2	GAQDGKIKVW	0	10	99			HLA-B*57:01 unique
sp|Q6Q0C0|TRAF7_HUMAN	E3 ubiquitin-protein ligase TRAF7 OS=Homo sapiens GN=TRAF7 PE=1 SV=1	GAVDSTVKVW	0	10	99			HLA-B*57:01 unique
sp|P82933|RT09_HUMAN	28S ribosomal protein S9, mitochondrial OS=Homo sapiens GN=MRPS9 PE=1 SV=2	GAVSYRLLLW	0	10	99			HLA-B*57:01 unique
sp|P61313|RL15_HUMAN	60S ribosomal protein L15 OS=Homo sapiens GN=RPL15 PE=1 SV=2	GAYKYIQELW	0	10	99			HLA-B*57:01 unique
sp|O00767|ACOD_HUMAN	Acyl-CoA desaturase OS=Homo sapiens GN=SCD PE=1 SV=2	GITAGAHRLW	0	10	99			HLA-B*57:01 unique
sp|Q9BUJ2|HNRL1_HUMAN	Heterogeneous nuclear ribonucleoprotein U-like protein 1 OS=Homo sapiens GN=HNRNPUL1 PE=1 SV=2	GLPAAGKTTW	0	10	95.4			HLA-B*57:01 unique
sp|Q9UKT8|FBXW2_HUMAN	F-box/WD repeat-containing protein 2 OS=Homo sapiens GN=FBXW2 PE=1 SV=2	GSADFTVKVW	0	10	99			HLA-B*57:01 unique
sp|Q8TDJ6|DMXL2_HUMAN	DmX-like protein 2 OS=Homo sapiens GN=DMXL2 PE=1 SV=2	GSAEGNIKVW	0	10	99			HLA-B*57:01 unique
sp|Q9Y3F4|STRAP_HUMAN	Serine-threonine kinase receptor-associated protein OS=Homo sapiens GN=STRAP PE=1 SV=1	GSEDGTLRLW	0	10	99			HLA-B*57:01 unique
sp|P35606|COPB2_HUMAN	Coatomer subunit beta' OS=Homo sapiens GN=COPB2 PE=1 SV=2	GSEDGTVRIW	0	10	99			HLA-B*57:01 unique
sp|Q9BZK7|TBL1R_HUMAN; sp|Q9BQ87|TBL1Y_HUMAN; sp|O60907|TBL1X_HUMAN	F-box-like/WD repeat-containing protein TBL1XR1 OS=Homo sapiens GN=TBL1XR1 PE=1 SV=1; F-box-like/WD repeat-containing protein TBL1Y OS=Homo sapiens GN=TBL1Y PE=2 SV=1; F-box-like/WD repeat-containing protein TBL1X OS=Homo sapiens GN=TBL1X PE=1 SV=3	GSGDSTARIW	0	10	99			HLA-B*57:01 unique
sp|Q9NQ25|SLAF7_HUMAN	SLAM family member 7 OS=Homo sapiens GN=SLAMF7 PE=1 SV=1	GSILPISWRW	0	10	99			HLA-B*57:01 unique
sp|Q9GZS3|WDR61_HUMAN	WD repeat-containing protein 61 OS=Homo sapiens GN=WDR61 PE=1 SV=1	GSLDDLVKVW	0	10	99			HLA-B*57:01 unique
sp|Q5JSH3|WDR44_HUMAN	WD repeat-containing protein 44 OS=Homo sapiens GN=WDR44 PE=1 SV=1	GSLDGKLRLW	0	10	99			HLA-B*57:01 unique
sp|Q9GZL7|WDR12_HUMAN	Ribosome biogenesis protein WDR12 OS=Homo sapiens GN=WDR12 PE=1 SV=2	GSLDNIVKLW	0	10	99			HLA-B*57:01 unique
sp|Q9GIP4|LAT1L_HUMAN; sp|Q8MH63|LAT1N_HUMAN; sp|Q01650|LAT1_HUMAN	Putative L-type amino acid transporter 1-like protein IMAA OS=Homo sapiens GN=SLC7A5P2 PE=5 SV=2; Putative L-type amino acid transporter 1-like protein MLAS OS=Homo sapiens GN=SLC7A5P1 PE=5 SV=1; Large neutral amino acids transporter small subunit 1 OS=Homo sapiens GN=SLC7A5 PE=1 SV=2	GSLPAFLKLW	0	10	99			HLA-B*57:01 unique
sp|Q8TAF3|WDR48_HUMAN	WD repeat-containing protein 48 OS=Homo sapiens GN=WDR48 PE=1 SV=1	GSSDGTIRLW	0	10	99			HLA-B*57:01 unique
sp|Q9Y297|FBW1A_HUMAN; sp|Q9UKB1|FBW1B_HUMAN	F-box/WD repeat-containing protein 1A OS=Homo sapiens GN=BTRC PE=1 SV=1; F-box/WD repeat-containing protein 11 OS=Homo sapiens GN=FBXW11 PE=1 SV=1	GSSDNTIRLW	0	10	99			HLA-B*57:01 unique
sp|Q9Y297|FBW1A_HUMAN; sp|Q9UKB1|FBW1B_HUMAN	F-box/WD repeat-containing protein 1A OS=Homo sapiens GN=BTRC PE=1 SV=1; F-box/WD repeat-containing protein 11 OS=Homo sapiens GN=FBXW11 PE=1 SV=1	GSSDSTVRVW	0	10	99			HLA-B*57:01 unique
sp|Q6AI08|HEAT6_HUMAN	HEAT repeat-containing protein 6 OS=Homo sapiens GN=HEATR6 PE=1 SV=1	GSVDQYARIW	0	10	99			HLA-B*57:01 unique
sp|P63244|RACK1_HUMAN	Receptor of activated protein C kinase 1 OS=Homo sapiens GN=RACK1 PE=1 SV=3	GSWDGTLRLW	0	10	99			HLA-B*57:01 unique
sp|P63244|RACK1_HUMAN	Receptor of activated protein C kinase 1 OS=Homo sapiens GN=RACK1 PE=1 SV=3	GSWDGTLRLW	Dehydrated(D)@4	10	98.6			HLA-B*57:01 unique
sp|P63244|RACK1_HUMAN	Receptor of activated protein C kinase 1 OS=Homo sapiens GN=RACK1 PE=1 SV=3	GSWDGTLRLW	Oxidation(W)@10	10	99			HLA-B*57:01 unique
sp|O14775|GNB5_HUMAN	Guanine nucleotide-binding protein subunit beta-5 OS=Homo sapiens GN=GNB5 PE=1 SV=2	GSWDHTLRVW	0	10	99			HLA-B*57:01 unique
sp|O43684|BUB3_HUMAN	Mitotic checkpoint protein BUB3 OS=Homo sapiens GN=BUB3 PE=1 SV=1	GSWDQTVKLW	0	10	99			HLA-B*57:01 unique
sp|Q10567|AP1B1_HUMAN	AP-1 complex subunit beta-1 OS=Homo sapiens GN=AP1B1 PE=1 SV=2	GSYVAPKAVW	0	10	99			HLA-B*57:01 unique
sp|Q13685|AAMP_HUMAN	Angio-associated migratory cell protein OS=Homo sapiens GN=AAMP PE=1 SV=2	GTADGNTWMW	0	10	99			HLA-B*57:01 unique
sp|P06239|LCK_HUMAN	Tyrosine-protein kinase Lck OS=Homo sapiens GN=LCK PE=1 SV=6	GTFTIKSDVW	0	10	99			HLA-B*57:01 unique
sp|A5PLL7|TM189_HUMAN	Transmembrane protein 189 OS=Homo sapiens GN=TMEM189 PE=1 SV=3	GTFTNQIHKW	0	10	99			HLA-B*57:01 unique
sp|Q9UHE8|STEA1_HUMAN	Metalloreductase STEAP1 OS=Homo sapiens GN=STEAP1 PE=2 SV=1	GTIHALIFAW	0	10	99			HLA-B*57:01 unique
sp|Q9UM54|MYO6_HUMAN	Unconventional myosin-VI OS=Homo sapiens GN=MYO6 PE=1 SV=4	GTKKYDLSKW	0	10	99			HLA-B*57:01 unique
sp|P27694|RFA1_HUMAN	Replication protein A 70 kDa DNA-binding subunit OS=Homo sapiens GN=RPA1 PE=1 SV=2	GTLKIANKQF	0	10	99			HLA-B*57:01 unique
sp|P20273|CD22_HUMAN	B-cell receptor CD22 OS=Homo sapiens GN=CD22 PE=1 SV=2	GVLKIQNVGW	0	10	99			HLA-B*57:01 unique
sp|Q9BZH6|WDR11_HUMAN	WD repeat-containing protein 11 OS=Homo sapiens GN=WDR11 PE=1 SV=1	HAKPIQDVQW	0	10	99			HLA-B*57:01 unique
sp|P24001|IL32_HUMAN	Interleukin-32 OS=Homo sapiens GN=IL32 PE=1 SV=3	HAVQALWKQF	0	10	99			HLA-B*57:01 unique
sp|Q14137|BOP1_HUMAN	Ribosome biogenesis protein BOP1 OS=Homo sapiens GN=BOP1 PE=1 SV=2	HGKPVTQVTW	0	10	99			HLA-B*57:01 unique
sp|Q96MD2|CL066_HUMAN	KICSTOR complex protein C12orf66 OS=Homo sapiens GN=C12orf66 PE=1 SV=4	HSAHTKLQTW	0	10	99			HLA-B*57:01 unique
sp|Q96PM5|ZN363_HUMAN	RING finger and CHY zinc finger domain-containing protein 1 OS=Homo sapiens GN=RCHY1 PE=1 SV=1	HSALDMTRYW	0	10	99			HLA-B*57:01 unique
sp|Q9ULV4|COR1C_HUMAN	Coronin-1C OS=Homo sapiens GN=CORO1C PE=1 SV=1	HSKRVGIVAW	0	10	97.2			HLA-B*57:01 unique
sp|Q9NVX2|NLE1_HUMAN	Notchless protein homolog 1 OS=Homo sapiens GN=NLE1 PE=1 SV=4	HSKWITGLSW	0	10	99			HLA-B*57:01 unique
sp|Q6IA86|ELP2_HUMAN	Elongator complex protein 2 OS=Homo sapiens GN=ELP2 PE=1 SV=2	HSRIIWSCDW	0	10	99			HLA-B*57:01 unique
sp|Q5JSH3|WDR44_HUMAN	WD repeat-containing protein 44 OS=Homo sapiens GN=WDR44 PE=1 SV=1	HTADLLDLSW	0	10	99			HLA-B*57:01 unique
sp|Q8TEQ6|GEMI5_HUMAN	Gem-associated protein 5 OS=Homo sapiens GN=GEMIN5 PE=1 SV=3	HTAKITSVAW	Oxidation(W)@10	10	99			HLA-B*57:01 unique
sp|Q09028|RBBP4_HUMAN	Histone-binding protein RBBP4 OS=Homo sapiens GN=RBBP4 PE=1 SV=3	HTAVVEDVSW	Oxidation(W)@10	10	99			HLA-B*57:01 unique
sp|Q9GZL7|WDR12_HUMAN	Ribosome biogenesis protein WDR12 OS=Homo sapiens GN=WDR12 PE=1 SV=2	HTGWVTSVKW	0	10	99			HLA-B*57:01 unique
sp|P31146|COR1A_HUMAN	Coronin-1A OS=Homo sapiens GN=CORO1A PE=1 SV=4	HTKRVGIVAW	0	10	99			HLA-B*57:01 unique
sp|Q9H1Z4|WDR13_HUMAN	WD repeat-containing protein 13 OS=Homo sapiens GN=WDR13 PE=1 SV=2	HTRGVSDFAW	0	10	99			HLA-B*57:01 unique
sp|Q9Y3F4|STRAP_HUMAN	Serine-threonine kinase receptor-associated protein OS=Homo sapiens GN=STRAP PE=1 SV=1	HTRPVVDLAF	0	10	99			HLA-B*57:01 unique
sp|Q6PJI9|WDR59_HUMAN	GATOR complex protein WDR59 OS=Homo sapiens GN=WDR59 PE=1 SV=2	HTRVISDLDW	0	10	99			HLA-B*57:01 unique
sp|Q9Y3F4|STRAP_HUMAN	Serine-threonine kinase receptor-associated protein OS=Homo sapiens GN=STRAP PE=1 SV=1	HTSGIKKALW	0	10	99			HLA-B*57:01 unique
sp|O60341|KDM1A_HUMAN	Lysine-specific histone demethylase 1A OS=Homo sapiens GN=KDM1A PE=1 SV=2	HVKDEQIEHW	0	10	99			HLA-B*57:01 unique
sp|Q86UV5|UBP48_HUMAN	Ubiquitin carboxyl-terminal hydrolase 48 OS=Homo sapiens GN=USP48 PE=1 SV=1	HVKDPQSGEW	0	10	99			HLA-B*57:01 unique
sp|Q92973|TNPO1_HUMAN	Transportin-1 OS=Homo sapiens GN=TNPO1 PE=1 SV=2	IASKGELQNW	0	10	99			HLA-B*57:01 unique
sp|P35813|PPM1A_HUMAN	Protein phosphatase 1A OS=Homo sapiens GN=PPM1A PE=1 SV=1	IGLPSGLESW	0	10	99			HLA-B*57:01 unique
sp|Q99490|AGAP2_HUMAN	Arf-GAP with GTPase, ANK repeat and PH domain-containing protein 2 OS=Homo sapiens GN=AGAP2 PE=1 SV=2	IGNDTANRVW	0	10	99			HLA-B*57:01 unique
sp|Q9Y483|MTF2_HUMAN	Metal-response element-binding transcription factor 2 OS=Homo sapiens GN=MTF2 PE=1 SV=2	IIFEDSSKSW	0	10	99			HLA-B*57:01 unique
sp|Q9Y4P1|ATG4B_HUMAN	Cysteine protease ATG4B OS=Homo sapiens GN=ATG4B PE=1 SV=2	ILSDVASRLW	0	10	99			HLA-B*57:01 unique
sp|Q12830|BPTF_HUMAN	Nucleosome-remodeling factor subunit BPTF OS=Homo sapiens GN=BPTF PE=1 SV=3	IPSSFLHPNW	0	10	99			HLA-B*57:01 unique
sp|Q03393|PTPS_HUMAN	6-pyruvoyl tetrahydrobiopterin synthase OS=Homo sapiens GN=PTS PE=1 SV=1	ISFSASHRLY	0	10	99			HLA-B*57:01 unique
sp|Q96QU8|XPO6_HUMAN	Exportin-6 OS=Homo sapiens GN=XPO6 PE=1 SV=1	ISIPAVQKVF	0	10	99			HLA-B*57:01 unique
sp|Q13823|NOG2_HUMAN	Nucleolar GTP-binding protein 2 OS=Homo sapiens GN=GNL2 PE=1 SV=1	ISKTYKIDSW	0	10	99			HLA-B*57:01 unique
sp|Q15046|SYK_HUMAN	Lysine--tRNA ligase OS=Homo sapiens GN=KARS PE=1 SV=3	ISLTDFIQKY	0	10	99			HLA-B*57:01 unique
sp|Q8WTV0|SCRB1_HUMAN	Scavenger receptor class B member 1 OS=Homo sapiens GN=SCARB1 PE=1 SV=1	ISRIHLVDKW	0	10	96.4			HLA-B*57:01 unique
sp|Q8N4H5|TOM5_HUMAN	Mitochondrial import receptor subunit TOM5 homolog OS=Homo sapiens GN=TOMM5 PE=1 SV=1	ISSIRNFLIY	0	10	99			HLA-B*57:01 unique
sp|Q9NNW5|WDR6_HUMAN	WD repeat-containing protein 6 OS=Homo sapiens GN=WDR6 PE=1 SV=1	ISSVRAVAVW	0	10	99			HLA-B*57:01 unique
sp|Q8N3D4|EH1L1_HUMAN	EH domain-binding protein 1-like protein 1 OS=Homo sapiens GN=EHBP1L1 PE=1 SV=2	ISTRPQVSSW	0	10	99			HLA-B*57:01 unique
sp|Q13586|STIM1_HUMAN	Stromal interaction molecule 1 OS=Homo sapiens GN=STIM1 PE=1 SV=3	ISVEDLWKAW	0	10	99			HLA-B*57:01 unique
sp|P31323|KAP3_HUMAN	cAMP-dependent protein kinase type II-beta regulatory subunit OS=Homo sapiens GN=PRKAR2B PE=1 SV=3	ITATSPGALW	0	10	98.6			HLA-B*57:01 unique
sp|Q9H583|HEAT1_HUMAN	HEAT repeat-containing protein 1 OS=Homo sapiens GN=HEATR1 PE=1 SV=3	ITAVEIPSEW	0	10	97.9			HLA-B*57:01 unique
sp|P80192|M3K9_HUMAN; sp|Q16584|M3K11_HUMAN; sp|Q02779|M3K10_HUMAN; sp|Q5TCX8|M3K21_HUMAN	Mitogen-activated protein kinase kinase kinase 9 OS=Homo sapiens GN=MAP3K9 PE=1 SV=3; Mitogen-activated protein kinase kinase kinase 11 OS=Homo sapiens GN=MAP3K11 PE=1 SV=1; Mitogen-activated protein kinase kinase kinase 10 OS=Homo sapiens GN=MAP3K10 PE=1 SV=3; Mitogen-activated protein kinase kinase kinase 21 OS=Homo sapiens GN=MAP3K21 PE=1 SV=2	ITDFGLAREW	0	10	99			HLA-B*57:01 unique
sp|Q9P246|STIM2_HUMAN	Stromal interaction molecule 2 OS=Homo sapiens GN=STIM2 PE=1 SV=2	ITIEDLWKRW	0	10	99			HLA-B*57:01 unique
sp|O75410|TACC1_HUMAN	Transforming acidic coiled-coil-containing protein 1 OS=Homo sapiens GN=TACC1 PE=1 SV=2	ITKEIEANEW	0	10	99			HLA-B*57:01 unique
sp|Q8N697|S15A4_HUMAN	Solute carrier family 15 member 4 OS=Homo sapiens GN=SLC15A4 PE=1 SV=1	ITKPPDGSAF	0	10	99			HLA-B*57:01 unique
sp|Q05469|LIPS_HUMAN	Hormone-sensitive lipase OS=Homo sapiens GN=LIPE PE=1 SV=4	ITQNLDVHFW	0	10	99			HLA-B*57:01 unique
sp|Q2PZI1|D19L1_HUMAN	Probable C-mannosyltransferase DPY19L1 OS=Homo sapiens GN=DPY19L1 PE=2 SV=1	IVRKIISDMW	0	10	99			HLA-B*57:01 unique
sp|Q2PZI1|D19L1_HUMAN	Probable C-mannosyltransferase DPY19L1 OS=Homo sapiens GN=DPY19L1 PE=2 SV=1	IVRKIISDMW	Oxidation(M)@9	10	99			HLA-B*57:01 unique
sp|P43308|SSRB_HUMAN	Translocon-associated protein subunit beta OS=Homo sapiens GN=SSR2 PE=1 SV=1	IVSGMLNVKW	Oxidation(M)@5	10	99			HLA-B*57:01 unique
sp|Q16186|ADRM1_HUMAN	Proteasomal ubiquitin receptor ADRM1 OS=Homo sapiens GN=ADRM1 PE=1 SV=2	KAGSKRLFFW	0	10	99			HLA-B*57:01 unique
sp|P62308|RUXG_HUMAN; sp|A8MWD9|RUXGL_HUMAN	Small nuclear ribonucleoprotein G OS=Homo sapiens GN=SNRPG PE=1 SV=1; Putative small nuclear ribonucleoprotein G-like protein 15 OS=Homo sapiens GN=SNRPGP15 PE=5 SV=2	KAHPPELKKF	0	10	99			HLA-B*57:01 unique
sp|P22694|KAPCB_HUMAN; sp|P17612|KAPCA_HUMAN	cAMP-dependent protein kinase catalytic subunit beta OS=Homo sapiens GN=PRKACB PE=1 SV=2; cAMP-dependent protein kinase catalytic subunit alpha OS=Homo sapiens GN=PRKACA PE=1 SV=2	KAKEDFLKKW	0	10	99			HLA-B*57:01 unique
sp|O43709|BUD23_HUMAN	Probable 18S rRNA (guanine-N(7))-methyltransferase OS=Homo sapiens GN=BUD23 PE=1 SV=2	KAKKFYLCLF	0	10	98.9			HLA-B*57:01 unique
sp|P52888|THOP1_HUMAN	Thimet oligopeptidase OS=Homo sapiens GN=THOP1 PE=1 SV=2	KALADVEVTY	0	10	99			HLA-B*57:01 unique
sp|P36578|RL4_HUMAN	60S ribosomal protein L4 OS=Homo sapiens GN=RPL4 PE=1 SV=5	KAWNDIKKVY	0	10	99			HLA-B*57:01 unique
sp|Q12899|TRI26_HUMAN	Tripartite motif-containing protein 26 OS=Homo sapiens GN=TRIM26 PE=1 SV=1	KGFTWGKVYW	0	10	99			HLA-B*57:01 unique
sp|Q99816|TS101_HUMAN	Tumor susceptibility gene 101 protein OS=Homo sapiens GN=TSG101 PE=1 SV=2	KIYLPYLHEW	0	10	99			HLA-B*57:01 unique
sp|Q9H2M9|RBGPR_HUMAN	Rab3 GTPase-activating protein non-catalytic subunit OS=Homo sapiens GN=RAB3GAP2 PE=1 SV=1	KMKVAIDETW	0	10	99			HLA-B*57:01 unique
sp|Q8TDJ6|DMXL2_HUMAN	DmX-like protein 2 OS=Homo sapiens GN=DMXL2 PE=1 SV=2	KSDEKEIYHW	0	10	99			HLA-B*57:01 unique
sp|Q9Y6A5|TACC3_HUMAN	Transforming acidic coiled-coil-containing protein 3 OS=Homo sapiens GN=TACC3 PE=1 SV=1	KSFSDLFKRF	0	10	98.5			HLA-B*57:01 unique
sp|Q9BUL8|PDC10_HUMAN	Programmed cell death protein 10 OS=Homo sapiens GN=PDCD10 PE=1 SV=1	KSFSDTLKTY	0	10	99			HLA-B*57:01 unique
sp|Q96A65|EXOC4_HUMAN	Exocyst complex component 4 OS=Homo sapiens GN=EXOC4 PE=1 SV=1	KSKDPSGLLI	0	10	95.7			HLA-B*57:01 unique
sp|Q9BRG1|VPS25_HUMAN	Vacuolar protein-sorting-associated protein 25 OS=Homo sapiens GN=VPS25 PE=1 SV=1	KSKSSFLIMW	0	10	99			HLA-B*57:01 unique
sp|Q9HD33|RM47_HUMAN	39S ribosomal protein L47, mitochondrial OS=Homo sapiens GN=MRPL47 PE=1 SV=2	KSNEDLHKLW	0	10	99			HLA-B*57:01 unique
sp|P52272|HNRPM_HUMAN	Heterogeneous nuclear ribonucleoprotein M OS=Homo sapiens GN=HNRNPM PE=1 SV=3	KSRGIGTVTF	0	10	99			HLA-B*57:01 unique
sp|Q71DI3|H32_HUMAN; sp|Q6NXT2|H3C_HUMAN; sp|Q16695|H31T_HUMAN; sp|P84243|H33_HUMAN; sp|P68431|H31_HUMAN	Histone H3.2 OS=Homo sapiens GN=HIST2H3A PE=1 SV=3; Histone H3.3C OS=Homo sapiens GN=H3F3C PE=1 SV=3; Histone H3.1t OS=Homo sapiens GN=HIST3H3 PE=1 SV=3; Histone H3.3 OS=Homo sapiens GN=H3F3A PE=1 SV=2; Histone H3.1 OS=Homo sapiens GN=HIST1H3A PE=1 SV=2	KSTELLIRKL	0	10	97.1			HLA-B*57:01 unique
sp|Q9H974|QTRT2_HUMAN	Queuine tRNA-ribosyltransferase accessory subunit 2 OS=Homo sapiens GN=QTRT2 PE=1 SV=1	KSVDRSLLFL	0	10	98.4			HLA-B*57:01 unique
sp|O00329|PK3CD_HUMAN	Phosphatidylinositol 4,5-bisphosphate 3-kinase catalytic subunit delta isoform OS=Homo sapiens GN=PIK3CD PE=1 SV=2	KTEEEALKHF	0	10	96.1			HLA-B*57:01 unique
sp|Q9BT09|CNPY3_HUMAN	Protein canopy homolog 3 OS=Homo sapiens GN=CNPY3 PE=1 SV=1	KTKEVIGTGY	0	10	99			HLA-B*57:01 unique
sp|Q96DM3|MIC1_HUMAN	Uncharacterized protein C18orf8 OS=Homo sapiens GN=C18orf8 PE=1 SV=2	KTKNANILGF	0	10	98.8			HLA-B*57:01 unique
sp|Q53EL6|PDCD4_HUMAN	Programmed cell death protein 4 OS=Homo sapiens GN=PDCD4 PE=1 SV=2	KTLTPIIQEY	0	10	99			HLA-B*57:01 unique
sp|Q9UFH2|DYH17_HUMAN	Dynein heavy chain 17, axonemal OS=Homo sapiens GN=DNAH17 PE=1 SV=2	KTPLDLVRLW	0	10	99			HLA-B*57:01 unique
sp|Q9BVM2|DPCD_HUMAN	Protein DPCD OS=Homo sapiens GN=DPCD PE=1 SV=2	KTSELLVRKW	0	10	99			HLA-B*57:01 unique
sp|P62805|H4_HUMAN	Histone H4 OS=Homo sapiens GN=HIST1H4A PE=1 SV=2	KTVTAMDVVY	Oxidation(M)@6	10	95.9			HLA-B*57:01 unique
sp|O60832|DKC1_HUMAN	H/ACA ribonucleoprotein complex subunit 4 OS=Homo sapiens GN=DKC1 PE=1 SV=3	KVAKLDTSQW	0	10	99			HLA-B*57:01 unique
sp|O00483|NDUA4_HUMAN	Cytochrome c oxidase subunit NDUFA4 OS=Homo sapiens GN=NDUFA4 PE=1 SV=1	LALFNPDVCW	Trioxidation(C)@9	10	99			HLA-B*57:01 unique
sp|Q7RTP0|NIPA1_HUMAN	Magnesium transporter NIPA1 OS=Homo sapiens GN=NIPA1 PE=1 SV=1	LASAILFREW	0	10	99			HLA-B*57:01 unique
sp|Q86WA8|LONP2_HUMAN	Lon protease homolog 2, peroxisomal OS=Homo sapiens GN=LONP2 PE=1 SV=1	LAVQVVGSNW	0	10	99			HLA-B*57:01 unique
sp|P55072|TERA_HUMAN	Transitional endoplasmic reticulum ATPase OS=Homo sapiens GN=VCP PE=1 SV=4	LAVTMDDFRW	Oxidation(M)@5	10	98.9			HLA-B*57:01 unique
sp|P14921|ETS1_HUMAN	Protein C-ets-1 OS=Homo sapiens GN=ETS1 PE=1 SV=1	LGIPKDPRQW	0	10	99			HLA-B*57:01 unique
sp|P60510|PP4C_HUMAN	Serine/threonine-protein phosphatase 4 catalytic subunit OS=Homo sapiens GN=PPP4C PE=1 SV=1	LSAIIDGKIF	0	10	99			HLA-B*57:01 unique
sp|Q9UPW5|CBPC1_HUMAN; sp|Q96MI9|CBPC4_HUMAN	Cytosolic carboxypeptidase 1 OS=Homo sapiens GN=AGTPBP1 PE=1 SV=3; Cytosolic carboxypeptidase 4 OS=Homo sapiens GN=AGBL1 PE=1 SV=2	LSGEDLNRQW	0	10	98.4			HLA-B*57:01 unique
sp|Q5GLZ8|HERC4_HUMAN	Probable E3 ubiquitin-protein ligase HERC4 OS=Homo sapiens GN=HERC4 PE=1 SV=1	LSKASEVFCW	0	10	99			HLA-B*57:01 unique
sp|Q8IVU3|HERC6_HUMAN	Probable E3 ubiquitin-protein ligase HERC6 OS=Homo sapiens GN=HERC6 PE=2 SV=2	LSKDSQVFSW	0	10	97.6			HLA-B*57:01 unique
sp|Q969Q6|P2R3C_HUMAN	Serine/threonine-protein phosphatase 2A regulatory subunit B'' subunit gamma OS=Homo sapiens GN=PPP2R3C PE=1 SV=1	LSKESQETNW	0	10	99			HLA-B*57:01 unique
sp|Q86XZ4|SPAS2_HUMAN	Spermatogenesis-associated serine-rich protein 2 OS=Homo sapiens GN=SPATS2 PE=1 SV=1	LSRPTTETQF	0	10	97.9			HLA-B*57:01 unique
sp|A2VDJ0|T131L_HUMAN	Transmembrane protein 131-like OS=Homo sapiens GN=TMEM131L PE=1 SV=2	LSSDINVRSW	0	10	99			HLA-B*57:01 unique
sp|O60671|RAD1_HUMAN	Cell cycle checkpoint protein RAD1 OS=Homo sapiens GN=RAD1 PE=1 SV=1	LSTILKAIHF	0	10	99			HLA-B*57:01 unique
sp|O43298|ZBT43_HUMAN	Zinc finger and BTB domain-containing protein 43 OS=Homo sapiens GN=ZBTB43 PE=1 SV=1	LTAASFLQMW	0	10	99			HLA-B*57:01 unique
sp|Q92834|RPGR_HUMAN	X-linked retinitis pigmentosa GTPase regulator OS=Homo sapiens GN=RPGR PE=1 SV=2	LTEDGRLFMW	0	10	99			HLA-B*57:01 unique
sp|Q9GZX9|TWSG1_HUMAN	Twisted gastrulation protein homolog 1 OS=Homo sapiens GN=TWSG1 PE=1 SV=1	LTEGDTQLNW	0	10	96.6			HLA-B*57:01 unique
sp|O95714|HERC2_HUMAN	E3 ubiquitin-protein ligase HERC2 OS=Homo sapiens GN=HERC2 PE=1 SV=2	LTKDGQVYSW	0	10	99			HLA-B*57:01 unique
sp|Q5GLZ8|HERC4_HUMAN	Probable E3 ubiquitin-protein ligase HERC4 OS=Homo sapiens GN=HERC4 PE=1 SV=1	LTKEGGVFTF	0	10	98.8			HLA-B*57:01 unique
sp|Q9HCZ1|ZN334_HUMAN	Zinc finger protein 334 OS=Homo sapiens GN=ZNF334 PE=1 SV=2	LTVNFTQEEW	0	10	95.9			HLA-B*57:01 unique
sp|O95825|QORL1_HUMAN	Quinone oxidoreductase-like protein 1 OS=Homo sapiens GN=CRYZL1 PE=1 SV=2	LVHKPEKVTW	0	10	99			HLA-B*57:01 unique
sp|Q99640|PMYT1_HUMAN	Membrane-associated tyrosine- and threonine-specific cdc2-inhibitory kinase OS=Homo sapiens GN=PKMYT1 PE=1 SV=1	MAAEALSRGW	0	10	99			HLA-B*57:01 unique
sp|Q49A26|GLYR1_HUMAN	Putative oxidoreductase GLYR1 OS=Homo sapiens GN=GLYR1 PE=1 SV=3	MAGPMAAFKW	Oxidation(M)@1; Oxidation(M)@5	10	97.8			HLA-B*57:01 unique
sp|Q49A26|GLYR1_HUMAN	Putative oxidoreductase GLYR1 OS=Homo sapiens GN=GLYR1 PE=1 SV=3	MAGPMAAFKW	Oxidation(M)@5	10	98.7			HLA-B*57:01 unique
sp|Q8N8Q9|NIPA2_HUMAN	Magnesium transporter NIPA2 OS=Homo sapiens GN=NIPA2 PE=2 SV=1	MPVDDVIGTL	0	10	97.2			HLA-B*57:01 unique
sp|Q969T9|WBP2_HUMAN	WW domain-binding protein 2 OS=Homo sapiens GN=WBP2 PE=1 SV=1	MSYDHVELTF	0	10	99			HLA-B*57:01 unique
sp|Q96S52|PIGS_HUMAN	GPI transamidase component PIG-S OS=Homo sapiens GN=PIGS PE=1 SV=3	MTWELDRLLW	0	10	99			HLA-B*57:01 unique
sp|Q96S52|PIGS_HUMAN	GPI transamidase component PIG-S OS=Homo sapiens GN=PIGS PE=1 SV=3	MTWELDRLLW	Oxidation(M)@1	10	99			HLA-B*57:01 unique
sp|P62316|SMD2_HUMAN	Small nuclear ribonucleoprotein Sm D2 OS=Homo sapiens GN=SNRPD2 PE=1 SV=1	MVLENVKEMW	0	10	99			HLA-B*57:01 unique
sp|P30876|RPB2_HUMAN	DNA-directed RNA polymerase II subunit RPB2 OS=Homo sapiens GN=POLR2B PE=1 SV=1	NSSRPTSTIW	0	10	99			HLA-B*57:01 unique
sp|P09912|IFI6_HUMAN	Interferon alpha-inducible protein 6 OS=Homo sapiens GN=IFI6 PE=2 SV=2	NSVAASLMSW	Oxidation(M)@8; Trp->Kynurenin(W)@10	10	99			HLA-B*57:01 unique
sp|P09912|IFI6_HUMAN	Interferon alpha-inducible protein 6 OS=Homo sapiens GN=IFI6 PE=2 SV=2	NSVAASLMSW	Oxidation(W)@10	10	99			HLA-B*57:01 unique
sp|Q16576|RBBP7_HUMAN	Histone-binding protein RBBP7 OS=Homo sapiens GN=RBBP7 PE=1 SV=1	PEGKDYALHW	0	10	99			HLA-B*57:01 unique
sp|Q9Y2Z0|SGT1_HUMAN	Protein SGT1 homolog OS=Homo sapiens GN=SUGT1 PE=1 SV=3	PSSSPYTRNW	0	10	98.8			HLA-B*57:01 unique
sp|Q92499|DDX1_HUMAN	ATP-dependent RNA helicase DDX1 OS=Homo sapiens GN=DDX1 PE=1 SV=2	PVNPKTDRLW	0	10	99			HLA-B*57:01 unique
sp|P24001|IL32_HUMAN	Interleukin-32 OS=Homo sapiens GN=IL32 PE=1 SV=3	QAMLQRLQTW	Gln->pyro-Glu@N-term	10	99			HLA-B*57:01 unique
sp|O75935|DCTN3_HUMAN	Dynactin subunit 3 OS=Homo sapiens GN=DCTN3 PE=1 SV=1	QARVEELERW	0	10	99			HLA-B*57:01 unique
sp|P09496|CLCA_HUMAN	Clathrin light chain A OS=Homo sapiens GN=CLTA PE=1 SV=1	QSEPESIRKW	0	10	96.4			HLA-B*57:01 unique
sp|Q8WU79|SMAP2_HUMAN	Stromal membrane-associated protein 2 OS=Homo sapiens GN=SMAP2 PE=1 SV=1	QSKGPRWASW	0	10	98.6			HLA-B*57:01 unique
sp|Q8WU79|SMAP2_HUMAN	Stromal membrane-associated protein 2 OS=Homo sapiens GN=SMAP2 PE=1 SV=1	QSKGPRWASW	Gln->pyro-Glu@N-term	10	99			HLA-B*57:01 unique
sp|Q9BTU6|P4K2A_HUMAN	Phosphatidylinositol 4-kinase type 2-alpha OS=Homo sapiens GN=PI4K2A PE=1 SV=1	QSRKPFFSWW	0	10	95.7			HLA-B*57:01 unique
sp|Q9UH99|SUN2_HUMAN	SUN domain-containing protein 2 OS=Homo sapiens GN=SUN2 PE=1 SV=3	QTFHPALVSW	Gln->pyro-Glu@N-term	10	99			HLA-B*57:01 unique
sp|P52333|JAK3_HUMAN	Tyrosine-protein kinase JAK3 OS=Homo sapiens GN=JAK3 PE=1 SV=2	QTLSLEADKW	Gln->pyro-Glu@N-term	10	99			HLA-B*57:01 unique
sp|Q8NEV1|CSK23_HUMAN; sp|P68400|CSK21_HUMAN	Casein kinase II subunit alpha 3 OS=Homo sapiens GN=CSNK2A3 PE=1 SV=2; Casein kinase II subunit alpha OS=Homo sapiens GN=CSNK2A1 PE=1 SV=1	QTLTDYDIRF	0	10	97.8			HLA-B*57:01 unique
sp|P24001|IL32_HUMAN	Interleukin-32 OS=Homo sapiens GN=IL32 PE=1 SV=3	QTWWHGVLAW	Oxidation(W)@4	10	99			HLA-B*57:01 unique
sp|P62877|RBX1_HUMAN	E3 ubiquitin-protein ligase RBX1 OS=Homo sapiens GN=RBX1 PE=1 SV=1	QVCPLDNREW	0	10	99			HLA-B*57:01 unique
sp|Q14534|ERG1_HUMAN	Squalene monooxygenase OS=Homo sapiens GN=SQLE PE=1 SV=3	RAFHHGRFIM	0	10	99			HLA-B*57:01 unique
sp|Q03169|TNAP2_HUMAN	Tumor necrosis factor alpha-induced protein 2 OS=Homo sapiens GN=TNFAIP2 PE=2 SV=2	RALELEARRW	0	10	99			HLA-B*57:01 unique
sp|O00767|ACOD_HUMAN	Acyl-CoA desaturase OS=Homo sapiens GN=SCD PE=1 SV=2	RGFFFSHVGW	0	10	99			HLA-B*57:01 unique
sp|Q9P2M7|CING_HUMAN	Cingulin OS=Homo sapiens GN=CGN PE=1 SV=2	RIKSLEKDSW	0	10	99			HLA-B*57:01 unique
sp|O43390|HNRPR_HUMAN; sp|O60506|HNRPQ_HUMAN	Heterogeneous nuclear ribonucleoprotein R OS=Homo sapiens GN=HNRNPR PE=1 SV=1; Heterogeneous nuclear ribonucleoprotein Q OS=Homo sapiens GN=SYNCRIP PE=1 SV=2	RLMSGKVKVW	0	10	99			HLA-B*57:01 unique
sp|Q15904|VAS1_HUMAN	V-type proton ATPase subunit S1 OS=Homo sapiens GN=ATP6AP1 PE=1 SV=2	RLYPVSARHW	0	10	99			HLA-B*57:01 unique
sp|Q96EZ8|MCRS1_HUMAN	Microspherule protein 1 OS=Homo sapiens GN=MCRS1 PE=1 SV=1	RQLEQELHKW	0	10	99			HLA-B*57:01 unique
sp|Q05469|LIPS_HUMAN	Hormone-sensitive lipase OS=Homo sapiens GN=LIPE PE=1 SV=4	RSHEPYLKSW	0	10	99			HLA-B*57:01 unique
sp|Q7L8L6|FAKD5_HUMAN	FAST kinase domain-containing protein 5, mitochondrial OS=Homo sapiens GN=FASTKD5 PE=1 SV=1	RSKDVAKILW	0	10	99			HLA-B*57:01 unique
sp|O75410|TACC1_HUMAN	Transforming acidic coiled-coil-containing protein 1 OS=Homo sapiens GN=TACC1 PE=1 SV=2	RSLSDLFRRY	0	10	96.4			HLA-B*57:01 unique
sp|P07355|ANXA2_HUMAN; sp|A6NMY6|AXA2L_HUMAN	Annexin A2 OS=Homo sapiens GN=ANXA2 PE=1 SV=2; Putative annexin A2-like protein OS=Homo sapiens GN=ANXA2P2 PE=5 SV=2	RSVPHLQKVF	0	10	99			HLA-B*57:01 unique
sp|P53621|COPA_HUMAN	Coatomer subunit alpha OS=Homo sapiens GN=COPA PE=1 SV=2	RTALNLFFKL	0	10	99			HLA-B*57:01 unique
sp|P46977|STT3A_HUMAN	Dolichyl-diphosphooligosaccharide--protein glycosyltransferase subunit STT3A OS=Homo sapiens GN=STT3A PE=1 SV=2	RTILVDNNTW	Oxidation(W)@10	10	99			HLA-B*57:01 unique
sp|Q6ZNB6|NFXL1_HUMAN	NF-X1-type zinc finger protein NFXL1 OS=Homo sapiens GN=NFXL1 PE=1 SV=2	RTKQYVNEAF	0	10	98			HLA-B*57:01 unique
sp|Q9UH17|ABC3B_HUMAN	DNA dC->dU-editing enzyme APOBEC-3B OS=Homo sapiens GN=APOBEC3B PE=1 SV=1	RTLKEILRYL	0	10	99			HLA-B*57:01 unique
sp|Q58WW2|DCAF6_HUMAN	DDB1- and CUL4-associated factor 6 OS=Homo sapiens GN=DCAF6 PE=1 SV=1	RTMIKEANFW	Deamidated(N)@8	10	95.6			HLA-B*57:01 unique
sp|Q9Y5V0|ZN706_HUMAN	Zinc finger protein 706 OS=Homo sapiens GN=ZNF706 PE=1 SV=1	RTQMPDPKTF	0	10	98.2			HLA-B*57:01 unique
sp|P19367|HXK1_HUMAN	Hexokinase-1 OS=Homo sapiens GN=HK1 PE=1 SV=3	RTVEMHNKIY	0	10	99			HLA-B*57:01 unique
sp|Q9GZY6|NTAL_HUMAN	Linker for activation of T-cells family member 2 OS=Homo sapiens GN=LAT2 PE=1 SV=1	RTYSLVGQAW	0	10	99			HLA-B*57:01 unique
sp|P55010|IF5_HUMAN	Eukaryotic translation initiation factor 5 OS=Homo sapiens GN=EIF5 PE=1 SV=2	RVKAEPFIKW	0	10	99			HLA-B*57:01 unique
sp|Q9Y3F4|STRAP_HUMAN	Serine-threonine kinase receptor-associated protein OS=Homo sapiens GN=STRAP PE=1 SV=1	SADDKTVRLW	0	10	99			HLA-B*57:01 unique
sp|Q9H8S9|MOB1A_HUMAN	MOB kinase activator 1A OS=Homo sapiens GN=MOB1A PE=1 SV=4	SAGPRYEYHW	0	10	98.6			HLA-B*57:01 unique
sp|Q7KZF4|SND1_HUMAN	Staphylococcal nuclease domain-containing protein 1 OS=Homo sapiens GN=SND1 PE=1 SV=1	SAKSARLNLW	0	10	99			HLA-B*57:01 unique
sp|P33316|DUT_HUMAN	Deoxyuridine 5'-triphosphate nucleotidohydrolase, mitochondrial OS=Homo sapiens GN=DUT PE=1 SV=4	SARAAGYDLY	0	10	99			HLA-B*57:01 unique
sp|Q12788|TBL3_HUMAN	Transducin beta-like protein 3 OS=Homo sapiens GN=TBL3 PE=1 SV=2	SATDAAIRVW	0	10	99			HLA-B*57:01 unique
sp|Q6ZSS3|ZN621_HUMAN	Zinc finger protein 621 OS=Homo sapiens GN=ZNF621 PE=2 SV=1	SAVAVPSLTF	0	10	98.3			HLA-B*57:01 unique
sp|Q15306|IRF4_HUMAN	Interferon regulatory factor 4 OS=Homo sapiens GN=IRF4 PE=1 SV=1	SCGNGKLRQW	0	10	99			HLA-B*57:01 unique
sp|Q99805|TM9S2_HUMAN	Transmembrane 9 superfamily member 2 OS=Homo sapiens GN=TM9SF2 PE=1 SV=1	SFEEDDKIRW	0	10	99			HLA-B*57:01 unique
sp|Q9NVV0|TM38B_HUMAN	Trimeric intracellular cation channel type B OS=Homo sapiens GN=TMEM38B PE=1 SV=1	SGMKEVTRTW	0	10	99			HLA-B*57:01 unique
sp|Q92845|KIFA3_HUMAN	Kinesin-associated protein 3 OS=Homo sapiens GN=KIFAP3 PE=1 SV=2	SMDDRFKSMF	0	10	99			HLA-B*57:01 unique
sp|O94822|LTN1_HUMAN	E3 ubiquitin-protein ligase listerin OS=Homo sapiens GN=LTN1 PE=1 SV=6	SSESHFSERW	0	10	98.7			HLA-B*57:01 unique
sp|Q96SK2|TM209_HUMAN	Transmembrane protein 209 OS=Homo sapiens GN=TMEM209 PE=1 SV=2	SSKQAAEEVW	0	10	98.9			HLA-B*57:01 unique
sp|Q9GZS3|WDR61_HUMAN	WD repeat-containing protein 61 OS=Homo sapiens GN=WDR61 PE=1 SV=1	SSLDAHIRLW	0	10	99			HLA-B*57:01 unique
sp|Q96KA5|CLP1L_HUMAN	Cleft lip and palate transmembrane protein 1-like protein OS=Homo sapiens GN=CLPTM1L PE=1 SV=1	SSLPADVHRY	0	10	99			HLA-B*57:01 unique
sp|Q15365|PCBP1_HUMAN; sp|Q15366|PCBP2_HUMAN	Poly(rC)-binding protein 1 OS=Homo sapiens GN=PCBP1 PE=1 SV=2; Poly(rC)-binding protein 2 OS=Homo sapiens GN=PCBP2 PE=1 SV=1	SSSPEVKGYW	0	10	99			HLA-B*57:01 unique
sp|Q13492|PICAL_HUMAN	Phosphatidylinositol-binding clathrin assembly protein OS=Homo sapiens GN=PICALM PE=1 SV=2	STASQVASTW	0	10	99			HLA-B*57:01 unique
sp|Q96P48|ARAP1_HUMAN	Arf-GAP with Rho-GAP domain, ANK repeat and PH domain-containing protein 1 OS=Homo sapiens GN=ARAP1 PE=1 SV=3	STSEVAERIW	0	10	99			HLA-B*57:01 unique
sp|P15927|RFA2_HUMAN	Replication protein A 32 kDa subunit OS=Homo sapiens GN=RPA2 PE=1 SV=1	TAAPMDVRQW	0	10	99			HLA-B*57:01 unique
sp|Q9UPV0|CE164_HUMAN	Centrosomal protein of 164 kDa OS=Homo sapiens GN=CEP164 PE=1 SV=3	TALKAAQQHW	0	10	97.4			HLA-B*57:01 unique
sp|Q9UM00|TMCO1_HUMAN	Calcium load-activated calcium channel OS=Homo sapiens GN=TMCO1 PE=1 SV=1	TALLAEGITW	0	10	99			HLA-B*57:01 unique
sp|Q8WX93|PALLD_HUMAN	Palladin OS=Homo sapiens GN=PALLD PE=1 SV=3	TARLDVYTQW	0	10	99			HLA-B*57:01 unique
sp|Q6ZNB6|NFXL1_HUMAN	NF-X1-type zinc finger protein NFXL1 OS=Homo sapiens GN=NFXL1 PE=1 SV=2	TCLICIASVK	0	10	95.2			HLA-B*57:01 unique
sp|P17022|ZNF18_HUMAN	Zinc finger protein 18 OS=Homo sapiens GN=ZNF18 PE=1 SV=2	TILPGEIQMW	0	10	99			HLA-B*57:01 unique
sp|Q9BRR0|ZKSC3_HUMAN; sp|Q969J2|ZKSC4_HUMAN	Zinc finger protein with KRAB and SCAN domains 3 OS=Homo sapiens GN=ZKSCAN3 PE=1 SV=2; Zinc finger protein with KRAB and SCAN domains 4 OS=Homo sapiens GN=ZKSCAN4 PE=1 SV=1	TILPGNLQSW	0	10	99			HLA-B*57:01 unique
sp|P18754|RCC1_HUMAN	Regulator of chromosome condensation OS=Homo sapiens GN=RCC1 PE=1 SV=1	TSFKNSTKSW	Deamidated(N)@5	10	99			HLA-B*57:01 unique
sp|Q9Y4W6|AFG32_HUMAN	AFG3-like protein 2 OS=Homo sapiens GN=AFG3L2 PE=1 SV=2	TSLPEGLKDW	0	10	99			HLA-B*57:01 unique
sp|Q07864|DPOE1_HUMAN	DNA polymerase epsilon catalytic subunit A OS=Homo sapiens GN=POLE PE=1 SV=5	TSQAGLFRLW	0	10	99			HLA-B*57:01 unique
sp|O75410|TACC1_HUMAN	Transforming acidic coiled-coil-containing protein 1 OS=Homo sapiens GN=TACC1 PE=1 SV=2	TSSKPDPSQW	Oxidation(W)@10	10	99			HLA-B*57:01 unique
sp|O95944|NCTR2_HUMAN	Natural cytotoxicity triggering receptor 2 OS=Homo sapiens GN=NCR2 PE=1 SV=2	TSSKPRTMAW	0	10	95.5			HLA-B*57:01 unique
sp|Q14679|TTLL4_HUMAN	Tubulin polyglutamylase TTLL4 OS=Homo sapiens GN=TTLL4 PE=1 SV=2	TSTTSVASSW	0	10	96			HLA-B*57:01 unique
sp|Q8TDJ6|DMXL2_HUMAN	DmX-like protein 2 OS=Homo sapiens GN=DMXL2 PE=1 SV=2	TSVSVHLMEW	0	10	99			HLA-B*57:01 unique
sp|P35610|SOAT1_HUMAN	Sterol O-acyltransferase 1 OS=Homo sapiens GN=SOAT1 PE=1 SV=3	TSYSNYYRTW	0	10	99			HLA-B*57:01 unique
sp|P61247|RS3A_HUMAN	40S ribosomal protein S3a OS=Homo sapiens GN=RPS3A PE=1 SV=2	TTDGYLLRLF	0	10	99			HLA-B*57:01 unique
sp|O60568|PLOD3_HUMAN	Procollagen-lysine,2-oxoglutarate 5-dioxygenase 3 OS=Homo sapiens GN=PLOD3 PE=1 SV=1	TTIHQIVRQW	0	10	99			HLA-B*57:01 unique
sp|Q9Y6D6|BIG1_HUMAN	Brefeldin A-inhibited guanine nucleotide-exchange protein 1 OS=Homo sapiens GN=ARFGEF1 PE=1 SV=2	TTIPHALLTW	0	10	99			HLA-B*57:01 unique
sp|Q9NRG9|AAAS_HUMAN	Aladin OS=Homo sapiens GN=AAAS PE=1 SV=1	TTPSAVFRVW	0	10	96.4			HLA-B*57:01 unique
sp|Q04900|MUC24_HUMAN	Sialomucin core protein 24 OS=Homo sapiens GN=CD164 PE=1 SV=2	TTSGTTNNTV	0	10	96.9			HLA-B*57:01 unique
sp|O14771|ZN213_HUMAN	Zinc finger protein 213 OS=Homo sapiens GN=ZNF213 PE=2 SV=2	TVLPGEIQGW	0	10	97.4			HLA-B*57:01 unique
sp|Q9NV06|DCA13_HUMAN	DDB1- and CUL4-associated factor 13 OS=Homo sapiens GN=DCAF13 PE=1 SV=2	TVYTGIDHHW	0	10	99			HLA-B*57:01 unique
sp|P48449|ERG7_HUMAN	Lanosterol synthase OS=Homo sapiens GN=LSS PE=1 SV=1	VAIPSWGKFW	0	10	98.4			HLA-B*57:01 unique
sp|Q13347|EIF3I_HUMAN	Eukaryotic translation initiation factor 3 subunit I OS=Homo sapiens GN=EIF3I PE=1 SV=1	VAKDPIVNVW	0	10	99			HLA-B*57:01 unique
sp|Q86TL0|ATG4D_HUMAN	Cysteine protease ATG4D OS=Homo sapiens GN=ATG4D PE=1 SV=1	VARPDPTAEW	0	10	99			HLA-B*57:01 unique
sp|Q13823|NOG2_HUMAN	Nucleolar GTP-binding protein 2 OS=Homo sapiens GN=GNL2 PE=1 SV=1	VARVEPNIKW	0	10	99			HLA-B*57:01 unique
sp|P15622|ZN250_HUMAN	Zinc finger protein 250 OS=Homo sapiens GN=ZNF250 PE=1 SV=3	VAVLLSQDEW	0	10	99			HLA-B*57:01 unique
sp|Q9Y6I7|WSB1_HUMAN	WD repeat and SOCS box-containing protein 1 OS=Homo sapiens GN=WSB1 PE=1 SV=1	VGASKAVFLW	0	10	99			HLA-B*57:01 unique
sp|P13639|EF2_HUMAN	Elongation factor 2 OS=Homo sapiens GN=EEF2 PE=1 SV=4	VGFGSGLHGW	0	10	99			HLA-B*57:01 unique
sp|P26639|SYTC_HUMAN	Threonine--tRNA ligase, cytoplasmic OS=Homo sapiens GN=TARS PE=1 SV=3	VIAKVNNVVW	0	10	95.7			HLA-B*57:01 unique
sp|Q9BQ52|RNZ2_HUMAN	Zinc phosphodiesterase ELAC protein 2 OS=Homo sapiens GN=ELAC2 PE=1 SV=2	VLVDSRYQQW	0	10	99			HLA-B*57:01 unique
sp|Q96I51|RCC1L_HUMAN	RCC1-like G exchanging factor-like protein OS=Homo sapiens GN=RCC1L PE=1 SV=2	VSADGGLFGW	0	10	99			HLA-B*57:01 unique
sp|Q460N5|PAR14_HUMAN	Poly [ADP-ribose] polymerase 14 OS=Homo sapiens GN=PARP14 PE=1 SV=3	VSAIKENFQF	0	10	99			HLA-B*57:01 unique
sp|Q8NG31|KNL1_HUMAN	Kinetochore scaffold 1 OS=Homo sapiens GN=KNL1 PE=1 SV=3	VSFADTIKVF	0	10	99			HLA-B*57:01 unique
sp|Q0P6H9|TMM62_HUMAN	Transmembrane protein 62 OS=Homo sapiens GN=TMEM62 PE=1 SV=1	VSGPIFVLKW	0	10	99			HLA-B*57:01 unique
sp|O43187|IRAK2_HUMAN	Interleukin-1 receptor-associated kinase-like 2 OS=Homo sapiens GN=IRAK2 PE=1 SV=2	VSITRELLWW	0	10	99			HLA-B*57:01 unique
sp|O96005|CLPT1_HUMAN	Cleft lip and palate transmembrane protein 1 OS=Homo sapiens GN=CLPTM1 PE=1 SV=1	VSIVHSVFEF	0	10	99			HLA-B*57:01 unique
sp|Q8TBP6|S2540_HUMAN	Solute carrier family 25 member 40 OS=Homo sapiens GN=SLC25A40 PE=1 SV=1	VSKKVSEDGW	0	10	99			HLA-B*57:01 unique
sp|P29375|KDM5A_HUMAN	Lysine-specific demethylase 5A OS=Homo sapiens GN=KDM5A PE=1 SV=3	VSLDETQHIW	0	10	99			HLA-B*57:01 unique
sp|Q8TB40|ABHD4_HUMAN	Protein ABHD4 OS=Homo sapiens GN=ABHD4 PE=1 SV=1	VSLPNQNKIW	0	10	99			HLA-B*57:01 unique
sp|Q5JPE7|NOMO2_HUMAN; sp|P69849|NOMO3_HUMAN; sp|Q15155|NOMO1_HUMAN	Nodal modulator 2 OS=Homo sapiens GN=NOMO2 PE=1 SV=1; Nodal modulator 3 OS=Homo sapiens GN=NOMO3 PE=3 SV=2; Nodal modulator 1 OS=Homo sapiens GN=NOMO1 PE=1 SV=5	VSREDGSFSF	0	10	99			HLA-B*57:01 unique
sp|Q6IBW4|CNDH2_HUMAN	Condensin-2 complex subunit H2 OS=Homo sapiens GN=NCAPH2 PE=1 SV=1	VSRFPQLNEW	0	10	99			HLA-B*57:01 unique
sp|Q9BX74|TM2D1_HUMAN	TM2 domain-containing protein 1 OS=Homo sapiens GN=TM2D1 PE=1 SV=1	VTARLVGVLW	Oxidation(W)@10	10	96			HLA-B*57:01 unique
sp|Q5T6S3|PHF19_HUMAN	PHD finger protein 19 OS=Homo sapiens GN=PHF19 PE=1 SV=1	VTFEDNSKYW	0	10	99			HLA-B*57:01 unique
sp|Q9H8P0|PORED_HUMAN	Polyprenol reductase OS=Homo sapiens GN=SRD5A3 PE=1 SV=1	VTFGFHNLTW	0	10	98.1			HLA-B*57:01 unique
sp|P42224|STAT1_HUMAN	Signal transducer and activator of transcription 1-alpha/beta OS=Homo sapiens GN=STAT1 PE=1 SV=2	VTFPDIIRNY	0	10	99			HLA-B*57:01 unique
sp|Q9BZH6|WDR11_HUMAN	WD repeat-containing protein 11 OS=Homo sapiens GN=WDR11 PE=1 SV=1	VTFRILDVDW	0	10	99			HLA-B*57:01 unique
sp|P18754|RCC1_HUMAN	Regulator of chromosome condensation OS=Homo sapiens GN=RCC1 PE=1 SV=1	VTKDGRVFAW	0	10	98			HLA-B*57:01 unique
sp|Q9NR19|ACSA_HUMAN	Acetyl-coenzyme A synthetase, cytoplasmic OS=Homo sapiens GN=ACSS2 PE=1 SV=1	VTKGKIFIEW	0	10	99			HLA-B*57:01 unique
sp|P55209|NP1L1_HUMAN	Nucleosome assembly protein 1-like 1 OS=Homo sapiens GN=NAP1L1 PE=1 SV=1	VTKTVSNDSF	Dehydrated(S)@9	10	95.3			HLA-B*57:01 unique
sp|P27694|RFA1_HUMAN	Replication protein A 70 kDa DNA-binding subunit OS=Homo sapiens GN=RPA1 PE=1 SV=2	VTNKSQIRTW	0	10	99			HLA-B*57:01 unique
sp|Q8TAQ2|SMRC2_HUMAN	SWI/SNF complex subunit SMARCC2 OS=Homo sapiens GN=SMARCC2 PE=1 SV=1	VTQFDNVRLW	0	10	99			HLA-B*57:01 unique
sp|Q9UKK3|PARP4_HUMAN	Poly [ADP-ribose] polymerase 4 OS=Homo sapiens GN=PARP4 PE=1 SV=3	VTQGHGAYLM	0	10	96.9			HLA-B*57:01 unique
sp|Q15418|KS6A1_HUMAN	Ribosomal protein S6 kinase alpha-1 OS=Homo sapiens GN=RPS6KA1 PE=1 SV=2	VTRPDSGHLY	0	10	99			HLA-B*57:01 unique
sp|Q96DX4|RSPRY_HUMAN	RING finger and SPRY domain-containing protein 1 OS=Homo sapiens GN=RSPRY1 PE=1 SV=1	VTSGVMQIGW	0	10	99			HLA-B*57:01 unique
sp|P61247|RS3A_HUMAN	40S ribosomal protein S3a OS=Homo sapiens GN=RPS3A PE=1 SV=2	VVDPFSKKDW	0	10	99			HLA-B*57:01 unique
sp|Q04637|IF4G1_HUMAN	Eukaryotic translation initiation factor 4 gamma 1 OS=Homo sapiens GN=EIF4G1 PE=1 SV=4	VVKEDAFYSW	0	10	98.2			HLA-B*57:01 unique
sp|P09543|CN37_HUMAN	2',3'-cyclic-nucleotide 3'-phosphodiesterase OS=Homo sapiens GN=CNP PE=1 SV=2	VVLVEPKTAW	0	10	99			HLA-B*57:01 unique
sp|Q14566|MCM6_HUMAN	DNA replication licensing factor MCM6 OS=Homo sapiens GN=MCM6 PE=1 SV=1	VVRDEESHEF	0	10	99			HLA-B*57:01 unique
sp|Q9UK33|ZN580	Zinc finger protein 580 OS=Homo sapiens GN=ZNF580 PE=1 SV=1	YSCPECARVF	Cys->Dha(C)@3; Dioxidation(C)@6	10	99			HLA-B*57:01 unique
sp|P51532|SMCA4_HUMAN	Transcription activator BRG1 OS=Homo sapiens GN=SMARCA4 PE=1 SV=2	YSDSLTEKQW	0	10	99			HLA-B*57:01 unique
sp|Q2TAY7|SMU1_HUMAN	WD40 repeat-containing protein SMU1 OS=Homo sapiens GN=SMU1 PE=1 SV=2	YSEDGLLKLW	0	10	99			HLA-B*57:01 unique
sp|O75964|ATP5L_HUMAN	ATP synthase subunit g, mitochondrial OS=Homo sapiens GN=ATP5L PE=1 SV=3	YSKPRLATFW	0	10	99			HLA-B*57:01 unique
sp|Q8N6L1|KTAP2_HUMAN	Keratinocyte-associated protein 2 OS=Homo sapiens GN=KRTCAP2 PE=1 SV=2	YSRQLASTEW	0	10	99			HLA-B*57:01 unique
sp|P09326|CD48_HUMAN	CD48 antigen OS=Homo sapiens GN=CD48 PE=1 SV=2	YTFDQKIVEW	0	10	99			HLA-B*57:01 unique
sp|Q9Y617|SERC_HUMAN	Phosphoserine aminotransferase OS=Homo sapiens GN=PSAT1 PE=1 SV=2	YTKIPDPSTW	0	10	99			HLA-B*57:01 unique
sp|O14646|CHD1_HUMAN	Chromodomain-helicase-DNA-binding protein 1 OS=Homo sapiens GN=CHD1 PE=1 SV=2	YTNPEQIKQW	0	10	99			HLA-B*57:01 unique
sp|Q13148|TADBP_HUMAN	TAR DNA-binding protein 43 OS=Homo sapiens GN=TARDBP PE=1 SV=1	AAAQAALQSSW	0	11	99			HLA-B*57:01 unique
sp|Q4G176|ACSF3_HUMAN	Acyl-CoA synthetase family member 3, mitochondrial OS=Homo sapiens GN=ACSF3 PE=1 SV=3	AALPLPVLEKW	0	11	99			HLA-B*57:01 unique
sp|Q9NNW5|WDR6_HUMAN	WD repeat-containing protein 6 OS=Homo sapiens GN=WDR6 PE=1 SV=1	AGAVSNQLLVW	0	11	99			HLA-B*57:01 unique
sp|P50416|CPT1A_HUMAN	Carnitine O-palmitoyltransferase 1, liver isoform OS=Homo sapiens GN=CPT1A PE=1 SV=2	AGNAIHAILLY	0	11	99			HLA-B*57:01 unique
sp|O00623|PEX12_HUMAN	Peroxisome assembly protein 12 OS=Homo sapiens GN=PEX12 PE=1 SV=1	ASAGLPKQQLW	0	11	99			HLA-B*57:01 unique
sp|Q9BRR6|ADPGK_HUMAN	ADP-dependent glucokinase OS=Homo sapiens GN=ADPGK PE=1 SV=1	ASGPHSSLSSW	0	11	99			HLA-B*57:01 unique
sp|Q8TEQ0|SNX29_HUMAN	Sorting nexin-29 OS=Homo sapiens GN=SNX29 PE=1 SV=3	ASKTETEPVFW	0	11	99			HLA-B*57:01 unique
sp|P38919|IF4A3_HUMAN	Eukaryotic initiation factor 4A-III OS=Homo sapiens GN=EIF4A3 PE=1 SV=4	ASRVLISTDVW	Oxidation(W)@11	11	99			HLA-B*57:01 unique
sp|P60228|EIF3E_HUMAN	Eukaryotic translation initiation factor 3 subunit E OS=Homo sapiens GN=EIF3E PE=1 SV=1	ATDRNALSSLW	0	11	97.5			HLA-B*57:01 unique
sp|Q92542|NICA_HUMAN	Nicastrin OS=Homo sapiens GN=NCSTN PE=1 SV=2	ATRLDSRSFFW	0	11	98.4			HLA-B*57:01 unique
sp|O60568|PLOD3_HUMAN	Procollagen-lysine,2-oxoglutarate 5-dioxygenase 3 OS=Homo sapiens GN=PLOD3 PE=1 SV=1	ATTIHQIVRQW	0	11	99			HLA-B*57:01 unique
sp|Q9NRG9|AAAS_HUMAN	Aladin OS=Homo sapiens GN=AAAS PE=1 SV=1	ATTPSAVFRVW	0	11	99			HLA-B*57:01 unique
sp|Q9Y6X2|PIAS3_HUMAN	E3 SUMO-protein ligase PIAS3 OS=Homo sapiens GN=PIAS3 PE=1 SV=2	ATVPNTIVVNW	Ammonia-loss(N)@10	11	96.1			HLA-B*57:01 unique
sp|Q9ULJ3|ZBT21_HUMAN	Zinc finger and BTB domain-containing protein 21 OS=Homo sapiens GN=ZBTB21 PE=1 SV=2	AVCPYCSLRFF	Cys->Dha(C)@3; Dioxidation(C)@6	11	99			HLA-B*57:01 unique
sp|Q14114|LRP8_HUMAN	Low-density lipoprotein receptor-related protein 8 OS=Homo sapiens GN=LRP8 PE=1 SV=4	AVDPLRGFMYW	0	11	99			HLA-B*57:01 unique
sp|Q9BTX1|NDC1_HUMAN	Nucleoporin NDC1 OS=Homo sapiens GN=NDC1 PE=1 SV=2	AVFSDAQMHIW	0	11	95			HLA-B*57:01 unique
sp|Q6ZN54|DEFI8_HUMAN	Differentially expressed in FDCP 8 homolog OS=Homo sapiens GN=DEF8 PE=1 SV=2	AVIPARVVHNW	0	11	99			HLA-B*57:01 unique
sp|Q12830|BPTF_HUMAN	Nucleosome-remodeling factor subunit BPTF OS=Homo sapiens GN=BPTF PE=1 SV=3	AVKPVVMLPIW	0	11	98.7			HLA-B*57:01 unique
sp|Q8NHP8|PLBL2_HUMAN	Putative phospholipase B-like 2 OS=Homo sapiens GN=PLBD2 PE=1 SV=2	AVSEELIYMHW	Oxidation(M)@9	11	98.4			HLA-B*57:01 unique
sp|Q9NUQ6|SPS2L_HUMAN	SPATS2-like protein OS=Homo sapiens GN=SPATS2L PE=1 SV=2	DGSAIQVLKEW	0	11	99			HLA-B*57:01 unique
sp|Q01105|SET_HUMAN	Protein SET OS=Homo sapiens GN=SET PE=1 SV=3	DPSSKSTEIKW	0	11	99			HLA-B*57:01 unique
sp|Q96BN2|TADA1_HUMAN	Transcriptional adapter 1 OS=Homo sapiens GN=TADA1 PE=1 SV=1	EALGDNVKQYW	0	11	99			HLA-B*57:01 unique
sp|Q7KZF4|SND1_HUMAN	Staphylococcal nuclease domain-containing protein 1 OS=Homo sapiens GN=SND1 PE=1 SV=1	ESAKSARLNLW	0	11	99			HLA-B*57:01 unique
sp|Q13616|CUL1_HUMAN	Cullin-1 OS=Homo sapiens GN=CUL1 PE=1 SV=2	FALPSELERSY	0	11	99			HLA-B*57:01 unique
sp|Q99612|KLF6_HUMAN	Krueppel-like factor 6 OS=Homo sapiens GN=KLF6 PE=1 SV=3	FSALPSLEEYW	0	11	99			HLA-B*57:01 unique
sp|Q01082|SPTB2_HUMAN	Spectrin beta chain, non-erythrocytic 1 OS=Homo sapiens GN=SPTBN1 PE=1 SV=2	FSRDASVAEAW	0	11	99			HLA-B*57:01 unique
sp|Q9HA38|ZMAT3_HUMAN	Zinc finger matrin-type protein 3 OS=Homo sapiens GN=ZMAT3 PE=1 SV=1	FSSPAVAQAHY	0	11	99			HLA-B*57:01 unique
sp|P53396|ACLY_HUMAN	ATP-citrate synthase OS=Homo sapiens GN=ACLY PE=1 SV=3	FTGDHKQKFYW	0	11	99			HLA-B*57:01 unique
sp|Q96KA5|CLP1L_HUMAN	Cleft lip and palate transmembrane protein 1-like protein OS=Homo sapiens GN=CLPTM1L PE=1 SV=1	GSSLPADVHRY	0	11	99			HLA-B*57:01 unique
sp|Q96KA5|CLP1L_HUMAN	Cleft lip and palate transmembrane protein 1-like protein OS=Homo sapiens GN=CLPTM1L PE=1 SV=1	GSSLPADVHRY	Dehydrated(S)@2	11	96.6			HLA-B*57:01 unique
sp|P11388|TOP2A_HUMAN	DNA topoisomerase 2-alpha OS=Homo sapiens GN=TOP2A PE=1 SV=3	GSVELVTQQMW	0	11	99			HLA-B*57:01 unique
sp|P40121|CAPG_HUMAN	Macrophage-capping protein OS=Homo sapiens GN=CAPG PE=1 SV=2	GSVQDPGLHVW	0	11	99			HLA-B*57:01 unique
sp|Q9H7F0|AT133_HUMAN	Probable cation-transporting ATPase 13A3 OS=Homo sapiens GN=ATP13A3 PE=1 SV=4	GTLTEDGLDLW	0	11	99			HLA-B*57:01 unique
sp|Q9UKV5|AMFR_HUMAN	E3 ubiquitin-protein ligase AMFR OS=Homo sapiens GN=AMFR PE=1 SV=2	GTWEGKGTYVY	0	11	99			HLA-B*57:01 unique
sp|P52952|NKX25_HUMAN	Homeobox protein Nkx-2.5 OS=Homo sapiens GN=NKX2-5 PE=1 SV=1	GVSTLHGIRAW	0	11	99			HLA-B*57:01 unique
sp|Q9NNW5|WDR6_HUMAN	WD repeat-containing protein 6 OS=Homo sapiens GN=WDR6 PE=1 SV=1	HISSVRAVAVW	0	11	98.8			HLA-B*57:01 unique
sp|Q63HN8|RN213_HUMAN	E3 ubiquitin-protein ligase RNF213 OS=Homo sapiens GN=RNF213 PE=1 SV=3	HSAGNMLFRTW	Oxidation(M)@6	11	99			HLA-B*57:01 unique
sp|Q92618|ZN516_HUMAN	Zinc finger protein 516 OS=Homo sapiens GN=ZNF516 PE=1 SV=1	HSAPDSLKAKF	0	11	97.9			HLA-B*57:01 unique
sp|Q86X55|CARM1_HUMAN	Histone-arginine methyltransferase CARM1 OS=Homo sapiens GN=CARM1 PE=1 SV=3	HSGLVHGLAFW	0	11	99			HLA-B*57:01 unique
sp|Q9Y6J8|STYL1_HUMAN	Serine/threonine/tyrosine-interacting-like protein 1 OS=Homo sapiens GN=STYXL1 PE=2 SV=1	HSNEQTLQRSW	0	11	99			HLA-B*57:01 unique
sp|Q8TB03|CX038_HUMAN	Uncharacterized protein CXorf38 OS=Homo sapiens GN=CXorf38 PE=1 SV=1	HSSEMKVSSTW	0	11	99			HLA-B*57:01 unique
sp|Q9BVK2|ALG8_HUMAN	Probable dolichyl pyrophosphate Glc1Man9GlcNAc2 alpha-1,3-glucosyltransferase OS=Homo sapiens GN=ALG8 PE=1 SV=2	HSTDFEVHRNW	0	11	99			HLA-B*57:01 unique
sp|P49327|FAS_HUMAN	Fatty acid synthase OS=Homo sapiens GN=FASN PE=1 SV=3	HTMDPQLRLLL	0	11	99			HLA-B*57:01 unique
sp|P49327|FAS_HUMAN	Fatty acid synthase OS=Homo sapiens GN=FASN PE=1 SV=3	HTMDPQLRLLL	Oxidation(M)@3	11	99			HLA-B*57:01 unique
sp|Q99643|C560_HUMAN	Succinate dehydrogenase cytochrome b560 subunit, mitochondrial OS=Homo sapiens GN=SDHC PE=1 SV=1	HTWNGIRHLMW	Oxidation(M)@10	11	99			HLA-B*57:01 unique
sp|Q9UHC7|MKRN1	E3 ubiquitin-protein ligase makorin-1 OS=Homo sapiens GN=MKRN1 PE=1 SV=3	HTYCLKCIRKW	Cys->Dha(C)@4; Dioxidation(C)@7	11	99			HLA-B*57:01 unique
sp|P23526|SAHH_HUMAN	Adenosylhomocysteinase OS=Homo sapiens GN=AHCY PE=1 SV=4	IAKAGIPVYAW	0	11	99			HLA-B*57:01 unique
sp|P67809|YBOX1_HUMAN	Nuclease-sensitive element-binding protein 1 OS=Homo sapiens GN=YBX1 PE=1 SV=3	IATKVLGTVKW	0	11	99			HLA-B*57:01 unique
sp|O75391|SPAG7_HUMAN	Sperm-associated antigen 7 OS=Homo sapiens GN=SPAG7 PE=1 SV=2	IQDSGQIKKKF	0	11	99			HLA-B*57:01 unique
sp|Q9NW61|PKHJ1_HUMAN	Pleckstrin homology domain-containing family J member 1 OS=Homo sapiens GN=PLEKHJ1 PE=1 SV=1	ISFIEDPERKY	0	11	99			HLA-B*57:01 unique
sp|Q96D46|NMD3_HUMAN	60S ribosomal export protein NMD3 OS=Homo sapiens GN=NMD3 PE=1 SV=1	ISKKHTLGEVW	0	11	95.9			HLA-B*57:01 unique
sp|O94972|TRI37_HUMAN	E3 ubiquitin-protein ligase TRIM37 OS=Homo sapiens GN=TRIM37 PE=1 SV=2	ISKSSEILMMF	0	11	97.9			HLA-B*57:01 unique
sp|Q9BYT3|STK33_HUMAN	Serine/threonine-protein kinase 33 OS=Homo sapiens GN=STK33 PE=1 SV=1	ITAKELLDNQW	0	11	99			HLA-B*57:01 unique
sp|Q3KP22|MAJIN_HUMAN	Membrane-anchored junction protein OS=Homo sapiens GN=MAJIN PE=2 SV=2	ITDVQKQDSEW	0	11	99			HLA-B*57:01 unique
sp|P51659|DHB4_HUMAN	Peroxisomal multifunctional enzyme type 2 OS=Homo sapiens GN=HSD17B4 PE=1 SV=3	ITKGGNIGAKW	0	11	99			HLA-B*57:01 unique
sp|O60493|SNX3_HUMAN	Sorting nexin-3 OS=Homo sapiens GN=SNX3 PE=1 SV=3	ITKPQNLNDAY	0	11	99			HLA-B*57:01 unique
sp|P27105|STOM_HUMAN	Erythrocyte band 7 integral membrane protein OS=Homo sapiens GN=STOM PE=1 SV=3	ITNADSATRLL	0	11	99			HLA-B*57:01 unique
sp|P13498|CY24A_HUMAN	Cytochrome b-245 light chain OS=Homo sapiens GN=CYBA PE=1 SV=3	IVATAGRFTQW	0	11	99			HLA-B*57:01 unique
sp|P33897|ABCD1_HUMAN	ATP-binding cassette sub-family D member 1 OS=Homo sapiens GN=ABCD1 PE=1 SV=2	IVRKDPRAFGW	0	11	99			HLA-B*57:01 unique
sp|Q13614|MTMR2_HUMAN	Myotubularin-related protein 2 OS=Homo sapiens GN=MTMR2 PE=1 SV=4	IVYPNIEETHW	0	11	98.1			HLA-B*57:01 unique
sp|P42704|LPPRC_HUMAN	Leucine-rich PPR motif-containing protein, mitochondrial OS=Homo sapiens GN=LRPPRC PE=1 SV=3	KAFAETHIKGF	0	11	99			HLA-B*57:01 unique
sp|P46926|GNPI1_HUMAN	Glucosamine-6-phosphate isomerase 1 OS=Homo sapiens GN=GNPDA1 PE=1 SV=1	KAIEEGVNHMW	Oxidation(W)@11	11	99			HLA-B*57:01 unique
sp|Q6IA86|ELP2_HUMAN	Elongator complex protein 2 OS=Homo sapiens GN=ELP2 PE=1 SV=2	KITSVHSRIIW	0	11	99			HLA-B*57:01 unique
sp|P60228|EIF3E_HUMAN	Eukaryotic translation initiation factor 3 subunit E OS=Homo sapiens GN=EIF3E PE=1 SV=1	KLASEILMQNW	0	11	99			HLA-B*57:01 unique
sp|P20591|MX1_HUMAN	Interferon-induced GTP-binding protein Mx1 OS=Homo sapiens GN=MX1 PE=1 SV=4	KLKKLVNEDKW	0	11	98.9			HLA-B*57:01 unique
sp|Q9BY44|EIF2A_HUMAN	Eukaryotic translation initiation factor 2A OS=Homo sapiens GN=EIF2A PE=1 SV=3	KSFIQKKMQNW	Oxidation(M)@8	11	99			HLA-B*57:01 unique
sp|Q8IY18|SMC5_HUMAN	Structural maintenance of chromosomes protein 5 OS=Homo sapiens GN=SMC5 PE=1 SV=2	KSIGPPEMHKY	0	11	99			HLA-B*57:01 unique
sp|P49368|TCPG_HUMAN	T-complex protein 1 subunit gamma OS=Homo sapiens GN=CCT3 PE=1 SV=4	KSKAMTGVEQW	Oxidation(M)@5	11	99			HLA-B*57:01 unique
sp|P52732|KIF11_HUMAN	Kinesin-like protein KIF11 OS=Homo sapiens GN=KIF11 PE=1 SV=2	KSKDIVNKMTF	0	11	99			HLA-B*57:01 unique
sp|P35221|CTNA1_HUMAN	Catenin alpha-1 OS=Homo sapiens GN=CTNNA1 PE=1 SV=1	KSKLDAEVSKW	Oxidation(W)@11	11	99			HLA-B*57:01 unique
sp|P35221|CTNA1_HUMAN	Catenin alpha-1 OS=Homo sapiens GN=CTNNA1 PE=1 SV=1	KSKLDAEVSKW	Trp->Kynurenin(W)@11	11	99			HLA-B*57:01 unique
sp|P28370|SMCA1_HUMAN; sp|O60264|SMCA5_HUMAN	Probable global transcription activator SNF2L1 OS=Homo sapiens GN=SMARCA1 PE=1 SV=2; SWI/SNF-related matrix-associated actin-dependent regulator of chromatin subfamily A member 5 OS=Homo sapiens GN=SMARCA5 PE=1 SV=1	KSKLSEIVREF	0	11	99			HLA-B*57:01 unique
sp|P29728|OAS2_HUMAN	2'-5'-oligoadenylate synthase 2 OS=Homo sapiens GN=OAS2 PE=1 SV=3	KSKVLNESVSF	0	11	99			HLA-B*57:01 unique
sp|Q13118|KLF10_HUMAN	Krueppel-like factor 10 OS=Homo sapiens GN=KLF10 PE=1 SV=1	KSLSDTAKPHI	0	11	99			HLA-B*57:01 unique
sp|P18621|RL17_HUMAN	60S ribosomal protein L17 OS=Homo sapiens GN=RPL17 PE=1 SV=3	KSRGSNLRVHF	0	11	99			HLA-B*57:01 unique
sp|Q9P0U3|SENP1_HUMAN	Sentrin-specific protease 1 OS=Homo sapiens GN=SENP1 PE=1 SV=2	KTAGYQAVKRW	0	11	98.1			HLA-B*57:01 unique
sp|Q6NUK4|REEP3_HUMAN	Receptor expression-enhancing protein 3 OS=Homo sapiens GN=REEP3 PE=1 SV=1	KTKNVKEYVRW	0	11	99			HLA-B*57:01 unique
sp|Q13813|SPTN1_HUMAN	Spectrin alpha chain, non-erythrocytic 1 OS=Homo sapiens GN=SPTAN1 PE=1 SV=3	KTKQDEVNAAW	0	11	99			HLA-B*57:01 unique
sp|P68366|TBA4A_HUMAN; sp|P68363|TBA1B_HUMAN	Tubulin alpha-4A chain OS=Homo sapiens GN=TUBA4A PE=1 SV=1; Tubulin alpha-1B chain OS=Homo sapiens GN=TUBA1B PE=1 SV=1	KTKRSIQFVDW	0	11	99			HLA-B*57:01 unique
sp|Q9Y3V2|RWDD3_HUMAN	RWD domain-containing protein 3 OS=Homo sapiens GN=RWDD3 PE=1 SV=4	KTKYVKIVEKW	0	11	99			HLA-B*57:01 unique
sp|P61247|RS3A_HUMAN	40S ribosomal protein S3a OS=Homo sapiens GN=RPS3A PE=1 SV=2	KTTDGYLLRLF	0	11	99			HLA-B*57:01 unique
sp|Q9Y6D6|BIG1_HUMAN	Brefeldin A-inhibited guanine nucleotide-exchange protein 1 OS=Homo sapiens GN=ARFGEF1 PE=1 SV=2	KTTIPHALLTW	0	11	99			HLA-B*57:01 unique
sp|P62906|RL10A_HUMAN	60S ribosomal protein L10a OS=Homo sapiens GN=RPL10A PE=1 SV=2	KVDEVKSTIKF	0	11	99			HLA-B*57:01 unique
sp|P49327|FAS_HUMAN	Fatty acid synthase OS=Homo sapiens GN=FASN PE=1 SV=3	KVLLSLEHGLW	0	11	99			HLA-B*57:01 unique
sp|Q96KQ4|ASPP1_HUMAN	Apoptosis-stimulating of p53 protein 1 OS=Homo sapiens GN=PPP1R13B PE=1 SV=3	LPAEPAPSSDA	0	11	99			HLA-B*57:01 unique
sp|Q63HN8|RN213_HUMAN	E3 ubiquitin-protein ligase RNF213 OS=Homo sapiens GN=RNF213 PE=1 SV=3	LSIDEPLFRSW	0	11	99			HLA-B*57:01 unique
sp|Q8WX94|NALP7_HUMAN	NACHT, LRR and PYD domains-containing protein 7 OS=Homo sapiens GN=NLRP7 PE=1 SV=1	LSINQIARGLW	0	11	99			HLA-B*57:01 unique
sp|P83731|RL24_HUMAN	60S ribosomal protein L24 OS=Homo sapiens GN=RPL24 PE=1 SV=1	LSKRNPRQINW	0	11	98.2			HLA-B*57:01 unique
sp|O95801|TTC4_HUMAN	Tetratricopeptide repeat protein 4 OS=Homo sapiens GN=TTC4 PE=1 SV=3	LSLDGQGRLSW	0	11	99			HLA-B*57:01 unique
sp|Q02535|ID3_HUMAN	DNA-binding protein inhibitor ID-3 OS=Homo sapiens GN=ID3 PE=1 SV=2	LSLLDDMNHCY	0	11	95.5			HLA-B*57:01 unique
sp|Q8N3D4|EH1L1	EH domain-binding protein 1-like protein 1 OS=Homo sapiens GN=EHBP1L1 PE=1 SV=2	LSLPPAEPAGH	Oxidation(P)@8	11	98.1			HLA-B*57:01 unique
sp|Q15067|ACOX1_HUMAN	Peroxisomal acyl-coenzyme A oxidase 1 OS=Homo sapiens GN=ACOX1 PE=1 SV=3	LTAGLKAFTSW	0	11	99			HLA-B*57:01 unique
sp|P13639|EF2_HUMAN	Elongation factor 2 OS=Homo sapiens GN=EEF2 PE=1 SV=4	LTDITKGVQYL	0	11	99			HLA-B*57:01 unique
sp|Q63HK3|ZKSC2_HUMAN	Zinc finger protein with KRAB and SCAN domains 2 OS=Homo sapiens GN=ZKSCAN2 PE=1 SV=2	LTILPEKIQAW	0	11	98.7			HLA-B*57:01 unique
sp|P17022|ZNF18_HUMAN	Zinc finger protein 18 OS=Homo sapiens GN=ZNF18 PE=1 SV=2	LTILPGEIQMW	0	11	99			HLA-B*57:01 unique
sp|Q9UN19|DAPP1_HUMAN	Dual adapter for phosphotyrosine and 3-phosphotyrosine and 3-phosphoinositide OS=Homo sapiens GN=DAPP1 PE=1 SV=1	LTKQGGLVKTW	0	11	99			HLA-B*57:01 unique
sp|P12004|PCNA_HUMAN	Proliferating cell nuclear antigen OS=Homo sapiens GN=PCNA PE=1 SV=1	LTLRSEGFDTY	0	11	99			HLA-B*57:01 unique
sp|Q7Z7L9|ZSCA2_HUMAN	Zinc finger and SCAN domain-containing protein 2 OS=Homo sapiens GN=ZSCAN2 PE=2 SV=2	LTMLPKEIQAW	0	11	99			HLA-B*57:01 unique
sp|Q92544|TM9S4_HUMAN	Transmembrane 9 superfamily member 4 OS=Homo sapiens GN=TM9SF4 PE=1 SV=2	LTMSDVQIHWF	0	11	99			HLA-B*57:01 unique
sp|P10155|RO60_HUMAN	60 kDa SS-A/Ro ribonucleoprotein OS=Homo sapiens GN=TROVE2 PE=1 SV=2	LTNHLKSKEVW	0	11	98.2			HLA-B*57:01 unique
sp|Q9NUE0|ZDH18_HUMAN	Palmitoyltransferase ZDHHC18 OS=Homo sapiens GN=ZDHHC18 PE=1 SV=2	LTTNEDIKGSW	0	11	99			HLA-B*57:01 unique
sp|O14771|ZN213_HUMAN	Zinc finger protein 213 OS=Homo sapiens GN=ZNF213 PE=2 SV=2	LTVLPGEIQGW	0	11	99			HLA-B*57:01 unique
sp|Q9H270|VPS11_HUMAN	Vacuolar protein sorting-associated protein 11 homolog OS=Homo sapiens GN=VPS11 PE=1 SV=1	LVFGDMEGQIW	0	11	99			HLA-B*57:01 unique
sp|P40763|STAT3_HUMAN	Signal transducer and activator of transcription 3 OS=Homo sapiens GN=STAT3 PE=1 SV=2	MAGKGFSFWVW	0	11	99			HLA-B*57:01 unique
sp|P78545|ELF3_HUMAN	ETS-related transcription factor Elf-3 OS=Homo sapiens GN=ELF3 PE=1 SV=1	MSLEGTEKASW	0	11	99			HLA-B*57:01 unique
sp|P15927|RFA2_HUMAN	Replication protein A 32 kDa subunit OS=Homo sapiens GN=RPA2 PE=1 SV=1	MTAAPMDVRQW	0	11	96.6			HLA-B*57:01 unique
sp|Q6UUV7|CRTC3_HUMAN	CREB-regulated transcription coactivator 3 OS=Homo sapiens GN=CRTC3 PE=1 SV=2	MTDLTLSRVQF	0	11	99			HLA-B*57:01 unique
sp|Q8NDA8|MROH1_HUMAN	Maestro heat-like repeat-containing protein family member 1 OS=Homo sapiens GN=MROH1 PE=2 SV=3	MTKTKDLVWDW	0	11	98.6			HLA-B*57:01 unique
sp|Q96N28|PLD3A_HUMAN	PRELI domain containing protein 3A OS=Homo sapiens GN=PRELID3A PE=1 SV=1	NTISSNAKKGW	0	11	99			HLA-B*57:01 unique
sp|Q9C037|TRIM4_HUMAN	E3 ubiquitin-protein ligase TRIM4 OS=Homo sapiens GN=TRIM4 PE=1 SV=2	PSAPAALRPNW	0	11	98.1			HLA-B*57:01 unique
sp|P19419|ELK1_HUMAN	ETS domain-containing protein Elk-1 OS=Homo sapiens GN=ELK1 PE=1 SV=2	PSSLPPSIHFW	0	11	98.2			HLA-B*57:01 unique
sp|P08238|HS90B_HUMAN	Heat shock protein HSP 90-beta OS=Homo sapiens GN=HSP90AB1 PE=1 SV=4	QALRDNSTMGY	Oxidation(M)@9	11	99			HLA-B*57:01 unique
sp|Q92835|SHIP1_HUMAN	Phosphatidylinositol 3,4,5-trisphosphate 5-phosphatase 1 OS=Homo sapiens GN=INPP5D PE=1 SV=2	QASEGVSMRFF	Gln->pyro-Glu@N-term	11	99			HLA-B*57:01 unique
sp|Q9Y376|CAB39_HUMAN	Calcium-binding protein 39 OS=Homo sapiens GN=CAB39 PE=1 SV=1	QSLKLLGELLL	0	11	99			HLA-B*57:01 unique
sp|P78527|PRKDC_HUMAN	DNA-dependent protein kinase catalytic subunit OS=Homo sapiens GN=PRKDC PE=1 SV=3	QSSLLKAVAFF	0	11	99			HLA-B*57:01 unique
sp|Q9Y263|PLAP_HUMAN	Phospholipase A-2-activating protein OS=Homo sapiens GN=PLAA PE=1 SV=2	QTIRLPAQSIW	Gln->pyro-Glu@N-term	11	99			HLA-B*57:01 unique
sp|Q8NEV1|CSK23_HUMAN; sp|P68400|CSK21_HUMAN	Casein kinase II subunit alpha 3 OS=Homo sapiens GN=CSNK2A3 PE=1 SV=2; Casein kinase II subunit alpha OS=Homo sapiens GN=CSNK2A1 PE=1 SV=1	QTLTDYDIRFY	0	11	99			HLA-B*57:01 unique
sp|Q8NEV1|CSK23_HUMAN; sp|P68400|CSK21_HUMAN	Casein kinase II subunit alpha 3 OS=Homo sapiens GN=CSNK2A3 PE=1 SV=2; Casein kinase II subunit alpha OS=Homo sapiens GN=CSNK2A1 PE=1 SV=1	QTLTDYDIRFY	Gln->pyro-Glu@N-term	11	99			HLA-B*57:01 unique
sp|Q13823|NOG2_HUMAN	Nucleolar GTP-binding protein 2 OS=Homo sapiens GN=GNL2 PE=1 SV=1	RAKPEYISKTY	0	11	99			HLA-B*57:01 unique
sp|Q6P2Q9|PRP8_HUMAN	Pre-mRNA-processing-splicing factor 8 OS=Homo sapiens GN=PRPF8 PE=1 SV=2	RALDIPLVKNW	0	11	99			HLA-B*57:01 unique
sp|P55265|DSRAD_HUMAN	Double-stranded RNA-specific adenosine deaminase OS=Homo sapiens GN=ADAR PE=1 SV=4	RAMESTESRHY	0	11	99			HLA-B*57:01 unique
sp|Q9NZL9|MAT2B_HUMAN	Methionine adenosyltransferase 2 subunit beta OS=Homo sapiens GN=MAT2B PE=1 SV=1	RMLDPSIKGTF	0	11	99			HLA-B*57:01 unique
sp|P46939|UTRO_HUMAN	Utrophin OS=Homo sapiens GN=UTRN PE=1 SV=2	RSGPVAGIKTW	0	11	98.5			HLA-B*57:01 unique
sp|Q9UJX2|CDC23_HUMAN	Cell division cycle protein 23 homolog OS=Homo sapiens GN=CDC23 PE=1 SV=3	RSQHEKAALYF	0	11	99			HLA-B*57:01 unique
sp|Q92562|FIG4_HUMAN	Polyphosphoinositide phosphatase OS=Homo sapiens GN=FIG4 PE=1 SV=1	RSSKFAGTRFL	0	11	99			HLA-B*57:01 unique
sp|P55072|TERA_HUMAN	Transitional endoplasmic reticulum ATPase OS=Homo sapiens GN=VCP PE=1 SV=4	RSVSDNDIRKY	0	11	99			HLA-B*57:01 unique
sp|Q7Z478|DHX29_HUMAN	ATP-dependent RNA helicase DHX29 OS=Homo sapiens GN=DHX29 PE=1 SV=2	RSWTGKSPKQF	0	11	99			HLA-B*57:01 unique
sp|O95749|GGPPS_HUMAN	Geranylgeranyl pyrophosphate synthase OS=Homo sapiens GN=GGPS1 PE=1 SV=1	RTKLSQAFNHW	0	11	99			HLA-B*57:01 unique
sp|Q9UKB1|FBW1B_HUMAN; sp|Q9Y297|FBW1A_HUMAN	F-box/WD repeat-containing protein 11 OS=Homo sapiens GN=FBXW11 PE=1 SV=1; F-box/WD repeat-containing protein 1A OS=Homo sapiens GN=BTRC PE=1 SV=1	RTLVEHSGRVF	0	11	99			HLA-B*57:01 unique
sp|P23921|RIR1_HUMAN	Ribonucleoside-diphosphate reductase large subunit OS=Homo sapiens GN=RRM1 PE=1 SV=1	RTRPAANPIQF	0	11	99			HLA-B*57:01 unique
sp|P16885|PLCG2_HUMAN	1-phosphatidylinositol 4,5-bisphosphate phosphodiesterase gamma-2 OS=Homo sapiens GN=PLCG2 PE=1 SV=4	RTSAEKLLQEY	0	11	99			HLA-B*57:01 unique
sp|P47755|CAZA2_HUMAN	F-actin-capping protein subunit alpha-2 OS=Homo sapiens GN=CAPZA2 PE=1 SV=3	RTSVETALRAY	0	11	99			HLA-B*57:01 unique
sp|Q96L73|NSD1_HUMAN	Histone-lysine N-methyltransferase, H3 lysine-36 and H4 lysine-20 specific OS=Homo sapiens GN=NSD1 PE=1 SV=1	RTSVKKGHIQF	0	11	97.1			HLA-B*57:01 unique
sp|P60468|SC61B_HUMAN	Protein transport protein Sec61 subunit beta OS=Homo sapiens GN=SEC61B PE=1 SV=2	RTTSAGTGGMW	0	11	99			HLA-B*57:01 unique
sp|Q6JQN1|ACD10_HUMAN	Acyl-CoA dehydrogenase family member 10 OS=Homo sapiens GN=ACAD10 PE=1 SV=1	RTTVVHGDFRL	0	11	98.7			HLA-B*57:01 unique
sp|O75643|U520_HUMAN	U5 small nuclear ribonucleoprotein 200 kDa helicase OS=Homo sapiens GN=SNRNP200 PE=1 SV=2	RVDPAKGLFYF	0	11	99			HLA-B*57:01 unique
sp|Q6NSI4|CX057_HUMAN	Uncharacterized protein CXorf57 OS=Homo sapiens GN=CXorf57 PE=1 SV=2	RVYPESIPRKF	0	11	99			HLA-B*57:01 unique
sp|Q14566|MCM6_HUMAN	DNA replication licensing factor MCM6 OS=Homo sapiens GN=MCM6 PE=1 SV=1	RVYSLDDIRRY	0	11	97.7			HLA-B*57:01 unique
sp|Q12834|CDC20_HUMAN	Cell division cycle protein 20 homolog OS=Homo sapiens GN=CDC20 PE=1 SV=2	SAAADETLRLW	Deamidated(R)@9	11	95			HLA-B*57:01 unique
sp|Q8IY22|CMIP_HUMAN	C-Maf-inducing protein OS=Homo sapiens GN=CMIP PE=1 SV=3	SAIEDVQLLSW	0	11	99			HLA-B*57:01 unique
sp|Q6IA86|ELP2_HUMAN	Elongator complex protein 2 OS=Homo sapiens GN=ELP2 PE=1 SV=2	SASMDKTMILW	0	11	99			HLA-B*57:01 unique
sp|P63244|RACK1_HUMAN	Receptor of activated protein C kinase 1 OS=Homo sapiens GN=RACK1 PE=1 SV=3	SASRDKTIIMW	0	11	99			HLA-B*57:01 unique
sp|P63244|RACK1_HUMAN	Receptor of activated protein C kinase 1 OS=Homo sapiens GN=RACK1 PE=1 SV=3	SASRDKTIIMW	Oxidation(M)@10	11	98.3			HLA-B*57:01 unique
sp|P30153|2AAA_HUMAN	Serine/threonine-protein phosphatase 2A 65 kDa regulatory subunit A alpha isoform OS=Homo sapiens GN=PPP2R1A PE=1 SV=4	SAVKAELRQYF	0	11	99			HLA-B*57:01 unique
sp|P20273|CD22_HUMAN	B-cell receptor CD22 OS=Homo sapiens GN=CD22 PE=1 SV=2	SCYGYPIQLQW	0	11	99			HLA-B*57:01 unique
sp|Q9Y4C8|RBM19_HUMAN	Probable RNA-binding protein 19 OS=Homo sapiens GN=RBM19 PE=1 SV=3	SFGDPAKPRAW	0	11	98.6			HLA-B*57:01 unique
sp|Q8IWA0|WDR75_HUMAN	WD repeat-containing protein 75 OS=Homo sapiens GN=WDR75 PE=1 SV=1	SGHMDGKIRLW	0	11	99			HLA-B*57:01 unique
sp|Q9UKB1|FBW1B_HUMAN	F-box/WD repeat-containing protein 11 OS=Homo sapiens GN=FBXW11 PE=1 SV=1	SGSSDNTIRLW	0	11	99			HLA-B*57:01 unique
sp|P55072|TERA_HUMAN	Transitional endoplasmic reticulum ATPase OS=Homo sapiens GN=VCP PE=1 SV=4	SIKGPELLTMW	0	11	99			HLA-B*57:01 unique
sp|Q12788|TBL3_HUMAN	Transducin beta-like protein 3 OS=Homo sapiens GN=TBL3 PE=1 SV=2	SSATDAAIRVW	Dehydrated(S)@2	11	99			HLA-B*57:01 unique
sp|Q01543|FLI1_HUMAN	Friend leukemia integration 1 transcription factor OS=Homo sapiens GN=FLI1 PE=1 SV=1	SSFFGAASQYW	0	11	99			HLA-B*57:01 unique
sp|Q92900|RENT1_HUMAN	Regulator of nonsense transcripts 1 OS=Homo sapiens GN=UPF1 PE=1 SV=2	SSQGRPSSMYF	0	11	99			HLA-B*57:01 unique
sp|P42224|STAT1_HUMAN	Signal transducer and activator of transcription 1-alpha/beta OS=Homo sapiens GN=STAT1 PE=1 SV=2	SSREGAITFTW	0	11	99			HLA-B*57:01 unique
sp|Q6ZSZ5|ARHGI_HUMAN	Rho guanine nucleotide exchange factor 18 OS=Homo sapiens GN=ARHGEF18 PE=1 SV=3	SSSKLKNGLTF	0	11	99			HLA-B*57:01 unique
sp|Q9GZS3|WDR61_HUMAN	WD repeat-containing protein 61 OS=Homo sapiens GN=WDR61 PE=1 SV=1	SSSLDAHIRLW	0	11	99			HLA-B*57:01 unique
sp|Q9H0J9|PAR12_HUMAN	Poly [ADP-ribose] polymerase 12 OS=Homo sapiens GN=PARP12 PE=1 SV=1	SSSSEEYQKVW	0	11	99			HLA-B*57:01 unique
sp|Q96S15|WDR24_HUMAN	GATOR complex protein WDR24 OS=Homo sapiens GN=WDR24 PE=1 SV=1	STFENGNVQLW	0	11	98.8			HLA-B*57:01 unique
sp|O15260|SURF4_HUMAN	Surfeit locus protein 4 OS=Homo sapiens GN=SURF4 PE=1 SV=3	STFLEDGIRMW	0	11	99			HLA-B*57:01 unique
sp|O15260|SURF4_HUMAN	Surfeit locus protein 4 OS=Homo sapiens GN=SURF4 PE=1 SV=3	STFLEDGIRMW	Oxidation(M)@10	11	98.5			HLA-B*57:01 unique
sp|Q5T1M5|FKB15_HUMAN	FK506-binding protein 15 OS=Homo sapiens GN=FKBP15 PE=1 SV=2	STFYDDQRQNW	0	11	99			HLA-B*57:01 unique
sp|Q13155|AIMP2_HUMAN	Aminoacyl tRNA synthase complex-interacting multifunctional protein 2 OS=Homo sapiens GN=AIMP2 PE=1 SV=2	SVTVPANVQRW	0	11	99			HLA-B*57:01 unique
sp|Q9NRG9|AAAS_HUMAN	Aladin OS=Homo sapiens GN=AAAS PE=1 SV=1	TAFIHHREQVW	0	11	99			HLA-B*57:01 unique
sp|Q12788|TBL3_HUMAN	Transducin beta-like protein 3 OS=Homo sapiens GN=TBL3 PE=1 SV=2	TASADGTIKLW	0	11	99			HLA-B*57:01 unique
sp|Q15041|AR6P1_HUMAN	ADP-ribosylation factor-like protein 6-interacting protein 1 OS=Homo sapiens GN=ARL6IP1 PE=1 SV=2	TASLEEQLQGW	0	11	99			HLA-B*57:01 unique
sp|Q86VP6|CAND1_HUMAN	Cullin-associated NEDD8-dissociated protein 1 OS=Homo sapiens GN=CAND1 PE=1 SV=2	TCTTKVKANSV	0	11	98.3			HLA-B*57:01 unique
sp|P07948|LYN_HUMAN	Tyrosine-protein kinase Lyn OS=Homo sapiens GN=LYN PE=1 SV=3	TLQHDKLVRLY	0	11	99			HLA-B*57:01 unique
sp|Q9NWU5|RM22_HUMAN	39S ribosomal protein L22, mitochondrial OS=Homo sapiens GN=MRPL22 PE=1 SV=1	TSASLDISRKW	0	11	99			HLA-B*57:01 unique
sp|P48449|ERG7_HUMAN	Lanosterol synthase OS=Homo sapiens GN=LSS PE=1 SV=1	TSAVMQALKYF	0	11	99			HLA-B*57:01 unique
sp|Q6P3X3|TTC27_HUMAN	Tetratricopeptide repeat protein 27 OS=Homo sapiens GN=TTC27 PE=1 SV=1	TSCLLSQPKFW	0	11	99			HLA-B*57:01 unique
sp|O14976|GAK_HUMAN	Cyclin-G-associated kinase OS=Homo sapiens GN=GAK PE=1 SV=2	TSRPPAQGASW	0	11	99			HLA-B*57:01 unique
sp|P29122|PCSK6_HUMAN	Proprotein convertase subtilisin/kexin type 6 OS=Homo sapiens GN=PCSK6 PE=1 SV=1	TSVSAPMVAGI	0	11	99			HLA-B*57:01 unique
sp|Q99643|C560_HUMAN	Succinate dehydrogenase cytochrome b560 subunit, mitochondrial OS=Homo sapiens GN=SDHC PE=1 SV=1	TTAKEEMERFW	0	11	99			HLA-B*57:01 unique
sp|Q13126|MTAP_HUMAN	S-methyl-5'-thioadenosine phosphorylase OS=Homo sapiens GN=MTAP PE=1 SV=2	TTIPQIGSTEW	0	11	99			HLA-B*57:01 unique
sp|P62256|UBE2H_HUMAN	Ubiquitin-conjugating enzyme E2 H OS=Homo sapiens GN=UBE2H PE=1 SV=1	TVCLDVINQTW	0	11	99			HLA-B*57:01 unique
sp|Q5T440|CAF17_HUMAN	Putative transferase CAF17, mitochondrial OS=Homo sapiens GN=IBA57 PE=1 SV=1	TVEPHPELRVW	0	11	99			HLA-B*57:01 unique
sp|O00469|PLOD2_HUMAN	Procollagen-lysine,2-oxoglutarate 5-dioxygenase 2 OS=Homo sapiens GN=PLOD2 PE=1 SV=2	TVKVLGQGEEW	0	11	99			HLA-B*57:01 unique
sp|Q96H20|SNF8_HUMAN	Vacuolar-sorting protein SNF8 OS=Homo sapiens GN=SNF8 PE=1 SV=1	TVSEIKASLKW	0	11	99			HLA-B*57:01 unique
sp|Q92922|SMRC1_HUMAN	SWI/SNF complex subunit SMARCC1 OS=Homo sapiens GN=SMARCC1 PE=1 SV=3	TVSQLDSVRVW	0	11	99			HLA-B*57:01 unique
sp|Q8TAQ2|SMRC2_HUMAN	SWI/SNF complex subunit SMARCC2 OS=Homo sapiens GN=SMARCC2 PE=1 SV=1	TVTQFDNVRLW	0	11	99			HLA-B*57:01 unique
sp|Q5BJH7|YIF1B_HUMAN	Protein YIF1B OS=Homo sapiens GN=YIF1B PE=1 SV=1	VAAAQPMLMYW	Oxidation(M)@7; Oxidation(M)@9	11	99			HLA-B*57:01 unique
sp|Q5BJH7|YIF1B_HUMAN	Protein YIF1B OS=Homo sapiens GN=YIF1B PE=1 SV=1	VAAAQPMLMYW	Oxidation(M)@9	11	99			HLA-B*57:01 unique
sp|Q14258|TRI25_HUMAN	E3 ubiquitin/ISG15 ligase TRIM25 OS=Homo sapiens GN=TRIM25 PE=1 SV=2	VADKVHLMYKF	0	11	99			HLA-B*57:01 unique
sp|Q14258|TRI25_HUMAN	E3 ubiquitin/ISG15 ligase TRIM25 OS=Homo sapiens GN=TRIM25 PE=1 SV=2	VADKVHLMYKF	Oxidation(M)@8	11	99			HLA-B*57:01 unique
sp|P98160|PGBM_HUMAN; sp|P98160|PGBM_HUMAN	Basement membrane-specific heparan sulfate proteoglycan core protein OS=Homo sapiens GN=HSPG2 PE=1 SV=4; Basement membrane-specific heparan sulfate proteoglycan core protein OS=Homo sapiens GN=HSPG2 PE=1 SV=4	VAGQAHAQVTW	0	11	99			HLA-B*57:01 unique
sp|P98175|RBM10_HUMAN; sp|P52756|RBM5_HUMAN	RNA-binding protein 10 OS=Homo sapiens GN=RBM10 PE=1 SV=3; RNA-binding protein 5 OS=Homo sapiens GN=RBM5 PE=1 SV=2	VASTAIAAAQW	0	11	97.2			HLA-B*57:01 unique
sp|Q9P281|BAHC1	BAH and coiled-coil domain-containing protein 1 OS=Homo sapiens GN=BAHCC1 PE=1 SV=3	VAVLGPSPSSV	Dioxidation(P)@6	11	95.1			HLA-B*57:01 unique
sp|Q9BUJ2|HNRL1_HUMAN	Heterogeneous nuclear ribonucleoprotein U-like protein 1 OS=Homo sapiens GN=HNRNPUL1 PE=1 SV=2	VGLPAAGKTTW	0	11	99			HLA-B*57:01 unique
sp|Q13901|C1D_HUMAN	Nuclear nucleic acid-binding protein C1D OS=Homo sapiens GN=C1D PE=1 SV=1	VSAYTLNSMFW	Oxidation(M)@9	11	99			HLA-B*57:01 unique
sp|Q15306|IRF4_HUMAN	Interferon regulatory factor 4 OS=Homo sapiens GN=IRF4 PE=1 SV=1	VSCGNGKLRQW	0	11	95.7			HLA-B*57:01 unique
sp|Q6ZRQ5|MMS22_HUMAN	Protein MMS22-like OS=Homo sapiens GN=MMS22L PE=1 SV=3	VSFQALTVRSW	0	11	99			HLA-B*57:01 unique
sp|Q96R06|SPAG5_HUMAN	Sperm-associated antigen 5 OS=Homo sapiens GN=SPAG5 PE=1 SV=2	VSLTSTLQQDW	0	11	99			HLA-B*57:01 unique
sp|Q96EU7|C1GLC_HUMAN	C1GALT1-specific chaperone 1 OS=Homo sapiens GN=C1GALT1C1 PE=1 SV=1	VSLWAAVKETW	0	11	99			HLA-B*57:01 unique
sp|P52907|CAZA1_HUMAN	F-actin-capping protein subunit alpha-1 OS=Homo sapiens GN=CAPZA1 PE=1 SV=3	VSNEAQTAKEF	0	11	99			HLA-B*57:01 unique
sp|O94822|LTN1_HUMAN	E3 ubiquitin-protein ligase listerin OS=Homo sapiens GN=LTN1 PE=1 SV=6	VSSESHFSERW	0	11	96.5			HLA-B*57:01 unique
sp|P14735|IDE_HUMAN	Insulin-degrading enzyme OS=Homo sapiens GN=IDE PE=1 SV=4	VTFPIPDLQKY	0	11	99			HLA-B*57:01 unique
sp|Q86VV4|RNB3L_HUMAN	Ran-binding protein 3-like OS=Homo sapiens GN=RANBP3L PE=1 SV=2	VTKNGSDPSSW	0	11	99			HLA-B*57:01 unique
sp|P09884|DPOLA_HUMAN	DNA polymerase alpha catalytic subunit OS=Homo sapiens GN=POLA1 PE=1 SV=2	VTKPNNIKSMF	Oxidation(M)@10	11	99			HLA-B*57:01 unique
sp|Q9H583|HEAT1_HUMAN	HEAT repeat-containing protein 1 OS=Homo sapiens GN=HEATR1 PE=1 SV=3	VTKSVKVFAEY	0	11	99			HLA-B*57:01 unique
sp|O60832|DKC1_HUMAN	H/ACA ribonucleoprotein complex subunit 4 OS=Homo sapiens GN=DKC1 PE=1 SV=3	VTMHDVLDAQW	0	11	99			HLA-B*57:01 unique
sp|P63261|ACTG_HUMAN; sp|P60709|ACTB_HUMAN	Actin, cytoplasmic 2 OS=Homo sapiens GN=ACTG1 PE=1 SV=1; Actin, cytoplasmic 1 OS=Homo sapiens GN=ACTB PE=1 SV=1	VTNWDDMEKIW	0	11	99			HLA-B*57:01 unique
sp|Q9NV31|IMP3_HUMAN	U3 small nucleolar ribonucleoprotein protein IMP3 OS=Homo sapiens GN=IMP3 PE=1 SV=1	VTRSMEDFVTW	0	11	99			HLA-B*57:01 unique
sp|Q9NUW8|TYDP1_HUMAN	Tyrosyl-DNA phosphodiesterase 1 OS=Homo sapiens GN=TDP1 PE=1 SV=2	VTSANLSKAAW	0	11	99			HLA-B*57:01 unique
sp|O60337|MARH6_HUMAN	E3 ubiquitin-protein ligase MARCH6 OS=Homo sapiens GN=MARCH6 PE=1 SV=2	VTSIGTAIRYW	0	11	99			HLA-B*57:01 unique
sp|O94762|RECQ5_HUMAN	ATP-dependent DNA helicase Q5 OS=Homo sapiens GN=RECQL5 PE=1 SV=2	VVDEAHCVSQW	0	11	99			HLA-B*57:01 unique
sp|P01130|LDLR_HUMAN	Low-density lipoprotein receptor OS=Homo sapiens GN=LDLR PE=1 SV=1	VVDPVHGFMYW	Oxidation(M)@9	11	99			HLA-B*57:01 unique
sp|P01130|LDLR_HUMAN	Low-density lipoprotein receptor OS=Homo sapiens GN=LDLR PE=1 SV=1	VVDPVHGFMYW	Oxidation(M)@9; Dioxidation(W)@11	11	99			HLA-B*57:01 unique
sp|P01130|LDLR_HUMAN	Low-density lipoprotein receptor OS=Homo sapiens GN=LDLR PE=1 SV=1	VVDPVHGFMYW	Oxidation(M)@9; Oxidation(W)@11	11	99			HLA-B*57:01 unique
sp|P01130|LDLR_HUMAN	Low-density lipoprotein receptor OS=Homo sapiens GN=LDLR PE=1 SV=1	VVDPVHGFMYW	Oxidation(W)@11	11	96.6			HLA-B*57:01 unique
sp|Q9NZR2|LRP1B_HUMAN	Low-density lipoprotein receptor-related protein 1B OS=Homo sapiens GN=LRP1B PE=1 SV=2	VVDPVNGWMYW	0	11	99			HLA-B*57:01 unique
sp|Q86WI1|PKHL1_HUMAN	Fibrocystin-L OS=Homo sapiens GN=PKHD1L1 PE=2 SV=2	VVISCLVGRMW	0	11	99			HLA-B*57:01 unique
sp|P48736|PK3CG_HUMAN	Phosphatidylinositol 4,5-bisphosphate 3-kinase catalytic subunit gamma isoform OS=Homo sapiens GN=PIK3CG PE=1 SV=3	VVQTLDCLRYW	0	11	99			HLA-B*57:01 unique
sp|O00182|LEG9_HUMAN	Galectin-9 OS=Homo sapiens GN=LGALS9 PE=1 SV=2	VVRNTQIDNSW	0	11	99			HLA-B*57:01 unique
sp|P42345|MTOR_HUMAN	Serine/threonine-protein kinase mTOR OS=Homo sapiens GN=MTOR PE=1 SV=1	VVSPHEDMRTW	0	11	98.7			HLA-B*57:01 unique
sp|P42345|MTOR_HUMAN	Serine/threonine-protein kinase mTOR OS=Homo sapiens GN=MTOR PE=1 SV=1	VVSPHEDMRTW	Oxidation(M)@8	11	99			HLA-B*57:01 unique
sp|P55268|LAMB2_HUMAN	Laminin subunit beta-2 OS=Homo sapiens GN=LAMB2 PE=1 SV=2	WAELELIVQRP	0	11	95.6			HLA-B*57:01 unique
sp|Q9P1U1|ARP3B_HUMAN; sp|P61158|ARP3_HUMAN	Actin-related protein 3B OS=Homo sapiens GN=ACTR3B PE=2 SV=1; Actin-related protein 3 OS=Homo sapiens GN=ACTR3 PE=1 SV=3	WTSRQVGERTL	Oxidation(W)@1	11	97.5			HLA-B*57:01 unique
sp|P63244|RACK1_HUMAN	Receptor of activated protein C kinase 1 OS=Homo sapiens GN=RACK1 PE=1 SV=3	YTVQDESHSEW	0	11	97.6			HLA-B*57:01 unique
sp|P21333|FLNA_HUMAN	Filamin-A OS=Homo sapiens GN=FLNA PE=1 SV=4	YTYAQGGQQTW	0	11	99			HLA-B*57:01 unique
sp|P49736|MCM2_HUMAN	DNA replication licensing factor MCM2 OS=Homo sapiens GN=MCM2 PE=1 SV=4	YVQRHPVSREW	0	11	99			HLA-B*57:01 unique
sp|Q86VZ2|WDR5B_HUMAN; sp|P61964|WDR5_HUMAN	WD repeat-containing protein 5B OS=Homo sapiens GN=WDR5B PE=2 SV=1; WD repeat-containing protein 5 OS=Homo sapiens GN=WDR5 PE=1 SV=1	AALENDKTIKLW	0	12	96.4			HLA-B*57:01 unique
sp|P22314|UBA1_HUMAN	Ubiquitin-like modifier-activating enzyme 1 OS=Homo sapiens GN=UBA1 PE=1 SV=3	ACSGKFMPIMQW	Trioxidation(C)@2	12	98.7			HLA-B*57:01 unique
sp|P62253|UB2G1_HUMAN	Ubiquitin-conjugating enzyme E2 G1 OS=Homo sapiens GN=UBE2G1 PE=1 SV=3	AGLIDDNDLYRW	0	12	99			HLA-B*57:01 unique
sp|Q96E14|RMI2_HUMAN	RecQ-mediated genome instability protein 2 OS=Homo sapiens GN=RMI2 PE=1 SV=2	AGRGPLDLAAVW	0	12	99			HLA-B*57:01 unique
sp|Q9Y3S1|WNK2_HUMAN	Serine/threonine-protein kinase WNK2 OS=Homo sapiens GN=WNK2 PE=1 SV=4	AQPGAPGAPADA	0	12	98.8			HLA-B*57:01 unique
sp|Q13112|CAF1B_HUMAN	Chromatin assembly factor 1 subunit B OS=Homo sapiens GN=CHAF1B PE=1 SV=1	ASAGVDTNVRIW	0	12	99			HLA-B*57:01 unique
sp|Q9H7D7|WDR26_HUMAN	WD repeat-containing protein 26 OS=Homo sapiens GN=WDR26 PE=1 SV=3	ASASDDGTVRIW	0	12	99			HLA-B*57:01 unique
sp|Q9BZK7|TBL1R_HUMAN; sp|Q9BQ87|TBL1Y_HUMAN; sp|O60907|TBL1X_HUMAN	F-box-like/WD repeat-containing protein TBL1XR1 OS=Homo sapiens GN=TBL1XR1 PE=1 SV=1; F-box-like/WD repeat-containing protein TBL1Y OS=Homo sapiens GN=TBL1Y PE=2 SV=1; F-box-like/WD repeat-containing protein TBL1X OS=Homo sapiens GN=TBL1X PE=1 SV=3	ASASFDSTVRLW	0	12	99			HLA-B*57:01 unique
sp|P35606|COPB2_HUMAN	Coatomer subunit beta' OS=Homo sapiens GN=COPB2 PE=1 SV=2	ASASLDRTIKVW	0	12	99			HLA-B*57:01 unique
sp|Q9UIF7|MUTYH_HUMAN	Adenine DNA glycosylase OS=Homo sapiens GN=MUTYH PE=1 SV=1	ASASLEEVNQLW	0	12	97.7			HLA-B*57:01 unique
sp|Q6IA86|ELP2_HUMAN	Elongator complex protein 2 OS=Homo sapiens GN=ELP2 PE=1 SV=2	ASCSQDCLIRIW	Cys->Dha(C)@3; Dioxidation(C)@7	12	99			HLA-B*57:01 unique
sp|Q8IWA0|WDR75_HUMAN	WD repeat-containing protein 75 OS=Homo sapiens GN=WDR75 PE=1 SV=1	ASGHMDGKIRLW	0	12	99			HLA-B*57:01 unique
sp|Q12788|TBL3_HUMAN	Transducin beta-like protein 3 OS=Homo sapiens GN=TBL3 PE=1 SV=2	ATASADGTIKLW	0	12	99			HLA-B*57:01 unique
sp|Q96MX6|WDR92_HUMAN	WD repeat-containing protein 92 OS=Homo sapiens GN=WDR92 PE=1 SV=1	ATGDFGGNLHIW	0	12	99			HLA-B*57:01 unique
sp|Q9H0V9|LMA2L_HUMAN	VIP36-like protein OS=Homo sapiens GN=LMAN2L PE=1 SV=1	ATLGPLGSWQQW	0	12	99			HLA-B*57:01 unique
sp|Q9Y252|RNF6_HUMAN	E3 ubiquitin-protein ligase RNF6 OS=Homo sapiens GN=RNF6 PE=1 SV=1	ATRSGQNGNQTW	0	12	99			HLA-B*57:01 unique
sp|Q8N5D0|WDTC1_HUMAN	WD and tetratricopeptide repeats protein 1 OS=Homo sapiens GN=WDTC1 PE=1 SV=2	ATSGIDPVVRLW	0	12	99			HLA-B*57:01 unique
sp|Q15751|HERC1_HUMAN	Probable E3 ubiquitin-protein ligase HERC1 OS=Homo sapiens GN=HERC1 PE=1 SV=2	ATSGNDGTIRVW	0	12	99			HLA-B*57:01 unique
sp|Q2TAY7|SMU1_HUMAN	WD40 repeat-containing protein SMU1 OS=Homo sapiens GN=SMU1 PE=1 SV=2	ATYSEDGLLKLW	0	12	99			HLA-B*57:01 unique
sp|O95169|NDUB8_HUMAN	NADH dehydrogenase [ubiquinone] 1 beta subcomplex subunit 8, mitochondrial OS=Homo sapiens GN=NDUFB8 PE=1 SV=1	AVARAGVLGVQW	0	12	99			HLA-B*57:01 unique
sp|P35813|PPM1A_HUMAN	Protein phosphatase 1A OS=Homo sapiens GN=PPM1A PE=1 SV=1	AVIGLPSGLESW	0	12	99			HLA-B*57:01 unique
sp|Q9BRP1|PDD2L_HUMAN	Programmed cell death protein 2-like OS=Homo sapiens GN=PDCD2L PE=1 SV=1	CPGCSTGGARSW	Dioxidation(C)@1; Cys->Dha(C)@4	12	99			HLA-B*57:01 unique
sp|Q96KA5|CLP1L_HUMAN	Cleft lip and palate transmembrane protein 1-like protein OS=Homo sapiens GN=CLPTM1L PE=1 SV=1	DGSSLPADVHRY	0	12	99			HLA-B*57:01 unique
sp|P61201|CSN2_HUMAN	COP9 signalosome complex subunit 2 OS=Homo sapiens GN=COPS2 PE=1 SV=1	EALKDAKNDRLW	0	12	97.9			HLA-B*57:01 unique
sp|Q14999|CUL7_HUMAN	Cullin-7 OS=Homo sapiens GN=CUL7 PE=1 SV=2	GAAAVVDVAEGE	0	12	96.3			HLA-B*57:01 unique
sp|Q6ZNE5|BAKOR_HUMAN	Beclin 1-associated autophagy-related key regulator OS=Homo sapiens GN=ATG14 PE=1 SV=1	GMISSAAASVTS	Oxidation(M)@2	12	99			HLA-B*57:01 unique
sp|P31323|KAP3_HUMAN	cAMP-dependent protein kinase type II-beta regulatory subunit OS=Homo sapiens GN=PRKAR2B PE=1 SV=3	GTARFGHEGRTW	0	12	99			HLA-B*57:01 unique
sp|Q9UIG8|SO3A1_HUMAN	Solute carrier organic anion transporter family member 3A1 OS=Homo sapiens GN=SLCO3A1 PE=1 SV=3	GTVGAYLVSVLT	0	12	99			HLA-B*57:01 unique
sp|P13639|EF2_HUMAN	Elongation factor 2 OS=Homo sapiens GN=EEF2 PE=1 SV=4	GTVGFGSGLHGW	0	12	99			HLA-B*57:01 unique
sp|Q8NB46|ANR52	Serine/threonine-protein phosphatase 6 regulatory ankyrin repeat subunit C OS=Homo sapiens GN=ANKRD52 PE=1 SV=3	HSADVNARDKLW	Oxidation(N)@6	12	98.3			HLA-B*57:01 unique
sp|P13716|HEM2_HUMAN	Delta-aminolevulinic acid dehydratase OS=Homo sapiens GN=ALAD PE=1 SV=1	HSGYFHPLLRAW	0	12	98.6			HLA-B*57:01 unique
sp|P04040|CATA_HUMAN	Catalase OS=Homo sapiens GN=CAT PE=1 SV=3	HSIQYSGEVRRF	0	12	98.5			HLA-B*57:01 unique
sp|Q9P258|RCC2_HUMAN	Protein RCC2 OS=Homo sapiens GN=RCC2 PE=1 SV=2	HSLLITTEGKLW	0	12	99			HLA-B*57:01 unique
sp|P27540|ARNT_HUMAN	Aryl hydrocarbon receptor nuclear translocator OS=Homo sapiens GN=ARNT PE=1 SV=1	HSNPTQGATPTW	0	12	99			HLA-B*57:01 unique
sp|O00629|IMA3_HUMAN	Importin subunit alpha-3 OS=Homo sapiens GN=KPNA4 PE=1 SV=1	HTDVNILVDTVW	0	12	99			HLA-B*57:01 unique
sp|Q9NWU5|RM22_HUMAN	39S ribosomal protein L22, mitochondrial OS=Homo sapiens GN=MRPL22 PE=1 SV=1	HTSASLDISRKW	0	12	99			HLA-B*57:01 unique
sp|Q9BW60|ELOV1_HUMAN	Elongation of very long chain fatty acids protein 1 OS=Homo sapiens GN=ELOVL1 PE=1 SV=1	HVFHHSVLPWSW	0	12	98.9			HLA-B*57:01 unique
sp|Q8TD19|NEK9_HUMAN	Serine/threonine-protein kinase Nek9 OS=Homo sapiens GN=NEK9 PE=1 SV=2	IAATDDNHIFAW	0	12	99			HLA-B*57:01 unique
sp|P53396|ACLY_HUMAN	ATP-citrate synthase OS=Homo sapiens GN=ACLY PE=1 SV=3	ILNVDGLIGVAF	0	12	95.7			HLA-B*57:01 unique
sp|Q9H1C4|UN93B_HUMAN	Protein unc-93 homolog B1 OS=Homo sapiens GN=UNC93B1 PE=1 SV=2	INVTPIAALLYT	0	12	99			HLA-B*57:01 unique
sp|Q8TDJ6|DMXL2_HUMAN	DmX-like protein 2 OS=Homo sapiens GN=DMXL2 PE=1 SV=2	ISKHIDGSLNQW	0	12	99			HLA-B*57:01 unique
sp|O15260|SURF4_HUMAN	Surfeit locus protein 4 OS=Homo sapiens GN=SURF4 PE=1 SV=3	ISTFLEDGIRMW	0	12	99			HLA-B*57:01 unique
sp|O15260|SURF4_HUMAN	Surfeit locus protein 4 OS=Homo sapiens GN=SURF4 PE=1 SV=3	ISTFLEDGIRMW	Oxidation(M)@11	12	99			HLA-B*57:01 unique
sp|Q14149|MORC3_HUMAN	MORC family CW-type zinc finger protein 3 OS=Homo sapiens GN=MORC3 PE=1 SV=3	ITALGEKLNDYW	0	12	99			HLA-B*57:01 unique
sp|Q9NNW5|WDR6_HUMAN	WD repeat-containing protein 6 OS=Homo sapiens GN=WDR6 PE=1 SV=1	ITGGDDSGIRLW	0	12	99			HLA-B*57:01 unique
sp|P35606|COPB2_HUMAN	Coatomer subunit beta' OS=Homo sapiens GN=COPB2 PE=1 SV=2	ITGSEDGTVRIW	0	12	99			HLA-B*57:01 unique
sp|Q712K3|UB2R2_HUMAN	Ubiquitin-conjugating enzyme E2 R2 OS=Homo sapiens GN=UBE2R2 PE=1 SV=1	ITLVDESDLYNW	0	12	96.6			HLA-B*57:01 unique
sp|Q8NB14|UBP38_HUMAN	Ubiquitin carboxyl-terminal hydrolase 38 OS=Homo sapiens GN=USP38 PE=1 SV=2	IVRKVVESAEHW	0	12	99			HLA-B*57:01 unique
sp|Q9NU22|MDN1_HUMAN	Midasin OS=Homo sapiens GN=MDN1 PE=1 SV=2	KAKEFTGIDNLW	0	12	99			HLA-B*57:01 unique
sp|P51451|BLK_HUMAN	Tyrosine-protein kinase Blk OS=Homo sapiens GN=BLK PE=1 SV=3	KALQHERLVRLY	0	12	98.6			HLA-B*57:01 unique
sp|Q9BZF1|OSBL8_HUMAN	Oxysterol-binding protein-related protein 8 OS=Homo sapiens GN=OSBPL8 PE=1 SV=3	KLFELDPLTGEW	0	12	99			HLA-B*57:01 unique
sp|P25788|PSA3_HUMAN	Proteasome subunit alpha type-3 OS=Homo sapiens GN=PSMA3 PE=1 SV=2	KLYEEGSNKRLF	0	12	99			HLA-B*57:01 unique
sp|Q9Y4C8|RBM19_HUMAN	Probable RNA-binding protein 19 OS=Homo sapiens GN=RBM19 PE=1 SV=3	KSFGDPAKPRAW	0	12	99			HLA-B*57:01 unique
sp|Q969U7|PSMG2_HUMAN	Proteasome assembly chaperone 2 OS=Homo sapiens GN=PSMG2 PE=1 SV=1	KSKPFCEKLLSW	0	12	99			HLA-B*57:01 unique
sp|Q969U7|PSMG2_HUMAN	Proteasome assembly chaperone 2 OS=Homo sapiens GN=PSMG2 PE=1 SV=1	KSVQNKIKSLNW	0	12	99			HLA-B*57:01 unique
sp|Q96EW2|HBAP1_HUMAN	HSPB1-associated protein 1 OS=Homo sapiens GN=HSPBAP1 PE=1 SV=1	KTAENPQNTRAW	0	12	99			HLA-B*57:01 unique
sp|P07948|LYN_HUMAN	Tyrosine-protein kinase Lyn OS=Homo sapiens GN=LYN PE=1 SV=3	KTLQHDKLVRLY	0	12	99			HLA-B*57:01 unique
sp|P63218|GBG5_HUMAN	Guanine nucleotide-binding protein G(I)/G(S)/G(O) subunit gamma-5 OS=Homo sapiens GN=GNG5 PE=1 SV=3	KVSQAAADLKQF	0	12	99			HLA-B*57:01 unique
sp|O95714|HERC2_HUMAN	E3 ubiquitin-protein ligase HERC2 OS=Homo sapiens GN=HERC2 PE=1 SV=2	LALTEDSEVHSW	0	12	98.8			HLA-B*57:01 unique
sp|P33947|ERD22_HUMAN	ER lumen protein-retaining receptor 2 OS=Homo sapiens GN=KDELR2 PE=1 SV=1	LESVAILPQLFM	0	12	99			HLA-B*57:01 unique
sp|Q9P2J5|SYLC_HUMAN	Leucine--tRNA ligase, cytoplasmic OS=Homo sapiens GN=LARS PE=1 SV=2	LGKPDSIMNASW	0	12	99			HLA-B*57:01 unique
sp|A0A0C4DH41|HV461_HUMAN	Immunoglobulin heavy variable 4-61 OS=Homo sapiens GN=IGHV4-61 PE=3 SV=1	LSLTCTVSGGSV	0	12	98.8			HLA-B*57:01 unique
sp|Q92611|EDEM1_HUMAN	ER degradation-enhancing alpha-mannosidase-like protein 1 OS=Homo sapiens GN=EDEM1 PE=1 SV=1	LSRLLGDSTFEW	0	12	99			HLA-B*57:01 unique
sp|Q86YC3|NRROS_HUMAN	Negative regulator of reactive oxygen species OS=Homo sapiens GN=NRROS PE=1 SV=1	LTLDANPLKTLW	0	12	99			HLA-B*57:01 unique
sp|Q86UK7|ZN598	E3 ubiquitin-protein ligase ZNF598 OS=Homo sapiens GN=ZNF598 PE=1 SV=1	LVPPISKPPPGF	Oxidation(P)@3	12	99			HLA-B*57:01 unique
sp|Q14103|HNRPD_HUMAN	Heterogeneous nuclear ribonucleoprotein D0 OS=Homo sapiens GN=HNRNPD PE=1 SV=1	MSKEQYQQQQQW	0	12	99			HLA-B*57:01 unique
sp|P10398|ARAF_HUMAN	Serine/threonine-protein kinase A-Raf OS=Homo sapiens GN=ARAF PE=1 SV=2	MTRPGFAIITQW	0	12	99			HLA-B*57:01 unique
sp|Q9NYK1|TLR7_HUMAN	Toll-like receptor 7 OS=Homo sapiens GN=TLR7 PE=2 SV=1	NLKMLLLHHNRF	0	12	99			HLA-B*57:01 unique
sp|P49792|RBP2_HUMAN; sp|Q99666|RGPD5_HUMAN; sp|Q7Z3J3|RGPD4_HUMAN; sp|O14715|RGPD8_HUMAN; sp|A6NKT7|RGPD3_HUMAN; sp|P0DJD1|RGPD2_HUMAN; sp|P0DJD0|RGPD1_HUMAN	E3 SUMO-protein ligase RanBP2 OS=Homo sapiens GN=RANBP2 PE=1 SV=2; RANBP2-like and GRIP domain-containing protein 5/6 OS=Homo sapiens GN=RGPD5 PE=1 SV=3; RanBP2-like and GRIP domain-containing protein 4 OS=Homo sapiens GN=RGPD4 PE=2 SV=3; RANBP2-like and GRIP domain-containing protein 8 OS=Homo sapiens GN=RGPD8 PE=1 SV=2; RanBP2-like and GRIP domain-containing protein 3 OS=Homo sapiens GN=RGPD3 P…	NSLPALPGIRKW	0	12	99			HLA-B*57:01 unique
sp|Q9UGV2|NDRG3_HUMAN	Protein NDRG3 OS=Homo sapiens GN=NDRG3 PE=1 SV=2	NVVDIILAHHFG	0	12	99			HLA-B*57:01 unique
sp|Q9NUQ8|ABCF3_HUMAN	ATP-binding cassette sub-family F member 3 OS=Homo sapiens GN=ABCF3 PE=1 SV=2	PALQSVLESDSV	0	12	99			HLA-B*57:01 unique
sp|P51798|CLCN7_HUMAN	H(+)/Cl(-) exchange transporter 7 OS=Homo sapiens GN=CLCN7 PE=1 SV=2	PHVVRLKTLVIK	0	12	99			HLA-B*57:01 unique
sp|P78537|BL1S1_HUMAN	Biogenesis of lysosome-related organelles complex 1 subunit 1 OS=Homo sapiens GN=BLOC1S1 PE=1 SV=2	QALKEIGDVENW	0	12	99			HLA-B*57:01 unique
sp|O75629|CREG1_HUMAN	Protein CREG1 OS=Homo sapiens GN=CREG1 PE=1 SV=1	QLSVSNLQENPY	0	12	99			HLA-B*57:01 unique
sp|Q96JI7|SPTCS_HUMAN	Spatacsin OS=Homo sapiens GN=SPG11 PE=1 SV=3	QSANTLAIGDAW	Gln->pyro-Glu@N-term	12	99			HLA-B*57:01 unique
sp|Q9UIQ6|LCAP_HUMAN	Leucyl-cystinyl aminopeptidase OS=Homo sapiens GN=LNPEP PE=1 SV=3	QTLDVKRMMKTW	0	12	96.5			HLA-B*57:01 unique
sp|Q9UIQ6|LCAP_HUMAN	Leucyl-cystinyl aminopeptidase OS=Homo sapiens GN=LNPEP PE=1 SV=3	QTLDVKRMMKTW	Gln->pyro-Glu@N-term	12	99			HLA-B*57:01 unique
sp|P49368|TCPG_HUMAN	T-complex protein 1 subunit gamma OS=Homo sapiens GN=CCT3 PE=1 SV=4	RAKHTQENCETW	Glutathione(C)@9	12	99			HLA-B*57:01 unique
sp|Q8WVD3|RN138_HUMAN	E3 ubiquitin-protein ligase RNF138 OS=Homo sapiens GN=RNF138 PE=1 SV=1	RALDLENIMRKF	0	12	99			HLA-B*57:01 unique
sp|Q8WVD3|RN138_HUMAN	E3 ubiquitin-protein ligase RNF138 OS=Homo sapiens GN=RNF138 PE=1 SV=1	RALDLENIMRKF	Oxidation(M)@9	12	99			HLA-B*57:01 unique
sp|Q9BZH6|WDR11_HUMAN	WD repeat-containing protein 11 OS=Homo sapiens GN=WDR11 PE=1 SV=1	RLYGDESELHFW	0	12	99			HLA-B*57:01 unique
sp|P25686|DNJB2_HUMAN	DnaJ homolog subfamily B member 2 OS=Homo sapiens GN=DNAJB2 PE=1 SV=3	RSASADDIKKAY	0	12	99			HLA-B*57:01 unique
[truncated: 4,706 more rows]

## Sheet: Sequence only
				Identification in:
Accessions	Names	Sequence	Length	HLA-B*57:01	HLA-B*57:03	HLA-B*58:01	Category					three way comparison		Percentage of identified HLA peptidome in column header
sp|P53999|TCP4_HUMAN	Activated RNA polymerase II transcriptional coactivator p15 OS=Homo sapiens GN=SUB1 PE=1 SV=3	IDIREYW	7	+	+	+	Common						Number peptides	HLA*B*57:01	HLA*B*57:03	HLA*B*58:01
sp|P01834|IGKC_HUMAN	Immunoglobulin kappa constant OS=Homo sapiens GN=IGKC PE=1 SV=2	SPVTKSF	7	+	+	+	Common					Common	982	0.32144	0.264904	0.332093
sp|Q8NHU6|TDRD7_HUMAN	Tudor domain-containing protein 7 OS=Homo sapiens GN=TDRD7 PE=1 SV=2	AAKVENKW	8	+	+	+	Common					HLA-B*57:01 unique	1130	0.369885
sp|A2VDJ0|T131L_HUMAN	Transmembrane protein 131-like OS=Homo sapiens GN=TMEM131L PE=1 SV=2	ANKLYERW	8	+	+	+	Common					HLA-B*57:03 unique	1720		0.463987
sp|P25686|DNJB2_HUMAN	DnaJ homolog subfamily B member 2 OS=Homo sapiens GN=DNAJB2 PE=1 SV=3	HSGPFFTF	8	+	+	+	Common					HLA-B*58:01 unique	1155			0.390599
sp|Q9BW60|ELOV1_HUMAN	Elongation of very long chain fatty acids protein 1 OS=Homo sapiens GN=ELOVL1 PE=1 SV=1	HSVLPWSW	8	+	+	+	Common					HLA-B*57:01/HLA-B*57:03	564	0.184615	0.152145
sp|Q05639|EF1A2_HUMAN; sp|P68104|EF1A1_HUMAN	Elongation factor 1-alpha 2 OS=Homo sapiens GN=EEF1A2 PE=1 SV=1; Elongation factor 1-alpha 1 OS=Homo sapiens GN=EEF1A1 PE=1 SV=1	HTAHIACK	8	+	+	+	Common					HLA-B*57:03/HLA-B*58:01	441		0.118964	0.149138
sp|Q7Z3E1|PARPT_HUMAN	TCDD-inducible poly [ADP-ribose] polymerase OS=Homo sapiens GN=TIPARP PE=2 SV=1	HTVLPYHW	8	+	+	+	Common					HLA-B*57:01/HLA-B*58:01	379	0.124059		0.12817
sp|P53999|TCP4_HUMAN	Activated RNA polymerase II transcriptional coactivator p15 OS=Homo sapiens GN=SUB1 PE=1 SV=3	ISLNPEQW	8	+	+	+	Common					Total peptides	6371	1	1	1
sp|P15104|GLNA_HUMAN	Glutamine synthetase OS=Homo sapiens GN=GLUL PE=1 SV=4	ISMGDHLW	8	+	+	+	Common
sp|Q8WUA4|TF3C2_HUMAN	General transcription factor 3C polypeptide 2 OS=Homo sapiens GN=GTF3C2 PE=1 SV=2	ITAHPERW	8	+	+	+	Common					two way comparison		Number of peptides
sp|P03891|NU2M_HUMAN	NADH-ubiquinone oxidoreductase chain 2 OS=Homo sapiens GN=MT-ND2 PE=1 SV=2	ITALSSHW	8	+	+	+	Common							HLA*B*57:01	HLA*B*57:03	HLA*B*58:01
sp|P00403|COX2_HUMAN	Cytochrome c oxidase subunit 2 OS=Homo sapiens GN=MT-CO2 PE=1 SV=1	ITSQDVLH	8	+	+	+	Common						HLA*B*57:01	3055
sp|Q9NX61|T161A_HUMAN	Transmembrane protein 161A OS=Homo sapiens GN=TMEM161A PE=1 SV=1	KTLGGYSW	8	+	+	+	Common						HLA*B*57:03	1546	3707
sp|O14757|CHK1_HUMAN	Serine/threonine-protein kinase Chk1 OS=Homo sapiens GN=CHEK1 PE=1 SV=2	PDIKKDRW	8	+	+	+	Common						HLA*B*58:01	1361	1423	2957
sp|P53621|COPA_HUMAN	Coatomer subunit alpha OS=Homo sapiens GN=COPA PE=1 SV=2	QTIRVWNW	8	+	+	+	Common
sp|Q96Q27|ASB2_HUMAN	Ankyrin repeat and SOCS box protein 2 OS=Homo sapiens GN=ASB2 PE=1 SV=1	SAPEVSRW	8	+	+	+	Common							Percentage of identified HLA peptidome in column header
sp|Q86XI2|CNDG2_HUMAN	Condensin-2 complex subunit G2 OS=Homo sapiens GN=NCAPG2 PE=1 SV=1	SIHLQHKF	8	+	+	+	Common							HLA*B*57:01	HLA*B*57:03	HLA*B*58:01
sp|P62913|RL11_HUMAN	60S ribosomal protein L11 OS=Homo sapiens GN=RPL11 PE=1 SV=2	SKEEAMRW	8	+	+	+	Common						HLA*B*57:01	1	0.417049	0.460264
sp|P00403|COX2_HUMAN	Cytochrome c oxidase subunit 2 OS=Homo sapiens GN=MT-CO2 PE=1 SV=1	SQDVLHSW	8	+	+	+	Common						HLA*B*57:03	0.506056	1	0.481231
sp|O00767|ACOD_HUMAN	Acyl-CoA desaturase OS=Homo sapiens GN=SCD PE=1 SV=2	TAGAHRLW	8	+	+	+	Common						HLA*B*58:01	0.445499	0.383868	1
sp|Q05639|EF1A2_HUMAN; sp|P68104|EF1A1_HUMAN	Elongation factor 1-alpha 2 OS=Homo sapiens GN=EEF1A2 PE=1 SV=1; Elongation factor 1-alpha 1 OS=Homo sapiens GN=EEF1A1 PE=1 SV=1	TAHIACKF	8	+	+	+	Common
sp|Q9NYU1|UGGG2_HUMAN	UDP-glucose:glycoprotein glucosyltransferase 2 OS=Homo sapiens GN=UGGT2 PE=1 SV=4	TAHLAAKW	8	+	+	+	Common
sp|Q9NRJ5|PAPOB_HUMAN; sp|P51003|PAPOA_HUMAN	Poly(A) polymerase beta OS=Homo sapiens GN=PAPOLB PE=2 SV=1; Poly(A) polymerase alpha OS=Homo sapiens GN=PAPOLA PE=1 SV=4	TLRAIKLW	8	+	+	+	Common
sp|Q9NU22|MDN1_HUMAN	Midasin OS=Homo sapiens GN=MDN1 PE=1 SV=2	TLRDLFRW	8	+	+	+	Common
sp|P49736|MCM2_HUMAN	DNA replication licensing factor MCM2 OS=Homo sapiens GN=MCM2 PE=1 SV=4	TNHIHVRI	8	+	+	+	Common
sp|Q9UFC0|LRWD1_HUMAN	Leucine-rich repeat and WD repeat-containing protein 1 OS=Homo sapiens GN=LRWD1 PE=1 SV=2	TSRVTAHW	8	+	+	+	Common
sp|Q6PGP7|TTC37_HUMAN	Tetratricopeptide repeat protein 37 OS=Homo sapiens GN=TTC37 PE=1 SV=1	TSVPAWQW	8	+	+	+	Common
sp|P49368|TCPG_HUMAN	T-complex protein 1 subunit gamma OS=Homo sapiens GN=CCT3 PE=1 SV=4	TTKAISRW	8	+	+	+	Common
sp|P62826|RAN_HUMAN	GTP-binding nuclear protein Ran OS=Homo sapiens GN=RAN PE=1 SV=3	TYKNVPNW	8	+	+	+	Common
sp|Q9UBQ5|EIF3K_HUMAN	Eukaryotic translation initiation factor 3 subunit K OS=Homo sapiens GN=EIF3K PE=1 SV=1	TYQHIDRW	8	+	+	+	Common
sp|Q9BSY4|CHCH5_HUMAN	Coiled-coil-helix-coiled-coil-helix domain-containing protein 5 OS=Homo sapiens GN=CHCHD5 PE=1 SV=1	VAAKPESW	8	+	+	+	Common
sp|Q9H1P3|OSBL2_HUMAN; sp|Q9BXW6|OSBL1_HUMAN	Oxysterol-binding protein-related protein 2 OS=Homo sapiens GN=OSBPL2 PE=1 SV=1; Oxysterol-binding protein-related protein 1 OS=Homo sapiens GN=OSBPL1A PE=1 SV=2	VSAVASQW	8	+	+	+	Common
sp|Q15437|SC23B_HUMAN; sp|Q15436|SC23A_HUMAN	Protein transport protein Sec23B OS=Homo sapiens GN=SEC23B PE=1 SV=2; Protein transport protein Sec23A OS=Homo sapiens GN=SEC23A PE=1 SV=2	VTTIARNW	8	+	+	+	Common
sp|Q9BTC8|MTA3_HUMAN	Metastasis-associated protein MTA3 OS=Homo sapiens GN=MTA3 PE=1 SV=2	YATQSHQW	8	+	+	+	Common
sp|Q5T4S7|UBR4_HUMAN	E3 ubiquitin-protein ligase UBR4 OS=Homo sapiens GN=UBR4 PE=1 SV=1	AACKVLIEF	9	+	+	+	Common
sp|Q9NQ55|SSF1_HUMAN	Suppressor of SWI4 1 homolog OS=Homo sapiens GN=PPAN PE=2 SV=1	AANPHSFVF	9	+	+	+	Common
sp|Q99720|SGMR1_HUMAN	Sigma non-opioid intracellular receptor 1 OS=Homo sapiens GN=SIGMAR1 PE=1 SV=1	AAVLTQVVW	9	+	+	+	Common
sp|Q8IX07|FOG1	Zinc finger protein ZFPM1 OS=Homo sapiens GN=ZFPM1 PE=1 SV=2	APPPPPPGH	9	+	+	+	Common
sp|Q8IZT6|ASPM_HUMAN	Abnormal spindle-like microcephaly-associated protein OS=Homo sapiens GN=ASPM PE=1 SV=2	ASAIIIQRW	9	+	+	+	Common
sp|Q13077|TRAF1_HUMAN	TNF receptor-associated factor 1 OS=Homo sapiens GN=TRAF1 PE=1 SV=1	ASFDGTFLW	9	+	+	+	Common
sp|Q9NQQ7|S35C2_HUMAN	Solute carrier family 35 member C2 OS=Homo sapiens GN=SLC35C2 PE=1 SV=2	ASFIGGIRW	9	+	+	+	Common
sp|P40259|CD79B_HUMAN	B-cell antigen receptor complex-associated protein beta chain OS=Homo sapiens GN=CD79B PE=1 SV=1	ASGNVSWLW	9	+	+	+	Common
sp|Q8NFZ5|TNIP2_HUMAN	TNFAIP3-interacting protein 2 OS=Homo sapiens GN=TNIP2 PE=1 SV=1	ASLLHQVSW	9	+	+	+	Common
sp|Q99640|PMYT1_HUMAN	Membrane-associated tyrosine- and threonine-specific cdc2-inhibitory kinase OS=Homo sapiens GN=PKMYT1 PE=1 SV=1	ASLPEAQVW	9	+	+	+	Common
sp|Q9UL17|TBX21_HUMAN	T-box transcription factor TBX21 OS=Homo sapiens GN=TBX21 PE=1 SV=1	ASNTHIFTF	9	+	+	+	Common
sp|P60468|SC61B_HUMAN	Protein transport protein Sec61 subunit beta OS=Homo sapiens GN=SEC61B PE=1 SV=2	ASVFMLHIW	9	+	+	+	Common
sp|Q15910|EZH2_HUMAN	Histone-lysine N-methyltransferase EZH2 OS=Homo sapiens GN=EZH2 PE=1 SV=2	ASVPIMYSW	9	+	+	+	Common
sp|Q96G21|IMP4_HUMAN	U3 small nucleolar ribonucleoprotein protein IMP4 OS=Homo sapiens GN=IMP4 PE=1 SV=1	ATADVEWRW	9	+	+	+	Common
sp|Q7Z7G8|VP13B_HUMAN	Vacuolar protein sorting-associated protein 13B OS=Homo sapiens GN=VPS13B PE=1 SV=2	ATANLEAKW	9	+	+	+	Common
sp|Q96EX3|WDR34_HUMAN	WD repeat-containing protein 34 OS=Homo sapiens GN=WDR34 PE=1 SV=2	ATDGKVLLW	9	+	+	+	Common
sp|Q9UJX2|CDC23_HUMAN	Cell division cycle protein 23 homolog OS=Homo sapiens GN=CDC23 PE=1 SV=3	ATHVLPLHW	9	+	+	+	Common
sp|Q04760|LGUL_HUMAN	Lactoylglutathione lyase OS=Homo sapiens GN=GLO1 PE=1 SV=4	ATLELTHNW	9	+	+	+	Common
sp|P07814|SYEP_HUMAN	Bifunctional glutamate/proline--tRNA ligase OS=Homo sapiens GN=EPRS PE=1 SV=5	ATLKGNAAW	9	+	+	+	Common
sp|P04844|RPN2_HUMAN	Dolichyl-diphosphooligosaccharide--protein glycosyltransferase subunit 2 OS=Homo sapiens GN=RPN2 PE=1 SV=3	ATLKNPILW	9	+	+	+	Common
sp|O95433|AHSA1_HUMAN	Activator of 90 kDa heat shock protein ATPase homolog 1 OS=Homo sapiens GN=AHSA1 PE=1 SV=1	ATNVNNWHW	9	+	+	+	Common
sp|Q99613|EIF3C_HUMAN; sp|B5ME19|EIFCL_HUMAN	Eukaryotic translation initiation factor 3 subunit C OS=Homo sapiens GN=EIF3C PE=1 SV=1; Eukaryotic translation initiation factor 3 subunit C-like protein OS=Homo sapiens GN=EIF3CL PE=3 SV=1	ATYMKPEMW	9	+	+	+	Common
sp|Q01081|U2AF1_HUMAN; sp|P0DN76|U2AF5_HUMAN	Splicing factor U2AF 35 kDa subunit OS=Homo sapiens GN=U2AF1 PE=1 SV=3; Splicing factor U2AF 35 kDa subunit-like protein OS=Homo sapiens GN=U2AF1L5 PE=1 SV=1	AVIDLNNRW	9	+	+	+	Common
sp|Q969R5|LMBL2_HUMAN	Lethal(3)malignant brain tumor-like protein 2 OS=Homo sapiens GN=L3MBTL2 PE=1 SV=1	AVLPSRVYW	9	+	+	+	Common
sp|P52630|STAT2_HUMAN	Signal transducer and activator of transcription 2 OS=Homo sapiens GN=STAT2 PE=1 SV=1	AVWIEDQNW	9	+	+	+	Common
sp|Q5VW36|FOCAD_HUMAN	Focadhesin OS=Homo sapiens GN=FOCAD PE=1 SV=1	AVWTRAYGW	9	+	+	+	Common
sp|P51692|STA5B_HUMAN; sp|P42229|STA5A_HUMAN	Signal transducer and activator of transcription 5B OS=Homo sapiens GN=STAT5B PE=1 SV=2; Signal transducer and activator of transcription 5A OS=Homo sapiens GN=STAT5A PE=1 SV=1	ESLRIQAQF	9	+	+	+	Common
sp|O00329|PK3CD_HUMAN	Phosphatidylinositol 4,5-bisphosphate 3-kinase catalytic subunit delta isoform OS=Homo sapiens GN=PIK3CD PE=1 SV=2	ESWKTKVNW	9	+	+	+	Common
sp|O14980|XPO1_HUMAN	Exportin-1 OS=Homo sapiens GN=XPO1 PE=1 SV=1	ETLKLISGW	9	+	+	+	Common
sp|Q9NVF9|EKI2_HUMAN; sp|Q9HBU6|EKI1_HUMAN	Ethanolamine kinase 2 OS=Homo sapiens GN=ETNK2 PE=1 SV=3; Ethanolamine kinase 1 OS=Homo sapiens GN=ETNK1 PE=1 SV=1	FALASHFFW	9	+	+	+	Common
sp|Q9UQR0|SCML2_HUMAN	Sex comb on midleg-like protein 2 OS=Homo sapiens GN=SCML2 PE=1 SV=1	FALRFLENF	9	+	+	+	Common
sp|P12004|PCNA_HUMAN	Proliferating cell nuclear antigen OS=Homo sapiens GN=PCNA PE=1 SV=1	FALRYLNFF	9	+	+	+	Common
sp|P36956|SRBP1_HUMAN	Sterol regulatory element-binding protein 1 OS=Homo sapiens GN=SREBF1 PE=1 SV=2	FAQAAQQLW	9	+	+	+	Common
sp|Q8TCF1|ZFAN1_HUMAN	AN1-type zinc finger protein 1 OS=Homo sapiens GN=ZFAND1 PE=1 SV=1	FCKNVESYL	9	+	+	+	Common
sp|Q9H0U3|MAGT1_HUMAN	Magnesium transporter protein 1 OS=Homo sapiens GN=MAGT1 PE=1 SV=1	FSAEQIARW	9	+	+	+	Common
sp|Q1KMD3|HNRL2_HUMAN	Heterogeneous nuclear ribonucleoprotein U-like protein 2 OS=Homo sapiens GN=HNRNPUL2 PE=1 SV=1	FSEKFPTLW	9	+	+	+	Common
sp|P29966|MARCS_HUMAN	Myristoylated alanine-rich C-kinase substrate OS=Homo sapiens GN=MARCKS PE=1 SV=4	FSFKKSFKL	9	+	+	+	Common
sp|Q9ULZ3|ASC_HUMAN	Apoptosis-associated speck-like protein containing a CARD OS=Homo sapiens GN=PYCARD PE=1 SV=2	FSFTPAWNW	9	+	+	+	Common
sp|O43847|NRDC_HUMAN	Nardilysin OS=Homo sapiens GN=NRDC PE=1 SV=2	FSKSDLVNW	9	+	+	+	Common
sp|Q9Y6Q9|NCOA3_HUMAN	Nuclear receptor coactivator 3 OS=Homo sapiens GN=NCOA3 PE=1 SV=1	FSLNDGQSW	9	+	+	+	Common
sp|O60216|RAD21_HUMAN	Double-strand-break repair protein rad21 homolog OS=Homo sapiens GN=RAD21 PE=1 SV=2	FSLPAQPLW	9	+	+	+	Common
sp|Q8IV53|DEN1C_HUMAN	DENN domain-containing protein 1C OS=Homo sapiens GN=DENND1C PE=1 SV=1	FSLPNIPRW	9	+	+	+	Common
sp|Q8IVL5|P3H2_HUMAN	Prolyl 3-hydroxylase 2 OS=Homo sapiens GN=P3H2 PE=1 SV=1	FSYTEPNYW	9	+	+	+	Common
sp|Q9NU22|MDN1_HUMAN	Midasin OS=Homo sapiens GN=MDN1 PE=1 SV=2	FVIPLDPRW	9	+	+	+	Common
sp|Q9Y6I7|WSB1_HUMAN	WD repeat and SOCS box-containing protein 1 OS=Homo sapiens GN=WSB1 PE=1 SV=1	GASKAVFLW	9	+	+	+	Common
sp|Q8IVD9|NUDC3_HUMAN	NudC domain-containing protein 3 OS=Homo sapiens GN=NUDCD3 PE=1 SV=3	GAVRENYTW	9	+	+	+	Common
sp|Q5SW79|CE170_HUMAN	Centrosomal protein of 170 kDa OS=Homo sapiens GN=CEP170 PE=1 SV=1	GSASVNSRW	9	+	+	+	Common
sp|P15104|GLNA_HUMAN	Glutamine synthetase OS=Homo sapiens GN=GLUL PE=1 SV=4	GTDGHPFGW	9	+	+	+	Common
sp|O15143|ARC1B_HUMAN	Actin-related protein 2/3 complex subunit 1B OS=Homo sapiens GN=ARPC1B PE=1 SV=3	GTDRNAYVW	9	+	+	+	Common
sp|P54687|BCAT1_HUMAN	Branched-chain-amino-acid aminotransferase, cytosolic OS=Homo sapiens GN=BCAT1 PE=1 SV=3	GTFNPVSLW	9	+	+	+	Common
sp|Q9UHQ1|NARF_HUMAN	Nuclear prelamin A recognition factor OS=Homo sapiens GN=NARF PE=1 SV=1	GTHSLDIKW	9	+	+	+	Common
sp|Q9UBW7|ZMYM2_HUMAN	Zinc finger MYM-type protein 2 OS=Homo sapiens GN=ZMYM2 PE=1 SV=1	GTLKERVQW	9	+	+	+	Common
sp|Q9GZS3|WDR61_HUMAN	WD repeat-containing protein 61 OS=Homo sapiens GN=WDR61 PE=1 SV=1	GTLSGHASW	9	+	+	+	Common
sp|P28074|PSB5_HUMAN; sp|P28062|PSB8_HUMAN	Proteasome subunit beta type-5 OS=Homo sapiens GN=PSMB5 PE=1 SV=3; Proteasome subunit beta type-8 OS=Homo sapiens GN=PSMB8 PE=1 SV=3	GTTTLAFKF	9	+	+	+	Common
sp|P26358|DNMT1_HUMAN	DNA (cytosine-5)-methyltransferase 1 OS=Homo sapiens GN=DNMT1 PE=1 SV=2	HADINLLYW	9	+	+	+	Common
sp|Q9NQG5|RPR1B_HUMAN	Regulation of nuclear pre-mRNA domain-containing protein 1B OS=Homo sapiens GN=RPRD1B PE=1 SV=1	HAGPIVSVW	9	+	+	+	Common
sp|Q8TCX1|DC2L1_HUMAN	Cytoplasmic dynein 2 light intermediate chain 1 OS=Homo sapiens GN=DYNC2LI1 PE=1 SV=1	HAHSPMELW	9	+	+	+	Common
sp|Q9HAV0|GBB4_HUMAN; sp|P62879|GBB2_HUMAN; sp|P62873|GBB1_HUMAN; sp|P16520|GBB3_HUMAN	Guanine nucleotide-binding protein subunit beta-4 OS=Homo sapiens GN=GNB4 PE=1 SV=3; Guanine nucleotide-binding protein G(I)/G(S)/G(T) subunit beta-2 OS=Homo sapiens GN=GNB2 PE=1 SV=3; Guanine nucleotide-binding protein G(I)/G(S)/G(T) subunit beta-1 OS=Homo sapiens GN=GNB1 PE=1 SV=3; Guanine nucleotide-binding protein G(I)/G(S)/G(T) subunit beta-3 OS=Homo sapiens GN=GNB3 PE=1 SV=1	HAIPLRSSW	9	+	+	+	Common
sp|Q9Y2V0|CO041_HUMAN	Uncharacterized protein C15orf41 OS=Homo sapiens GN=C15orf41 PE=1 SV=2	HAYLHDQFW	9	+	+	+	Common
sp|Q8WUB2|F216A_HUMAN	Protein FAM216A OS=Homo sapiens GN=FAM216A PE=2 SV=1	HIAKLQELW	9	+	+	+	Common
sp|P37268|FDFT_HUMAN	Squalene synthase OS=Homo sapiens GN=FDFT1 PE=1 SV=1	HSFLYQPDW	9	+	+	+	Common
sp|P36956|SRBP1_HUMAN	Sterol regulatory element-binding protein 1 OS=Homo sapiens GN=SREBF1 PE=1 SV=2	HSGPAVYFW	9	+	+	+	Common
sp|Q14469|HES1_HUMAN	Transcription factor HES-1 OS=Homo sapiens GN=HES1 PE=1 SV=1	HSGPVIPVY	9	+	+	+	Common
sp|Q9H5J4|ELOV6_HUMAN	Elongation of very long chain fatty acids protein 6 OS=Homo sapiens GN=ELOVL6 PE=1 SV=1	HSHFQNIFW	9	+	+	+	Common
sp|P46736|BRCC3_HUMAN	Lys-63-specific deubiquitinase BRCC36 OS=Homo sapiens GN=BRCC3 PE=1 SV=2	HSHPHITVW	9	+	+	+	Common
sp|Q8NF50|DOCK8_HUMAN	Dedicator of cytokinesis protein 8 OS=Homo sapiens GN=DOCK8 PE=1 SV=3	HSLESQVTF	9	+	+	+	Common
sp|Q9Y4L5|RN115_HUMAN	E3 ubiquitin-protein ligase RNF115 OS=Homo sapiens GN=RNF115 PE=1 SV=2	HSNPGDYAW	9	+	+	+	Common
sp|O00217|NDUS8_HUMAN	NADH dehydrogenase [ubiquinone] iron-sulfur protein 8, mitochondrial OS=Homo sapiens GN=NDUFS8 PE=1 SV=1	HSSAVAATY	9	+	+	+	Common
sp|Q8TC12|RDH11_HUMAN	Retinol dehydrogenase 11 OS=Homo sapiens GN=RDH11 PE=1 SV=2	HSSFMRWMW	9	+	+	+	Common
sp|Q8NDX1|PSD4_HUMAN	PH and SEC7 domain-containing protein 4 OS=Homo sapiens GN=PSD4 PE=1 SV=2	HSSGILPKW	9	+	+	+	Common
sp|Q8N999|CL029_HUMAN	Uncharacterized protein C12orf29 OS=Homo sapiens GN=C12orf29 PE=1 SV=2	HSSVVNYEF	9	+	+	+	Common
sp|Q16690|DUS5_HUMAN	Dual specificity protein phosphatase 5 OS=Homo sapiens GN=DUSP5 PE=1 SV=2	HTADISSHF	9	+	+	+	Common
sp|Q05639|EF1A2_HUMAN; sp|P68104|EF1A1_HUMAN	Elongation factor 1-alpha 2 OS=Homo sapiens GN=EEF1A2 PE=1 SV=1; Elongation factor 1-alpha 1 OS=Homo sapiens GN=EEF1A1 PE=1 SV=1	HTAHIACKF	9	+	+	+	Common
sp|O75865|TPC6A_HUMAN	Trafficking protein particle complex subunit 6A OS=Homo sapiens GN=TRAPPC6A PE=1 SV=2	HTEMVAELW	9	+	+	+	Common
sp|Q8WXB1|MT21A_HUMAN	Protein N-lysine methyltransferase METTL21A OS=Homo sapiens GN=METTL21A PE=1 SV=2	HTIQIRQDW	9	+	+	+	Common
sp|Q9NV66|TYW1_HUMAN	S-adenosyl-L-methionine-dependent tRNA 4-demethylwyosine synthase OS=Homo sapiens GN=TYW1 PE=2 SV=2	HTNPVGTEW	9	+	+	+	Common
sp|P49368|TCPG_HUMAN	T-complex protein 1 subunit gamma OS=Homo sapiens GN=CCT3 PE=1 SV=4	HTQENCETW	9	+	+	+	Common
sp|Q7Z3U7|MON2_HUMAN	Protein MON2 homolog OS=Homo sapiens GN=MON2 PE=1 SV=3	HTVIWKVLF	9	+	+	+	Common
sp|Q15257|PTPA_HUMAN	Serine/threonine-protein phosphatase 2A activator OS=Homo sapiens GN=PTPA PE=1 SV=3	HTVPDMGKW	9	+	+	+	Common
sp|Q9NX08|COMD8_HUMAN	COMM domain-containing protein 8 OS=Homo sapiens GN=COMMD8 PE=1 SV=1	HTVWESEEW	9	+	+	+	Common
sp|O60287|NPA1P_HUMAN	Nucleolar pre-ribosomal-associated protein 1 OS=Homo sapiens GN=URB1 PE=1 SV=4	HTWKELELW	9	+	+	+	Common
sp|Q9P2H3|IFT80_HUMAN	Intraflagellar transport protein 80 homolog OS=Homo sapiens GN=IFT80 PE=1 SV=3	HVVEQHWEW	9	+	+	+	Common
sp|Q86V24|PAQR2_HUMAN	Adiponectin receptor protein 2 OS=Homo sapiens GN=ADIPOR2 PE=1 SV=1	IAAIIVSQW	9	+	+	+	Common
sp|Q5T4S7|UBR4_HUMAN	E3 ubiquitin-protein ligase UBR4 OS=Homo sapiens GN=UBR4 PE=1 SV=1	IAAQRTINW	9	+	+	+	Common
sp|Q9UIQ6|LCAP_HUMAN; sp|Q6P179|ERAP2_HUMAN	Leucyl-cystinyl aminopeptidase OS=Homo sapiens GN=LNPEP PE=1 SV=3; Endoplasmic reticulum aminopeptidase 2 OS=Homo sapiens GN=ERAP2 PE=1 SV=2	IAHELAHQW	9	+	+	+	Common
sp|P50851|LRBA_HUMAN; sp|Q8NFP9|NBEA_HUMAN	Lipopolysaccharide-responsive and beige-like anchor protein OS=Homo sapiens GN=LRBA PE=1 SV=4; Neurobeachin OS=Homo sapiens GN=NBEA PE=1 SV=3	IALPPIAKW	9	+	+	+	Common
sp|Q6P1X5|TAF2_HUMAN	Transcription initiation factor TFIID subunit 2 OS=Homo sapiens GN=TAF2 PE=1 SV=3	IANSMVSTW	9	+	+	+	Common
sp|O43293|DAPK3_HUMAN	Death-associated protein kinase 3 OS=Homo sapiens GN=DAPK3 PE=1 SV=1	IAQSLEHSW	9	+	+	+	Common
sp|O43660|PLRG1_HUMAN	Pleiotropic regulator 1 OS=Homo sapiens GN=PLRG1 PE=1 SV=1	IAVEPGNQW	9	+	+	+	Common
sp|Q13409|DC1I2_HUMAN	Cytoplasmic dynein 1 intermediate chain 2 OS=Homo sapiens GN=DYNC1I2 PE=1 SV=3	IAVPRNDEW	9	+	+	+	Common
sp|P15311|EZRI_HUMAN	Ezrin OS=Homo sapiens GN=EZR PE=1 SV=4	IGLREVWYF	9	+	+	+	Common
sp|Q9P0J0|NDUAD_HUMAN	NADH dehydrogenase [ubiquinone] 1 alpha subcomplex subunit 13 OS=Homo sapiens GN=NDUFA13 PE=1 SV=3	IIMKDVPDW	9	+	+	+	Common
sp|Q92530|PSMF1_HUMAN	Proteasome inhibitor PI31 subunit OS=Homo sapiens GN=PSMF1 PE=1 SV=2	IITPIHEQW	9	+	+	+	Common
sp|Q9ULM6|CNOT6_HUMAN	CCR4-NOT transcription complex subunit 6 OS=Homo sapiens GN=CNOT6 PE=1 SV=2	ILGPLDHHW	9	+	+	+	Common
sp|P61160|ARP2_HUMAN	Actin-related protein 2 OS=Homo sapiens GN=ACTR2 PE=1 SV=1	IMKDKDNFW	9	+	+	+	Common
sp|O95926|SYF2_HUMAN	Pre-mRNA-splicing factor SYF2 OS=Homo sapiens GN=SYF2 PE=1 SV=1	ISAEDAERW	9	+	+	+	Common
sp|O94953|KDM4B_HUMAN	Lysine-specific demethylase 4B OS=Homo sapiens GN=KDM4B PE=1 SV=4	ISAIPEQRW	9	+	+	+	Common
sp|Q9Y385|UB2J1_HUMAN	Ubiquitin-conjugating enzyme E2 J1 OS=Homo sapiens GN=UBE2J1 PE=1 SV=2	ISGHHPETW	9	+	+	+	Common
sp|Q9NQC1|JADE2_HUMAN	E3 ubiquitin-protein ligase Jade-2 OS=Homo sapiens GN=JADE2 PE=1 SV=2	ISHIPASRW	9	+	+	+	Common
sp|Q9Y5W7|SNX14_HUMAN	Sorting nexin-14 OS=Homo sapiens GN=SNX14 PE=1 SV=3	ISIPYVDFF	9	+	+	+	Common
sp|Q9Y6A1|POMT1_HUMAN	Protein O-mannosyl-transferase 1 OS=Homo sapiens GN=POMT1 PE=1 SV=3	ISMPAQNLW	9	+	+	+	Common
sp|Q9NSD9|SYFB_HUMAN	Phenylalanine--tRNA ligase beta subunit OS=Homo sapiens GN=FARSB PE=1 SV=3	ISNPKTAEF	9	+	+	+	Common
sp|O60942|MCE1_HUMAN	mRNA-capping enzyme OS=Homo sapiens GN=RNGTT PE=1 SV=1	ISNPVTKEM	9	+	+	+	Common
sp|Q8WUH2|TGFA1_HUMAN	Transforming growth factor-beta receptor-associated protein 1 OS=Homo sapiens GN=TGFBRAP1 PE=1 SV=1	ISQRAPVHW	9	+	+	+	Common
sp|Q92673|SORL_HUMAN	Sortilin-related receptor OS=Homo sapiens GN=SORL1 PE=1 SV=2	ISSSAGARW	9	+	+	+	Common
sp|Q96RY5|CRML_HUMAN	Protein cramped-like OS=Homo sapiens GN=CRAMP1 PE=1 SV=3	ISTEVNPKL	9	+	+	+	Common
sp|Q9NXS2|QPCTL_HUMAN	Glutaminyl-peptide cyclotransferase-like protein OS=Homo sapiens GN=QPCTL PE=1 SV=2	ISTPFPAVW	9	+	+	+	Common
sp|Q99707|METH_HUMAN	Methionine synthase OS=Homo sapiens GN=MTR PE=1 SV=2	ISVAEVEKW	9	+	+	+	Common
sp|O60381|HBP1_HUMAN	HMG box-containing protein 1 OS=Homo sapiens GN=HBP1 PE=1 SV=2	ISVILGDRW	9	+	+	+	Common
sp|Q8NF50|DOCK8_HUMAN	Dedicator of cytokinesis protein 8 OS=Homo sapiens GN=DOCK8 PE=1 SV=3	ISVIQKEEF	9	+	+	+	Common
sp|P08236|BGLR_HUMAN	Beta-glucuronidase OS=Homo sapiens GN=GUSB PE=1 SV=2	ISVKGSNLF	9	+	+	+	Common
sp|Q00341|VIGLN_HUMAN	Vigilin OS=Homo sapiens GN=HDLBP PE=1 SV=2	ISVPIFKQF	9	+	+	+	Common
sp|Q6ZS30|NBEL1_HUMAN	Neurobeachin-like protein 1 OS=Homo sapiens GN=NBEAL1 PE=2 SV=3	ISVPPIQKW	9	+	+	+	Common
sp|Q9NNW5|WDR6_HUMAN	WD repeat-containing protein 6 OS=Homo sapiens GN=WDR6 PE=1 SV=1	ISWGQGHFW	9	+	+	+	Common
sp|P43357|MAGA3_HUMAN; sp|P43365|MAGAC_HUMAN	Melanoma-associated antigen 3 OS=Homo sapiens GN=MAGEA3 PE=1 SV=1; Melanoma-associated antigen 12 OS=Homo sapiens GN=MAGEA12 PE=1 SV=2	ISYPPLHEW	9	+	+	+	Common
sp|O00767|ACOD_HUMAN	Acyl-CoA desaturase OS=Homo sapiens GN=SCD PE=1 SV=2	ITAGAHRLW	9	+	+	+	Common
sp|P56192|SYMC_HUMAN	Methionine--tRNA ligase, cytoplasmic OS=Homo sapiens GN=MARS PE=1 SV=2	ITANYTDQW	9	+	+	+	Common
sp|Q99460|PSMD1_HUMAN	26S proteasome non-ATPase regulatory subunit 1 OS=Homo sapiens GN=PSMD1 PE=1 SV=2	ITCPKVNQF	9	+	+	+	Common
sp|Q8N2K1|UB2J2_HUMAN	Ubiquitin-conjugating enzyme E2 J2 OS=Homo sapiens GN=UBE2J2 PE=1 SV=3	ITDFHPDTW	9	+	+	+	Common
sp|Q92835|SHIP1_HUMAN	Phosphatidylinositol 3,4,5-trisphosphate 5-phosphatase 1 OS=Homo sapiens GN=INPP5D PE=1 SV=2	ITFAPTYRF	9	+	+	+	Common
sp|Q9NY35|CLDN1_HUMAN	Claudin domain-containing protein 1 OS=Homo sapiens GN=CLDND1 PE=1 SV=1	ITIPKNMHW	9	+	+	+	Common
sp|Q9UNN5|FAF1_HUMAN	FAS-associated factor 1 OS=Homo sapiens GN=FAF1 PE=1 SV=2	ITLLEQNNW	9	+	+	+	Common
sp|P49736|MCM2_HUMAN	DNA replication licensing factor MCM2 OS=Homo sapiens GN=MCM2 PE=1 SV=4	ITNHIHVRI	9	+	+	+	Common
sp|Q9NYV6|RRN3_HUMAN	RNA polymerase I-specific transcription initiation factor RRN3 OS=Homo sapiens GN=RRN3 PE=1 SV=1	ITNKYQLVF	9	+	+	+	Common
sp|O95644|NFAC1_HUMAN	Nuclear factor of activated T-cells, cytoplasmic 1 OS=Homo sapiens GN=NFATC1 PE=1 SV=3	ITSPVHVSF	9	+	+	+	Common
sp|Q8NBX0|SCPDL_HUMAN	Saccharopine dehydrogenase-like oxidoreductase OS=Homo sapiens GN=SCCPDH PE=1 SV=1	ITSVIKLMF	9	+	+	+	Common
sp|P14866|HNRPL_HUMAN	Heterogeneous nuclear ribonucleoprotein L OS=Homo sapiens GN=HNRNPL PE=1 SV=2	ITTDVLYTI	9	+	+	+	Common
sp|P49368|TCPG_HUMAN	T-complex protein 1 subunit gamma OS=Homo sapiens GN=CCT3 PE=1 SV=4	ITTKAISRW	9	+	+	+	Common
sp|Q9NYU2|UGGG1_HUMAN	UDP-glucose:glycoprotein glucosyltransferase 1 OS=Homo sapiens GN=UGGT1 PE=1 SV=3	ITTSLTTKW	9	+	+	+	Common
sp|P26010|ITB7_HUMAN	Integrin beta-7 OS=Homo sapiens GN=ITGB7 PE=1 SV=1	ITTTINPRF	9	+	+	+	Common
sp|Q9H3R5|CENPH_HUMAN	Centromere protein H OS=Homo sapiens GN=CENPH PE=1 SV=1	ITTVIQHVF	9	+	+	+	Common
sp|Q9NR09|BIRC6_HUMAN	Baculoviral IAP repeat-containing protein 6 OS=Homo sapiens GN=BIRC6 PE=1 SV=2	ITVPVFHLF	9	+	+	+	Common
sp|Q8NET5|NFAM1_HUMAN	NFAT activation molecule 1 OS=Homo sapiens GN=NFAM1 PE=1 SV=1	ITYPYTPQF	9	+	+	+	Common
sp|Q9UBQ5|EIF3K_HUMAN	Eukaryotic translation initiation factor 3 subunit K OS=Homo sapiens GN=EIF3K PE=1 SV=1	ITYQHIDRW	9	+	+	+	Common
sp|P46977|STT3A_HUMAN	Dolichyl-diphosphooligosaccharide--protein glycosyltransferase subunit STT3A OS=Homo sapiens GN=STT3A PE=1 SV=2	ITYTFHSTW	9	+	+	+	Common
sp|Q15067|ACOX1_HUMAN	Peroxisomal acyl-coenzyme A oxidase 1 OS=Homo sapiens GN=ACOX1 PE=1 SV=3	KACTIAIRY	9	+	+	+	Common
sp|Q02153|GCYB1_HUMAN	Guanylate cyclase soluble subunit beta-1 OS=Homo sapiens GN=GUCY1B3 PE=1 SV=1	KAFPFHIIF	9	+	+	+	Common
sp|O43808|PM34_HUMAN	Peroxisomal membrane protein PMP34 OS=Homo sapiens GN=SLC25A17 PE=1 SV=1	KAIATTVTY	9	+	+	+	Common
sp|P09496|CLCA_HUMAN	Clathrin light chain A OS=Homo sapiens GN=CLTA PE=1 SV=1	KAIKELEEW	9	+	+	+	Common
sp|P04179|SODM_HUMAN	Superoxide dismutase [Mn], mitochondrial OS=Homo sapiens GN=SOD2 PE=1 SV=2	KAIWNVINW	9	+	+	+	Common
sp|Q9NZ72|STMN3_HUMAN; sp|Q93045|STMN2_HUMAN	Stathmin-3 OS=Homo sapiens GN=STMN3 PE=1 SV=3; Stathmin-2 OS=Homo sapiens GN=STMN2 PE=1 SV=3	KALEENNNF	9	+	+	+	Common
sp|O15294|OGT1_HUMAN	UDP-N-acetylglucosamine--peptide N-acetylglucosaminyltransferase 110 kDa subunit OS=Homo sapiens GN=OGT PE=1 SV=3	KALEVFPEF	9	+	+	+	Common
sp|Q92608|DOCK2_HUMAN	Dedicator of cytokinesis protein 2 OS=Homo sapiens GN=DOCK2 PE=1 SV=2	KALEYVFKF	9	+	+	+	Common
sp|Q9BZX2|UCK2_HUMAN	Uridine-cytidine kinase 2 OS=Homo sapiens GN=UCK2 PE=1 SV=1	KALKGQFNF	9	+	+	+	Common
sp|Q9Y3I1|FBX7_HUMAN	F-box only protein 7 OS=Homo sapiens GN=FBXO7 PE=1 SV=1	KALSMPEKW	9	+	+	+	Common
sp|Q99880|H2B1L_HUMAN; sp|Q99879|H2B1M_HUMAN; sp|Q99877|H2B1N_HUMAN; sp|Q93079|H2B1H_HUMAN; sp|Q8N257|H2B3B_HUMAN; sp|Q6DRA6|H2B2D_HUMAN; sp|Q6DN03|H2B2C_HUMAN; sp|Q5QNW6|H2B2F_HUMAN; sp|Q16778|H2B2E_HUMAN; sp|P62807|H2B1C_HUMAN; sp|P58876|H2B1D_HUMAN; sp|P57053|H2BFS_HUMAN; sp|P33778|H2B1B_HUMAN; sp|P23527|H2B1O_HUMAN; sp|P06899|H2B1J_HUMAN; sp|O60814|H2B1K_HUMAN	Histone H2B type 1-L OS=Homo sapiens GN=HIST1H2BL PE=1 SV=3; Histone H2B type 1-M OS=Homo sapiens GN=HIST1H2BM PE=1 SV=3; Histone H2B type 1-N OS=Homo sapiens GN=HIST1H2BN PE=1 SV=3; Histone H2B type 1-H OS=Homo sapiens GN=HIST1H2BH PE=1 SV=3; Histone H2B type 3-B OS=Homo sapiens GN=HIST3H2BB PE=1 SV=3; Putative histone H2B type 2-D OS=Homo sapiens GN=HIST2H2BD PE=5 SV=3; Putative histone H2B typ…	KAMGIMNSF	9	+	+	+	Common
sp|P49368|TCPG_HUMAN	T-complex protein 1 subunit gamma OS=Homo sapiens GN=CCT3 PE=1 SV=4	KAMTGVEQW	9	+	+	+	Common
sp|P19484|TFEB_HUMAN	Transcription factor EB OS=Homo sapiens GN=TFEB PE=1 SV=3	KANDLDVRW	9	+	+	+	Common
sp|Q9H2M9|RBGPR_HUMAN	Rab3 GTPase-activating protein non-catalytic subunit OS=Homo sapiens GN=RAB3GAP2 PE=1 SV=1	KAVFLVPKW	9	+	+	+	Common
sp|P09912|IFI6_HUMAN	Interferon alpha-inducible protein 6 OS=Homo sapiens GN=IFI6 PE=2 SV=2	KAVSLFLCY	9	+	+	+	Common
sp|P48443|RXRG_HUMAN; sp|P28702|RXRB_HUMAN; sp|P19793|RXRA_HUMAN	Retinoic acid receptor RXR-gamma OS=Homo sapiens GN=RXRG PE=1 SV=1; Retinoic acid receptor RXR-beta OS=Homo sapiens GN=RXRB PE=1 SV=2; Retinoic acid receptor RXR-alpha OS=Homo sapiens GN=RXRA PE=1 SV=1	KCLEHLFFF	9	+	+	+	Common
sp|Q92769|HDAC2_HUMAN	Histone deacetylase 2 OS=Homo sapiens GN=HDAC2 PE=1 SV=2	KCVEVVKTF	9	+	+	+	Common
sp|O95881|TXD12_HUMAN	Thioredoxin domain-containing protein 12 OS=Homo sapiens GN=TXNDC12 PE=1 SV=1	KGFGDHIHW	9	+	+	+	Common
sp|Q86V21|AACS_HUMAN	Acetoacetyl-CoA synthetase OS=Homo sapiens GN=AACS PE=1 SV=1	KGIADVPEW	9	+	+	+	Common
sp|P62140|PP1B_HUMAN; sp|P62136|PP1A_HUMAN; sp|P36873|PP1G_HUMAN	Serine/threonine-protein phosphatase PP1-beta catalytic subunit OS=Homo sapiens GN=PPP1CB PE=1 SV=3; Serine/threonine-protein phosphatase PP1-alpha catalytic subunit OS=Homo sapiens GN=PPP1CA PE=1 SV=1; Serine/threonine-protein phosphatase PP1-gamma catalytic subunit OS=Homo sapiens GN=PPP1CC PE=1 SV=1	KIKYPENFF	9	+	+	+	Common
sp|Q86UB9|TM135_HUMAN	Transmembrane protein 135 OS=Homo sapiens GN=TMEM135 PE=2 SV=2	KILGKFYSW	9	+	+	+	Common
sp|Q8NHP6|MSPD2_HUMAN	Motile sperm domain-containing protein 2 OS=Homo sapiens GN=MOSPD2 PE=1 SV=1	KMLDESFQW	9	+	+	+	Common
sp|Q96SI9|STRBP_HUMAN	Spermatid perinuclear RNA-binding protein OS=Homo sapiens GN=STRBP PE=1 SV=1	KSCVIVLRI	9	+	+	+	Common
sp|P01111|RASN_HUMAN	GTPase NRas OS=Homo sapiens GN=NRAS PE=1 SV=1	KSFADINLY	9	+	+	+	Common
sp|Q13432|U119A_HUMAN	Protein unc-119 homolog A OS=Homo sapiens GN=UNC119 PE=1 SV=1	KSFDFHFGF	9	+	+	+	Common
sp|Q00610|CLH1_HUMAN	Clathrin heavy chain 1 OS=Homo sapiens GN=CLTC PE=1 SV=5	KSFEGLFYF	9	+	+	+	Common
sp|P35606|COPB2_HUMAN	Coatomer subunit beta' OS=Homo sapiens GN=COPB2 PE=1 SV=2	KSFGSAQEF	9	+	+	+	Common
sp|Q8WUF8|F172A_HUMAN	Protein FAM172A OS=Homo sapiens GN=FAM172A PE=2 SV=1	KSFPSIFKF	9	+	+	+	Common
sp|P61353|RL27_HUMAN	60S ribosomal protein L27 OS=Homo sapiens GN=RPL27 PE=1 SV=2	KSFVKVYNY	9	+	+	+	Common
sp|P49585|PCY1A_HUMAN	Choline-phosphate cytidylyltransferase A OS=Homo sapiens GN=PCYT1A PE=1 SV=2	KSIDLIQKW	9	+	+	+	Common
sp|Q13291|SLAF1_HUMAN	Signaling lymphocytic activation molecule OS=Homo sapiens GN=SLAMF1 PE=1 SV=1	KSIHIVVTM	9	+	+	+	Common
sp|P15880|RS2_HUMAN	40S ribosomal protein S2 OS=Homo sapiens GN=RPS2 PE=1 SV=2	KSLEEIYLF	9	+	+	+	Common
sp|Q5VWZ2|LYPL1_HUMAN	Lysophospholipase-like protein 1 OS=Homo sapiens GN=LYPLAL1 PE=1 SV=3	KSLGVTTKF	9	+	+	+	Common
sp|P24928|RPB1_HUMAN	DNA-directed RNA polymerase II subunit RPB1 OS=Homo sapiens GN=POLR2A PE=1 SV=2	KSLSEYNNF	9	+	+	+	Common
sp|Q15782|CH3L2_HUMAN	Chitinase-3-like protein 2 OS=Homo sapiens GN=CHI3L2 PE=1 SV=1	KSMETKVQF	9	+	+	+	Common
sp|P13797|PLST_HUMAN	Plastin-3 OS=Homo sapiens GN=PLS3 PE=1 SV=4	KSSDIAKTF	9	+	+	+	Common
sp|Q92673|SORL_HUMAN	Sortilin-related receptor OS=Homo sapiens GN=SORL1 PE=1 SV=2	KSSDVYVSY	9	+	+	+	Common
sp|P40222|TXLNA_HUMAN	Alpha-taxilin OS=Homo sapiens GN=TXLNA PE=1 SV=3	KSSEVFTTF	9	+	+	+	Common
sp|P05023|AT1A1_HUMAN; sp|P13637|AT1A3_HUMAN	Sodium/potassium-transporting ATPase subunit alpha-1 OS=Homo sapiens GN=ATP1A1 PE=1 SV=1; Sodium/potassium-transporting ATPase subunit alpha-3 OS=Homo sapiens GN=ATP1A3 PE=1 SV=3	KSSKIMESF	9	+	+	+	Common
sp|P13796|PLSL_HUMAN	Plastin-2 OS=Homo sapiens GN=LCP1 PE=1 SV=6	KSTDVAKTF	9	+	+	+	Common
sp|Q9Y6Q9|NCOA3_HUMAN	Nuclear receptor coactivator 3 OS=Homo sapiens GN=NCOA3 PE=1 SV=1	KSTVNGVSW	9	+	+	+	Common
sp|O14972|DSCR3_HUMAN	Down syndrome critical region protein 3 OS=Homo sapiens GN=DSCR3 PE=2 SV=1	KSVGVFEAF	9	+	+	+	Common
sp|Q9H583|HEAT1_HUMAN	HEAT repeat-containing protein 1 OS=Homo sapiens GN=HEATR1 PE=1 SV=3	KSVKVFAEY	9	+	+	+	Common
sp|Q04637|IF4G1_HUMAN	Eukaryotic translation initiation factor 4 gamma 1 OS=Homo sapiens GN=EIF4G1 PE=1 SV=4	KSVTAFFKW	9	+	+	+	Common
sp|P55265|DSRAD_HUMAN	Double-stranded RNA-specific adenosine deaminase OS=Homo sapiens GN=ADAR PE=1 SV=4	KSVTLGYLF	9	+	+	+	Common
sp|Q14526|HIC1_HUMAN	Hypermethylated in cancer 1 protein OS=Homo sapiens GN=HIC1 PE=1 SV=5	KSYKDPATL	9	+	+	+	Common
sp|O95864|FADS2_HUMAN	Fatty acid desaturase 2 OS=Homo sapiens GN=FADS2 PE=1 SV=1	KTAEDMNLF	9	+	+	+	Common
sp|P50990|TCPQ_HUMAN	T-complex protein 1 subunit theta OS=Homo sapiens GN=CCT8 PE=1 SV=4	KTAEELMNF	9	+	+	+	Common
sp|P14854|CX6B1_HUMAN	Cytochrome c oxidase subunit 6B1 OS=Homo sapiens GN=COX6B1 PE=1 SV=2	KTAPFDSRF	9	+	+	+	Common
sp|Q8NI27|THOC2_HUMAN	THO complex subunit 2 OS=Homo sapiens GN=THOC2 PE=1 SV=2	KTFPYQHRY	9	+	+	+	Common
sp|P52907|CAZA1_HUMAN	F-actin-capping protein subunit alpha-1 OS=Homo sapiens GN=CAPZA1 PE=1 SV=3	KTIDGQQTI	9	+	+	+	Common
sp|P16885|PLCG2_HUMAN	1-phosphatidylinositol 4,5-bisphosphate phosphodiesterase gamma-2 OS=Homo sapiens GN=PLCG2 PE=1 SV=4	KTILPLINF	9	+	+	+	Common
sp|Q9Y490|TLN1_HUMAN	Talin-1 OS=Homo sapiens GN=TLN1 PE=1 SV=3	KTKEVIQEW	9	+	+	+	Common
sp|Q13569|TDG_HUMAN	G/T mismatch-specific thymine DNA glycosylase OS=Homo sapiens GN=TDG PE=1 SV=2	KTLPDILTF	9	+	+	+	Common
sp|Q9NYH9|UTP6_HUMAN	U3 small nucleolar RNA-associated protein 6 homolog OS=Homo sapiens GN=UTP6 PE=2 SV=2	KTLPTEAMW	9	+	+	+	Common
sp|Q6IQ21|ZN770_HUMAN	Zinc finger protein 770 OS=Homo sapiens GN=ZNF770 PE=1 SV=1	KTLTLPFSW	9	+	+	+	Common
sp|Q13085|ACACA_HUMAN	Acetyl-CoA carboxylase 1 OS=Homo sapiens GN=ACACA PE=1 SV=2	KTSRTFFYW	9	+	+	+	Common
sp|Q9Y2V7|COG6_HUMAN	Conserved oligomeric Golgi complex subunit 6 OS=Homo sapiens GN=COG6 PE=1 SV=2	KTTLALFEF	9	+	+	+	Common
sp|P0DI82|TPC2B_HUMAN; sp|P0DI81|TPC2A_HUMAN	Trafficking protein particle complex subunit 2B OS=Homo sapiens GN=TRAPPC2B PE=1 SV=1; Trafficking protein particle complex subunit 2 OS=Homo sapiens GN=TRAPPC2 PE=1 SV=1	KTVDKFNEW	9	+	+	+	Common
sp|P13073|COX41_HUMAN	Cytochrome c oxidase subunit 4 isoform 1, mitochondrial OS=Homo sapiens GN=COX4I1 PE=1 SV=1	KTVVGGAMF	9	+	+	+	Common
sp|P55884|EIF3B_HUMAN	Eukaryotic translation initiation factor 3 subunit B OS=Homo sapiens GN=EIF3B PE=1 SV=3	KVDNAYWLW	9	+	+	+	Common
sp|Q5I0X7|TTC32_HUMAN	Tetratricopeptide repeat protein 32 OS=Homo sapiens GN=TTC32 PE=1 SV=1	KVLDLNPGF	9	+	+	+	Common
sp|P51946|CCNH_HUMAN	Cyclin-H OS=Homo sapiens GN=CCNH PE=1 SV=1	KVLPNDPVF	9	+	+	+	Common
sp|Q9NVU0|RPC5_HUMAN	DNA-directed RNA polymerase III subunit RPC5 OS=Homo sapiens GN=POLR3E PE=1 SV=1	KVMPFANLM	9	+	+	+	Common
sp|Q5JPE7|NOMO2_HUMAN; sp|Q15155|NOMO1_HUMAN; sp|P69849|NOMO3_HUMAN	Nodal modulator 2 OS=Homo sapiens GN=NOMO2 PE=1 SV=1; Nodal modulator 1 OS=Homo sapiens GN=NOMO1 PE=1 SV=5; Nodal modulator 3 OS=Homo sapiens GN=NOMO3 PE=3 SV=2	KVNAMTFTF	9	+	+	+	Common
sp|Q13098|CSN1_HUMAN	COP9 signalosome complex subunit 1 OS=Homo sapiens GN=GPS1 PE=1 SV=4	KVSVYLQNW	9	+	+	+	Common
sp|P47756|CAPZB_HUMAN	F-actin-capping protein subunit beta OS=Homo sapiens GN=CAPZB PE=1 SV=4	KVVGKDYLL	9	+	+	+	Common
sp|Q9Y5Y5|PEX16_HUMAN	Peroxisomal membrane protein PEX16 OS=Homo sapiens GN=PEX16 PE=1 SV=2	KVWGEVGRW	9	+	+	+	Common
sp|Q99728|BARD1_HUMAN	BRCA1-associated RING domain protein 1 OS=Homo sapiens GN=BARD1 PE=1 SV=2	KVWKAPSSW	9	+	+	+	Common
sp|Q9UBQ5|EIF3K_HUMAN	Eukaryotic translation initiation factor 3 subunit K OS=Homo sapiens GN=EIF3K PE=1 SV=1	KVWMSKYGW	9	+	+	+	Common
sp|Q969F9|HPS3_HUMAN	Hermansky-Pudlak syndrome 3 protein OS=Homo sapiens GN=HPS3 PE=1 SV=1	LAAKVVQMF	9	+	+	+	Common
sp|Q8NEW0|ZNT7_HUMAN	Zinc transporter 7 OS=Homo sapiens GN=SLC30A7 PE=2 SV=1	LAASVISKW	9	+	+	+	Common
sp|Q9BV10|ALG12_HUMAN	Dol-P-Man:Man(7)GlcNAc(2)-PP-Dol alpha-1,6-mannosyltransferase OS=Homo sapiens GN=ALG12 PE=1 SV=1	LAAWLRHEW	9	+	+	+	Common
sp|Q15057|ACAP2_HUMAN; sp|Q15027|ACAP1_HUMAN	Arf-GAP with coiled-coil, ANK repeat and PH domain-containing protein 2 OS=Homo sapiens GN=ACAP2 PE=1 SV=3; Arf-GAP with coiled-coil, ANK repeat and PH domain-containing protein 1 OS=Homo sapiens GN=ACAP1 PE=1 SV=1	LAHGADVNW	9	+	+	+	Common
sp|O00483|NDUA4_HUMAN	Cytochrome c oxidase subunit NDUFA4 OS=Homo sapiens GN=NDUFA4 PE=1 SV=1	LALFNPDVC	9	+	+	+	Common
sp|Q9UL46|PSME2_HUMAN	Proteasome activator complex subunit 2 OS=Homo sapiens GN=PSME2 PE=1 SV=4	LALVKPEVW	9	+	+	+	Common
sp|A2VDJ0|T131L_HUMAN	Transmembrane protein 131-like OS=Homo sapiens GN=TMEM131L PE=1 SV=2	LANKLYERW	9	+	+	+	Common
sp|Q9NVH2|INT7_HUMAN	Integrator complex subunit 7 OS=Homo sapiens GN=INTS7 PE=1 SV=1	LANKTPHTW	9	+	+	+	Common
sp|Q9H2L4|TMM60_HUMAN	Transmembrane protein 60 OS=Homo sapiens GN=TMEM60 PE=2 SV=1	LAQRVLLTW	9	+	+	+	Common
sp|Q8WV74|NUDT8_HUMAN	Nucleoside diphosphate-linked moiety X motif 8 OS=Homo sapiens GN=NUDT8 PE=1 SV=2	LAVPEEHVW	9	+	+	+	Common
sp|Q9Y266|NUDC_HUMAN	Nuclear migration protein nudC OS=Homo sapiens GN=NUDC PE=1 SV=1	LAVPFCVNF	9	+	+	+	Common
sp|Q86YD1|PTOV1_HUMAN; sp|Q71SY5|MED25_HUMAN	Prostate tumor-overexpressed gene 1 protein OS=Homo sapiens GN=PTOV1 PE=1 SV=1; Mediator of RNA polymerase II transcription subunit 25 OS=Homo sapiens GN=MED25 PE=1 SV=2	LAWSGVLEW	9	+	+	+	Common
sp|Q86YD1|PTOV1_HUMAN	Prostate tumor-overexpressed gene 1 protein OS=Homo sapiens GN=PTOV1 PE=1 SV=1	LAWSGVMEW	9	+	+	+	Common
sp|P20700|LMNB1_HUMAN	Lamin-B1 OS=Homo sapiens GN=LMNB1 PE=1 SV=2	LIWKNQNSW	9	+	+	+	Common
sp|O95136|S1PR2_HUMAN	Sphingosine 1-phosphate receptor 2 OS=Homo sapiens GN=S1PR2 PE=1 SV=2	LLNPVIYTW	9	+	+	+	Common
sp|P50748|KNTC1_HUMAN	Kinetochore-associated protein 1 OS=Homo sapiens GN=KNTC1 PE=1 SV=1	LLSIVNPEW	9	+	+	+	Common
sp|Q9UBQ5|EIF3K_HUMAN	Eukaryotic translation initiation factor 3 subunit K OS=Homo sapiens GN=EIF3K PE=1 SV=1	LSDSQLKVW	9	+	+	+	Common
sp|Q6NUQ4|TM214_HUMAN	Transmembrane protein 214 OS=Homo sapiens GN=TMEM214 PE=1 SV=2	LSEAVHWTW	9	+	+	+	Common
sp|Q5SWH9|TMM69_HUMAN	Transmembrane protein 69 OS=Homo sapiens GN=TMEM69 PE=2 SV=1	LSFLGGIRW	9	+	+	+	Common
sp|P61769|B2MG_HUMAN	Beta-2-microglobulin OS=Homo sapiens GN=B2M PE=1 SV=1	LSFSKDWSF	9	+	+	+	Common
sp|P22102|PUR2_HUMAN	Trifunctional purine biosynthetic protein adenosine-3 OS=Homo sapiens GN=GART PE=1 SV=1	LSGPFVQKW	9	+	+	+	Common
sp|Q86XI2|CNDG2_HUMAN	Condensin-2 complex subunit G2 OS=Homo sapiens GN=NCAPG2 PE=1 SV=1	LSIHLQHKF	9	+	+	+	Common
sp|Q5VW36|FOCAD_HUMAN	Focadhesin OS=Homo sapiens GN=FOCAD PE=1 SV=1	LSLRVLPEF	9	+	+	+	Common
sp|P35221|CTNA1_HUMAN	Catenin alpha-1 OS=Homo sapiens GN=CTNNA1 PE=1 SV=1	LSNTVMPRF	9	+	+	+	Common
sp|Q9UKF6|CPSF3_HUMAN	Cleavage and polyadenylation specificity factor subunit 3 OS=Homo sapiens GN=CPSF3 PE=1 SV=1	LSRELFESW	9	+	+	+	Common
sp|P01834|IGKC_HUMAN	Immunoglobulin kappa constant OS=Homo sapiens GN=IGKC PE=1 SV=2	LSSPVTKSF	9	+	+	+	Common
sp|O00506|STK25_HUMAN	Serine/threonine-protein kinase 25 OS=Homo sapiens GN=STK25 PE=1 SV=1	LSTLVRPVF	9	+	+	+	Common
sp|Q14566|MCM6_HUMAN	DNA replication licensing factor MCM6 OS=Homo sapiens GN=MCM6 PE=1 SV=1	LSTTIQEEF	9	+	+	+	Common
sp|Q9BYX4|IFIH1_HUMAN	Interferon-induced helicase C domain-containing protein 1 OS=Homo sapiens GN=IFIH1 PE=1 SV=3	LSTTVQPNL	9	+	+	+	Common
sp|P42345|MTOR_HUMAN	Serine/threonine-protein kinase mTOR OS=Homo sapiens GN=MTOR PE=1 SV=1	LSVAVRSEF	9	+	+	+	Common
sp|Q8NHW5|RLA0L_HUMAN; sp|P05388|RLA0_HUMAN	60S acidic ribosomal protein P0-like OS=Homo sapiens GN=RPLP0P6 PE=5 SV=1; 60S acidic ribosomal protein P0 OS=Homo sapiens GN=RPLP0 PE=1 SV=1	LSVETDYTF	9	+	+	+	Common
sp|Q9P1F3|ABRAL_HUMAN	Costars family protein ABRACL OS=Homo sapiens GN=ABRACL PE=1 SV=1	LSVKFGVLF	9	+	+	+	Common
sp|Q12968|NFAC3_HUMAN	Nuclear factor of activated T-cells, cytoplasmic 3 OS=Homo sapiens GN=NFATC3 PE=1 SV=1	LSVPSPFTW	9	+	+	+	Common
sp|P63000|RAC1_HUMAN; sp|P60763|RAC3_HUMAN; sp|P15153|RAC2_HUMAN; sp|P60953|CDC42_HUMAN	Ras-related C3 botulinum toxin substrate 1 OS=Homo sapiens GN=RAC1 PE=1 SV=1; Ras-related C3 botulinum toxin substrate 3 OS=Homo sapiens GN=RAC3 PE=1 SV=1; Ras-related C3 botulinum toxin substrate 2 OS=Homo sapiens GN=RAC2 PE=1 SV=1; Cell division control protein 42 homolog OS=Homo sapiens GN=CDC42 PE=1 SV=2	LSYPQTDVF	9	+	+	+	Common
sp|Q8TCU6|PREX1_HUMAN	Phosphatidylinositol 3,4,5-trisphosphate-dependent Rac exchanger 1 protein OS=Homo sapiens GN=PREX1 PE=1 SV=3	LTAKILEAF	9	+	+	+	Common
sp|Q9H9Y6|RPA2_HUMAN	DNA-directed RNA polymerase I subunit RPA2 OS=Homo sapiens GN=POLR1B PE=1 SV=2	LTKPFEYLF	9	+	+	+	Common
sp|Q9NRJ5|PAPOB_HUMAN; sp|P51003|PAPOA_HUMAN	Poly(A) polymerase beta OS=Homo sapiens GN=PAPOLB PE=2 SV=1; Poly(A) polymerase alpha OS=Homo sapiens GN=PAPOLA PE=1 SV=4	LTLRAIKLW	9	+	+	+	Common
sp|Q9NR09|BIRC6_HUMAN	Baculoviral IAP repeat-containing protein 6 OS=Homo sapiens GN=BIRC6 PE=1 SV=2	LTSPDSEKW	9	+	+	+	Common
sp|Q92622|RUBIC_HUMAN	Run domain Beclin-1-interacting and cysteine-rich domain-containing protein OS=Homo sapiens GN=RUBCN PE=1 SV=4	LTSPIEASW	9	+	+	+	Common
sp|Q9UFC0|LRWD1_HUMAN	Leucine-rich repeat and WD repeat-containing protein 1 OS=Homo sapiens GN=LRWD1 PE=1 SV=2	LTSRVTAHW	9	+	+	+	Common
sp|Q96R06|SPAG5_HUMAN	Sperm-associated antigen 5 OS=Homo sapiens GN=SPAG5 PE=1 SV=2	LTSTLQQDW	9	+	+	+	Common
sp|P60228|EIF3E_HUMAN	Eukaryotic translation initiation factor 3 subunit E OS=Homo sapiens GN=EIF3E PE=1 SV=1	LTTRIAHFL	9	+	+	+	Common
sp|Q15233|NONO_HUMAN	Non-POU domain-containing octamer-binding protein OS=Homo sapiens GN=NONO PE=1 SV=4	LTVRNLPQY	9	+	+	+	Common
sp|Q15907|RB11B_HUMAN; sp|P62491|RB11A_HUMAN	Ras-related protein Rab-11B OS=Homo sapiens GN=RAB11B PE=1 SV=4; Ras-related protein Rab-11A OS=Homo sapiens GN=RAB11A PE=1 SV=3	LTYENVERW	9	+	+	+	Common
sp|P24001|IL32_HUMAN	Interleukin-32 OS=Homo sapiens GN=IL32 PE=1 SV=3	LVHAVQALW	9	+	+	+	Common
sp|Q16576|RBBP7_HUMAN	Histone-binding protein RBBP7 OS=Homo sapiens GN=RBBP7 PE=1 SV=1	LVMTHALQW	9	+	+	+	Common
sp|Q9H078|CLPB_HUMAN	Caseinolytic peptidase B protein homolog OS=Homo sapiens GN=CLPB PE=1 SV=1	LVNKELNFW	9	+	+	+	Common
sp|Q99541|PLIN2_HUMAN	Perilipin-2 OS=Homo sapiens GN=PLIN2 PE=1 SV=2	LVNNTPLNW	9	+	+	+	Common
sp|O00767|ACOD_HUMAN	Acyl-CoA desaturase OS=Homo sapiens GN=SCD PE=1 SV=2	LVNSAAHLF	9	+	+	+	Common
sp|Q9H9Q4|NHEJ1_HUMAN	Non-homologous end-joining factor 1 OS=Homo sapiens GN=NHEJ1 PE=1 SV=1	LVSDLQQVW	9	+	+	+	Common
sp|P49327|FAS_HUMAN	Fatty acid synthase OS=Homo sapiens GN=FASN PE=1 SV=3	MANRLSFFF	9	+	+	+	Common
sp|A2RUS2|DEND3_HUMAN	DENN domain-containing protein 3 OS=Homo sapiens GN=DENND3 PE=1 SV=2	MAYLYPLQW	9	+	+	+	Common
sp|P25098|ARBK1_HUMAN	Beta-adrenergic receptor kinase 1 OS=Homo sapiens GN=GRK2 PE=1 SV=2	MGNPFLTQW	9	+	+	+	Common
sp|O60443|DFNA5_HUMAN	Non-syndromic hearing impairment protein 5 OS=Homo sapiens GN=DFNA5 PE=1 SV=2	MPDSAAALL	9	+	+	+	Common
sp|P46939|UTRO_HUMAN	Utrophin OS=Homo sapiens GN=UTRN PE=1 SV=2	MSLEELIKW	9	+	+	+	Common
sp|O75795|UDB17_HUMAN	UDP-glucuronosyltransferase 2B17 OS=Homo sapiens GN=UGT2B17 PE=1 SV=1	MSLKWMSVF	9	+	+	+	Common
sp|Q13112|CAF1B_HUMAN	Chromatin assembly factor 1 subunit B OS=Homo sapiens GN=CHAF1B PE=1 SV=1	MSLPYRLVF	9	+	+	+	Common
sp|P49720|PSB3_HUMAN	Proteasome subunit beta type-3 OS=Homo sapiens GN=PSMB3 PE=1 SV=2	MSMVANLLY	9	+	+	+	Common
sp|Q9NWV8|BABA1_HUMAN	BRISC and BRCA1-A complex member 1 OS=Homo sapiens GN=BABAM1 PE=1 SV=1	MSWKDMFAF	9	+	+	+	Common
sp|P07203|GPX1_HUMAN	Glutathione peroxidase 1 OS=Homo sapiens GN=GPX1 PE=1 SV=4	MTDPKLITW	9	+	+	+	Common
sp|Q8WY22|BRI3B_HUMAN	BRI3-binding protein OS=Homo sapiens GN=BRI3BP PE=1 SV=1	MTGPMGFYW	9	+	+	+	Common
sp|Q9UPW0|FOXJ3_HUMAN	Forkhead box protein J3 OS=Homo sapiens GN=FOXJ3 PE=1 SV=2	MTLSEIYQW	9	+	+	+	Common
sp|Q68CL5|TPGS2_HUMAN	Tubulin polyglutamylase complex subunit 2 OS=Homo sapiens GN=TPGS2 PE=2 SV=2	MTNGFHMTW	9	+	+	+	Common
sp|Q15006|EMC2_HUMAN	ER membrane protein complex subunit 2 OS=Homo sapiens GN=EMC2 PE=1 SV=1	MTNPHNHLY	9	+	+	+	Common
sp|Q13573|SNW1_HUMAN	SNW domain-containing protein 1 OS=Homo sapiens GN=SNW1 PE=1 SV=1	MTVKEQQEW	9	+	+	+	Common
sp|Q9C0J8|WDR33_HUMAN	pre-mRNA 3' end processing protein WDR33 OS=Homo sapiens GN=WDR33 PE=1 SV=2	MTWSHNDMW	9	+	+	+	Common
sp|Q96JW4|S41A2_HUMAN; sp|Q8IVJ1|S41A1_HUMAN	Solute carrier family 41 member 2 OS=Homo sapiens GN=SLC41A2 PE=1 SV=2; Solute carrier family 41 member 1 OS=Homo sapiens GN=SLC41A1 PE=2 SV=2	MVLDIVQHW	9	+	+	+	Common
sp|Q9BPX5|ARP5L_HUMAN	Actin-related protein 2/3 complex subunit 5-like protein OS=Homo sapiens GN=ARPC5L PE=1 SV=1	NSSAVLLQW	9	+	+	+	Common
sp|P26641|EF1G_HUMAN	Elongation factor 1-gamma OS=Homo sapiens GN=EEF1G PE=1 SV=3	QAFPNTNRW	9	+	+	+	Common
sp|P53701|CCHL_HUMAN	Cytochrome c-type heme lyase OS=Homo sapiens GN=HCCS PE=1 SV=1	QAWKEILKW	9	+	+	+	Common
sp|P51151|RAB9A_HUMAN	Ras-related protein Rab-9A OS=Homo sapiens GN=RAB9A PE=1 SV=1	QSFQNLSNW	9	+	+	+	Common
sp|Q5TA45|INT11_HUMAN	Integrator complex subunit 11 OS=Homo sapiens GN=INTS11 PE=1 SV=2	QSLQIFRKW	9	+	+	+	Common
sp|Q7Z6Z7|HUWE1_HUMAN	E3 ubiquitin-protein ligase HUWE1 OS=Homo sapiens GN=HUWE1 PE=1 SV=3	QSNSIQIQW	9	+	+	+	Common
sp|Q9Y5R6|DMRT1_HUMAN	Doublesex- and mab-3-related transcription factor 1 OS=Homo sapiens GN=DMRT1 PE=1 SV=2	QSVPQFFTF	9	+	+	+	Common
sp|Q9NQG5|RPR1B_HUMAN; sp|Q96P16|RPR1A_HUMAN	Regulation of nuclear pre-mRNA domain-containing protein 1B OS=Homo sapiens GN=RPRD1B PE=1 SV=1; Regulation of nuclear pre-mRNA domain-containing protein 1A OS=Homo sapiens GN=RPRD1A PE=1 SV=1	QSVQTLSLW	9	+	+	+	Common
sp|Q9BWW4|SSBP3_HUMAN; sp|Q9BWG4|SSBP4_HUMAN; sp|P81877|SSBP2_HUMAN	Single-stranded DNA-binding protein 3 OS=Homo sapiens GN=SSBP3 PE=1 SV=1; Single-stranded DNA-binding protein 4 OS=Homo sapiens GN=SSBP4 PE=1 SV=1; Single-stranded DNA-binding protein 2 OS=Homo sapiens GN=SSBP2 PE=1 SV=2	QTFLSEIRW	9	+	+	+	Common
sp|Q6P2Q9|PRP8_HUMAN	Pre-mRNA-processing-splicing factor 8 OS=Homo sapiens GN=PRPF8 PE=1 SV=2	QTFSSKTEW	9	+	+	+	Common
sp|Q96JI7|SPTCS_HUMAN	Spatacsin OS=Homo sapiens GN=SPG11 PE=1 SV=3	QTLKHIEQW	9	+	+	+	Common
sp|Q13573|SNW1_HUMAN	SNW domain-containing protein 1 OS=Homo sapiens GN=SNW1 PE=1 SV=1	QTVHINENF	9	+	+	+	Common
sp|Q14694|UBP10_HUMAN	Ubiquitin carboxyl-terminal hydrolase 10 OS=Homo sapiens GN=USP10 PE=1 SV=2	QTVKVINQY	9	+	+	+	Common
sp|Q12789|TF3C1_HUMAN	General transcription factor 3C polypeptide 1 OS=Homo sapiens GN=GTF3C1 PE=1 SV=4	QTYYRIFTW	9	+	+	+	Common
sp|O14980|XPO1_HUMAN	Exportin-1 OS=Homo sapiens GN=XPO1 PE=1 SV=1	QVNGTEWSW	9	+	+	+	Common
sp|O43187|IRAK2_HUMAN	Interleukin-1 receptor-associated kinase-like 2 OS=Homo sapiens GN=IRAK2 PE=1 SV=2	RAAQIILNW	9	+	+	+	Common
sp|Q96GA3|LTV1_HUMAN	Protein LTV1 homolog OS=Homo sapiens GN=LTV1 PE=1 SV=1	RAIADHLFW	9	+	+	+	Common
sp|Q5VW36|FOCAD_HUMAN	Focadhesin OS=Homo sapiens GN=FOCAD PE=1 SV=1	RAIFLPQAW	9	+	+	+	Common
sp|Q8TCG2|P4K2B_HUMAN	Phosphatidylinositol 4-kinase type 2-beta OS=Homo sapiens GN=PI4K2B PE=1 SV=1	RAYPFHWAW	9	+	+	+	Common
sp|Q9UI12|VATH_HUMAN	V-type proton ATPase subunit H OS=Homo sapiens GN=ATP6V1H PE=1 SV=1	RIIAKLAAW	9	+	+	+	Common
sp|Q6DKI1|RL7L_HUMAN	60S ribosomal protein L7-like 1 OS=Homo sapiens GN=RPL7L1 PE=1 SV=1	RIVEPYVTW	9	+	+	+	Common
sp|Q01082|SPTB2_HUMAN	Spectrin beta chain, non-erythrocytic 1 OS=Homo sapiens GN=SPTBN1 PE=1 SV=2	RLADLKQLW	9	+	+	+	Common
sp|Q6P1J9|CDC73_HUMAN	Parafibromin OS=Homo sapiens GN=CDC73 PE=1 SV=1	RLDPNVQKW	9	+	+	+	Common
sp|Q96HV5|TM41A_HUMAN	Transmembrane protein 41A OS=Homo sapiens GN=TMEM41A PE=1 SV=1	RLFPMTPNW	9	+	+	+	Common
sp|P53609|PGTB1_HUMAN	Geranylgeranyl transferase type-1 subunit beta OS=Homo sapiens GN=PGGT1B PE=1 SV=2	RLLDLHQSW	9	+	+	+	Common
sp|P52272|HNRPM_HUMAN	Heterogeneous nuclear ribonucleoprotein M OS=Homo sapiens GN=HNRNPM PE=1 SV=3	RNLPFDFTW	9	+	+	+	Common
sp|Q9NZ42|PEN2_HUMAN	Gamma-secretase subunit PEN-2 OS=Homo sapiens GN=PSENEN PE=1 SV=1	RSAVGFLFW	9	+	+	+	Common
sp|P28062|PSB8_HUMAN	Proteasome subunit beta type-8 OS=Homo sapiens GN=PSMB8 PE=1 SV=3	RSDPGHYSF	9	+	+	+	Common
sp|Q92963|RIT1_HUMAN	GTP-binding protein Rit1 OS=Homo sapiens GN=RIT1 PE=1 SV=1	RSFHEVREF	9	+	+	+	Common
sp|Q9BVA1|TBB2B_HUMAN; sp|Q13885|TBB2A_HUMAN; sp|P68371|TBB4B_HUMAN; sp|P07437|TBB5_HUMAN; sp|P04350|TBB4A_HUMAN	Tubulin beta-2B chain OS=Homo sapiens GN=TUBB2B PE=1 SV=1; Tubulin beta-2A chain OS=Homo sapiens GN=TUBB2A PE=1 SV=1; Tubulin beta-4B chain OS=Homo sapiens GN=TUBB4B PE=1 SV=1; Tubulin beta chain OS=Homo sapiens GN=TUBB PE=1 SV=2; Tubulin beta-4A chain OS=Homo sapiens GN=TUBB4A PE=1 SV=2	RSGPFGQIF	9	+	+	+	Common
sp|P55265|DSRAD_HUMAN	Double-stranded RNA-specific adenosine deaminase OS=Homo sapiens GN=ADAR PE=1 SV=4	RSHGFAAEF	9	+	+	+	Common
sp|Q92673|SORL_HUMAN	Sortilin-related receptor OS=Homo sapiens GN=SORL1 PE=1 SV=2	RSHPNKQLW	9	+	+	+	Common
sp|Q9NP61|ARFG3_HUMAN; sp|Q8N6H7|ARFG2_HUMAN	ADP-ribosylation factor GTPase-activating protein 3 OS=Homo sapiens GN=ARFGAP3 PE=1 SV=1; ADP-ribosylation factor GTPase-activating protein 2 OS=Homo sapiens GN=ARFGAP2 PE=1 SV=1	RSLGVHLSF	9	+	+	+	Common
sp|Q96CG3|TIFA_HUMAN	TRAF-interacting protein with FHA domain-containing protein A OS=Homo sapiens GN=TIFA PE=1 SV=1	RSLLQENNW	9	+	+	+	Common
sp|Q9NV31|IMP3_HUMAN	U3 small nucleolar ribonucleoprotein protein IMP3 OS=Homo sapiens GN=IMP3 PE=1 SV=1	RSMEDFVTW	9	+	+	+	Common
sp|Q99653|CHP1_HUMAN	Calcineurin B homologous protein 1 OS=Homo sapiens GN=CHP1 PE=1 SV=3	RSNKLHFAF	9	+	+	+	Common
sp|Q02556|IRF8_HUMAN	Interferon regulatory factor 8 OS=Homo sapiens GN=IRF8 PE=1 SV=2	RSQLLPDWW	9	+	+	+	Common
sp|Q96HN2|SAHH3_HUMAN; sp|O43865|SAHH2_HUMAN	Adenosylhomocysteinase 3 OS=Homo sapiens GN=AHCYL2 PE=1 SV=1; S-adenosylhomocysteine hydrolase-like protein 1 OS=Homo sapiens GN=AHCYL1 PE=1 SV=2	RSQVDHVIW	9	+	+	+	Common
sp|Q15269|PWP2_HUMAN	Periodic tryptophan protein 2 homolog OS=Homo sapiens GN=PWP2 PE=2 SV=2	RSVLHHFHF	9	+	+	+	Common
sp|P14866|HNRPL_HUMAN	Heterogeneous nuclear ribonucleoprotein L OS=Homo sapiens GN=HNRNPL PE=1 SV=2	RSVNSVLLF	9	+	+	+	Common
sp|Q8N5D0|WDTC1_HUMAN	WD and tetratricopeptide repeats protein 1 OS=Homo sapiens GN=WDTC1 PE=1 SV=2	RSYDYQFRY	9	+	+	+	Common
sp|Q9UKV5|AMFR_HUMAN	E3 ubiquitin-protein ligase AMFR OS=Homo sapiens GN=AMFR PE=1 SV=2	RTAHVILRY	9	+	+	+	Common
sp|P17844|DDX5_HUMAN	Probable ATP-dependent RNA helicase DDX5 OS=Homo sapiens GN=DDX5 PE=1 SV=1	RTAQEVETY	9	+	+	+	Common
sp|Q9BY77|PDIP3_HUMAN	Polymerase delta-interacting protein 3 OS=Homo sapiens GN=POLDIP3 PE=1 SV=2	RTATFQQRF	9	+	+	+	Common
sp|P83731|RL24_HUMAN	60S ribosomal protein L24 OS=Homo sapiens GN=RPL24 PE=1 SV=1	RTDGKVFQF	9	+	+	+	Common
sp|Q13200|PSMD2_HUMAN	26S proteasome non-ATPase regulatory subunit 2 OS=Homo sapiens GN=PSMD2 PE=1 SV=3	RTFGHLLRY	9	+	+	+	Common
sp|O95168|NDUB4_HUMAN	NADH dehydrogenase [ubiquinone] 1 beta subcomplex subunit 4 OS=Homo sapiens GN=NDUFB4 PE=1 SV=3	RTINVYPNF	9	+	+	+	Common
sp|P26010|ITB7_HUMAN	Integrin beta-7 OS=Homo sapiens GN=ITGB7 PE=1 SV=1	RTLDNQLFF	9	+	+	+	Common
sp|Q969R5|LMBL2_HUMAN	Lethal(3)malignant brain tumor-like protein 2 OS=Homo sapiens GN=L3MBTL2 PE=1 SV=1	RTLPVDFHI	9	+	+	+	Common
sp|Q00325|MPCP_HUMAN	Phosphate carrier protein, mitochondrial OS=Homo sapiens GN=SLC25A3 PE=1 SV=2	RTVEALYKF	9	+	+	+	Common
sp|Q01082|SPTB2_HUMAN; sp|O15020|SPTN2_HUMAN	Spectrin beta chain, non-erythrocytic 1 OS=Homo sapiens GN=SPTBN1 PE=1 SV=2; Spectrin beta chain, non-erythrocytic 2 OS=Homo sapiens GN=SPTBN2 PE=1 SV=3	RTVEKPPKF	9	+	+	+	Common
sp|P52732|KIF11_HUMAN	Kinesin-like protein KIF11 OS=Homo sapiens GN=KIF11 PE=1 SV=2	RTVYFSEQW	9	+	+	+	Common
sp|Q08211|DHX9_HUMAN	ATP-dependent RNA helicase A OS=Homo sapiens GN=DHX9 PE=1 SV=4	RTYPVQEYF	9	+	+	+	Common
sp|O15239|NDUA1_HUMAN	NADH dehydrogenase [ubiquinone] 1 alpha subcomplex subunit 1 OS=Homo sapiens GN=NDUFA1 PE=1 SV=1	RVAHFGYHW	9	+	+	+	Common
sp|Q15149|PLEC_HUMAN	Plectin OS=Homo sapiens GN=PLEC PE=1 SV=3	RVAQLLERW	9	+	+	+	Common
sp|Q14527|HLTF_HUMAN	Helicase-like transcription factor OS=Homo sapiens GN=HLTF PE=1 SV=2	RVFLMDPAW	9	+	+	+	Common
sp|Q12789|TF3C1_HUMAN	General transcription factor 3C polypeptide 1 OS=Homo sapiens GN=GTF3C1 PE=1 SV=4	RVFPHEVNW	9	+	+	+	Common
sp|Q92922|SMRC1_HUMAN; sp|Q8TAQ2|SMRC2_HUMAN	SWI/SNF complex subunit SMARCC1 OS=Homo sapiens GN=SMARCC1 PE=1 SV=3; SWI/SNF complex subunit SMARCC2 OS=Homo sapiens GN=SMARCC2 PE=1 SV=1	RVHAFLEQW	9	+	+	+	Common
sp|Q7KZ85|SPT6H_HUMAN	Transcription elongation factor SPT6 OS=Homo sapiens GN=SUPT6H PE=1 SV=2	RVHPETYEW	9	+	+	+	Common
sp|Q9BPX3|CND3_HUMAN	Condensin complex subunit 3 OS=Homo sapiens GN=NCAPG PE=1 SV=1	RVIEFAAKF	9	+	+	+	Common
sp|Q9UKB1|FBW1B_HUMAN	F-box/WD repeat-containing protein 11 OS=Homo sapiens GN=FBXW11 PE=1 SV=1	RVISEGMLW	9	+	+	+	Common
sp|O43660|PLRG1_HUMAN	Pleiotropic regulator 1 OS=Homo sapiens GN=PLRG1 PE=1 SV=1	RVISGHLGW	9	+	+	+	Common
sp|P38919|IF4A3_HUMAN	Eukaryotic initiation factor 4A-III OS=Homo sapiens GN=EIF4A3 PE=1 SV=4	RVLISTDVW	9	+	+	+	Common
sp|Q13617|CUL2_HUMAN	Cullin-2 OS=Homo sapiens GN=CUL2 PE=1 SV=2	RVVDFDETW	9	+	+	+	Common
sp|A6NC98|CC88B_HUMAN	Coiled-coil domain-containing protein 88B OS=Homo sapiens GN=CCDC88B PE=1 SV=1	RVWNLNHLW	9	+	+	+	Common
sp|Q7KZ85|SPT6H_HUMAN	Transcription elongation factor SPT6 OS=Homo sapiens GN=SUPT6H PE=1 SV=2	RVWQWDEKW	9	+	+	+	Common
sp|P26010|ITB7_HUMAN	Integrin beta-7 OS=Homo sapiens GN=ITGB7 PE=1 SV=1	SAANIQPIF	9	+	+	+	Common
sp|Q5SWH9|TMM69_HUMAN	Transmembrane protein 69 OS=Homo sapiens GN=TMEM69 PE=2 SV=1	SAAPLFFSW	9	+	+	+	Common
sp|Q09028|RBBP4_HUMAN; sp|Q16576|RBBP7_HUMAN	Histone-binding protein RBBP4 OS=Homo sapiens GN=RBBP4 PE=1 SV=3; Histone-binding protein RBBP7 OS=Homo sapiens GN=RBBP7 PE=1 SV=1	SADKTVALW	9	+	+	+	Common
sp|Q96DI7|SNR40_HUMAN	U5 small nuclear ribonucleoprotein 40 kDa protein OS=Homo sapiens GN=SNRNP40 PE=1 SV=1	SADRFVYVW	9	+	+	+	Common
sp|Q460N5|PAR14_HUMAN	Poly [ADP-ribose] polymerase 14 OS=Homo sapiens GN=PARP14 PE=1 SV=3	SAIKENFQF	9	+	+	+	Common
sp|Q9HAY2|MAGF1_HUMAN	Melanoma-associated antigen F1 OS=Homo sapiens GN=MAGEF1 PE=1 SV=2	SARAGIHLW	9	+	+	+	Common
sp|Q10567|AP1B1_HUMAN; sp|P63010|AP2B1_HUMAN	AP-1 complex subunit beta-1 OS=Homo sapiens GN=AP1B1 PE=1 SV=2; AP-2 complex subunit beta OS=Homo sapiens GN=AP2B1 PE=1 SV=1	SAVKVLMKF	9	+	+	+	Common
sp|Q9NQ25|SLAF7_HUMAN	SLAM family member 7 OS=Homo sapiens GN=SLAMF7 PE=1 SV=1	SILPISWRW	9	+	+	+	Common
sp|P49327|FAS_HUMAN	Fatty acid synthase OS=Homo sapiens GN=FASN PE=1 SV=3	SSADWREVW	9	+	+	+	Common
sp|O43791|SPOP_HUMAN	Speckle-type POZ protein OS=Homo sapiens GN=SPOP PE=1 SV=1	SSGPVAESW	9	+	+	+	Common
sp|Q9NNW5|WDR6_HUMAN	WD repeat-containing protein 6 OS=Homo sapiens GN=WDR6 PE=1 SV=1	SSHRLDEYW	9	+	+	+	Common
sp|Q02556|IRF8_HUMAN	Interferon regulatory factor 8 OS=Homo sapiens GN=IRF8 PE=1 SV=2	SSMYPGLIW	9	+	+	+	Common
sp|O75351|VPS4B_HUMAN	Vacuolar protein sorting-associated protein 4B OS=Homo sapiens GN=VPS4B PE=1 SV=2	SSSDLVSKW	9	+	+	+	Common
sp|Q9NZ45|CISD1_HUMAN	CDGSH iron-sulfur domain-containing protein 1 OS=Homo sapiens GN=CISD1 PE=1 SV=1	SSSSVRVEW	9	+	+	+	Common
sp|Q9NNW5|WDR6_HUMAN	WD repeat-containing protein 6 OS=Homo sapiens GN=WDR6 PE=1 SV=1	SSVRAVAVW	9	+	+	+	Common
sp|Q9NYB0|TE2IP_HUMAN	Telomeric repeat-binding factor 2-interacting protein 1 OS=Homo sapiens GN=TERF2IP PE=1 SV=1	SSVTGNALW	9	+	+	+	Common
sp|Q01629|IFM2_HUMAN; sp|Q01628|IFM3_HUMAN; sp|P13164|IFM1_HUMAN	Interferon-induced transmembrane protein 2 OS=Homo sapiens GN=IFITM2 PE=1 SV=2; Interferon-induced transmembrane protein 3 OS=Homo sapiens GN=IFITM3 PE=1 SV=2; Interferon-induced transmembrane protein 1 OS=Homo sapiens GN=IFITM1 PE=1 SV=3	STAKCLNIW	9	+	+	+	Common
sp|Q96DI7|SNR40_HUMAN	U5 small nuclear ribonucleoprotein 40 kDa protein OS=Homo sapiens GN=SNRNP40 PE=1 SV=1	STDKTVAVW	9	+	+	+	Common
sp|Q9GZL7|WDR12_HUMAN	Ribosome biogenesis protein WDR12 OS=Homo sapiens GN=WDR12 PE=1 SV=2	STDRHIRLW	9	+	+	+	Common
sp|P55211|CASP9_HUMAN	Caspase-9 OS=Homo sapiens GN=CASP9 PE=1 SV=3	STFPGFVSW	9	+	+	+	Common
sp|Q8NDX1|PSD4_HUMAN	PH and SEC7 domain-containing protein 4 OS=Homo sapiens GN=PSD4 PE=1 SV=2	STSTQVVFW	9	+	+	+	Common
sp|P55210|CASP7_HUMAN	Caspase-7 OS=Homo sapiens GN=CASP7 PE=1 SV=1	STVPGYYSW	9	+	+	+	Common
sp|O96009|NAPSA_HUMAN	Napsin-A OS=Homo sapiens GN=NAPSA PE=1 SV=1	SVIFGEALW	9	+	+	+	Common
sp|Q6ZS81|WDFY4_HUMAN	WD repeat- and FYVE domain-containing protein 4 OS=Homo sapiens GN=WDFY4 PE=1 SV=3	SVIRTMWAW	9	+	+	+	Common
sp|Q9NR30|DDX21_HUMAN	Nucleolar RNA helicase 2 OS=Homo sapiens GN=DDX21 PE=1 SV=5	SVTEIQEKW	9	+	+	+	Common
sp|P13639|EF2_HUMAN	Elongation factor 2 OS=Homo sapiens GN=EEF2 PE=1 SV=4	TAISLFYEL	9	+	+	+	Common
sp|Q6P2Q9|PRP8_HUMAN	Pre-mRNA-processing-splicing factor 8 OS=Homo sapiens GN=PRPF8 PE=1 SV=2	TANGIALLW	9	+	+	+	Common
sp|P00403|COX2_HUMAN	Cytochrome c oxidase subunit 2 OS=Homo sapiens GN=MT-CO2 PE=1 SV=1	TIKSIGHQW	9	+	+	+	Common
sp|Q5SXM2|SNPC4_HUMAN	snRNA-activating protein complex subunit 4 OS=Homo sapiens GN=SNAPC4 PE=1 SV=1	TPAPPTHAL	9	+	+	+	Common
sp|Q9BTV6|DPH7_HUMAN	Diphthine methyltransferase OS=Homo sapiens GN=DPH7 PE=1 SV=2	TSAILDMKW	9	+	+	+	Common
sp|P49327|FAS_HUMAN	Fatty acid synthase OS=Homo sapiens GN=FASN PE=1 SV=3	TSFEQHVLW	9	+	+	+	Common
sp|P00403|COX2_HUMAN	Cytochrome c oxidase subunit 2 OS=Homo sapiens GN=MT-CO2 PE=1 SV=1	TSQDVLHSW	9	+	+	+	Common
sp|Q8IWE5|PKHM2_HUMAN	Pleckstrin homology domain-containing family M member 2 OS=Homo sapiens GN=PLEKHM2 PE=1 SV=2	TSYLGKEHW	9	+	+	+	Common
sp|Q8TCJ2|STT3B_HUMAN	Dolichyl-diphosphooligosaccharide--protein glycosyltransferase subunit STT3B OS=Homo sapiens GN=STT3B PE=1 SV=1	TTLVDNNTW	9	+	+	+	Common
sp|Q9UIQ6|LCAP_HUMAN	Leucyl-cystinyl aminopeptidase OS=Homo sapiens GN=LNPEP PE=1 SV=3	TTVKLLEFF	9	+	+	+	Common
sp|O60664|PLIN3_HUMAN	Perilipin-3 OS=Homo sapiens GN=PLIN3 PE=1 SV=3	TVLGKSEEW	9	+	+	+	Common
sp|P19387|RPB3_HUMAN	DNA-directed RNA polymerase II subunit RPB3 OS=Homo sapiens GN=POLR2C PE=1 SV=2	TVYPKPEEW	9	+	+	+	Common
sp|Q99832|TCPH_HUMAN	T-complex protein 1 subunit eta OS=Homo sapiens GN=CCT7 PE=1 SV=2	VAFKKTFSY	9	+	+	+	Common
sp|Q9NVH2|INT7_HUMAN	Integrator complex subunit 7 OS=Homo sapiens GN=INTS7 PE=1 SV=1	VASEHFYFW	9	+	+	+	Common
sp|Q9NPR9|GP108_HUMAN	Protein GPR108 OS=Homo sapiens GN=GPR108 PE=2 SV=3	VAVPFQWQW	9	+	+	+	Common
sp|P41240|CSK_HUMAN	Tyrosine-protein kinase CSK OS=Homo sapiens GN=CSK PE=1 SV=1	VAVTKDPNW	9	+	+	+	Common
sp|Q12888|TP53B_HUMAN	TP53-binding protein 1 OS=Homo sapiens GN=TP53BP1 PE=1 SV=2	VGLRVVAKW	9	+	+	+	Common
sp|Q9NRW7|VPS45_HUMAN	Vacuolar protein sorting-associated protein 45 OS=Homo sapiens GN=VPS45 PE=1 SV=1	VITKEYELF	9	+	+	+	Common
sp|P08910|ABHD2_HUMAN	Monoacylglycerol lipase ABHD2 OS=Homo sapiens GN=ABHD2 PE=1 SV=1	VLFPEPLTW	9	+	+	+	Common
sp|Q96Q27|ASB2_HUMAN	Ankyrin repeat and SOCS box protein 2 OS=Homo sapiens GN=ASB2 PE=1 SV=1	VSAPEVSRW	9	+	+	+	Common
sp|Q01082|SPTB2_HUMAN	Spectrin beta chain, non-erythrocytic 1 OS=Homo sapiens GN=SPTBN1 PE=1 SV=2	VSCRITDLY	9	+	+	+	Common
sp|Q7Z4G4|TRM11_HUMAN	tRNA (guanine(10)-N2)-methyltransferase homolog OS=Homo sapiens GN=TRMT11 PE=1 SV=1	VSDASKPSW	9	+	+	+	Common
sp|Q8TCJ2|STT3B_HUMAN; sp|P46977|STT3A_HUMAN	Dolichyl-diphosphooligosaccharide--protein glycosyltransferase subunit STT3B OS=Homo sapiens GN=STT3B PE=1 SV=1; Dolichyl-diphosphooligosaccharide--protein glycosyltransferase subunit STT3A OS=Homo sapiens GN=STT3A PE=1 SV=2	VSEHQPTTW	9	+	+	+	Common
sp|O43181|NDUS4_HUMAN	NADH dehydrogenase [ubiquinone] iron-sulfur protein 4, mitochondrial OS=Homo sapiens GN=NDUFS4 PE=1 SV=1	VSFAEKNGW	9	+	+	+	Common
sp|Q96PE2|ARHGH_HUMAN	Rho guanine nucleotide exchange factor 17 OS=Homo sapiens GN=ARHGEF17 PE=1 SV=1	VSFKLLERW	9	+	+	+	Common
sp|P43308|SSRB_HUMAN	Translocon-associated protein subunit beta OS=Homo sapiens GN=SSR2 PE=1 SV=1	VSGMLNVKW	9	+	+	+	Common
sp|Q9NU22|MDN1_HUMAN	Midasin OS=Homo sapiens GN=MDN1 PE=1 SV=2	VSIRDILSW	9	+	+	+	Common
sp|Q86UV5|UBP48_HUMAN	Ubiquitin carboxyl-terminal hydrolase 48 OS=Homo sapiens GN=USP48 PE=1 SV=1	VSLEWLQKW	9	+	+	+	Common
sp|O75064|DEN4B_HUMAN	DENN domain-containing protein 4B OS=Homo sapiens GN=DENND4B PE=1 SV=4	VSMIFPLHW	9	+	+	+	Common
sp|Q8IXI2|MIRO1_HUMAN	Mitochondrial Rho GTPase 1 OS=Homo sapiens GN=RHOT1 PE=1 SV=2	VSNPKSFEY	9	+	+	+	Common
sp|Q99871|HAUS7_HUMAN	HAUS augmin-like complex subunit 7 OS=Homo sapiens GN=HAUS7 PE=1 SV=3	VSRAAVEVF	9	+	+	+	Common
sp|P48449|ERG7_HUMAN	Lanosterol synthase OS=Homo sapiens GN=LSS PE=1 SV=1	VSRIPDYLW	9	+	+	+	Common
sp|Q9UQE7|SMC3_HUMAN	Structural maintenance of chromosomes protein 3 OS=Homo sapiens GN=SMC3 PE=1 SV=2	VSTKILMEF	9	+	+	+	Common
sp|Q96B23|CR025_HUMAN	Uncharacterized protein C18orf25 OS=Homo sapiens GN=C18orf25 PE=1 SV=2	VSTRQTQSW	9	+	+	+	Common
sp|Q92621|NU205_HUMAN	Nuclear pore complex protein Nup205 OS=Homo sapiens GN=NUP205 PE=1 SV=3	VSVDKQQQW	9	+	+	+	Common
sp|Q6SPF0|SAMD1_HUMAN	Atherin OS=Homo sapiens GN=SAMD1 PE=1 SV=1	VSYKGSISY	9	+	+	+	Common
sp|Q9NYU1|UGGG2_HUMAN	UDP-glucose:glycoprotein glucosyltransferase 2 OS=Homo sapiens GN=UGGT2 PE=1 SV=4	VTAHLAAKW	9	+	+	+	Common
sp|Q00610|CLH1_HUMAN	Clathrin heavy chain 1 OS=Homo sapiens GN=CLTC PE=1 SV=5	VTDNAVYHW	9	+	+	+	Common
sp|O75815|BCAR3_HUMAN	Breast cancer anti-estrogen resistance protein 3 OS=Homo sapiens GN=BCAR3 PE=1 SV=1	VTFEGTDMW	9	+	+	+	Common
sp|O95714|HERC2_HUMAN	E3 ubiquitin-protein ligase HERC2 OS=Homo sapiens GN=HERC2 PE=1 SV=2	VTFGKLYAW	9	+	+	+	Common
sp|P10176|COX8A_HUMAN	Cytochrome c oxidase subunit 8A, mitochondrial OS=Homo sapiens GN=COX8A PE=1 SV=2	VTFLLPAGW	9	+	+	+	Common
sp|O75592|MYCB2_HUMAN	E3 ubiquitin-protein ligase MYCBP2 OS=Homo sapiens GN=MYCBP2 PE=1 SV=3	VTFPECVRW	9	+	+	+	Common
sp|P51116|FXR2_HUMAN	Fragile X mental retardation syndrome-related protein 2 OS=Homo sapiens GN=FXR2 PE=1 SV=2	VTIFFENNW	9	+	+	+	Common
sp|Q15800|MSMO1_HUMAN	Methylsterol monooxygenase 1 OS=Homo sapiens GN=MSMO1 PE=1 SV=1	VTIRLLETI	9	+	+	+	Common
sp|P24522|GA45A_HUMAN	Growth arrest and DNA damage-inducible protein GADD45 alpha OS=Homo sapiens GN=GADD45A PE=1 SV=1	VTNPHSSQW	9	+	+	+	Common
sp|O75293|GA45B_HUMAN	Growth arrest and DNA damage-inducible protein GADD45 beta OS=Homo sapiens GN=GADD45B PE=1 SV=1	VTNPHTDAW	9	+	+	+	Common
sp|P49005|DPOD2_HUMAN	DNA polymerase delta subunit 2 OS=Homo sapiens GN=POLD2 PE=1 SV=1	VTNPYQATI	9	+	+	+	Common
sp|Q96Q89|KI20B_HUMAN	Kinesin-like protein KIF20B OS=Homo sapiens GN=KIF20B PE=1 SV=3	VTQEFTQYW	9	+	+	+	Common
sp|Q8NFZ0|FBH1_HUMAN	F-box DNA helicase 1 OS=Homo sapiens GN=FBXO18 PE=1 SV=2	VTQPFGQRW	9	+	+	+	Common
sp|Q8N3S3|PHTF2_HUMAN	Putative homeodomain transcription factor 2 OS=Homo sapiens GN=PHTF2 PE=2 SV=2	VTSKVIFFW	9	+	+	+	Common
sp|P62826|RAN_HUMAN	GTP-binding nuclear protein Ran OS=Homo sapiens GN=RAN PE=1 SV=3	VTYKNVPNW	9	+	+	+	Common
sp|Q92540|SMG7_HUMAN	Protein SMG7 OS=Homo sapiens GN=SMG7 PE=1 SV=2	VVDERQYIW	9	+	+	+	Common
sp|Q9UEY8|ADDG_HUMAN	Gamma-adducin OS=Homo sapiens GN=ADD3 PE=1 SV=1	VVDKPPSTM	9	+	+	+	Common
sp|Q07960|RHG01_HUMAN	Rho GTPase-activating protein 1 OS=Homo sapiens GN=ARHGAP1 PE=1 SV=1	VVFGPNLLW	9	+	+	+	Common
sp|Q9UQL6|HDAC5_HUMAN	Histone deacetylase 5 OS=Homo sapiens GN=HDAC5 PE=1 SV=2	VVMPIAHEF	9	+	+	+	Common
sp|Q53GS7|GLE1_HUMAN	Nucleoporin GLE1 OS=Homo sapiens GN=GLE1 PE=1 SV=2	YAAIIQLRW	9	+	+	+	Common
sp|Q8NHU6|TDRD7_HUMAN	Tudor domain-containing protein 7 OS=Homo sapiens GN=TDRD7 PE=1 SV=2	YAAKVENKW	9	+	+	+	Common
sp|O00767|ACOD_HUMAN	Acyl-CoA desaturase OS=Homo sapiens GN=SCD PE=1 SV=2	YAVVLNATW	9	+	+	+	Common
sp|P45880|VDAC2_HUMAN; sp|P21796|VDAC1_HUMAN	Voltage-dependent anion-selective channel protein 2 OS=Homo sapiens GN=VDAC2 PE=1 SV=2; Voltage-dependent anion-selective channel protein 1 OS=Homo sapiens GN=VDAC1 PE=1 SV=2	YGLTFTEKW	9	+	+	+	Common
sp|P20273|CD22_HUMAN	B-cell receptor CD22 OS=Homo sapiens GN=CD22 PE=1 SV=2	YGYPIQLQW	9	+	+	+	Common
sp|Q9BQ70|TCF25_HUMAN	Transcription factor 25 OS=Homo sapiens GN=TCF25 PE=1 SV=1	YLIRLFQEW	9	+	+	+	Common
sp|Q12824|SNF5_HUMAN	SWI/SNF-related matrix-associated actin-dependent regulator of chromatin subfamily B member 1 OS=Homo sapiens GN=SMARCB1 PE=1 SV=2	YSIRGQLSW	9	+	+	+	Common
sp|P50416|CPT1A_HUMAN	Carnitine O-palmitoyltransferase 1, liver isoform OS=Homo sapiens GN=CPT1A PE=1 SV=2	YSLKVLLSY	9	+	+	+	Common
sp|P11388|TOP2A_HUMAN	DNA topoisomerase 2-alpha OS=Homo sapiens GN=TOP2A PE=1 SV=3	YSLPEFEEW	9	+	+	+	Common
sp|Q9Y2P8|RCL1_HUMAN	RNA 3'-terminal phosphate cyclase-like protein OS=Homo sapiens GN=RCL1 PE=1 SV=3	YSVRVSPQM	9	+	+	+	Common
sp|P33897|ABCD1_HUMAN	ATP-binding cassette sub-family D member 1 OS=Homo sapiens GN=ABCD1 PE=1 SV=2	YTARVHEMF	9	+	+	+	Common
sp|A6NHR9|SMHD1_HUMAN	Structural maintenance of chromosomes flexible hinge domain-containing protein 1 OS=Homo sapiens GN=SMCHD1 PE=1 SV=2	YTLKLQVVL	9	+	+	+	Common
sp|Q9NYV4|CDK12_HUMAN; sp|Q14004|CDK13_HUMAN	Cyclin-dependent kinase 12 OS=Homo sapiens GN=CDK12 PE=1 SV=2; Cyclin-dependent kinase 13 OS=Homo sapiens GN=CDK13 PE=1 SV=2	YTNKVITLW	9	+	+	+	Common
sp|O15371|EIF3D_HUMAN	Eukaryotic translation initiation factor 3 subunit D OS=Homo sapiens GN=EIF3D PE=1 SV=1	YTNKYSSQF	9	+	+	+	Common
sp|O00487|PSDE_HUMAN	26S proteasome non-ATPase regulatory subunit 14 OS=Homo sapiens GN=PSMD14 PE=1 SV=1	YTVRVIDVF	9	+	+	+	Common
sp|Q8TE76|MORC4_HUMAN	MORC family CW-type zinc finger protein 4 OS=Homo sapiens GN=MORC4 PE=1 SV=2	AAIPAAAIGE	10	+	+	+	Common
sp|O75340|PDCD6_HUMAN	Programmed cell death protein 6 OS=Homo sapiens GN=PDCD6 PE=1 SV=1	AALPDQSFLW	10	+	+	+	Common
sp|Q9HAY2|MAGF1_HUMAN	Melanoma-associated antigen F1 OS=Homo sapiens GN=MAGEF1 PE=1 SV=2	ASARAGIHLW	10	+	+	+	Common
sp|O96019|ACL6A_HUMAN; sp|O94805|ACL6B_HUMAN	Actin-like protein 6A OS=Homo sapiens GN=ACTL6A PE=1 SV=1; Actin-like protein 6B OS=Homo sapiens GN=ACTL6B PE=1 SV=1	ASLGTFQQMW	10	+	+	+	Common
sp|P35221|CTNA1_HUMAN	Catenin alpha-1 OS=Homo sapiens GN=CTNNA1 PE=1 SV=1	ASLNLPAVSW	10	+	+	+	Common
sp|P63261|ACTG_HUMAN; sp|P60709|ACTB_HUMAN	Actin, cytoplasmic 2 OS=Homo sapiens GN=ACTG1 PE=1 SV=1; Actin, cytoplasmic 1 OS=Homo sapiens GN=ACTB PE=1 SV=1	ASLSTFQQMW	10	+	+	+	Common
sp|O96009|NAPSA_HUMAN	Napsin-A OS=Homo sapiens GN=NAPSA PE=1 SV=1	ASVIFGEALW	10	+	+	+	Common
sp|Q9H410|DSN1_HUMAN	Kinetochore-associated protein DSN1 homolog OS=Homo sapiens GN=DSN1 PE=1 SV=2	ASYQDRRQSW	10	+	+	+	Common
sp|Q9UKJ1|PILRA_HUMAN	Paired immunoglobulin-like type 2 receptor alpha OS=Homo sapiens GN=PILRA PE=1 SV=3	ATAPDVRISW	10	+	+	+	Common
sp|Q9UFH2|DYH17_HUMAN	Dynein heavy chain 17, axonemal OS=Homo sapiens GN=DNAH17 PE=1 SV=2	ATILGNTERW	10	+	+	+	Common
sp|O95714|HERC2_HUMAN	E3 ubiquitin-protein ligase HERC2 OS=Homo sapiens GN=HERC2 PE=1 SV=2	ATIRTKVFVW	10	+	+	+	Common
sp|Q9Y450|HBS1L_HUMAN	HBS1-like protein OS=Homo sapiens GN=HBS1L PE=1 SV=1	AVNKMDQVNW	10	+	+	+	Common
sp|Q9Y490|TLN1_HUMAN	Talin-1 OS=Homo sapiens GN=TLN1 PE=1 SV=3	AVNPRDPPSW	10	+	+	+	Common
sp|P22626|ROA2_HUMAN	Heterogeneous nuclear ribonucleoproteins A2/B1 OS=Homo sapiens GN=HNRNPA2B1 PE=1 SV=2	ESLRNYYEQW	10	+	+	+	Common
sp|Q32P51|RA1L2_HUMAN; sp|P09651|ROA1_HUMAN	Heterogeneous nuclear ribonucleoprotein A1-like 2 OS=Homo sapiens GN=HNRNPA1L2 PE=2 SV=2; Heterogeneous nuclear ribonucleoprotein A1 OS=Homo sapiens GN=HNRNPA1 PE=1 SV=5	ESLRSHFEQW	10	+	+	+	Common
sp|O95749|GGPPS_HUMAN	Geranylgeranyl pyrophosphate synthase OS=Homo sapiens GN=GGPS1 PE=1 SV=1	FSFPTIHAIW	10	+	+	+	Common
sp|Q13315|ATM_HUMAN	Serine-protein kinase ATM OS=Homo sapiens GN=ATM PE=1 SV=4	FSLKESIMKW	10	+	+	+	Common
sp|Q96EZ8|MCRS1_HUMAN	Microspherule protein 1 OS=Homo sapiens GN=MCRS1 PE=1 SV=1	FTLREVQERW	10	+	+	+	Common
sp|Q9UIF9|BAZ2A_HUMAN	Bromodomain adjacent to zinc finger domain protein 2A OS=Homo sapiens GN=BAZ2A PE=1 SV=4	GSHRWQGETW	10	+	+	+	Common
sp|Q13409|DC1I2_HUMAN	Cytoplasmic dynein 1 intermediate chain 2 OS=Homo sapiens GN=DYNC1I2 PE=1 SV=3	GTYSGQIVLW	10	+	+	+	Common
sp|O75326|SEM7A_HUMAN	Semaphorin-7A OS=Homo sapiens GN=SEMA7A PE=1 SV=1	HACALAASLW	10	+	+	+	Common
sp|Q96EX3|WDR34_HUMAN	WD repeat-containing protein 34 OS=Homo sapiens GN=WDR34 PE=1 SV=2	HAFDGFEVNW	10	+	+	+	Common
sp|Q6IA86|ELP2_HUMAN	Elongator complex protein 2 OS=Homo sapiens GN=ELP2 PE=1 SV=2	HAFHGALHLW	10	+	+	+	Common
sp|P52292|IMA1_HUMAN	Importin subunit alpha-1 OS=Homo sapiens GN=KPNA2 PE=1 SV=1	HAHISEQAVW	10	+	+	+	Common
sp|Q7Z6M1|RABEK_HUMAN	Rab9 effector protein with kelch motifs OS=Homo sapiens GN=RABEPK PE=1 SV=1	HCIDISDMKW	10	+	+	+	Common
sp|Q969U6|FBXW5_HUMAN	F-box/WD repeat-containing protein 5 OS=Homo sapiens GN=FBXW5 PE=1 SV=1	HSADMRPYNW	10	+	+	+	Common
sp|Q96J01|THOC3_HUMAN	THO complex subunit 3 OS=Homo sapiens GN=THOC3 PE=1 SV=1	HSAKVHSVAW	10	+	+	+	Common
sp|Q16576|RBBP7_HUMAN	Histone-binding protein RBBP7 OS=Homo sapiens GN=RBBP7 PE=1 SV=1	HSAVVEDVAW	10	+	+	+	Common
sp|P55735|SEC13_HUMAN	Protein SEC13 homolog OS=Homo sapiens GN=SEC13 PE=1 SV=3	HSDWVRDVAW	10	+	+	+	Common
sp|Q8WUA4|TF3C2_HUMAN	General transcription factor 3C polypeptide 2 OS=Homo sapiens GN=GTF3C2 PE=1 SV=2	HSGPGLLQLW	10	+	+	+	Common
sp|P15531|NDKA_HUMAN	Nucleoside diphosphate kinase A OS=Homo sapiens GN=NME1 PE=1 SV=1	HSGPVVAMVW	10	+	+	+	Common
sp|Q9HC16|ABC3G_HUMAN	DNA dC->dU-editing enzyme APOBEC-3G OS=Homo sapiens GN=APOBEC3G PE=1 SV=1	HSMDPPTFTF	10	+	+	+	Common
sp|P29803|ODPAT_HUMAN; sp|P08559|ODPA_HUMAN	Pyruvate dehydrogenase E1 component subunit alpha, testis-specific form, mitochondrial OS=Homo sapiens GN=PDHA2 PE=1 SV=1; Pyruvate dehydrogenase E1 component subunit alpha, somatic form, mitochondrial OS=Homo sapiens GN=PDHA1 PE=1 SV=3	HSMSDPGVSY	10	+	+	+	Common
sp|Q9NZJ0|DTL_HUMAN	Denticleless protein homolog OS=Homo sapiens GN=DTL PE=1 SV=3	HSQEVTSVCW	10	+	+	+	Common
sp|Q6ZU45|CL20A_HUMAN	Putative C-type lectin domain family 20 member A OS=Homo sapiens GN=CLEC20A PE=5 SV=1	HSVAQAGVQW	10	+	+	+	Common
sp|Q8IUI4|S29P2_HUMAN	Putative protein SNX29P2 OS=Homo sapiens GN=SNX29P2 PE=5 SV=2	HSVTQAGVQW	10	+	+	+	Common
sp|Q9BYJ9|YTHD1_HUMAN	YTH domain-containing family protein 1 OS=Homo sapiens GN=YTHDF1 PE=1 SV=1	HSYNPKEFEW	10	+	+	+	Common
sp|Q8IWT0|ARCH_HUMAN	Protein archease OS=Homo sapiens GN=ZBTB8OS PE=1 SV=2	HTADVQLHAW	10	+	+	+	Common
sp|Q09028|RBBP4_HUMAN; sp|Q16576|RBBP7_HUMAN	Histone-binding protein RBBP4 OS=Homo sapiens GN=RBBP4 PE=1 SV=3; Histone-binding protein RBBP7 OS=Homo sapiens GN=RBBP7 PE=1 SV=1	HTAEVNCLSF	10	+	+	+	Common
sp|Q09028|RBBP4_HUMAN; sp|Q16576|RBBP7_HUMAN	Histone-binding protein RBBP4 OS=Homo sapiens GN=RBBP4 PE=1 SV=3; Histone-binding protein RBBP7 OS=Homo sapiens GN=RBBP7 PE=1 SV=1	HTAKISDFSW	10	+	+	+	Common
sp|Q6N021|TET2_HUMAN	Methylcytosine dioxygenase TET2 OS=Homo sapiens GN=TET2 PE=1 SV=3	HTAPPENKTW	10	+	+	+	Common
sp|Q09028|RBBP4_HUMAN	Histone-binding protein RBBP4 OS=Homo sapiens GN=RBBP4 PE=1 SV=3	HTAVVEDVSW	10	+	+	+	Common
sp|P55735|SEC13_HUMAN	Protein SEC13 homolog OS=Homo sapiens GN=SEC13 PE=1 SV=3	HTIGCNAVSW	10	+	+	+	Common
sp|Q9BZK7|TBL1R_HUMAN; sp|Q9BQ87|TBL1Y_HUMAN; sp|O60907|TBL1X_HUMAN	F-box-like/WD repeat-containing protein TBL1XR1 OS=Homo sapiens GN=TBL1XR1 PE=1 SV=1; F-box-like/WD repeat-containing protein TBL1Y OS=Homo sapiens GN=TBL1Y PE=2 SV=1; F-box-like/WD repeat-containing protein TBL1X OS=Homo sapiens GN=TBL1X PE=1 SV=3	HTNEVNAIKW	10	+	+	+	Common
sp|Q8NB90|SPAT5_HUMAN	Spermatogenesis-associated protein 5 OS=Homo sapiens GN=SPATA5 PE=1 SV=3	IAIDVPNVSW	10	+	+	+	Common
sp|Q96QT4|TRPM7_HUMAN	Transient receptor potential cation channel subfamily M member 7 OS=Homo sapiens GN=TRPM7 PE=1 SV=1	ILYPHEAPSW	10	+	+	+	Common
sp|Q9UH17|ABC3B_HUMAN; sp|Q8IUX4|ABC3F_HUMAN	DNA dC->dU-editing enzyme APOBEC-3B OS=Homo sapiens GN=APOBEC3B PE=1 SV=1; DNA dC->dU-editing enzyme APOBEC-3F OS=Homo sapiens GN=APOBEC3F PE=1 SV=3	ISAARLYYYW	10	+	+	+	Common
sp|Q6PIW4|FIGL1_HUMAN	Fidgetin-like protein 1 OS=Homo sapiens GN=FIGNL1 PE=1 SV=2	ISASSLTSKW	10	+	+	+	Common
sp|Q9UPN3|MACF1_HUMAN	Microtubule-actin cross-linking factor 1, isoforms 1/2/3/5 OS=Homo sapiens GN=MACF1 PE=1 SV=4	ISATEVDSRW	10	+	+	+	Common
sp|O43684|BUB3_HUMAN	Mitotic checkpoint protein BUB3 OS=Homo sapiens GN=BUB3 PE=1 SV=1	ISFHNIHNTF	10	+	+	+	Common
sp|Q8IY21|DDX60_HUMAN	Probable ATP-dependent RNA helicase DDX60 OS=Homo sapiens GN=DDX60 PE=1 SV=3	ISNPEHLTEW	10	+	+	+	Common
sp|Q8TEQ0|SNX29_HUMAN	Sorting nexin-29 OS=Homo sapiens GN=SNX29 PE=1 SV=3	ISNRALINVW	10	+	+	+	Common
sp|Q14157|UBP2L_HUMAN	Ubiquitin-associated protein 2-like OS=Homo sapiens GN=UBAP2L PE=1 SV=2	ISQPASGNTF	10	+	+	+	Common
sp|O75351|VPS4B_HUMAN	Vacuolar protein sorting-associated protein 4B OS=Homo sapiens GN=VPS4B PE=1 SV=2	ISSSDLVSKW	10	+	+	+	Common
sp|Q9H7L9|SDS3_HUMAN	Sin3 histone deacetylase corepressor complex component SDS3 OS=Homo sapiens GN=SUDS3 PE=1 SV=2	ISSVGANEIW	10	+	+	+	Common
sp|O95835|LATS1_HUMAN	Serine/threonine-protein kinase LATS1 OS=Homo sapiens GN=LATS1 PE=1 SV=1	ISVPGLQTNW	10	+	+	+	Common
sp|P14921|ETS1_HUMAN; sp|P15036|ETS2_HUMAN	Protein C-ets-1 OS=Homo sapiens GN=ETS1 PE=1 SV=1; Protein C-ets-2 OS=Homo sapiens GN=ETS2 PE=1 SV=1	ISWTGDGWEF	10	+	+	+	Common
sp|O95714|HERC2_HUMAN	E3 ubiquitin-protein ligase HERC2 OS=Homo sapiens GN=HERC2 PE=1 SV=2	ITAEGELYTW	10	+	+	+	Common
sp|Q96IZ5|RBM41_HUMAN	RNA-binding protein 41 OS=Homo sapiens GN=RBM41 PE=1 SV=2	ITFPNKEIAW	10	+	+	+	Common
sp|Q13191|CBLB_HUMAN; sp|P22681|CBL_HUMAN	E3 ubiquitin-protein ligase CBL-B OS=Homo sapiens GN=CBLB PE=1 SV=2; E3 ubiquitin-protein ligase CBL OS=Homo sapiens GN=CBL PE=1 SV=2	ITKADAAEFW	10	+	+	+	Common
sp|Q9UJL9|ZF69B_HUMAN; sp|Q49AA0|ZFP69_HUMAN	Zinc finger protein ZFP69B OS=Homo sapiens GN=ZFP69B PE=1 SV=2; Zinc finger protein ZFP69 OS=Homo sapiens GN=ZFP69 PE=2 SV=2	ITLPTEASTW	10	+	+	+	Common
sp|P52272|HNRPM_HUMAN	Heterogeneous nuclear ribonucleoprotein M OS=Homo sapiens GN=HNRNPM PE=1 SV=3	ITNIPFDVKW	10	+	+	+	Common
sp|O75352|MPU1_HUMAN	Mannose-P-dolichol utilization defect 1 protein OS=Homo sapiens GN=MPDU1 PE=1 SV=2	ITNNFPFSSW	10	+	+	+	Common
sp|P00403|COX2_HUMAN	Cytochrome c oxidase subunit 2 OS=Homo sapiens GN=MT-CO2 PE=1 SV=1	ITSQDVLHSW	10	+	+	+	Common
sp|O95573|ACSL3_HUMAN	Long-chain-fatty-acid--CoA ligase 3 OS=Homo sapiens GN=ACSL3 PE=1 SV=3	ITVDGKPPTW	10	+	+	+	Common
sp|Q9BXR5|TLR10_HUMAN	Toll-like receptor 10 OS=Homo sapiens GN=TLR10 PE=1 SV=2	IVLPMDTNFW	10	+	+	+	Common
sp|P04075|ALDOA_HUMAN	Fructose-bisphosphate aldolase A OS=Homo sapiens GN=ALDOA PE=1 SV=2	KALSDHHIYL	10	+	+	+	Common
sp|Q460N5|PAR14_HUMAN	Poly [ADP-ribose] polymerase 14 OS=Homo sapiens GN=PARP14 PE=1 SV=3	KAVDIVKQVW	10	+	+	+	Common
sp|Q01081|U2AF1_HUMAN; sp|P0DN76|U2AF5_HUMAN	Splicing factor U2AF 35 kDa subunit OS=Homo sapiens GN=U2AF1 PE=1 SV=3; Splicing factor U2AF 35 kDa subunit-like protein OS=Homo sapiens GN=U2AF1L5 PE=1 SV=1	KAVIDLNNRW	10	+	+	+	Common
sp|Q13153|PAK1_HUMAN; sp|Q13177|PAK2_HUMAN; sp|O75914|PAK3_HUMAN	Serine/threonine-protein kinase PAK 1 OS=Homo sapiens GN=PAK1 PE=1 SV=2; Serine/threonine-protein kinase PAK 2 OS=Homo sapiens GN=PAK2 PE=1 SV=3; Serine/threonine-protein kinase PAK 3 OS=Homo sapiens GN=PAK3 PE=1 SV=2	KAYGPKVDIW	10	+	+	+	Common
sp|P45973|CBX5_HUMAN	Chromobox protein homolog 5 OS=Homo sapiens GN=CBX5 PE=1 SV=1	KGFSEEHNTW	10	+	+	+	Common
sp|Q13185|CBX3_HUMAN	Chromobox protein homolog 3 OS=Homo sapiens GN=CBX3 PE=1 SV=4	KGFTDADNTW	10	+	+	+	Common
sp|A0AV96|RBM47_HUMAN	RNA-binding protein 47 OS=Homo sapiens GN=RBM47 PE=1 SV=2	KLMPGRIQLW	10	+	+	+	Common
sp|P22392|NDKB_HUMAN	Nucleoside diphosphate kinase B OS=Homo sapiens GN=NME2 PE=1 SV=1	KSAEKEISLW	10	+	+	+	Common
sp|Q01082|SPTB2_HUMAN; sp|O15020|SPTN2_HUMAN	Spectrin beta chain, non-erythrocytic 1 OS=Homo sapiens GN=SPTBN1 PE=1 SV=2; Spectrin beta chain, non-erythrocytic 2 OS=Homo sapiens GN=SPTBN2 PE=1 SV=3	KSAKDALLLW	10	+	+	+	Common
sp|Q9NYV6|RRN3_HUMAN	RNA polymerase I-specific transcription initiation factor RRN3 OS=Homo sapiens GN=RRN3 PE=1 SV=1	KSCLDLLVNW	10	+	+	+	Common
sp|Q9NV96|CC50A_HUMAN	Cell cycle control protein 50A OS=Homo sapiens GN=TMEM30A PE=1 SV=1	KSFEGNVFMY	10	+	+	+	Common
sp|Q9BWL3|CA043_HUMAN	Uncharacterized protein C1orf43 OS=Homo sapiens GN=C1orf43 PE=2 SV=1	KSFKDNYNTL	10	+	+	+	Common
sp|O60762|DPM1_HUMAN	Dolichol-phosphate mannosyltransferase subunit 1 OS=Homo sapiens GN=DPM1 PE=1 SV=1	KSFSESGINY	10	+	+	+	Common
sp|Q9H269|VPS16_HUMAN	Vacuolar protein sorting-associated protein 16 homolog OS=Homo sapiens GN=VPS16 PE=1 SV=2	KSGPVVSLGW	10	+	+	+	Common
sp|Q92624|APBP2_HUMAN	Amyloid protein-binding protein 2 OS=Homo sapiens GN=APPBP2 PE=1 SV=2	KSHYDEAYKW	10	+	+	+	Common
sp|Q9Y2Z2|MTO1_HUMAN	Protein MTO1 homolog, mitochondrial OS=Homo sapiens GN=MTO1 PE=1 SV=2	KSIEFLSSKW	10	+	+	+	Common
sp|Q8IVF6|AN18A_HUMAN; sp|A2A2Z9|AN18B_HUMAN	Ankyrin repeat domain-containing protein 18A OS=Homo sapiens GN=ANKRD18A PE=2 SV=3; Ankyrin repeat domain-containing protein 18B OS=Homo sapiens GN=ANKRD18B PE=1 SV=1	KSITEINANF	10	+	+	+	Common
sp|Q460N5|PAR14_HUMAN	Poly [ADP-ribose] polymerase 14 OS=Homo sapiens GN=PARP14 PE=1 SV=3	KSKVDIPAHW	10	+	+	+	Common
sp|Q9UDT6|CLIP2_HUMAN	CAP-Gly domain-containing linker protein 2 OS=Homo sapiens GN=CLIP2 PE=1 SV=1	KSLEDLKATL	10	+	+	+	Common
sp|Q9Y6G5|COMDA_HUMAN	COMM domain-containing protein 10 OS=Homo sapiens GN=COMMD10 PE=1 SV=1	KSLEKVLVEF	10	+	+	+	Common
sp|Q9H9A6|LRC40_HUMAN	Leucine-rich repeat-containing protein 40 OS=Homo sapiens GN=LRRC40 PE=1 SV=1	KSLPAEINRM	10	+	+	+	Common
sp|P09012|SNRPA_HUMAN	U1 small nuclear ribonucleoprotein A OS=Homo sapiens GN=SNRPA PE=1 SV=3	KSLYAIFSQF	10	+	+	+	Common
sp|P49643|PRI2_HUMAN	DNA primase large subunit OS=Homo sapiens GN=PRIM2 PE=1 SV=2	KSVENLGVSY	10	+	+	+	Common
sp|Q99471|PFD5_HUMAN	Prefoldin subunit 5 OS=Homo sapiens GN=PFDN5 PE=1 SV=2	KTAEDAKDFF	10	+	+	+	Common
sp|P39656|OST48_HUMAN	Dolichyl-diphosphooligosaccharide--protein glycosyltransferase 48 kDa subunit OS=Homo sapiens GN=DDOST PE=1 SV=4	KTAVIDHHNY	10	+	+	+	Common
sp|Q96RT8|GCP5_HUMAN	Gamma-tubulin complex component 5 OS=Homo sapiens GN=TUBGCP5 PE=1 SV=1	KTIEGIYEKF	10	+	+	+	Common
sp|Q16891|MIC60_HUMAN	MICOS complex subunit MIC60 OS=Homo sapiens GN=IMMT PE=1 SV=1	KTIPYSDKLF	10	+	+	+	Common
sp|Q99590|SCAFB_HUMAN	Protein SCAF11 OS=Homo sapiens GN=SCAF11 PE=1 SV=2	KTLPADVQNY	10	+	+	+	Common
sp|Q8WXH0|SYNE2_HUMAN	Nesprin-2 OS=Homo sapiens GN=SYNE2 PE=1 SV=3	KTLTDISNQW	10	+	+	+	Common
sp|Q99666|RGPD5_HUMAN; sp|Q7Z3J3|RGPD4_HUMAN; sp|O14715|RGPD8_HUMAN; sp|A6NKT7|RGPD3_HUMAN; sp|P0DJD1|RGPD2_HUMAN; sp|P0DJD0|RGPD1_HUMAN	RANBP2-like and GRIP domain-containing protein 5/6 OS=Homo sapiens GN=RGPD5 PE=1 SV=3; RanBP2-like and GRIP domain-containing protein 4 OS=Homo sapiens GN=RGPD4 PE=2 SV=3; RANBP2-like and GRIP domain-containing protein 8 OS=Homo sapiens GN=RGPD8 PE=1 SV=2; RanBP2-like and GRIP domain-containing protein 3 OS=Homo sapiens GN=RGPD3 PE=3 SV=2; RANBP2-like and GRIP domain-containing protein 2 OS=Homo …	KTPEKEPPLW	10	+	+	+	Common
sp|P62847|RS24_HUMAN	40S ribosomal protein S24 OS=Homo sapiens GN=RPS24 PE=1 SV=1	KTTPDVIFVF	10	+	+	+	Common
sp|P61513|RL37A_HUMAN	60S ribosomal protein L37a OS=Homo sapiens GN=RPL37A PE=1 SV=2	KTVAGGAWTY	10	+	+	+	Common
sp|Q9Y3Q3|TMED3_HUMAN	Transmembrane emp24 domain-containing protein 3 OS=Homo sapiens GN=TMED3 PE=1 SV=1	KTVIDSQTHY	10	+	+	+	Common
sp|P62805|H4_HUMAN	Histone H4 OS=Homo sapiens GN=HIST1H4A PE=1 SV=2	KTVTAMDVVY	10	+	+	+	Common
sp|O95298|NDUC2_HUMAN	NADH dehydrogenase [ubiquinone] 1 subunit C2 OS=Homo sapiens GN=NDUFC2 PE=1 SV=1	KTYGEIFEKF	10	+	+	+	Common
sp|P07948|LYN_HUMAN	Tyrosine-protein kinase Lyn OS=Homo sapiens GN=LYN PE=1 SV=3	KVLEEHGEWW	10	+	+	+	Common
sp|P53999|TCP4_HUMAN	Activated RNA polymerase II transcriptional coactivator p15 OS=Homo sapiens GN=SUB1 PE=1 SV=3	KVLIDIREYW	10	+	+	+	Common
sp|P55263|ADK_HUMAN	Adenosine kinase OS=Homo sapiens GN=ADK PE=1 SV=2	KVMPYVDILF	10	+	+	+	Common
sp|P13984|T2FB_HUMAN	General transcription factor IIF subunit 2 OS=Homo sapiens GN=GTF2F2 PE=1 SV=2	KVPKYLSQQW	10	+	+	+	Common
sp|Q15034|HERC3_HUMAN	Probable E3 ubiquitin-protein ligase HERC3 OS=Homo sapiens GN=HERC3 PE=1 SV=1	LAADGQFFTW	10	+	+	+	Common
sp|O00483|NDUA4_HUMAN	Cytochrome c oxidase subunit NDUFA4 OS=Homo sapiens GN=NDUFA4 PE=1 SV=1	LALFNPDVCW	10	+	+	+	Common
sp|P42768|WASP_HUMAN	Wiskott-Aldrich syndrome protein OS=Homo sapiens GN=WAS PE=1 SV=4	LALPPGAEHW	10	+	+	+	Common
sp|P55072|TERA_HUMAN	Transitional endoplasmic reticulum ATPase OS=Homo sapiens GN=VCP PE=1 SV=4	LAVTMDDFRW	10	+	+	+	Common
sp|Q8WUX1|S38A5_HUMAN	Sodium-coupled neutral amino acid transporter 5 OS=Homo sapiens GN=SLC38A5 PE=1 SV=1	LLFPGKAFSW	10	+	+	+	Common
sp|Q13610|PWP1_HUMAN	Periodic tryptophan protein 1 homolog OS=Homo sapiens GN=PWP1 PE=1 SV=1	LSAYPLSVEW	10	+	+	+	Common
sp|Q15034|HERC3_HUMAN	Probable E3 ubiquitin-protein ligase HERC3 OS=Homo sapiens GN=HERC3 PE=1 SV=1	LSDRGQLFSW	10	+	+	+	Common
sp|Q14289|FAK2_HUMAN	Protein-tyrosine kinase 2-beta OS=Homo sapiens GN=PTK2B PE=1 SV=2	LSFGKQPFFW	10	+	+	+	Common
sp|O43566|RGS14_HUMAN	Regulator of G-protein signaling 14 OS=Homo sapiens GN=RGS14 PE=1 SV=4	LSLPDIKVYL	10	+	+	+	Common
sp|Q13951|PEBB_HUMAN	Core-binding factor subunit beta OS=Homo sapiens GN=CBFB PE=1 SV=2	LSLQFFPASW	10	+	+	+	Common
sp|Q9UII4|HERC5_HUMAN	E3 ISG15--protein ligase HERC5 OS=Homo sapiens GN=HERC5 PE=1 SV=2	LSMSGNIYSW	10	+	+	+	Common
sp|O75643|U520_HUMAN	U5 small nuclear ribonucleoprotein 200 kDa helicase OS=Homo sapiens GN=SNRNP200 PE=1 SV=2	LSNAKDVAHW	10	+	+	+	Common
sp|Q14999|CUL7_HUMAN	Cullin-7 OS=Homo sapiens GN=CUL7 PE=1 SV=2	LSSPDYQIRW	10	+	+	+	Common
sp|Q86TG7|PEG10_HUMAN	Retrotransposon-derived protein PEG10 OS=Homo sapiens GN=PEG10 PE=1 SV=2	LSTHDPNITW	10	+	+	+	Common
sp|P49327|FAS_HUMAN	Fatty acid synthase OS=Homo sapiens GN=FASN PE=1 SV=3	LSTSIPEAQW	10	+	+	+	Common
sp|Q9HBI0|PARVG_HUMAN	Gamma-parvin OS=Homo sapiens GN=PARVG PE=1 SV=1	LSVQNLDTQF	10	+	+	+	Common
sp|Q96CW6|S7A6O_HUMAN	Probable RNA polymerase II nuclear localization protein SLC7A6OS OS=Homo sapiens GN=SLC7A6OS PE=1 SV=2	LSVQPYSQEW	10	+	+	+	Common
sp|Q9BVK2|ALG8_HUMAN	Probable dolichyl pyrophosphate Glc1Man9GlcNAc2 alpha-1,3-glucosyltransferase OS=Homo sapiens GN=ALG8 PE=1 SV=2	LTIATGTGNW	10	+	+	+	Common
sp|P00403|COX2_HUMAN	Cytochrome c oxidase subunit 2 OS=Homo sapiens GN=MT-CO2 PE=1 SV=1	LTIKSIGHQW	10	+	+	+	Common
sp|Q9NTZ6|RBM12_HUMAN; sp|Q8IXT5|RB12B_HUMAN	RNA-binding protein 12 OS=Homo sapiens GN=RBM12 PE=1 SV=1; RNA-binding protein 12B OS=Homo sapiens GN=RBM12B PE=1 SV=2	LTIPDGGVHI	10	+	+	+	Common
sp|Q92544|TM9S4_HUMAN	Transmembrane 9 superfamily member 4 OS=Homo sapiens GN=TM9SF4 PE=1 SV=2	LTMSDVQIHW	10	+	+	+	Common
sp|Q8WTW3|COG1_HUMAN	Conserved oligomeric Golgi complex subunit 1 OS=Homo sapiens GN=COG1 PE=1 SV=1	LTNESTNHSW	10	+	+	+	Common
sp|O95714|HERC2_HUMAN	E3 ubiquitin-protein ligase HERC2 OS=Homo sapiens GN=HERC2 PE=1 SV=2	LTVDGKVFSW	10	+	+	+	Common
sp|Q9BTE0|NAT9_HUMAN	N-acetyltransferase 9 OS=Homo sapiens GN=NAT9 PE=1 SV=1	LTVSESEHQW	10	+	+	+	Common
sp|Q9BV10|ALG12_HUMAN	Dol-P-Man:Man(7)GlcNAc(2)-PP-Dol alpha-1,6-mannosyltransferase OS=Homo sapiens GN=ALG12 PE=1 SV=1	LTWPEGKVLW	10	+	+	+	Common
sp|O95070|YIF1A_HUMAN	Protein YIF1A OS=Homo sapiens GN=YIF1A PE=1 SV=2	LVFPYTHQNW	10	+	+	+	Common
sp|O00767|ACOD_HUMAN	Acyl-CoA desaturase OS=Homo sapiens GN=SCD PE=1 SV=2	MAFQNDVYEW	10	+	+	+	Common
sp|Q49A26|GLYR1_HUMAN	Putative oxidoreductase GLYR1 OS=Homo sapiens GN=GLYR1 PE=1 SV=3	MAGPMAAFKW	10	+	+	+	Common
sp|O75694|NU155_HUMAN	Nuclear pore complex protein Nup155 OS=Homo sapiens GN=NUP155 PE=1 SV=1	MTAGVDGHSW	10	+	+	+	Common
sp|P59923|ZN445_HUMAN	Zinc finger protein 445 OS=Homo sapiens GN=ZNF445 PE=1 SV=1	MTFKDVEVTF	10	+	+	+	Common
sp|P57088|TMM33_HUMAN	Transmembrane protein 33 OS=Homo sapiens GN=TMEM33 PE=1 SV=2	MTNKLDTAMW	10	+	+	+	Common
sp|Q13813|SPTN1_HUMAN	Spectrin alpha chain, non-erythrocytic 1 OS=Homo sapiens GN=SPTAN1 PE=1 SV=3	NSIKELNERW	10	+	+	+	Common
sp|P09912|IFI6_HUMAN	Interferon alpha-inducible protein 6 OS=Homo sapiens GN=IFI6 PE=2 SV=2	NSVAASLMSW	10	+	+	+	Common
sp|Q92674|CENPI_HUMAN	Centromere protein I OS=Homo sapiens GN=CENPI PE=1 SV=2	QSLKELLQNW	10	+	+	+	Common
sp|Q9Y3M2|CBY1_HUMAN	Protein chibby homolog 1 OS=Homo sapiens GN=CBY1 PE=1 SV=1	QSLKFENGQW	10	+	+	+	Common
sp|Q92608|DOCK2_HUMAN	Dedicator of cytokinesis protein 2 OS=Homo sapiens GN=DOCK2 PE=1 SV=2	QSMMYDLMEW	10	+	+	+	Common
sp|Q8NF91|SYNE1_HUMAN	Nesprin-1 OS=Homo sapiens GN=SYNE1 PE=1 SV=4	QSSKALLQLW	10	+	+	+	Common
sp|Q9UPN3|MACF1_HUMAN	Microtubule-actin cross-linking factor 1, isoforms 1/2/3/5 OS=Homo sapiens GN=MACF1 PE=1 SV=4	QSVALLEQKW	10	+	+	+	Common
sp|Q6P179|ERAP2_HUMAN	Endoplasmic reticulum aminopeptidase 2 OS=Homo sapiens GN=ERAP2 PE=1 SV=2	QSWSDKGSVW	10	+	+	+	Common
sp|Q9UPN3|MACF1_HUMAN	Microtubule-actin cross-linking factor 1, isoforms 1/2/3/5 OS=Homo sapiens GN=MACF1 PE=1 SV=4	QSYQKVMALW	10	+	+	+	Common
sp|P78371|TCPB_HUMAN	T-complex protein 1 subunit beta OS=Homo sapiens GN=CCT2 PE=1 SV=4	QTVKDSRTVY	10	+	+	+	Common
sp|P24001|IL32_HUMAN	Interleukin-32 OS=Homo sapiens GN=IL32 PE=1 SV=3	QTWWHGVLAW	10	+	+	+	Common
sp|Q96P26|5NT1B_HUMAN	Cytosolic 5'-nucleotidase 1B OS=Homo sapiens GN=NT5C1B PE=2 SV=2	QVGVRLINSV	10	+	+	+	Common
sp|Q2T9J0|TYSD1_HUMAN	Peroxisomal leader peptide-processing protease OS=Homo sapiens GN=TYSND1 PE=1 SV=3	RAAEPVRVVW	10	+	+	+	Common
sp|Q8TEK3|DOT1L_HUMAN	Histone-lysine N-methyltransferase, H3 lysine-79 specific OS=Homo sapiens GN=DOT1L PE=1 SV=2	RAIDSIHQLW	10	+	+	+	Common
sp|Q13206|DDX10_HUMAN	Probable ATP-dependent RNA helicase DDX10 OS=Homo sapiens GN=DDX10 PE=1 SV=2	RGLDFPAVNW	10	+	+	+	Common
sp|P49792|RBP2_HUMAN	E3 SUMO-protein ligase RanBP2 OS=Homo sapiens GN=RANBP2 PE=1 SV=2	RGVGDIKILW	10	+	+	+	Common
sp|Q15477|SKIV2_HUMAN	Helicase SKI2W OS=Homo sapiens GN=SKIV2L PE=1 SV=3	RLIPQPAFQW	10	+	+	+	Common
sp|P05023|AT1A1_HUMAN	Sodium/potassium-transporting ATPase subunit alpha-1 OS=Homo sapiens GN=ATP1A1 PE=1 SV=1	RMYPLKPTWW	10	+	+	+	Common
sp|Q92539|LPIN2_HUMAN	Phosphatidate phosphatase LPIN2 OS=Homo sapiens GN=LPIN2 PE=1 SV=1	RSESHMEWTW	10	+	+	+	Common
sp|Q92613|JADE3_HUMAN	Protein Jade-3 OS=Homo sapiens GN=JADE3 PE=1 SV=1	RSFKETTNRW	10	+	+	+	Common
sp|Q8TEA7|TBCK_HUMAN	TBC domain-containing protein kinase-like protein OS=Homo sapiens GN=TBCK PE=1 SV=4	RSIEEVYYLW	10	+	+	+	Common
sp|Q15057|ACAP2_HUMAN	Arf-GAP with coiled-coil, ANK repeat and PH domain-containing protein 2 OS=Homo sapiens GN=ACAP2 PE=1 SV=3	RSIKAQLQNF	10	+	+	+	Common
sp|P24534|EF1B_HUMAN	Elongation factor 1-beta OS=Homo sapiens GN=EEF1B2 PE=1 SV=3	RSIQADGLVW	10	+	+	+	Common
sp|Q9NR30|DDX21_HUMAN	Nucleolar RNA helicase 2 OS=Homo sapiens GN=DDX21 PE=1 SV=5	RSLINSNVGF	10	+	+	+	Common
sp|P40818|UBP8_HUMAN	Ubiquitin carboxyl-terminal hydrolase 8 OS=Homo sapiens GN=USP8 PE=1 SV=1	RSLKDALFKW	10	+	+	+	Common
sp|A1A4S6|RHG10_HUMAN	Rho GTPase-activating protein 10 OS=Homo sapiens GN=ARHGAP10 PE=1 SV=1	RSLPEPLMTY	10	+	+	+	Common
sp|Q9UDX5|MTFP1_HUMAN	Mitochondrial fission process protein 1 OS=Homo sapiens GN=MTFP1 PE=1 SV=1	RSLVPAAVVW	10	+	+	+	Common
sp|O15527|OGG1_HUMAN	N-glycosylase/DNA lyase OS=Homo sapiens GN=OGG1 PE=1 SV=2	RSLWGPYAGW	10	+	+	+	Common
sp|P53602|MVD1_HUMAN	Diphosphomevalonate decarboxylase OS=Homo sapiens GN=MVD PE=1 SV=1	RSLYGGFVEW	10	+	+	+	Common
sp|Q96R06|SPAG5_HUMAN	Sperm-associated antigen 5 OS=Homo sapiens GN=SPAG5 PE=1 SV=2	RSMQLDYTTW	10	+	+	+	Common
sp|Q9NR09|BIRC6_HUMAN	Baculoviral IAP repeat-containing protein 6 OS=Homo sapiens GN=BIRC6 PE=1 SV=2	RSMVSTIMKF	10	+	+	+	Common
sp|Q8N7M2|ZN283_HUMAN; sp|Q6UX73|CP089_HUMAN	Zinc finger protein 283 OS=Homo sapiens GN=ZNF283 PE=1 SV=4; UPF0764 protein C16orf89 OS=Homo sapiens GN=C16orf89 PE=1 SV=2	RSVAQAGVQW	10	+	+	+	Common
sp|O14579|COPE_HUMAN	Coatomer subunit epsilon OS=Homo sapiens GN=COPE PE=1 SV=3	RSVDVTNTTF	10	+	+	+	Common
sp|Q9NR19|ACSA_HUMAN	Acetyl-coenzyme A synthetase, cytoplasmic OS=Homo sapiens GN=ACSS2 PE=1 SV=1	RSVEEPREFW	10	+	+	+	Common
sp|Q96HQ2|C2AIL_HUMAN	CDKN2AIP N-terminal-like protein OS=Homo sapiens GN=CDKN2AIPNL PE=1 SV=1	RSYSESEKQW	10	+	+	+	Common
sp|P35236|PTN7_HUMAN	Tyrosine-protein phosphatase non-receptor type 7 OS=Homo sapiens GN=PTPN7 PE=1 SV=3	RTAGHPLTRW	10	+	+	+	Common
sp|Q9NWW5|CLN6_HUMAN	Ceroid-lipofuscinosis neuronal protein 6 OS=Homo sapiens GN=CLN6 PE=1 SV=1	RTAPFHLDLW	10	+	+	+	Common
sp|Q96GQ7|DDX27_HUMAN	Probable ATP-dependent RNA helicase DDX27 OS=Homo sapiens GN=DDX27 PE=1 SV=2	RTFTDHVMLF	10	+	+	+	Common
sp|P46977|STT3A_HUMAN	Dolichyl-diphosphooligosaccharide--protein glycosyltransferase subunit STT3A OS=Homo sapiens GN=STT3A PE=1 SV=2	RTILVDNNTW	10	+	+	+	Common
sp|Q8IZT6|ASPM_HUMAN	Abnormal spindle-like microcephaly-associated protein OS=Homo sapiens GN=ASPM PE=1 SV=2	RTMELLTQNW	10	+	+	+	Common
sp|P09086|PO2F2_HUMAN	POU domain, class 2, transcription factor 2 OS=Homo sapiens GN=POU2F2 PE=1 SV=3	RTSIETNVRF	10	+	+	+	Common
sp|Q8TCJ2|STT3B_HUMAN	Dolichyl-diphosphooligosaccharide--protein glycosyltransferase subunit STT3B OS=Homo sapiens GN=STT3B PE=1 SV=1	RTTLVDNNTW	10	+	+	+	Common
sp|A8K554|ZN815_HUMAN	Putative protein ZNF815 OS=Homo sapiens GN=ZNF815P PE=5 SV=1	RTWSFPEEVW	10	+	+	+	Common
sp|P35222|CTNB1_HUMAN	Catenin beta-1 OS=Homo sapiens GN=CTNNB1 PE=1 SV=1	RTYTYEKLLW	10	+	+	+	Common
sp|P26951|IL3RA_HUMAN	Interleukin-3 receptor subunit alpha OS=Homo sapiens GN=IL3RA PE=1 SV=1	RVANPPFSTW	10	+	+	+	Common
sp|Q9NYR9|KBRS2_HUMAN	NF-kappa-B inhibitor-interacting Ras-like protein 2 OS=Homo sapiens GN=NKIRAS2 PE=1 SV=1	RVDPDVAQHW	10	+	+	+	Common
sp|P31483|TIA1_HUMAN	Nucleolysin TIA-1 isoform p40 OS=Homo sapiens GN=TIA1 PE=1 SV=3	RVFPDKGYSF	10	+	+	+	Common
sp|Q01085|TIAR_HUMAN	Nucleolysin TIAR OS=Homo sapiens GN=TIAL1 PE=1 SV=1	RVFPEKGYSF	10	+	+	+	Common
sp|Q09028|RBBP4_HUMAN; sp|Q16576|RBBP7_HUMAN	Histone-binding protein RBBP4 OS=Homo sapiens GN=RBBP4 PE=1 SV=3; Histone-binding protein RBBP7 OS=Homo sapiens GN=RBBP7 PE=1 SV=1	RVINEEYKIW	10	+	+	+	Common
sp|Q6SPF0|SAMD1_HUMAN	Atherin OS=Homo sapiens GN=SAMD1 PE=1 SV=1	SAASPHYQEW	10	+	+	+	Common
sp|O75563|SKAP2_HUMAN	Src kinase-associated phosphoprotein 2 OS=Homo sapiens GN=SKAP2 PE=1 SV=1	SAPDKRIYQF	10	+	+	+	Common
sp|Q9Y6E0|STK24_HUMAN; sp|Q9P289|STK26_HUMAN	Serine/threonine-protein kinase 24 OS=Homo sapiens GN=STK24 PE=1 SV=1; Serine/threonine-protein kinase 26 OS=Homo sapiens GN=STK26 PE=1 SV=2	SAYDSKADIW	10	+	+	+	Common
sp|P08651|NFIC_HUMAN	Nuclear factor 1 C-type OS=Homo sapiens GN=NFIC PE=1 SV=2	SSPTSSSRNW	10	+	+	+	Common
sp|Q96L91|EP400_HUMAN	E1A-binding protein p400 OS=Homo sapiens GN=EP400 PE=1 SV=4	STAREIECFW	10	+	+	+	Common
sp|P08910|ABHD2_HUMAN	Monoacylglycerol lipase ABHD2 OS=Homo sapiens GN=ABHD2 PE=1 SV=1	SVLFPEPLTW	10	+	+	+	Common
sp|P38606|VATA_HUMAN	V-type proton ATPase catalytic subunit A OS=Homo sapiens GN=ATP6V1A PE=1 SV=2	TAQSDNKITW	10	+	+	+	Common
sp|Q00610|CLH1_HUMAN	Clathrin heavy chain 1 OS=Homo sapiens GN=CLTC PE=1 SV=5	TCYDLLRPDV	10	+	+	+	Common
sp|Q13131|AAPK1_HUMAN; sp|P54646|AAPK2_HUMAN	5'-AMP-activated protein kinase catalytic subunit alpha-1 OS=Homo sapiens GN=PRKAA1 PE=1 SV=4; 5'-AMP-activated protein kinase catalytic subunit alpha-2 OS=Homo sapiens GN=PRKAA2 PE=1 SV=2	TIKDIREHEW	10	+	+	+	Common
sp|Q9NUA8|ZBT40_HUMAN	Zinc finger and BTB domain-containing protein 40 OS=Homo sapiens GN=ZBTB40 PE=1 SV=4	TKEDGEKETW	10	+	+	+	Common
sp|Q9UQ13|SHOC2_HUMAN	Leucine-rich repeat protein SHOC-2 OS=Homo sapiens GN=SHOC2 PE=1 SV=2	TSLPLDFGTW	10	+	+	+	Common
sp|Q9NZ45|CISD1_HUMAN	CDGSH iron-sulfur domain-containing protein 1 OS=Homo sapiens GN=CISD1 PE=1 SV=1	TSSSSVRVEW	10	+	+	+	Common
sp|O95125|ZN202_HUMAN	Zinc finger protein 202 OS=Homo sapiens GN=ZNF202 PE=1 SV=4	TVLPGELQSW	10	+	+	+	Common
sp|P55072|TERA_HUMAN	Transitional endoplasmic reticulum ATPase OS=Homo sapiens GN=VCP PE=1 SV=4	TVVEVPQVTW	10	+	+	+	Common
sp|Q00341|VIGLN_HUMAN	Vigilin OS=Homo sapiens GN=HDLBP PE=1 SV=2	VAAPSWLHRF	10	+	+	+	Common
sp|Q86VD9|PIGZ_HUMAN	GPI mannosyltransferase 4 OS=Homo sapiens GN=PIGZ PE=2 SV=4	VASVAAGTSF	10	+	+	+	Common
sp|P51398|RT29_HUMAN	28S ribosomal protein S29, mitochondrial OS=Homo sapiens GN=DAP3 PE=1 SV=1	VAVDGINALW	10	+	+	+	Common
sp|O15519|CFLAR_HUMAN	CASP8 and FADD-like apoptosis regulator OS=Homo sapiens GN=CFLAR PE=1 SV=1	VSAKEKYYVW	10	+	+	+	Common
sp|Q13362|2A5G_HUMAN	Serine/threonine-protein phosphatase 2A 56 kDa regulatory subunit gamma isoform OS=Homo sapiens GN=PPP2R5C PE=1 SV=3	VSDPLSDLKW	10	+	+	+	Common
sp|Q96RG2|PASK_HUMAN	PAS domain-containing serine/threonine-protein kinase OS=Homo sapiens GN=PASK PE=1 SV=3	VSGPSGSDLW	10	+	+	+	Common
sp|P54802|ANAG_HUMAN	Alpha-N-acetylglucosaminidase OS=Homo sapiens GN=NAGLU PE=1 SV=2	VSHPDAGAAW	10	+	+	+	Common
sp|Q5VW00|DC122_HUMAN; sp|Q5VU92|DC121_HUMAN; sp|Q5T6F0|DCA12_HUMAN	DDB1- and CUL4-associated factor 12-like protein 2 OS=Homo sapiens GN=DCAF12L2 PE=2 SV=1; DDB1- and CUL4-associated factor 12-like protein 1 OS=Homo sapiens GN=DCAF12L1 PE=1 SV=1; DDB1- and CUL4-associated factor 12 OS=Homo sapiens GN=DCAF12 PE=1 SV=1	VSLDGYFHLW	10	+	+	+	Common
sp|Q9UN37|VPS4A_HUMAN	Vacuolar protein sorting-associated protein 4A OS=Homo sapiens GN=VPS4A PE=1 SV=1	VSSSDLMSKW	10	+	+	+	Common
sp|Q9H0H5|RGAP1_HUMAN	Rac GTPase-activating protein 1 OS=Homo sapiens GN=RACGAP1 PE=1 SV=1	VSTIETVPYW	10	+	+	+	Common
sp|Q7Z2K8|GRIN1_HUMAN	G protein-regulated inducer of neurite outgrowth 1 OS=Homo sapiens GN=GPRIN1 PE=1 SV=2	VSWDEKGMTW	10	+	+	+	Common
sp|Q9BX74|TM2D1_HUMAN	TM2 domain-containing protein 1 OS=Homo sapiens GN=TM2D1 PE=1 SV=1	VTARLVGVLW	10	+	+	+	Common
sp|O43432|IF4G3_HUMAN	Eukaryotic translation initiation factor 4 gamma 3 OS=Homo sapiens GN=EIF4G3 PE=1 SV=2	VTFPFKPESW	10	+	+	+	Common
sp|Q9UKI3|VPRE3_HUMAN	Pre-B lymphocyte protein 3 OS=Homo sapiens GN=VPREB3 PE=2 SV=1	VTIRDYGVSW	10	+	+	+	Common
sp|Q13428|TCOF_HUMAN	Treacle protein OS=Homo sapiens GN=TCOF1 PE=1 SV=3	VTLLDIYTHW	10	+	+	+	Common
sp|P40259|CD79B_HUMAN	B-cell antigen receptor complex-associated protein beta chain OS=Homo sapiens GN=CD79B PE=1 SV=1	VTLRTGEVKW	10	+	+	+	Common
sp|Q7Z4G1|COMD6_HUMAN	COMM domain-containing protein 6 OS=Homo sapiens GN=COMMD6 PE=1 SV=1	VTNQLVDFQW	10	+	+	+	Common
sp|Q13155|AIMP2_HUMAN	Aminoacyl tRNA synthase complex-interacting multifunctional protein 2 OS=Homo sapiens GN=AIMP2 PE=1 SV=2	VTVPANVQRW	10	+	+	+	Common
sp|Q9UN19|DAPP1_HUMAN	Dual adapter for phosphotyrosine and 3-phosphotyrosine and 3-phosphoinositide OS=Homo sapiens GN=DAPP1 PE=1 SV=1	YSFKFGFNEF	10	+	+	+	Common
sp|O43264|ZW10_HUMAN	Centromere/kinetochore protein zw10 homolog OS=Homo sapiens GN=ZW10 PE=1 SV=3	YSVRNIFHLF	10	+	+	+	Common
sp|Q9H3E2|SNX25_HUMAN	Sorting nexin-25 OS=Homo sapiens GN=SNX25 PE=1 SV=2	YSYRDYILSW	10	+	+	+	Common
sp|Q9HB71|CYBP_HUMAN	Calcyclin-binding protein OS=Homo sapiens GN=CACYBP PE=1 SV=2	YTVKISNYGW	10	+	+	+	Common
sp|Q99873|ANM1_HUMAN	Protein arginine N-methyltransferase 1 OS=Homo sapiens GN=PRMT1 PE=1 SV=2	YTVKVEDLTF	10	+	+	+	Common
sp|O94915|FRYL_HUMAN	Protein furry homolog-like OS=Homo sapiens GN=FRYL PE=1 SV=2	YVIKSLFAEF	10	+	+	+	Common
sp|O00329|PK3CD_HUMAN	Phosphatidylinositol 4,5-bisphosphate 3-kinase catalytic subunit delta isoform OS=Homo sapiens GN=PIK3CD PE=1 SV=2	AAFNKDALLNW	11	+	+	+	Common
sp|Q9BRF8|CPPED_HUMAN	Serine/threonine-protein phosphatase CPPED1 OS=Homo sapiens GN=CPPED1 PE=1 SV=3	AAFPAEKESEW	11	+	+	+	Common
sp|Q4J6C6|PPCEL_HUMAN	Prolyl endopeptidase-like OS=Homo sapiens GN=PREPL PE=1 SV=1	ASFPNVSSFEW	11	+	+	+	Common
sp|Q9H1A4|APC1_HUMAN	Anaphase-promoting complex subunit 1 OS=Homo sapiens GN=ANAPC1 PE=1 SV=1	ASLPFQVANVW	11	+	+	+	Common
sp|Q96RU7|TRIB3_HUMAN	Tribbles homolog 3 OS=Homo sapiens GN=TRIB3 PE=1 SV=2	ASYSGKAADVW	11	+	+	+	Common
sp|Q8N5D0|WDTC1_HUMAN	WD and tetratricopeptide repeats protein 1 OS=Homo sapiens GN=WDTC1 PE=1 SV=2	ATAPMWPNTFW	11	+	+	+	Common
sp|P55884|EIF3B_HUMAN	Eukaryotic translation initiation factor 3 subunit B OS=Homo sapiens GN=EIF3B PE=1 SV=3	ATFHQRGIALW	11	+	+	+	Common
sp|Q13131|AAPK1_HUMAN; sp|P54646|AAPK2_HUMAN	5'-AMP-activated protein kinase catalytic subunit alpha-1 OS=Homo sapiens GN=PRKAA1 PE=1 SV=4; 5'-AMP-activated protein kinase catalytic subunit alpha-2 OS=Homo sapiens GN=PRKAA2 PE=1 SV=2	ATIKDIREHEW	11	+	+	+	Common
sp|P29350|PTN6_HUMAN	Tyrosine-protein phosphatase non-receptor type 6 OS=Homo sapiens GN=PTPN6 PE=1 SV=1	ATVNDFWQMAW	11	+	+	+	Common
sp|Q9Y6X2|PIAS3_HUMAN	E3 SUMO-protein ligase PIAS3 OS=Homo sapiens GN=PIAS3 PE=1 SV=2	ATVPNTIVVNW	11	+	+	+	Common
sp|Q9H0H5|RGAP1_HUMAN	Rac GTPase-activating protein 1 OS=Homo sapiens GN=RACGAP1 PE=1 SV=1	AVSTIETVPYW	11	+	+	+	Common
sp|Q9UPW0|FOXJ3_HUMAN	Forkhead box protein J3 OS=Homo sapiens GN=FOXJ3 PE=1 SV=2	ESCRIASSVNW	11	+	+	+	Common
sp|Q99590|SCAFB_HUMAN	Protein SCAF11 OS=Homo sapiens GN=SCAF11 PE=1 SV=2	FAYKDQNENRW	11	+	+	+	Common
sp|Q6L8Q7|PDE12_HUMAN	2',5'-phosphodiesterase 12 OS=Homo sapiens GN=PDE12 PE=1 SV=2	FGDPASSLFRW	11	+	+	+	Common
sp|O43813|LANC1_HUMAN	LanC-like protein 1 OS=Homo sapiens GN=LANCL1 PE=1 SV=1	FTAKSPLMYEW	11	+	+	+	Common
sp|O96009|NAPSA_HUMAN	Napsin-A OS=Homo sapiens GN=NAPSA PE=1 SV=1	GASVIFGEALW	11	+	+	+	Common
sp|Q9C0C9|UBE2O_HUMAN	(E3-independent) E2 ubiquitin-conjugating enzyme OS=Homo sapiens GN=UBE2O PE=1 SV=3	GTWIGKGTERW	11	+	+	+	Common
sp|O94759|TRPM2_HUMAN	Transient receptor potential cation channel subfamily M member 2 OS=Homo sapiens GN=TRPM2 PE=1 SV=2	HACDSGASIRW	11	+	+	+	Common
sp|Q9Y580|RBM7_HUMAN	RNA-binding protein 7 OS=Homo sapiens GN=RBM7 PE=1 SV=1	HSFNQSSSSQW	11	+	+	+	Common
sp|O75592|MYCB2_HUMAN	E3 ubiquitin-protein ligase MYCBP2 OS=Homo sapiens GN=MYCBP2 PE=1 SV=3	HSFYPTPALQW	11	+	+	+	Common
sp|Q9NZJ0|DTL_HUMAN	Denticleless protein homolog OS=Homo sapiens GN=DTL PE=1 SV=3	HSQEVTSVCWC	11	+	+	+	Common
sp|P28070|PSB4_HUMAN	Proteasome subunit beta type-4 OS=Homo sapiens GN=PSMB4 PE=1 SV=4	HSYSPRAIHSW	11	+	+	+	Common
sp|P54792|DVLP1_HUMAN; sp|O14640|DVL1_HUMAN	Putative segment polarity protein dishevelled homolog DVL1P1 OS=Homo sapiens GN=DVL1P1 PE=5 SV=1; Segment polarity protein dishevelled homolog DVL-1 OS=Homo sapiens GN=DVL1 PE=1 SV=2	HTAPSGVGSSW	11	+	+	+	Common
sp|Q9GZS3|WDR61_HUMAN	WD repeat-containing protein 61 OS=Homo sapiens GN=WDR61 PE=1 SV=1	HTFFDHQDQVW	11	+	+	+	Common
sp|O94967|WDR47_HUMAN	WD repeat-containing protein 47 OS=Homo sapiens GN=WDR47 PE=1 SV=1	HTGHILALYTW	11	+	+	+	Common
sp|Q92538|GBF1_HUMAN	Golgi-specific brefeldin A-resistance guanine nucleotide exchange factor 1 OS=Homo sapiens GN=GBF1 PE=1 SV=2	HTRAASIYSSW	11	+	+	+	Common
sp|Q99643|C560_HUMAN	Succinate dehydrogenase cytochrome b560 subunit, mitochondrial OS=Homo sapiens GN=SDHC PE=1 SV=1	HTWNGIRHLMW	11	+	+	+	Common
sp|O75563|SKAP2_HUMAN	Src kinase-associated phosphoprotein 2 OS=Homo sapiens GN=SKAP2 PE=1 SV=1	ISAPDKRIYQF	11	+	+	+	Common
sp|Q9UBB4|ATX10_HUMAN	Ataxin-10 OS=Homo sapiens GN=ATXN10 PE=1 SV=1	ISDSNPFLTQW	11	+	+	+	Common
sp|Q9Y535|RPC8_HUMAN	DNA-directed RNA polymerase III subunit RPC8 OS=Homo sapiens GN=POLR3H PE=1 SV=1	ISEPGLGLLSW	11	+	+	+	Common
sp|P06730|IF4E_HUMAN	Eukaryotic translation initiation factor 4E OS=Homo sapiens GN=EIF4E PE=1 SV=2	ISKFDTVEDFW	11	+	+	+	Common
sp|Q9BY44|EIF2A_HUMAN	Eukaryotic translation initiation factor 2A OS=Homo sapiens GN=EIF2A PE=1 SV=3	ISKPVASDSTY	11	+	+	+	Common
sp|Q96K31|CH076_HUMAN; sp|Q96EF9|ZHX1R_HUMAN	Uncharacterized protein C8orf76 OS=Homo sapiens GN=C8orf76 PE=2 SV=1; Zinc fingers and homeoboxes protein 1, isoform 2 OS=Homo sapiens GN=ZHX1-C8orf76 PE=2 SV=1	ISLHPFNPWNW	11	+	+	+	Common
sp|Q93050|VPP1_HUMAN; sp|Q9HBG4|VPP4_HUMAN	V-type proton ATPase 116 kDa subunit a isoform 1 OS=Homo sapiens GN=ATP6V0A1 PE=1 SV=3; V-type proton ATPase 116 kDa subunit a isoform 4 OS=Homo sapiens GN=ATP6V0A4 PE=1 SV=2	ISNTASYLRLW	11	+	+	+	Common
sp|Q8NG27|PJA1_HUMAN; sp|O43164|PJA2_HUMAN	E3 ubiquitin-protein ligase Praja-1 OS=Homo sapiens GN=PJA1 PE=1 SV=2; E3 ubiquitin-protein ligase Praja-2 OS=Homo sapiens GN=PJA2 PE=1 SV=4	ISYVDPQFLTY	11	+	+	+	Common
sp|P00403|COX2_HUMAN	Cytochrome c oxidase subunit 2 OS=Homo sapiens GN=MT-CO2 PE=1 SV=1	ITFHDHALMII	11	+	+	+	Common
sp|O14757|CHK1_HUMAN	Serine/threonine-protein kinase Chk1 OS=Homo sapiens GN=CHEK1 PE=1 SV=2	ITIPDIKKDRW	11	+	+	+	Common
sp|Q5VYK3|ECM29_HUMAN	Proteasome-associated protein ECM29 homolog OS=Homo sapiens GN=ECM29 PE=1 SV=2	ITQKALQSQSW	11	+	+	+	Common
sp|Q96CW1|AP2M1_HUMAN	AP-2 complex subunit mu OS=Homo sapiens GN=AP2M1 PE=1 SV=2	ITSQVTGQIGW	11	+	+	+	Common
sp|Q14318|FKBP8_HUMAN	Peptidyl-prolyl cis-trans isomerase FKBP8 OS=Homo sapiens GN=FKBP8 PE=1 SV=2	ITSSAKVDMTF	11	+	+	+	Common
sp|Q9UJV9|DDX41_HUMAN	Probable ATP-dependent RNA helicase DDX41 OS=Homo sapiens GN=DDX41 PE=1 SV=2	ITYDDPIKTSW	11	+	+	+	Common
sp|P41212|ETV6_HUMAN	Transcription factor ETV6 OS=Homo sapiens GN=ETV6 PE=1 SV=1	IVDPNGLARLW	11	+	+	+	Common
sp|Q14573|ITPR3_HUMAN	Inositol 1,4,5-trisphosphate receptor type 3 OS=Homo sapiens GN=ITPR3 PE=1 SV=2	IVFPVPGICQF	11	+	+	+	Common
sp|Q969T9|WBP2_HUMAN	WW domain-binding protein 2 OS=Homo sapiens GN=WBP2 PE=1 SV=1	KAAEAAASAYY	11	+	+	+	Common
sp|Q13129|RLF_HUMAN	Zinc finger protein Rlf OS=Homo sapiens GN=RLF PE=1 SV=2	KAHWPFDPEFW	11	+	+	+	Common
sp|Q8TDQ7|GNPI2_HUMAN; sp|P46926|GNPI1_HUMAN	Glucosamine-6-phosphate isomerase 2 OS=Homo sapiens GN=GNPDA2 PE=1 SV=1; Glucosamine-6-phosphate isomerase 1 OS=Homo sapiens GN=GNPDA1 PE=1 SV=1	KAIEEGVNHMW	11	+	+	+	Common
sp|Q6PIY7|GLD2_HUMAN	Poly(A) RNA polymerase GLD2 OS=Homo sapiens GN=PAPD4 PE=1 SV=1	KAIPRPDGIEW	11	+	+	+	Common
sp|Q9NRX4|PHP14_HUMAN	14 kDa phosphohistidine phosphatase OS=Homo sapiens GN=PHPT1 PE=1 SV=1	KAKYPDYEVTW	11	+	+	+	Common
sp|Q9Y3I0|RTCB_HUMAN	tRNA-splicing ligase RtcB homolog OS=Homo sapiens GN=RTCB PE=1 SV=1	KGMAAAGNYAW	11	+	+	+	Common
sp|P51956|NEK3_HUMAN	Serine/threonine-protein kinase Nek3 OS=Homo sapiens GN=NEK3 PE=1 SV=2	KLFPEDMILNW	11	+	+	+	Common
sp|Q14527|HLTF_HUMAN	Helicase-like transcription factor OS=Homo sapiens GN=HLTF PE=1 SV=2	KLKPFIDREWW	11	+	+	+	Common
sp|P13797|PLST_HUMAN; sp|P13796|PLSL_HUMAN	Plastin-3 OS=Homo sapiens GN=PLS3 PE=1 SV=4; Plastin-2 OS=Homo sapiens GN=LCP1 PE=1 SV=6	KLSPEELLLRW	11	+	+	+	Common
sp|Q15121|PEA15_HUMAN	Astrocytic phosphoprotein PEA-15 OS=Homo sapiens GN=PEA15 PE=1 SV=2	KSEEITTGSAW	11	+	+	+	Common
sp|Q8TCT9|HM13_HUMAN	Minor histocompatibility antigen H13 OS=Homo sapiens GN=HM13 PE=1 SV=1	KSFEAPIKLVF	11	+	+	+	Common
sp|Q9NV96|CC50A_HUMAN	Cell cycle control protein 50A OS=Homo sapiens GN=TMEM30A PE=1 SV=1	KSFEGNVFMYY	11	+	+	+	Common
sp|P35606|COPB2_HUMAN	Coatomer subunit beta' OS=Homo sapiens GN=COPB2 PE=1 SV=2	KSFGSAQEFAW	11	+	+	+	Common
sp|Q8TEM1|PO210_HUMAN	Nuclear pore membrane glycoprotein 210 OS=Homo sapiens GN=NUP210 PE=1 SV=3	KSFGWPSFITY	11	+	+	+	Common
sp|Q9BY44|EIF2A_HUMAN	Eukaryotic translation initiation factor 2A OS=Homo sapiens GN=EIF2A PE=1 SV=3	KSFIQKKMQNW	11	+	+	+	Common
sp|Q9H3P2|NELFA_HUMAN	Negative elongation factor A OS=Homo sapiens GN=NELFA PE=1 SV=3	KSFPDTGSLNL	11	+	+	+	Common
sp|Q9BUL8|PDC10_HUMAN	Programmed cell death protein 10 OS=Homo sapiens GN=PDCD10 PE=1 SV=1	KSFSDTLKTYF	11	+	+	+	Common
sp|O43847|NRDC_HUMAN	Nardilysin OS=Homo sapiens GN=NRDC PE=1 SV=2	KSFSKSDLVNW	11	+	+	+	Common
sp|Q9GZS3|WDR61_HUMAN	WD repeat-containing protein 61 OS=Homo sapiens GN=WDR61 PE=1 SV=1	KSIDAGPVDAW	11	+	+	+	Common
sp|P49368|TCPG_HUMAN	T-complex protein 1 subunit gamma OS=Homo sapiens GN=CCT3 PE=1 SV=4	KSKAMTGVEQW	11	+	+	+	Common
sp|P35221|CTNA1_HUMAN	Catenin alpha-1 OS=Homo sapiens GN=CTNNA1 PE=1 SV=1	KSKLDAEVSKW	11	+	+	+	Common
sp|Q92539|LPIN2_HUMAN	Phosphatidate phosphatase LPIN2 OS=Homo sapiens GN=LPIN2 PE=1 SV=1	KSLPKATVESW	11	+	+	+	Common
sp|Q16659|MK06_HUMAN	Mitogen-activated protein kinase 6 OS=Homo sapiens GN=MAPK6 PE=1 SV=1	KSSPQIPHQTY	11	+	+	+	Common
sp|P63261|ACTG_HUMAN; sp|P60709|ACTB_HUMAN	Actin, cytoplasmic 2 OS=Homo sapiens GN=ACTG1 PE=1 SV=1; Actin, cytoplasmic 1 OS=Homo sapiens GN=ACTB PE=1 SV=1	KSYELPDGQVI	11	+	+	+	Common
sp|Q9Y485|DMXL1_HUMAN	DmX-like protein 1 OS=Homo sapiens GN=DMXL1 PE=1 SV=3	KTASQVHLMKF	11	+	+	+	Common
sp|Q9UII4|HERC5_HUMAN	E3 ISG15--protein ligase HERC5 OS=Homo sapiens GN=HERC5 PE=1 SV=2	KTAVICQLDYW	11	+	+	+	Common
sp|Q13535|ATR_HUMAN	Serine/threonine-protein kinase ATR OS=Homo sapiens GN=ATR PE=1 SV=3	KTFLHDPLVEW	11	+	+	+	Common
sp|Q99590|SCAFB_HUMAN	Protein SCAF11 OS=Homo sapiens GN=SCAF11 PE=1 SV=2	KTLPADVQNYY	11	+	+	+	Common
sp|P40763|STAT3_HUMAN	Signal transducer and activator of transcription 3 OS=Homo sapiens GN=STAT3 PE=1 SV=2	KTLTDEELADW	11	+	+	+	Common
sp|Q53EL6|PDCD4_HUMAN	Programmed cell death protein 4 OS=Homo sapiens GN=PDCD4 PE=1 SV=2	KTLTPIIQEYF	11	+	+	+	Common
sp|O75608|LYPA1_HUMAN	Acyl-protein thioesterase 1 OS=Homo sapiens GN=LYPLA1 PE=1 SV=1	KTLVNPANVTF	11	+	+	+	Common
sp|P30085|KCY_HUMAN	UMP-CMP kinase OS=Homo sapiens GN=CMPK1 PE=1 SV=3	KTMDGKADVSF	11	+	+	+	Common
sp|Q8TDJ6|DMXL2_HUMAN	DmX-like protein 2 OS=Homo sapiens GN=DMXL2 PE=1 SV=2	KTSVSVHLMEW	11	+	+	+	Common
sp|Q9NV06|DCA13_HUMAN	DDB1- and CUL4-associated factor 13 OS=Homo sapiens GN=DCAF13 PE=1 SV=2	KTVYTGIDHHW	11	+	+	+	Common
sp|O95801|TTC4_HUMAN	Tetratricopeptide repeat protein 4 OS=Homo sapiens GN=TTC4 PE=1 SV=3	KTYKDEGNDYF	11	+	+	+	Common
sp|P15880|RS2_HUMAN	40S ribosomal protein S2 OS=Homo sapiens GN=RPS2 PE=1 SV=2	KTYSYLTPDLW	11	+	+	+	Common
sp|Q53F39|MPPE1_HUMAN	Metallophosphoesterase 1 OS=Homo sapiens GN=MPPE1 PE=1 SV=2	KVFSSERLFSW	11	+	+	+	Common
sp|P11388|TOP2A_HUMAN	DNA topoisomerase 2-alpha OS=Homo sapiens GN=TOP2A PE=1 SV=3	KVIHEQVNHRW	11	+	+	+	Common
sp|P52735|VAV2_HUMAN	Guanine nucleotide exchange factor VAV2 OS=Homo sapiens GN=VAV2 PE=1 SV=2	KVLPPNHRVVW	11	+	+	+	Common
sp|Q9NX09|DDIT4_HUMAN	DNA damage-inducible transcript 4 protein OS=Homo sapiens GN=DDIT4 PE=1 SV=1	LALDPSLVPTF	11	+	+	+	Common
sp|Q8N0Y2|ZN444_HUMAN	Zinc finger protein 444 OS=Homo sapiens GN=ZNF444 PE=1 SV=1	LSALPADTQAW	11	+	+	+	Common
sp|P14921|ETS1_HUMAN	Protein C-ets-1 OS=Homo sapiens GN=ETS1 PE=1 SV=1	LSDPDEVARRW	11	+	+	+	Common
sp|Q7Z6I6|RHG30_HUMAN	Rho GTPase-activating protein 30 OS=Homo sapiens GN=ARHGAP30 PE=1 SV=3	LSEGSGVASLE	11	+	+	+	Common
sp|Q9H1Z4|WDR13_HUMAN	WD repeat-containing protein 13 OS=Homo sapiens GN=WDR13 PE=1 SV=2	LSFDAPGRLLW	11	+	+	+	Common
sp|Q9P265|DIP2B_HUMAN	Disco-interacting protein 2 homolog B OS=Homo sapiens GN=DIP2B PE=1 SV=3	LSFGDAAQTLW	11	+	+	+	Common
sp|P09669|COX6C_HUMAN	Cytochrome c oxidase subunit 6C OS=Homo sapiens GN=COX6C PE=1 SV=2	LSLGVAALYKF	11	+	+	+	Common
sp|Q9UJX2|CDC23_HUMAN	Cell division cycle protein 23 homolog OS=Homo sapiens GN=CDC23 PE=1 SV=3	LSLPDTWMKEF	11	+	+	+	Common
sp|Q96SK2|TM209_HUMAN	Transmembrane protein 209 OS=Homo sapiens GN=TMEM209 PE=1 SV=2	LSSKQAAEEVW	11	+	+	+	Common
sp|Q9BSJ8|ESYT1_HUMAN	Extended synaptotagmin-1 OS=Homo sapiens GN=ESYT1 PE=1 SV=1	LTAPELILDQW	11	+	+	+	Common
sp|Q9H9L7|AKIR1_HUMAN	Akirin-1 OS=Homo sapiens GN=AKIRIN1 PE=1 SV=1	LTAPSSPGSSW	11	+	+	+	Common
sp|Q9NUA8|ZBT40_HUMAN	Zinc finger and BTB domain-containing protein 40 OS=Homo sapiens GN=ZBTB40 PE=1 SV=4	LTKEDGEKETW	11	+	+	+	Common
sp|P09382|LEG1_HUMAN	Galectin-1 OS=Homo sapiens GN=LGALS1 PE=1 SV=2	LTVKLPDGYEF	11	+	+	+	Common
sp|P51398|RT29_HUMAN	28S ribosomal protein S29, mitochondrial OS=Homo sapiens GN=DAP3 PE=1 SV=1	LVAVDGINALW	11	+	+	+	Common
sp|Q8NBU5|ATAD1_HUMAN	ATPase family AAA domain-containing protein 1 OS=Homo sapiens GN=ATAD1 PE=1 SV=1	LVDPLNMHVTW	11	+	+	+	Common
sp|Q9P0I2|EMC3_HUMAN	ER membrane protein complex subunit 3 OS=Homo sapiens GN=EMC3 PE=1 SV=3	MAMPADTNKAF	11	+	+	+	Common
sp|Q01543|FLI1_HUMAN; sp|P11308|ERG_HUMAN	Friend leukemia integration 1 transcription factor OS=Homo sapiens GN=FLI1 PE=1 SV=1; Transcriptional regulator ERG OS=Homo sapiens GN=ERG PE=1 SV=2	MTDPDEVARRW	11	+	+	+	Common
sp|O43293|DAPK3_HUMAN	Death-associated protein kinase 3 OS=Homo sapiens GN=DAPK3 PE=1 SV=1	MTIAQSLEHSW	11	+	+	+	Common
sp|O95136|S1PR2_HUMAN	Sphingosine 1-phosphate receptor 2 OS=Homo sapiens GN=S1PR2 PE=1 SV=2	NSLLNPVIYTW	11	+	+	+	Common
sp|Q16881|TRXR1_HUMAN	Thioredoxin reductase 1, cytoplasmic OS=Homo sapiens GN=TXNRD1 PE=1 SV=3	QALQDSRNYGW	11	+	+	+	Common
sp|P08238|HS90B_HUMAN	Heat shock protein HSP 90-beta OS=Homo sapiens GN=HSP90AB1 PE=1 SV=4	QALRDNSTMGY	11	+	+	+	Common
sp|P25787|PSA2_HUMAN	Proteasome subunit alpha type-2 OS=Homo sapiens GN=PSMA2 PE=1 SV=2	QSDPSGAYFAW	11	+	+	+	Common
sp|P21359|NF1_HUMAN	Neurofibromin OS=Homo sapiens GN=NF1 PE=1 SV=2	QSFGFNGLWRF	11	+	+	+	Common
sp|Q8TAA3|PSA7L_HUMAN; sp|O14818|PSA7_HUMAN	Proteasome subunit alpha type-7-like OS=Homo sapiens GN=PSMA8 PE=2 SV=3; Proteasome subunit alpha type-7 OS=Homo sapiens GN=PSMA7 PE=1 SV=1	QTDPSGTYHAW	11	+	+	+	Common
sp|Q9UH99|SUN2_HUMAN	SUN domain-containing protein 2 OS=Homo sapiens GN=SUN2 PE=1 SV=3	QTFHPALVSWW	11	+	+	+	Common
sp|Q9Y263|PLAP_HUMAN	Phospholipase A-2-activating protein OS=Homo sapiens GN=PLAA PE=1 SV=2	QTIRLPAQSIW	11	+	+	+	Common
sp|Q8WU76|SCFD2_HUMAN	Sec1 family domain-containing protein 2 OS=Homo sapiens GN=SCFD2 PE=1 SV=2	QTLKHPQTAKW	11	+	+	+	Common
sp|Q9UPV0|CE164_HUMAN	Centrosomal protein of 164 kDa OS=Homo sapiens GN=CEP164 PE=1 SV=3	QTVDDFLLEKW	11	+	+	+	Common
sp|Q9NWH2|TM242_HUMAN	Transmembrane protein 242 OS=Homo sapiens GN=TMEM242 PE=1 SV=1	RALGWGSLYAW	11	+	+	+	Common
sp|P09972|ALDOC_HUMAN	Fructose-bisphosphate aldolase C OS=Homo sapiens GN=ALDOC PE=1 SV=2	RALQASALNAW	11	+	+	+	Common
sp|Q92538|GBF1_HUMAN	Golgi-specific brefeldin A-resistance guanine nucleotide exchange factor 1 OS=Homo sapiens GN=GBF1 PE=1 SV=2	RASTLLSKVFL	11	+	+	+	Common
sp|Q9UNY4|TTF2_HUMAN	Transcription termination factor 2 OS=Homo sapiens GN=TTF2 PE=1 SV=2	RCSPFDEFNLW	11	+	+	+	Common
sp|Q8N1F8|S11IP_HUMAN	Serine/threonine-protein kinase 11-interacting protein OS=Homo sapiens GN=STK11IP PE=1 SV=3	RSAPEDLRLLF	11	+	+	+	Common
sp|Q9BUN8|DERL1_HUMAN	Derlin-1 OS=Homo sapiens GN=DERL1 PE=1 SV=1	RSIPAITRYWF	11	+	+	+	Common
sp|Q12979|ABR_HUMAN	Active breakpoint cluster region-related protein OS=Homo sapiens GN=ABR PE=2 SV=2	RSLPDPNLITF	11	+	+	+	Common
sp|Q9UBI1|COMD3_HUMAN	COMM domain-containing protein 3 OS=Homo sapiens GN=COMMD3 PE=1 SV=1	RSLPHITDVSW	11	+	+	+	Common
sp|Q9GZY4|COA1_HUMAN	Cytochrome c oxidase assembly factor 1 homolog OS=Homo sapiens GN=COA1 PE=1 SV=1	RSMPLGARILF	11	+	+	+	Common
sp|Q16659|MK06_HUMAN	Mitogen-activated protein kinase 6 OS=Homo sapiens GN=MAPK6 PE=1 SV=1	RSSSYLDNLVW	11	+	+	+	Common
sp|Q9NP61|ARFG3_HUMAN	ADP-ribosylation factor GTPase-activating protein 3 OS=Homo sapiens GN=ARFGAP3 PE=1 SV=1	RSTELDSNWSW	11	+	+	+	Common
sp|O96005|CLPT1_HUMAN	Cleft lip and palate transmembrane protein 1 OS=Homo sapiens GN=CLPTM1 PE=1 SV=1	RSVFFGVFQSF	11	+	+	+	Common
sp|P68543|UBX2A_HUMAN	UBX domain-containing protein 2A OS=Homo sapiens GN=UBXN2A PE=1 SV=1	RSYSDGASQQF	11	+	+	+	Common
sp|Q9HA92|RSAD1_HUMAN	Radical S-adenosyl methionine domain-containing protein 1, mitochondrial OS=Homo sapiens GN=RSAD1 PE=2 SV=2	RTDVGITHQHW	11	+	+	+	Common
sp|Q9Y673|ALG5_HUMAN	Dolichyl-phosphate beta-glucosyltransferase OS=Homo sapiens GN=ALG5 PE=1 SV=1	RTFSSLHVERW	11	+	+	+	Common
sp|Q5JSZ5|PRC2B_HUMAN	Protein PRRC2B OS=Homo sapiens GN=PRRC2B PE=1 SV=2	RTFVSKESPHW	11	+	+	+	Common
sp|Q15058|KIF14_HUMAN	Kinesin-like protein KIF14 OS=Homo sapiens GN=KIF14 PE=1 SV=1	RTIADSLINSF	11	+	+	+	Common
sp|P33121|ACSL1_HUMAN	Long-chain-fatty-acid--CoA ligase 1 OS=Homo sapiens GN=ACSL1 PE=1 SV=1	RTLPTNTLMGF	11	+	+	+	Common
sp|Q9NVW2|RNF12_HUMAN	E3 ubiquitin-protein ligase RLIM OS=Homo sapiens GN=RLIM PE=1 SV=3	RTNPNSGDFRF	11	+	+	+	Common
sp|Q9H9B4|SFXN1_HUMAN	Sideroflexin-1 OS=Homo sapiens GN=SFXN1 PE=1 SV=4	RTTPAVLFWQW	11	+	+	+	Common
sp|Q9BRF8|CPPED_HUMAN	Serine/threonine-protein phosphatase CPPED1 OS=Homo sapiens GN=CPPED1 PE=1 SV=3	RTWGDDYFSFW	11	+	+	+	Common
sp|P11766|ADHX_HUMAN	Alcohol dehydrogenase class-3 OS=Homo sapiens GN=ADH5 PE=1 SV=4	RTWKGTAFGGW	11	+	+	+	Common
sp|Q8TEA8|DTD1_HUMAN	D-aminoacyl-tRNA deacylase 1 OS=Homo sapiens GN=DTD1 PE=1 SV=2	RVFEDESGKHW	11	+	+	+	Common
sp|Q6P179|ERAP2_HUMAN	Endoplasmic reticulum aminopeptidase 2 OS=Homo sapiens GN=ERAP2 PE=1 SV=2	RVIAHELAHQW	11	+	+	+	Common
sp|Q9NZD8|SPG21_HUMAN	Maspardin OS=Homo sapiens GN=SPG21 PE=1 SV=1	RVIALQYPVYW	11	+	+	+	Common
sp|Q86V24|PAQR2_HUMAN	Adiponectin receptor protein 2 OS=Homo sapiens GN=ADIPOR2 PE=1 SV=1	RVIPHDVLPDW	11	+	+	+	Common
sp|Q8TDB6|DTX3L_HUMAN	E3 ubiquitin-protein ligase DTX3L OS=Homo sapiens GN=DTX3L PE=1 SV=1	RVLGVSDVITW	11	+	+	+	Common
sp|P15498|VAV_HUMAN	Proto-oncogene vav OS=Homo sapiens GN=VAV1 PE=1 SV=4	RVLPPSHRVTW	11	+	+	+	Common
sp|Q9UKT7|FBXL3_HUMAN	F-box/LRR-repeat protein 3 OS=Homo sapiens GN=FBXL3 PE=1 SV=1	RVWFPDMMPTW	11	+	+	+	Common
sp|Q9Y4I1|MYO5A_HUMAN; sp|Q9NQX4|MYO5C_HUMAN	Unconventional myosin-Va OS=Homo sapiens GN=MYO5A PE=1 SV=2; Unconventional myosin-Vc OS=Homo sapiens GN=MYO5C PE=1 SV=2	RVWIPDPEEVW	11	+	+	+	Common
sp|Q53GQ0|DHB12_HUMAN	Very-long-chain 3-oxoacyl-CoA reductase OS=Homo sapiens GN=HSD17B12 PE=1 SV=2	SALPAAGFLYW	11	+	+	+	Common
sp|Q9NYB0|TE2IP_HUMAN	Telomeric repeat-binding factor 2-interacting protein 1 OS=Homo sapiens GN=TERF2IP PE=1 SV=1	SPSSVTGNALW	11	+	+	+	Common
sp|P19397|CD53_HUMAN	Leukocyte surface antigen CD53 OS=Homo sapiens GN=CD53 PE=1 SV=1	SSLKLLKYVLF	11	+	+	+	Common
sp|Q96RT1|ERBIN_HUMAN	Erbin OS=Homo sapiens GN=ERBIN PE=1 SV=2	SSSAAVKDTLW	11	+	+	+	Common
sp|Q9BRQ3|NUD22_HUMAN	Nucleoside diphosphate-linked moiety X motif 22 OS=Homo sapiens GN=NUDT22 PE=1 SV=3	TSYRDFLGTNW	11	+	+	+	Common
sp|P11142|HSP7C_HUMAN; sp|P54652|HSP72_HUMAN	Heat shock cognate 71 kDa protein OS=Homo sapiens GN=HSPA8 PE=1 SV=1; Heat shock-related 70 kDa protein 2 OS=Homo sapiens GN=HSPA2 PE=1 SV=1	TTIPTKQTQTF	11	+	+	+	Common
sp|O75925|PIAS1_HUMAN	E3 SUMO-protein ligase PIAS1 OS=Homo sapiens GN=PIAS1 PE=1 SV=2	TTVPNTIVVSW	11	+	+	+	Common
sp|Q9NXF7|DCA16_HUMAN	DDB1- and CUL4-associated factor 16 OS=Homo sapiens GN=DCAF16 PE=1 SV=1	TTWKPLNPNSW	11	+	+	+	Common
sp|Q5BJH7|YIF1B_HUMAN	Protein YIF1B OS=Homo sapiens GN=YIF1B PE=1 SV=1	VAAAQPMLMYW	11	+	+	+	Common
sp|Q8TDI0|CHD5_HUMAN; sp|Q14839|CHD4_HUMAN; sp|Q12873|CHD3_HUMAN	Chromodomain-helicase-DNA-binding protein 5 OS=Homo sapiens GN=CHD5 PE=1 SV=1; Chromodomain-helicase-DNA-binding protein 4 OS=Homo sapiens GN=CHD4 PE=1 SV=2; Chromodomain-helicase-DNA-binding protein 3 OS=Homo sapiens GN=CHD3 PE=1 SV=3	VSAPLSTIINW	11	+	+	+	Common
sp|Q13901|C1D_HUMAN	Nuclear nucleic acid-binding protein C1D OS=Homo sapiens GN=C1D PE=1 SV=1	VSAYTLNSMFW	11	+	+	+	Common
sp|Q2M1Z3|RHG31_HUMAN	Rho GTPase-activating protein 31 OS=Homo sapiens GN=ARHGAP31 PE=1 SV=2	VSEPGDPKVTW	11	+	+	+	Common
sp|Q9BSJ8|ESYT1_HUMAN	Extended synaptotagmin-1 OS=Homo sapiens GN=ESYT1 PE=1 SV=1	VSFPDVEKAEW	11	+	+	+	Common
sp|Q16626|MEA1_HUMAN	Male-enhanced antigen 1 OS=Homo sapiens GN=MEA1 PE=1 SV=2	VSLPAPGVPAW	11	+	+	+	Common
sp|Q7L1Q6|BZW1_HUMAN	Basic leucine zipper and W2 domain-containing protein 1 OS=Homo sapiens GN=BZW1 PE=1 SV=1	VSMDNRLMELF	11	+	+	+	Common
sp|P63218|GBG5_HUMAN	Guanine nucleotide-binding protein G(I)/G(S)/G(O) subunit gamma-5 OS=Homo sapiens GN=GNG5 PE=1 SV=3	VSQAAADLKQF	11	+	+	+	Common
sp|Q14790|CASP8_HUMAN	Caspase-8 OS=Homo sapiens GN=CASP8 PE=1 SV=1	VSYRNPAEGTW	11	+	+	+	Common
sp|P22314|UBA1_HUMAN	Ubiquitin-like modifier-activating enzyme 1 OS=Homo sapiens GN=UBA1 PE=1 SV=3	VTLHDQGTAQW	11	+	+	+	Common
sp|P01130|LDLR_HUMAN	Low-density lipoprotein receptor OS=Homo sapiens GN=LDLR PE=1 SV=1	VVDPVHGFMYW	11	+	+	+	Common
sp|Q8NI27|THOC2_HUMAN	THO complex subunit 2 OS=Homo sapiens GN=THOC2 PE=1 SV=2	VVVPAEWIKNW	11	+	+	+	Common
sp|Q8TBB5|KLDC4_HUMAN	Kelch domain-containing protein 4 OS=Homo sapiens GN=KLHDC4 PE=1 SV=1	VVVPQGGGQLW	11	+	+	+	Common
sp|Q9P2Q2|FRM4A_HUMAN	FERM domain-containing protein 4A OS=Homo sapiens GN=FRMD4A PE=1 SV=3	YACPALIKSIW	11	+	+	+	Common
sp|O95835|LATS1_HUMAN	Serine/threonine-protein kinase LATS1 OS=Homo sapiens GN=LATS1 PE=1 SV=1	YSFQDKDNLYF	11	+	+	+	Common
sp|Q96I51|RCC1L_HUMAN	RCC1-like G exchanging factor-like protein OS=Homo sapiens GN=RCC1L PE=1 SV=2	AALTNKGELFVW	12	+	+	+	Common
sp|Q9NYH9|UTP6_HUMAN	U3 small nucleolar RNA-associated protein 6 homolog OS=Homo sapiens GN=UTP6 PE=2 SV=2	ASAKWKDDVQLW	12	+	+	+	Common
sp|O75351|VPS4B_HUMAN	Vacuolar protein sorting-associated protein 4B OS=Homo sapiens GN=VPS4B PE=1 SV=2	FSISSSDLVSKW	12	+	+	+	Common
sp|Q53FT3|HIKES_HUMAN	Protein Hikeshi OS=Homo sapiens GN=HIKESHI PE=1 SV=2	FSYPDSNGMPVW	12	+	+	+	Common
sp|O00716|E2F3_HUMAN	Transcription factor E2F3 OS=Homo sapiens GN=E2F3 PE=1 SV=1	GFAAAAAAAAAP	12	+	+	+	Common
sp|P63146|UBE2B_HUMAN; sp|P49459|UBE2A_HUMAN	Ubiquitin-conjugating enzyme E2 B OS=Homo sapiens GN=UBE2B PE=1 SV=1; Ubiquitin-conjugating enzyme E2 A OS=Homo sapiens GN=UBE2A PE=1 SV=2	GSICLDILQNRW	12	+	+	+	Common
sp|Q09028|RBBP4_HUMAN; sp|Q16576|RBBP7_HUMAN	Histone-binding protein RBBP4 OS=Homo sapiens GN=RBBP4 PE=1 SV=3; Histone-binding protein RBBP7 OS=Homo sapiens GN=RBBP7 PE=1 SV=1	GSVADDQKLMIW	12	+	+	+	Common
sp|P62256|UBE2H_HUMAN	Ubiquitin-conjugating enzyme E2 H OS=Homo sapiens GN=UBE2H PE=1 SV=1	GTVCLDVINQTW	12	+	+	+	Common
sp|Q9H0W8|SMG9_HUMAN	Protein SMG9 OS=Homo sapiens GN=SMG9 PE=1 SV=1	HSIKLVDDQMNW	12	+	+	+	Common
sp|P61081|UBC12_HUMAN	NEDD8-conjugating enzyme Ubc12 OS=Homo sapiens GN=UBE2M PE=1 SV=1	ISFSDPDDLLNF	12	+	+	+	Common
sp|Q13409|DC1I2_HUMAN	Cytoplasmic dynein 1 intermediate chain 2 OS=Homo sapiens GN=DYNC1I2 PE=1 SV=3	ISISTDGKICSW	12	+	+	+	Common
sp|Q9H808|TLE6_HUMAN	Transducin-like enhancer protein 6 OS=Homo sapiens GN=TLE6 PE=1 SV=2	ISWDPEDFEDAW	12	+	+	+	Common
sp|P53992|SC24C_HUMAN	Protein transport protein Sec24C OS=Homo sapiens GN=SEC24C PE=1 SV=3	KAAECAGKLFLF	12	+	+	+	Common
sp|P53396|ACLY_HUMAN	ATP-citrate synthase OS=Homo sapiens GN=ACLY PE=1 SV=3	KAFDSGIIPMEF	12	+	+	+	Common
sp|P42892|ECE1_HUMAN	Endothelin-converting enzyme 1 OS=Homo sapiens GN=ECE1 PE=1 SV=2	KAFEESLSTLKW	12	+	+	+	Common
[truncated: 5,502 more rows]
