# Supplementary material for: HLA-B57 micropolymorphism defines the sequence and conformational breadth of the immunopeptidome
Source: Nat Commun. 2018 Nov 8;9:4693. doi: 10.1038/s41467-018-07109-w (PMC6224591; doi:10.1038/s41467-018-07109-w)
Supplement: Supplementary file 5 — Supplementary Data 3 [file 41467_2018_7109_MOESM5_ESM.xlsx]

## Sheet: Contam_in_data
Accessions	Names	Sequence	Reason			Reason
sp|P49773|HINT1_HUMAN	Histidine triad nucleotide-binding protein 1 OS=Homo sapiens GN=HINT1 PE=1 SV=2	ADEIAKAQVARPGGD	C1R parental			C1R parental	582
sp|P63313|TYB10_HUMAN	Thymosin beta-10 OS=Homo sapiens GN=TMSB10 PE=1 SV=2	ADKPDMGEIASFDKAKLKKTETQEKNTLPTKETIEQEKRSEIS	C1R parental			Common contaminant	237
sp|Q9Y6R0|NUMBL_HUMAN	Numb-like protein OS=Homo sapiens GN=NUMBL PE=1 SV=1	AFDASRTSF	C1R parental			HLA	175
sp|Q04917|1433F_HUMAN; sp|P62258|1433E_HUMAN; sp|P61981|1433G_HUMAN	14-3-3 protein eta OS=Homo sapiens GN=YWHAH PE=1 SV=4; 14-3-3 protein epsilon OS=Homo sapiens GN=YWHAE PE=1 SV=1; 14-3-3 protein gamma OS=Homo sapiens GN=YWHAG PE=1 SV=2	AFDDAIAEL	C1R parental			HLA-C*04:01 motif	58
sp|Q15459|SF3A1_HUMAN	Splicing factor 3A subunit 1 OS=Homo sapiens GN=SF3A1 PE=1 SV=1	AFDLDVVKL	C1R parental
sp|P52294|IMA5_HUMAN; sp|O60684|IMA7_HUMAN; sp|O15131|IMA6_HUMAN	Importin subunit alpha-5 OS=Homo sapiens GN=KPNA1 PE=1 SV=3; Importin subunit alpha-7 OS=Homo sapiens GN=KPNA6 PE=1 SV=1; Importin subunit alpha-6 OS=Homo sapiens GN=KPNA5 PE=1 SV=2	AFDLIEHYF	C1R parental
sp|Q86WA8|LONP2_HUMAN	Lon protease homolog 2, peroxisomal OS=Homo sapiens GN=LONP2 PE=1 SV=1	AFDLSQVLF	C1R parental
sp|Q86UE8|TLK2_HUMAN	Serine/threonine-protein kinase tousled-like 2 OS=Homo sapiens GN=TLK2 PE=1 SV=2	AFDLTEQRY	C1R parental
sp|Q86UY6|NAA40_HUMAN	N-alpha-acetyltransferase 40 OS=Homo sapiens GN=NAA40 PE=1 SV=1	AFDLTKTNM	C1R parental
sp|Q9UL33|TPC2L_HUMAN	Trafficking protein particle complex subunit 2-like protein OS=Homo sapiens GN=TRAPPC2L PE=1 SV=1	AFDNMVTSM	C1R parental
sp|Q01892|SPIB_HUMAN	Transcription factor Spi-B OS=Homo sapiens GN=SPIB PE=1 SV=1	AFDPAAAAF	C1R parental
sp|Q12788|TBL3_HUMAN	Transducin beta-like protein 3 OS=Homo sapiens GN=TBL3 PE=1 SV=2	AFDPTSTLL	C1R parental
sp|Q53HI1|UNC50_HUMAN	Protein unc-50 homolog OS=Homo sapiens GN=UNC50 PE=1 SV=2	AFDVHLNAF	C1R parental
sp|Q15750|TAB1_HUMAN	TGF-beta-activated kinase 1 and MAP3K7-binding protein 1 OS=Homo sapiens GN=TAB1 PE=1 SV=1	AFDVVERSFL	C1R parental
sp|P21796|VDAC1_HUMAN	Voltage-dependent anion-selective channel protein 1 OS=Homo sapiens GN=VDAC1 PE=1 SV=2	AGGHKLGLGLEFQA	C1R parental
sp|P55809|SCOT1_HUMAN	Succinyl-CoA:3-ketoacid coenzyme A transferase 1, mitochondrial OS=Homo sapiens GN=OXCT1 PE=1 SV=1	AGKETVTILPGASFFSS	C1R parental
sp|P11142|HSP7C_HUMAN	Heat shock cognate 71 kDa protein OS=Homo sapiens GN=HSPA8 PE=1 SV=1	AKNQVAMNPTNTVFDAK	C1R parental
sp|P13284|GILT_HUMAN	Gamma-interferon-inducible lysosomal thiol reductase OS=Homo sapiens GN=IFI30 PE=1 SV=3	ALDFFGNGPPVNYK	C1R parental
sp|P13284|GILT_HUMAN	Gamma-interferon-inducible lysosomal thiol reductase OS=Homo sapiens GN=IFI30 PE=1 SV=3	ALDFFGNGPPVNYKT	C1R parental
sp|P13284|GILT_HUMAN	Gamma-interferon-inducible lysosomal thiol reductase OS=Homo sapiens GN=IFI30 PE=1 SV=3	ALDFFGNGPPVNYKTG	C1R parental
sp|Q6ZS81|WDFY4_HUMAN	WD repeat- and FYVE domain-containing protein 4 OS=Homo sapiens GN=WDFY4 PE=1 SV=3	ALQGGSFDVADRMF	C1R parental
sp|Q99880|H2B1L_HUMAN; sp|Q99879|H2B1M_HUMAN; sp|Q99877|H2B1N_HUMAN; sp|Q93079|H2B1H_HUMAN; sp|Q8N257|H2B3B_HUMAN; sp|Q5QNW6|H2B2F_HUMAN; sp|Q16778|H2B2E_HUMAN; sp|P62807|H2B1C_HUMAN; sp|P58876|H2B1D_HUMAN; sp|P57053|H2BFS_HUMAN; sp|P33778|H2B1B_HUMAN; sp|P23527|H2B1O_HUMAN; sp|P06899|H2B1J_HUMAN; sp|O60814|H2B1K_HUMAN	Histone H2B type 1-L OS=Homo sapiens GN=HIST1H2BL PE=1 SV=3; Histone H2B type 1-M OS=Homo sapiens GN=HIST1H2BM PE=1 SV=3; Histone H2B type 1-N OS=Homo sapiens GN=HIST1H2BN PE=1 SV=3; Histone H2B type 1-H OS=Homo sapiens GN=HIST1H2BH PE=1 SV=3; Histone H2B type 3-B OS=Homo sapiens GN=HIST3H2BB PE=1 SV=3; Histone H2B type 2-F OS=Homo sapiens GN=HIST2H2BF PE=1 SV=3; Histone H2B type 2-E OS=Homo sapi…	AMGIMNSFVNDIFER	C1R parental
sp|P55795|HNRH2_HUMAN; sp|P52597|HNRPF_HUMAN; sp|P31943|HNRH1_HUMAN	Heterogeneous nuclear ribonucleoprotein H2 OS=Homo sapiens GN=HNRNPH2 PE=1 SV=1; Heterogeneous nuclear ribonucleoprotein F OS=Homo sapiens GN=HNRNPF PE=1 SV=3; Heterogeneous nuclear ribonucleoprotein H OS=Homo sapiens GN=HNRNPH1 PE=1 SV=4	ANDGFVRL	C1R parental
sp|P20273|CD22_HUMAN	B-cell receptor CD22 OS=Homo sapiens GN=CD22 PE=1 SV=2	APEPSTVQILHSPAV	C1R parental
sp|P20273|CD22_HUMAN	B-cell receptor CD22 OS=Homo sapiens GN=CD22 PE=1 SV=2	APEPSTVQILHSPAVE	C1R parental
sp|P20273|CD22_HUMAN	B-cell receptor CD22 OS=Homo sapiens GN=CD22 PE=1 SV=2	APEPSTVQILHSPAVEG	C1R parental
sp|P20273|CD22_HUMAN	B-cell receptor CD22 OS=Homo sapiens GN=CD22 PE=1 SV=2	APEPSTVQILHSPAVEGSQ	C1R parental
sp|Q9Y4A5|TRRAP_HUMAN; sp|Q12830|BPTF_HUMAN; sp|Q9BUJ2|HNRL1_HUMAN; sp|Q5T4S7|UBR4_HUMAN; sp|P35241|RADI_HUMAN	Transformation/transcription domain-associated protein OS=Homo sapiens GN=TRRAP PE=1 SV=3; Nucleosome-remodeling factor subunit BPTF OS=Homo sapiens GN=BPTF PE=1 SV=3; Heterogeneous nuclear ribonucleoprotein U-like protein 1 OS=Homo sapiens GN=HNRNPUL1 PE=1 SV=2; E3 ubiquitin-protein ligase UBR4 OS=Homo sapiens GN=UBR4 PE=1 SV=1; Radixin OS=Homo sapiens GN=RDX PE=1 SV=1	APPPPPPPP	C1R parental
sp|Q7L1I2|SV2B_HUMAN	Synaptic vesicle glycoprotein 2B OS=Homo sapiens GN=SV2B PE=1 SV=1	APSDGYYRGNESNPEED	C1R parental
sp|O43765|SGTA_HUMAN	Small glutamine-rich tetratricopeptide repeat-containing protein alpha OS=Homo sapiens GN=SGTA PE=1 SV=1	APSPTGGVGSFDIAGLL	C1R parental
sp|P61106|RAB14_HUMAN	Ras-related protein Rab-14 OS=Homo sapiens GN=RAB14 PE=1 SV=4	AQRDVTYEEAKQFAEE	C1R parental
sp|O00560|SDCB1_HUMAN	Syntenin-1 OS=Homo sapiens GN=SDCBP PE=1 SV=1	AQTAFSANPANPAIL	C1R parental
sp|P10606|COX5B_HUMAN	Cytochrome c oxidase subunit 5B, mitochondrial OS=Homo sapiens GN=COX5B PE=1 SV=2	ASGGGVPTDEEQATGLEREIMLAAKKGLD	C1R parental
sp|P24001|IL32_HUMAN	Interleukin-32 OS=Homo sapiens GN=IL32 PE=1 SV=3	ATEEPGESF	C1R parental
sp|P01857|IGHG1_HUMAN; sp|P01861|IGHG4_HUMAN	Immunoglobulin heavy constant gamma 1 OS=Homo sapiens GN=IGHG1 PE=1 SV=1; Immunoglobulin heavy constant gamma 4 OS=Homo sapiens GN=IGHG4 PE=1 SV=1	AVEWESNGQPENN	C1R parental
sp|O95167|NDUA3_HUMAN	NADH dehydrogenase [ubiquinone] 1 alpha subcomplex subunit 3 OS=Homo sapiens GN=NDUFA3 PE=1 SV=1	AWDKEPVLV	C1R parental
sp|O75326|SEM7A_HUMAN	Semaphorin-7A OS=Homo sapiens GN=SEMA7A PE=1 SV=1	AYDDKIYYF	C1R parental
sp|P53634|CATC_HUMAN	Dipeptidyl peptidase 1 OS=Homo sapiens GN=CTSC PE=1 SV=2	AYDDLGNSGHF	C1R parental
sp|Q96PK6|RBM14_HUMAN	RNA-binding protein 14 OS=Homo sapiens GN=RBM14 PE=1 SV=2	AYDGAGQPSAAYLSM	C1R parental
sp|Q9HBU6|EKI1_HUMAN	Ethanolamine kinase 1 OS=Homo sapiens GN=ETNK1 PE=1 SV=1	AYDIGNHFNEF	C1R parental
sp|Q96PQ7|KLHL5_HUMAN	Kelch-like protein 5 OS=Homo sapiens GN=KLHL5 PE=2 SV=3	AYDPQTNEW	C1R parental
sp|P53396|ACLY_HUMAN	ATP-citrate synthase OS=Homo sapiens GN=ACLY PE=1 SV=3	AYDSTMETM	C1R parental
sp|P11142|HSP7C_HUMAN	Heat shock cognate 71 kDa protein OS=Homo sapiens GN=HSPA8 PE=1 SV=1	DAAKNQVAMNPTNTVFDAK	C1R parental
sp|P11142|HSP7C_HUMAN	Heat shock cognate 71 kDa protein OS=Homo sapiens GN=HSPA8 PE=1 SV=1	DAGTIAGLNVLRIINEP	C1R parental
sp|P15907|SIAT1_HUMAN	Beta-galactoside alpha-2,6-sialyltransferase 1 OS=Homo sapiens GN=ST6GAL1 PE=1 SV=1	DAVLRFNGAPTANF	C1R parental
sp|P15907|SIAT1_HUMAN	Beta-galactoside alpha-2,6-sialyltransferase 1 OS=Homo sapiens GN=ST6GAL1 PE=1 SV=1	DAVLRFNGAPTANFQ	C1R parental
sp|P15907|SIAT1_HUMAN	Beta-galactoside alpha-2,6-sialyltransferase 1 OS=Homo sapiens GN=ST6GAL1 PE=1 SV=1	DDHDAVLRFNGAPTANFQ	C1R parental
sp|P61421|VA0D1_HUMAN	V-type proton ATPase subunit d 1 OS=Homo sapiens GN=ATP6V0D1 PE=1 SV=1	DEMNIEIIRNTLYK	C1R parental
sp|Q96I51|RCC1L_HUMAN	RCC1-like G exchanging factor-like protein OS=Homo sapiens GN=RCC1L PE=1 SV=2	DFDGQVVQV	C1R parental
sp|Q9H0P0|5NT3A_HUMAN; sp|Q969T7|5NT3B_HUMAN	Cytosolic 5'-nucleotidase 3A OS=Homo sapiens GN=NT5C3A PE=1 SV=3; 7-methylguanosine phosphate-specific 5'-nucleotidase OS=Homo sapiens GN=NT5C3B PE=1 SV=4	DFDMTLSRF	C1R parental
sp|Q9UBQ5|EIF3K_HUMAN	Eukaryotic translation initiation factor 3 subunit K OS=Homo sapiens GN=EIF3K PE=1 SV=1	DFDSVSSIM	C1R parental
sp|Q460N5|PAR14_HUMAN	Poly [ADP-ribose] polymerase 14 OS=Homo sapiens GN=PARP14 PE=1 SV=3	DFDVAVVTF	C1R parental
sp|O96005|CLPT1_HUMAN	Cleft lip and palate transmembrane protein 1 OS=Homo sapiens GN=CLPTM1 PE=1 SV=1	DFNATSALFW	C1R parental
sp|P02786|TFR1_HUMAN	Transferrin receptor protein 1 OS=Homo sapiens GN=TFRC PE=1 SV=2	DFTGTIKLLNENSYVPR	C1R parental
sp|P02786|TFR1_HUMAN	Transferrin receptor protein 1 OS=Homo sapiens GN=TFRC PE=1 SV=2	DFTGTIKLLNENSYVPRE	C1R parental
sp|P07237|PDIA1_HUMAN	Protein disulfide-isomerase OS=Homo sapiens GN=P4HB PE=1 SV=3	DKQPVKVLVGKNFEDV	C1R parental
sp|P55072|TERA_HUMAN	Transitional endoplasmic reticulum ATPase OS=Homo sapiens GN=VCP PE=1 SV=4	DNSVVSLSQPKM	C1R parental
sp|P55072|TERA_HUMAN	Transitional endoplasmic reticulum ATPase OS=Homo sapiens GN=VCP PE=1 SV=4	DNSVVSLSQPKMDE	C1R parental
sp|Q9NQX7|ITM2C_HUMAN	Integral membrane protein 2C OS=Homo sapiens GN=ITM2C PE=1 SV=1	DVKIYLDENYERIN	C1R parental
sp|Q92545|TM131_HUMAN	Transmembrane protein 131 OS=Homo sapiens GN=TMEM131 PE=1 SV=3	DWDLHQSLF	C1R parental
sp|Q9P1U1|ARP3B_HUMAN; sp|P61158|ARP3_HUMAN	Actin-related protein 3B OS=Homo sapiens GN=ACTR3B PE=2 SV=1; Actin-related protein 3 OS=Homo sapiens GN=ACTR3 PE=1 SV=3	DWDLMERFM	C1R parental
sp|Q96A65|EXOC4_HUMAN	Exocyst complex component 4 OS=Homo sapiens GN=EXOC4 PE=1 SV=1	DYDPLVVKL	C1R parental
sp|Q14108|SCRB2_HUMAN	Lysosome membrane protein 2 OS=Homo sapiens GN=SCARB2 PE=1 SV=2	DYESVQGLPAFRYKVPA	C1R parental
sp|P63261|ACTG_HUMAN; sp|P60709|ACTB_HUMAN	Actin, cytoplasmic 2 OS=Homo sapiens GN=ACTG1 PE=1 SV=1; Actin, cytoplasmic 1 OS=Homo sapiens GN=ACTB PE=1 SV=1	DYLMKILTERGY	C1R parental
sp|P63261|ACTG_HUMAN; sp|P60709|ACTB_HUMAN	Actin, cytoplasmic 2 OS=Homo sapiens GN=ACTG1 PE=1 SV=1; Actin, cytoplasmic 1 OS=Homo sapiens GN=ACTB PE=1 SV=1	DYLMKILTERGYS	C1R parental
sp|Q9UIQ6|LCAP_HUMAN	Leucyl-cystinyl aminopeptidase OS=Homo sapiens GN=LNPEP PE=1 SV=3	EALIHQLKINPYV	C1R parental
sp|Q9UIQ6|LCAP_HUMAN	Leucyl-cystinyl aminopeptidase OS=Homo sapiens GN=LNPEP PE=1 SV=3	EALIHQLKINPYVLS	C1R parental
sp|P40259|CD79B_HUMAN	B-cell antigen receptor complex-associated protein beta chain OS=Homo sapiens GN=CD79B PE=1 SV=1	EDIVTLRTGEVK	C1R parental
sp|P55072|TERA_HUMAN	Transitional endoplasmic reticulum ATPase OS=Homo sapiens GN=VCP PE=1 SV=4	EDNSVVSLSQPKM	C1R parental
sp|P55072|TERA_HUMAN	Transitional endoplasmic reticulum ATPase OS=Homo sapiens GN=VCP PE=1 SV=4	EDNSVVSLSQPKMDE	C1R parental
sp|P55072|TERA_HUMAN	Transitional endoplasmic reticulum ATPase OS=Homo sapiens GN=VCP PE=1 SV=4	EDNSVVSLSQPKMDEL	C1R parental
sp|Q09327|MGAT3_HUMAN	Beta-1,4-mannosyl-glycoprotein 4-beta-N-acetylglucosaminyltransferase OS=Homo sapiens GN=MGAT3 PE=2 SV=3	EFDLLDVRF	C1R parental
sp|P62136|PP1A_HUMAN; sp|P36873|PP1G_HUMAN	Serine/threonine-protein phosphatase PP1-alpha catalytic subunit OS=Homo sapiens GN=PPP1CA PE=1 SV=1; Serine/threonine-protein phosphatase PP1-gamma catalytic subunit OS=Homo sapiens GN=PPP1CC PE=1 SV=1	EFDNAGAMM	C1R parental
sp|P02786|TFR1_HUMAN	Transferrin receptor protein 1 OS=Homo sapiens GN=TFRC PE=1 SV=2	EIKILNIFGVIK	C1R parental
sp|Q9UIQ6|LCAP_HUMAN	Leucyl-cystinyl aminopeptidase OS=Homo sapiens GN=LNPEP PE=1 SV=3	EKKYFAATQFEPLA	C1R parental
sp|Q9UIQ6|LCAP_HUMAN	Leucyl-cystinyl aminopeptidase OS=Homo sapiens GN=LNPEP PE=1 SV=3	EKKYFAATQFEPLAAR	C1R parental
sp|Q10589|BST2_HUMAN	Bone marrow stromal antigen 2 OS=Homo sapiens GN=BST2 PE=1 SV=1	ELEGEITTLNHKLQDAS	C1R parental
sp|Q9NPD8|UBE2T_HUMAN	Ubiquitin-conjugating enzyme E2 T OS=Homo sapiens GN=UBE2T PE=1 SV=1	EPNPDDPLM	C1R parental
sp|Q9NU53|GINM1_HUMAN	Glycoprotein integral membrane protein 1 OS=Homo sapiens GN=GINM1 PE=2 SV=1	ESGQVYVNDLPVNSGVT	C1R parental
sp|O95876|FRITZ_HUMAN	WD repeat-containing and planar cell polarity effector protein fritz homolog OS=Homo sapiens GN=WDPCP PE=1 SV=2	EWDPLDVRF	C1R parental
sp|Q9HDC9|APMAP_HUMAN	Adipocyte plasma membrane-associated protein OS=Homo sapiens GN=APMAP PE=1 SV=2	EYDTVTREV	C1R parental
sp|P49327|FAS_HUMAN	Fatty acid synthase OS=Homo sapiens GN=FASN PE=1 SV=3	FDDIVHSF	C1R parental
sp|P60763|RAC3_HUMAN; sp|P63000|RAC1_HUMAN; sp|P15153|RAC2_HUMAN	Ras-related C3 botulinum toxin substrate 3 OS=Homo sapiens GN=RAC3 PE=1 SV=1; Ras-related C3 botulinum toxin substrate 1 OS=Homo sapiens GN=RAC1 PE=1 SV=1; Ras-related C3 botulinum toxin substrate 2 OS=Homo sapiens GN=RAC2 PE=1 SV=1	FDEAIRAV	C1R parental
sp|O60488|ACSL4_HUMAN	Long-chain-fatty-acid--CoA ligase 4 OS=Homo sapiens GN=ACSL4 PE=1 SV=2	FDHAVSKF	C1R parental
sp|P13639|EF2_HUMAN	Elongation factor 2 OS=Homo sapiens GN=EEF2 PE=1 SV=4	FDPANGKF	C1R parental
sp|Q9P2L0|WDR35_HUMAN	WD repeat-containing protein 35 OS=Homo sapiens GN=WDR35 PE=1 SV=3	FFDAAKLMF	C1R parental
sp|Q8WU10|PYRD1_HUMAN	Pyridine nucleotide-disulfide oxidoreductase domain-containing protein 1 OS=Homo sapiens GN=PYROXD1 PE=1 SV=1	FFDAGAAEFL	C1R parental
sp|Q9H4L5|OSBL3_HUMAN	Oxysterol-binding protein-related protein 3 OS=Homo sapiens GN=OSBPL3 PE=1 SV=1	FFDAQEVLL	C1R parental
sp|Q9UJX4|APC5_HUMAN	Anaphase-promoting complex subunit 5 OS=Homo sapiens GN=ANAPC5 PE=1 SV=2	FFDDLSDSF	C1R parental
sp|Q15029|U5S1_HUMAN	116 kDa U5 small nuclear ribonucleoprotein component OS=Homo sapiens GN=EFTUD2 PE=1 SV=1	FFDDPMLL	C1R parental
sp|Q15029|U5S1_HUMAN	116 kDa U5 small nuclear ribonucleoprotein component OS=Homo sapiens GN=EFTUD2 PE=1 SV=1	FFDDPMLLE	C1R parental
sp|P30101|PDIA3_HUMAN	Protein disulfide-isomerase A3 OS=Homo sapiens GN=PDIA3 PE=1 SV=4	FFDDSFSEAHSEF	C1R parental
sp|Q6P3W7|SCYL2_HUMAN	SCY1-like protein 2 OS=Homo sapiens GN=SCYL2 PE=1 SV=1	FFDDVGAVTL	C1R parental
sp|P51571|SSRD_HUMAN	Translocon-associated protein subunit delta OS=Homo sapiens GN=SSR4 PE=1 SV=1	FFDEESYSL	C1R parental
sp|P30153|2AAA_HUMAN; sp|P30154|2AAB_HUMAN	Serine/threonine-protein phosphatase 2A 65 kDa regulatory subunit A alpha isoform OS=Homo sapiens GN=PPP2R1A PE=1 SV=4; Serine/threonine-protein phosphatase 2A 65 kDa regulatory subunit A beta isoform OS=Homo sapiens GN=PPP2R1B PE=1 SV=3	FFDEKLNSL	C1R parental
sp|Q93050|VPP1_HUMAN	V-type proton ATPase 116 kDa subunit a isoform 1 OS=Homo sapiens GN=ATP6V0A1 PE=1 SV=3	FFDEMADPDL	C1R parental
sp|Q9H8M1|CQ10B_HUMAN	Coenzyme Q-binding protein COQ10 homolog B, mitochondrial OS=Homo sapiens GN=COQ10B PE=2 SV=1	FFDEVVKQM	C1R parental
sp|P46926|GNPI1_HUMAN	Glucosamine-6-phosphate isomerase 1 OS=Homo sapiens GN=GNPDA1 PE=1 SV=1	FFDGELTKV	C1R parental
sp|Q15005|SPCS2_HUMAN	Signal peptidase complex subunit 2 OS=Homo sapiens GN=SPCS2 PE=1 SV=3	FFDHSGTL	C1R parental
sp|Q15005|SPCS2_HUMAN	Signal peptidase complex subunit 2 OS=Homo sapiens GN=SPCS2 PE=1 SV=3	FFDHSGTLV	C1R parental
sp|Q15005|SPCS2_HUMAN	Signal peptidase complex subunit 2 OS=Homo sapiens GN=SPCS2 PE=1 SV=3	FFDHSGTLVM	C1R parental
sp|Q9BX40|LS14B_HUMAN	Protein LSM14 homolog B OS=Homo sapiens GN=LSM14B PE=1 SV=1	FFDNISSEL	C1R parental
sp|Q9H6A9|PCX3_HUMAN	Pecanex-like protein 3 OS=Homo sapiens GN=PCNX3 PE=1 SV=2	FFDPHQSTF	C1R parental
sp|Q15149|PLEC_HUMAN; sp|Q15149|PLEC_HUMAN	Plectin OS=Homo sapiens GN=PLEC PE=1 SV=3; Plectin OS=Homo sapiens GN=PLEC PE=1 SV=3	FFDPNTHENL	C1R parental
sp|Q96S52|PIGS_HUMAN	GPI transamidase component PIG-S OS=Homo sapiens GN=PIGS PE=1 SV=3	FFDPSLLHL	C1R parental
sp|Q96S52|PIGS_HUMAN	GPI transamidase component PIG-S OS=Homo sapiens GN=PIGS PE=1 SV=3	FFDPSLLHLL	C1R parental
sp|Q13409|DC1I2_HUMAN	Cytoplasmic dynein 1 intermediate chain 2 OS=Homo sapiens GN=DYNC1I2 PE=1 SV=3	FFDYSGRDL	C1R parental
sp|Q9P2D0|IBTK_HUMAN	Inhibitor of Bruton tyrosine kinase OS=Homo sapiens GN=IBTK PE=1 SV=3	FFEEFGKL	C1R parental
sp|Q8N543|OGFD1_HUMAN	Prolyl 3-hydroxylase OGFOD1 OS=Homo sapiens GN=OGFOD1 PE=1 SV=1	FFEVSPVSF	C1R parental
sp|P46940|IQGA1_HUMAN	Ras GTPase-activating-like protein IQGAP1 OS=Homo sapiens GN=IQGAP1 PE=1 SV=1	FFSPKVVSL	C1R parental
sp|Q9Y262|EIF3L_HUMAN	Eukaryotic translation initiation factor 3 subunit L OS=Homo sapiens GN=EIF3L PE=1 SV=1	FLDLTEQEF	C1R parental
sp|P62263|RS14_HUMAN	40S ribosomal protein S14 OS=Homo sapiens GN=RPS14 PE=1 SV=3	FNDTFVHV	C1R parental
sp|Q9NR30|DDX21_HUMAN	Nucleolar RNA helicase 2 OS=Homo sapiens GN=DDX21 PE=1 SV=5	FPISEETIKL	C1R parental
sp|P22314|UBA1_HUMAN	Ubiquitin-like modifier-activating enzyme 1 OS=Homo sapiens GN=UBA1 PE=1 SV=3	FPNAIEHTL	C1R parental
sp|O00299|CLIC1_HUMAN	Chloride intracellular channel protein 1 OS=Homo sapiens GN=CLIC1 PE=1 SV=4	FSAYIKNSNPALNDN	C1R parental
sp|Q9NYF8|BCLF1_HUMAN	Bcl-2-associated transcription factor 1 OS=Homo sapiens GN=BCLAF1 PE=1 SV=2	FTDEESRVF	C1R parental
sp|Q8WWK9|CKAP2_HUMAN	Cytoskeleton-associated protein 2 OS=Homo sapiens GN=CKAP2 PE=1 SV=1	FTEKVNNTF	C1R parental
sp|P02786|TFR1_HUMAN	Transferrin receptor protein 1 OS=Homo sapiens GN=TFRC PE=1 SV=2	FTGTIKLLNENSYVPR	C1R parental
sp|P02786|TFR1_HUMAN	Transferrin receptor protein 1 OS=Homo sapiens GN=TFRC PE=1 SV=2	FTGTIKLLNENSYVPRE	C1R parental
sp|P0CG48|UBC_HUMAN; sp|P0CG48|UBC_HUMAN; sp|P0CG48|UBC_HUMAN; sp|P0CG48|UBC_HUMAN; sp|P0CG48|UBC_HUMAN; sp|P0CG48|UBC_HUMAN; sp|P0CG48|UBC_HUMAN; sp|P0CG48|UBC_HUMAN; sp|P0CG48|UBC_HUMAN; sp|P0CG47|UBB_HUMAN; sp|P0CG47|UBB_HUMAN; sp|P0CG47|UBB_HUMAN; sp|P62987|RL40_HUMAN; sp|P62979|RS27A_HUMAN	Polyubiquitin-C OS=Homo sapiens GN=UBC PE=1 SV=3; Polyubiquitin-C OS=Homo sapiens GN=UBC PE=1 SV=3; Polyubiquitin-C OS=Homo sapiens GN=UBC PE=1 SV=3; Polyubiquitin-C OS=Homo sapiens GN=UBC PE=1 SV=3; Polyubiquitin-C OS=Homo sapiens GN=UBC PE=1 SV=3; Polyubiquitin-C OS=Homo sapiens GN=UBC PE=1 SV=3; Polyubiquitin-C OS=Homo sapiens GN=UBC PE=1 SV=3; Polyubiquitin-C OS=Homo sapiens GN=UBC PE=1 SV=3;…	FVKTLTGKTITL	C1R parental
sp|Q6Y7W6|GGYF2_HUMAN	GRB10-interacting GYF protein 2 OS=Homo sapiens GN=GIGYF2 PE=1 SV=1	FWDDAVKEV	C1R parental
sp|Q56NI9|ESCO2_HUMAN	N-acetyltransferase ESCO2 OS=Homo sapiens GN=ESCO2 PE=1 SV=1	FWDGKIVLV	C1R parental
sp|Q86VW0|SESD1_HUMAN	SEC14 domain and spectrin repeat-containing protein 1 OS=Homo sapiens GN=SESTD1 PE=1 SV=2	FWDKKVTHF	C1R parental
sp|P50542|PEX5_HUMAN	Peroxisomal targeting signal 1 receptor OS=Homo sapiens GN=PEX5 PE=1 SV=3	FWDKLQAEL	C1R parental
sp|O60341|KDM1A_HUMAN	Lysine-specific histone demethylase 1A OS=Homo sapiens GN=KDM1A PE=1 SV=2	FWDPSVNLF	C1R parental
sp|O60449|LY75_HUMAN	Lymphocyte antigen 75 OS=Homo sapiens GN=LY75 PE=1 SV=3	FYDDREFIYL	C1R parental
sp|P60510|PP4C_HUMAN	Serine/threonine-protein phosphatase 4 catalytic subunit OS=Homo sapiens GN=PPP4C PE=1 SV=1	FYDECLRKY	C1R parental
sp|Q8IU85|KCC1D_HUMAN	Calcium/calmodulin-dependent protein kinase type 1D OS=Homo sapiens GN=CAMK1D PE=1 SV=1	FYDENDSKL	C1R parental
sp|Q9P265|DIP2B_HUMAN	Disco-interacting protein 2 homolog B OS=Homo sapiens GN=DIP2B PE=1 SV=3	FYDERIVVV	C1R parental
sp|Q6ZS30|NBEL1_HUMAN	Neurobeachin-like protein 1 OS=Homo sapiens GN=NBEAL1 PE=2 SV=3	FYDGHENM	C1R parental
sp|Q9ULD0|OGDHL_HUMAN	2-oxoglutarate dehydrogenase-like, mitochondrial OS=Homo sapiens GN=OGDHL PE=1 SV=3	FYDLQEADL	C1R parental
sp|P29350|PTN6_HUMAN	Tyrosine-protein phosphatase non-receptor type 6 OS=Homo sapiens GN=PTPN6 PE=1 SV=1	FYDLYGGEKF	C1R parental
sp|Q9ULV4|COR1C_HUMAN	Coronin-1C OS=Homo sapiens GN=CORO1C PE=1 SV=1	FYDPDTSIIYL	C1R parental
sp|Q7Z388|D19L4_HUMAN; sp|Q6ZPD9|D19L3_HUMAN	Probable C-mannosyltransferase DPY19L4 OS=Homo sapiens GN=DPY19L4 PE=1 SV=1; Probable C-mannosyltransferase DPY19L3 OS=Homo sapiens GN=DPY19L3 PE=2 SV=1	FYDPDTVEL	C1R parental
sp|O15379|HDAC3_HUMAN	Histone deacetylase 3 OS=Homo sapiens GN=HDAC3 PE=1 SV=2	FYDPDVGNF	C1R parental
sp|Q9BRB3|PIGQ_HUMAN	Phosphatidylinositol N-acetylglucosaminyltransferase subunit Q OS=Homo sapiens GN=PIGQ PE=1 SV=3	FYDQRQVLL	C1R parental
sp|O75844|FACE1_HUMAN	CAAX prenyl protease 1 homolog OS=Homo sapiens GN=ZMPSTE24 PE=1 SV=2	FYDSQPTLI	C1R parental
sp|Q7Z4H3|HDDC2_HUMAN	HD domain-containing protein 2 OS=Homo sapiens GN=HDDC2 PE=1 SV=1	FYDSTAGKF	C1R parental
sp|P35606|COPB2_HUMAN	Coatomer subunit beta' OS=Homo sapiens GN=COPB2 PE=1 SV=2	FYDWDNTEL	C1R parental
sp|O75027|ABCB7_HUMAN	ATP-binding cassette sub-family B member 7, mitochondrial OS=Homo sapiens GN=ABCB7 PE=1 SV=2	FYEPQKGSIYL	C1R parental
sp|Q9Y2J2|E41L3_HUMAN; sp|Q9H4G0|E41L1_HUMAN; sp|P11171|41_HUMAN	Band 4.1-like protein 3 OS=Homo sapiens GN=EPB41L3 PE=1 SV=2; Band 4.1-like protein 1 OS=Homo sapiens GN=EPB41L1 PE=1 SV=2; Protein 4.1 OS=Homo sapiens GN=EPB41 PE=1 SV=4	FYPPDPAQL	C1R parental
sp|P78527|PRKDC_HUMAN	DNA-dependent protein kinase catalytic subunit OS=Homo sapiens GN=PRKDC PE=1 SV=3	GFDERVTVM	C1R parental
sp|P39019|RS19_HUMAN	40S ribosomal protein S19 OS=Homo sapiens GN=RPS19 PE=1 SV=2	GGRKLTPQGQRDLDRIAGQVAAANKKH	C1R parental
sp|Q6ZS81|WDFY4_HUMAN	WD repeat- and FYVE domain-containing protein 4 OS=Homo sapiens GN=WDFY4 PE=1 SV=3	GGSFDVADRMF	C1R parental
sp|P42892|ECE1_HUMAN	Endothelin-converting enzyme 1 OS=Homo sapiens GN=ECE1 PE=1 SV=2	GGWIKANPVPDGHS	C1R parental
sp|P42892|ECE1_HUMAN	Endothelin-converting enzyme 1 OS=Homo sapiens GN=ECE1 PE=1 SV=2	GGWIKANPVPDGHSR	C1R parental
sp|Q05639|EF1A2_HUMAN; sp|P68104|EF1A1_HUMAN	Elongation factor 1-alpha 2 OS=Homo sapiens GN=EEF1A2 PE=1 SV=1; Elongation factor 1-alpha 1 OS=Homo sapiens GN=EEF1A1 PE=1 SV=1	GKEKTHINIVVIGHVD	C1R parental
sp|P55809|SCOT1_HUMAN	Succinyl-CoA:3-ketoacid coenzyme A transferase 1, mitochondrial OS=Homo sapiens GN=OXCT1 PE=1 SV=1	GKETVTILPGASFFS	C1R parental
sp|P55809|SCOT1_HUMAN	Succinyl-CoA:3-ketoacid coenzyme A transferase 1, mitochondrial OS=Homo sapiens GN=OXCT1 PE=1 SV=1	GKETVTILPGASFFSS	C1R parental
sp|P04406|G3P_HUMAN	Glyceraldehyde-3-phosphate dehydrogenase OS=Homo sapiens GN=GAPDH PE=1 SV=3	GKVDIVAINDPFID	C1R parental
sp|P26951|IL3RA_HUMAN	Interleukin-3 receptor subunit alpha OS=Homo sapiens GN=IL3RA PE=1 SV=1	GPGAPADVQYDLYLNVANR	C1R parental
sp|Q9NYV4|CDK12_HUMAN; sp|P85037|FOXK1_HUMAN; sp|P17483|HXB4_HUMAN	Cyclin-dependent kinase 12 OS=Homo sapiens GN=CDK12 PE=1 SV=2; Forkhead box protein K1 OS=Homo sapiens GN=FOXK1 PE=1 SV=1; Homeobox protein Hox-B4 OS=Homo sapiens GN=HOXB4 PE=1 SV=2	GPPPPPPPP	C1R parental
sp|P00558|PGK1_HUMAN	Phosphoglycerate kinase 1 OS=Homo sapiens GN=PGK1 PE=1 SV=3	GPVGVFEWEAFARGTK	C1R parental
sp|Q99714|HCD2_HUMAN	3-hydroxyacyl-CoA dehydrogenase type-2 OS=Homo sapiens GN=HSD17B10 PE=1 SV=3	GTFNVIRLVAGEMGQN	C1R parental
sp|P02786|TFR1_HUMAN	Transferrin receptor protein 1 OS=Homo sapiens GN=TFRC PE=1 SV=2	GTIKLLNENSYVPR	C1R parental
sp|P01857|IGHG1_HUMAN	Immunoglobulin heavy constant gamma 1 OS=Homo sapiens GN=IGHG1 PE=1 SV=1	GTQTYICNVNHKPS	C1R parental
sp|Q8WXD5|GEMI6_HUMAN	Gem-associated protein 6 OS=Homo sapiens GN=GEMIN6 PE=1 SV=1	HAVQTVETM	C1R parental
sp|P35610|SOAT1_HUMAN	Sterol O-acyltransferase 1 OS=Homo sapiens GN=SOAT1 PE=1 SV=3	HFDDFVTNL	C1R parental
sp|P04843|RPN1_HUMAN	Dolichyl-diphosphooligosaccharide--protein glycosyltransferase subunit 1 OS=Homo sapiens GN=RPN1 PE=1 SV=1	HFDETVNRY	C1R parental
sp|Q9H0K6|PUS7L_HUMAN	Pseudouridylate synthase 7 homolog-like protein OS=Homo sapiens GN=PUS7L PE=1 SV=1	HFDIVIRNL	C1R parental
sp|O15213|WDR46_HUMAN	WD repeat-containing protein 46 OS=Homo sapiens GN=WDR46 PE=1 SV=3	HFDLNLRQF	C1R parental
sp|P69905|HBA_HUMAN	Hemoglobin subunit alpha OS=Homo sapiens GN=HBA1 PE=1 SV=2	HFDLSHGSA	C1R parental
sp|P69905|HBA_HUMAN	Hemoglobin subunit alpha OS=Homo sapiens GN=HBA1 PE=1 SV=2	HFDLSHGSAQV	C1R parental
sp|Q92562|FIG4_HUMAN	Polyphosphoinositide phosphatase OS=Homo sapiens GN=FIG4 PE=1 SV=1	HFDQMFQRF	C1R parental
sp|Q6P1J9|CDC73_HUMAN	Parafibromin OS=Homo sapiens GN=CDC73 PE=1 SV=1	HLDRPVFL	C1R parental
sp|O75369|FLNB_HUMAN	Filamin-B OS=Homo sapiens GN=FLNB PE=1 SV=2	HPDVDEHSV	C1R parental
sp|Q9NV06|DCA13_HUMAN	DDB1- and CUL4-associated factor 13 OS=Homo sapiens GN=DCAF13 PE=1 SV=2	HPEKLATVL	C1R parental
sp|Q16698|DECR_HUMAN	2,4-dienoyl-CoA reductase, mitochondrial OS=Homo sapiens GN=DECR1 PE=1 SV=1	HPNIVINNAAGNFIS	C1R parental
sp|Q16698|DECR_HUMAN	2,4-dienoyl-CoA reductase, mitochondrial OS=Homo sapiens GN=DECR1 PE=1 SV=1	HPNIVINNAAGNFISPT	C1R parental
sp|P13378|HXD8_HUMAN; sp|Q9C0F0|ASXL3_HUMAN; sp|Q15032|R3HD1_HUMAN; RRRRRsp|P10275|ANDR_HUMAN; sp|P14866|HNRPL_HUMAN; RRRRRsp|O15047|SET1A_HUMAN; sp|P17676|CEBPB_HUMAN; RRRRRsp|Q9Y2G1|MYRF_HUMAN; RRRRRsp|Q9HCJ0|TNR6C_HUMAN; RRRRRsp|Q5VYV0|FOXB2_HUMAN; RRRRRsp|Q16637|SMN_HUMAN; RRRRRsp|P19544|WT1_HUMAN; RRRRRsp|O00401|WASL_HUMAN	Homeobox protein Hox-D8 OS=Homo sapiens GN=HOXD8 PE=2 SV=2; Putative Polycomb group protein ASXL3 OS=Homo sapiens GN=ASXL3 PE=2 SV=3; R3H domain-containing protein 1 OS=Homo sapiens GN=R3HDM1 PE=1 SV=3; REVERSED Androgen receptor OS=Homo sapiens GN=AR PE=1 SV=3; Heterogeneous nuclear ribonucleoprotein L OS=Homo sapiens GN=HNRNPL PE=1 SV=2; REVERSED Histone-lysine N-methyltransferase SETD1A OS=Hom…	HPPPPPPPP	C1R parental
sp|Q8IYI0|CT196_HUMAN	Uncharacterized protein C20orf196 OS=Homo sapiens GN=C20orf196 PE=2 SV=1	HPQPGSANSL	C1R parental
sp|O00541|PESC_HUMAN	Pescadillo homolog OS=Homo sapiens GN=PES1 PE=1 SV=1	HPTDVDYRV	C1R parental
sp|O75925|PIAS1_HUMAN	E3 SUMO-protein ligase PIAS1 OS=Homo sapiens GN=PIAS1 PE=1 SV=2	HPVHPDIKL	C1R parental
sp|O00257|CBX4_HUMAN	E3 SUMO-protein ligase CBX4 OS=Homo sapiens GN=CBX4 PE=1 SV=3	HPYQPDPKM	C1R parental
sp|Q9P275|UBP36_HUMAN	Ubiquitin carboxyl-terminal hydrolase 36 OS=Homo sapiens GN=USP36 PE=1 SV=3	HSSNVKVVL	C1R parental
sp|Q9HBU6|EKI1_HUMAN	Ethanolamine kinase 1 OS=Homo sapiens GN=ETNK1 PE=1 SV=1	HWDPQEVT	C1R parental
sp|Q9HBU6|EKI1_HUMAN	Ethanolamine kinase 1 OS=Homo sapiens GN=ETNK1 PE=1 SV=1	HWDPQEVTL	C1R parental
sp|Q6ZS81|WDFY4_HUMAN	WD repeat- and FYVE domain-containing protein 4 OS=Homo sapiens GN=WDFY4 PE=1 SV=3	HWDPVNGYFF	C1R parental
sp|Q14566|MCM6_HUMAN	DNA replication licensing factor MCM6 OS=Homo sapiens GN=MCM6 PE=1 SV=1	HYDHVLIEL	C1R parental
sp|Q9BXI3|5NT1A_HUMAN	Cytosolic 5'-nucleotidase 1A OS=Homo sapiens GN=NT5C1A PE=1 SV=1	HYDLFIERF	C1R parental
sp|O15254|ACOX3_HUMAN	Peroxisomal acyl-coenzyme A oxidase 3 OS=Homo sapiens GN=ACOX3 PE=1 SV=2	HYDPATEEF	C1R parental
sp|Q8WWW0|RASF5_HUMAN	Ras association domain-containing protein 5 OS=Homo sapiens GN=RASSF5 PE=1 SV=1	IADRPLYL	C1R parental
sp|P62258|1433E_HUMAN	14-3-3 protein epsilon OS=Homo sapiens GN=YWHAE PE=1 SV=1	IAELDTLSEESYK	C1R parental
sp|P01857|IGHG1_HUMAN; sp|P01861|IGHG4_HUMAN	Immunoglobulin heavy constant gamma 1 OS=Homo sapiens GN=IGHG1 PE=1 SV=1; Immunoglobulin heavy constant gamma 4 OS=Homo sapiens GN=IGHG4 PE=1 SV=1	IAVEWESNGQPENNYK	C1R parental
sp|O75976|CBPD_HUMAN	Carboxypeptidase D OS=Homo sapiens GN=CPD PE=1 SV=2	IAVMSWMKSYPF	C1R parental
sp|Q9Y4W6|AFG32_HUMAN	AFG3-like protein 2 OS=Homo sapiens GN=AFG3L2 PE=1 SV=2	IDDEVRILINDAYK	C1R parental
sp|P11586|C1TC_HUMAN	C-1-tetrahydrofolate synthase, cytoplasmic OS=Homo sapiens GN=MTHFD1 PE=1 SV=3	IDLDPETEQVNGLF	C1R parental
sp|P61769|B2MG_HUMAN	Beta-2-microglobulin OS=Homo sapiens GN=B2M PE=1 SV=1	IEKVEHSDLSFSKD	C1R parental
sp|Q9Y4E1|WAC2C_HUMAN; sp|Q641Q2|WAC2A_HUMAN; sp|Q5SRD0|WAC2D_HUMAN	WASH complex subunit 2C OS=Homo sapiens GN=WASHC2C PE=1 SV=3; WASH complex subunit 2A OS=Homo sapiens GN=WASHC2A PE=1 SV=3; WASH complex subunit 2D OS=Homo sapiens GN=WASHC2D PE=3 SV=2	IFDDPLNAF	C1R parental
sp|Q8N6T3|ARFG1_HUMAN	ADP-ribosylation factor GTPase-activating protein 1 OS=Homo sapiens GN=ARFGAP1 PE=1 SV=2	IFDDVSSGVSQL	C1R parental
sp|Q9H497|TOR3A_HUMAN	Torsin-3A OS=Homo sapiens GN=TOR3A PE=1 SV=1	IFDEAEKL	C1R parental
sp|P30793|GCH1_HUMAN	GTP cyclohydrolase 1 OS=Homo sapiens GN=GCH1 PE=1 SV=1	IFDEDHDEM	C1R parental
sp|Q12768|WASC5_HUMAN	WASH complex subunit 5 OS=Homo sapiens GN=WASHC5 PE=1 SV=1	IFDEFRTVL	C1R parental
sp|P42285|SK2L2_HUMAN	Superkiller viralicidic activity 2-like 2 OS=Homo sapiens GN=SKIV2L2 PE=1 SV=3	IFDEIHYM	C1R parental
sp|P11388|TOP2A_HUMAN	DNA topoisomerase 2-alpha OS=Homo sapiens GN=TOP2A PE=1 SV=3	IFDEILVNA	C1R parental
sp|Q9Y4A8|NF2L3_HUMAN	Nuclear factor erythroid 2-related factor 3 OS=Homo sapiens GN=NFE2L3 PE=1 SV=1	IFDEINLM	C1R parental
sp|P46939|UTRO_HUMAN	Utrophin OS=Homo sapiens GN=UTRN PE=1 SV=2	IFDGNVAHI	C1R parental
sp|Q9P2D1|CHD7_HUMAN	Chromodomain-helicase-DNA-binding protein 7 OS=Homo sapiens GN=CHD7 PE=1 SV=3	IFDPVKQQF	C1R parental
sp|Q9Y4A5|TRRAP_HUMAN	Transformation/transcription domain-associated protein OS=Homo sapiens GN=TRRAP PE=1 SV=3	IFDVASIIL	C1R parental
sp|Q92673|SORL_HUMAN	Sortilin-related receptor OS=Homo sapiens GN=SORL1 PE=1 SV=2	IFSEKPVFV	C1R parental
sp|P39656|OST48_HUMAN	Dolichyl-diphosphooligosaccharide--protein glycosyltransferase 48 kDa subunit OS=Homo sapiens GN=DDOST PE=1 SV=4	IFSPSVEDF	C1R parental
sp|P62979|RS27A_HUMAN; sp|P62987|RL40_HUMAN; sp|P0CG48|UBC_HUMAN; sp|P0CG48|UBC_HUMAN; sp|P0CG48|UBC_HUMAN; sp|P0CG48|UBC_HUMAN; sp|P0CG48|UBC_HUMAN; sp|P0CG48|UBC_HUMAN; sp|P0CG48|UBC_HUMAN; sp|P0CG48|UBC_HUMAN; sp|P0CG48|UBC_HUMAN; sp|P0CG47|UBB_HUMAN; sp|P0CG47|UBB_HUMAN; sp|P0CG47|UBB_HUMAN	Ubiquitin-40S ribosomal protein S27a OS=Homo sapiens GN=RPS27A PE=1 SV=2; Ubiquitin-60S ribosomal protein L40 OS=Homo sapiens GN=UBA52 PE=1 SV=2; Polyubiquitin-C OS=Homo sapiens GN=UBC PE=1 SV=3; Polyubiquitin-C OS=Homo sapiens GN=UBC PE=1 SV=3; Polyubiquitin-C OS=Homo sapiens GN=UBC PE=1 SV=3; Polyubiquitin-C OS=Homo sapiens GN=UBC PE=1 SV=3; Polyubiquitin-C OS=Homo sapiens GN=UBC PE=1 SV=3; Pol…	IFVKTLTGKTIT	C1R parental
sp|P0CG48|UBC_HUMAN; sp|P0CG48|UBC_HUMAN; sp|P0CG48|UBC_HUMAN; sp|P0CG48|UBC_HUMAN; sp|P0CG48|UBC_HUMAN; sp|P0CG48|UBC_HUMAN; sp|P0CG48|UBC_HUMAN; sp|P0CG48|UBC_HUMAN; sp|P0CG48|UBC_HUMAN; sp|P0CG47|UBB_HUMAN; sp|P0CG47|UBB_HUMAN; sp|P0CG47|UBB_HUMAN; sp|P62987|RL40_HUMAN; sp|P62979|RS27A_HUMAN	Polyubiquitin-C OS=Homo sapiens GN=UBC PE=1 SV=3; Polyubiquitin-C OS=Homo sapiens GN=UBC PE=1 SV=3; Polyubiquitin-C OS=Homo sapiens GN=UBC PE=1 SV=3; Polyubiquitin-C OS=Homo sapiens GN=UBC PE=1 SV=3; Polyubiquitin-C OS=Homo sapiens GN=UBC PE=1 SV=3; Polyubiquitin-C OS=Homo sapiens GN=UBC PE=1 SV=3; Polyubiquitin-C OS=Homo sapiens GN=UBC PE=1 SV=3; Polyubiquitin-C OS=Homo sapiens GN=UBC PE=1 SV=3;…	IFVKTLTGKTITL	C1R parental
sp|Q9NUQ6|SPS2L_HUMAN	SPATS2-like protein OS=Homo sapiens GN=SPATS2L PE=1 SV=2	IIDKEVSL	C1R parental
sp|P02786|TFR1_HUMAN	Transferrin receptor protein 1 OS=Homo sapiens GN=TFRC PE=1 SV=2	IKLLNENSYVPR	C1R parental
sp|Q13315|ATM_HUMAN	Serine-protein kinase ATM OS=Homo sapiens GN=ATM PE=1 SV=4	IMDVSLRSF	C1R parental
sp|Q8TCJ2|STT3B_HUMAN	Dolichyl-diphosphooligosaccharide--protein glycosyltransferase subunit STT3B OS=Homo sapiens GN=STT3B PE=1 SV=1	INDERVFV	C1R parental
sp|P11142|HSP7C_HUMAN	Heat shock cognate 71 kDa protein OS=Homo sapiens GN=HSPA8 PE=1 SV=1	INEPTAAAIAYGLDK	C1R parental
sp|P11142|HSP7C_HUMAN	Heat shock cognate 71 kDa protein OS=Homo sapiens GN=HSPA8 PE=1 SV=1	INEPTAAAIAYGLDKK	C1R parental
sp|P61769|B2MG_HUMAN	Beta-2-microglobulin OS=Homo sapiens GN=B2M PE=1 SV=1	IQRTPKIQVYSRHPAE	C1R parental
sp|Q99873|ANM1_HUMAN	Protein arginine N-methyltransferase 1 OS=Homo sapiens GN=PRMT1 PE=1 SV=2	ISDYAVKI	C1R parental
sp|P62805|H4_HUMAN	Histone H4 OS=Homo sapiens GN=HIST1H4A PE=1 SV=2	ISGLIYEETR	C1R parental
sp|Q9H5V9|CX056_HUMAN	UPF0428 protein CXorf56 OS=Homo sapiens GN=CXorf56 PE=1 SV=1	IVDGAVVKF	C1R parental
sp|P15559|NQO1_HUMAN	NAD(P)H dehydrogenase [quinone] 1 OS=Homo sapiens GN=NQO1 PE=1 SV=1	IWDETPLYF	C1R parental
sp|P61018|RAB4B_HUMAN; sp|P61026|RAB10_HUMAN; sp|P62820|RAB1A_HUMAN; sp|P51149|RAB7A_HUMAN; sp|P20338|RAB4A_HUMAN	Ras-related protein Rab-4B OS=Homo sapiens GN=RAB4B PE=1 SV=1; Ras-related protein Rab-10 OS=Homo sapiens GN=RAB10 PE=1 SV=1; Ras-related protein Rab-1A OS=Homo sapiens GN=RAB1A PE=1 SV=3; Ras-related protein Rab-7a OS=Homo sapiens GN=RAB7A PE=1 SV=1; Ras-related protein Rab-4A OS=Homo sapiens GN=RAB4A PE=1 SV=3	IWDTAGQERF	C1R parental
sp|O75083|WDR1_HUMAN	WD repeat-containing protein 1 OS=Homo sapiens GN=WDR1 PE=1 SV=4	IWDVSVNSV	C1R parental
sp|P49368|TCPG_HUMAN	T-complex protein 1 subunit gamma OS=Homo sapiens GN=CCT3 PE=1 SV=4	IWEPLAVKL	C1R parental
sp|Q9UJT0|TBE_HUMAN	Tubulin epsilon chain OS=Homo sapiens GN=TUBE1 PE=2 SV=1	IYDEAISSFF	C1R parental
sp|P53007|TXTP_HUMAN	Tricarboxylate transport protein, mitochondrial OS=Homo sapiens GN=SLC25A1 PE=1 SV=2	IYDEVVKL	C1R parental
sp|Q9BVK8|TM147_HUMAN	Transmembrane protein 147 OS=Homo sapiens GN=TMEM147 PE=1 SV=1	IYDFIGEFM	C1R parental
sp|P60842|IF4A1_HUMAN	Eukaryotic initiation factor 4A-I OS=Homo sapiens GN=EIF4A1 PE=1 SV=1	IYDIFQKL	C1R parental
sp|Q13685|AAMP_HUMAN	Angio-associated migratory cell protein OS=Homo sapiens GN=AAMP PE=1 SV=2	IYDLATQTL	C1R parental
sp|Q9NXR8|ING3_HUMAN	Inhibitor of growth protein 3 OS=Homo sapiens GN=ING3 PE=1 SV=2	IYDLVDRHL	C1R parental
sp|Q96AG4|LRC59_HUMAN	Leucine-rich repeat-containing protein 59 OS=Homo sapiens GN=LRRC59 PE=1 SV=1	IYDNAVQGL	C1R parental
sp|Q6ZUJ8|BCAP_HUMAN	Phosphoinositide 3-kinase adapter protein 1 OS=Homo sapiens GN=PIK3AP1 PE=1 SV=2	IYDPFAGM	C1R parental
sp|P16885|PLCG2_HUMAN	1-phosphatidylinositol 4,5-bisphosphate phosphodiesterase gamma-2 OS=Homo sapiens GN=PLCG2 PE=1 SV=4	IYDPNLAFL	C1R parental
sp|Q00325|MPCP_HUMAN	Phosphate carrier protein, mitochondrial OS=Homo sapiens GN=SLC25A3 PE=1 SV=2	IYDSVKVYF	C1R parental
sp|Q9H6R4|NOL6_HUMAN	Nucleolar protein 6 OS=Homo sapiens GN=NOL6 PE=1 SV=2	IYDVLIRL	C1R parental
sp|Q9GZS3|WDR61_HUMAN	WD repeat-containing protein 61 OS=Homo sapiens GN=WDR61 PE=1 SV=1	IYDVQHANL	C1R parental
sp|P38919|IF4A3_HUMAN	Eukaryotic initiation factor 4A-III OS=Homo sapiens GN=EIF4A3 PE=1 SV=4	IYDVYRYL	C1R parental
sp|O14548|COX7R_HUMAN	Cytochrome c oxidase subunit 7A-related protein, mitochondrial OS=Homo sapiens GN=COX7A2L PE=1 SV=2	KADGVPVYL	C1R parental
sp|P02786|TFR1_HUMAN	Transferrin receptor protein 1 OS=Homo sapiens GN=TFRC PE=1 SV=2	KEIKILNIFGVIK	C1R parental
sp|Q9P2E3|ZNFX1_HUMAN	NFX1-type zinc finger-containing protein 1 OS=Homo sapiens GN=ZNFX1 PE=2 SV=2	KFDDIRIYF	C1R parental
sp|P34932|HSP74_HUMAN	Heat shock 70 kDa protein 4 OS=Homo sapiens GN=HSPA4 PE=1 SV=4	KFDEVLVNH	C1R parental
sp|Q15751|HERC1_HUMAN	Probable E3 ubiquitin-protein ligase HERC1 OS=Homo sapiens GN=HERC1 PE=1 SV=2	KFDLAARTL	C1R parental
sp|Q15751|HERC1_HUMAN	Probable E3 ubiquitin-protein ligase HERC1 OS=Homo sapiens GN=HERC1 PE=1 SV=2	KFDLAARTLL	C1R parental
sp|Q96J01|THOC3_HUMAN	THO complex subunit 3 OS=Homo sapiens GN=THOC3 PE=1 SV=1	KFDPMGKYF	C1R parental
sp|Q8TCC3|RM30_HUMAN	39S ribosomal protein L30, mitochondrial OS=Homo sapiens GN=MRPL30 PE=1 SV=1	KFTRSRIPEKVFQASPEDHEKYGGD	C1R parental
sp|Q9UIQ6|LCAP_HUMAN	Leucyl-cystinyl aminopeptidase OS=Homo sapiens GN=LNPEP PE=1 SV=3	KKYFAATQFEPLA	C1R parental
sp|Q9UHA4|LTOR3_HUMAN	Ragulator complex protein LAMTOR3 OS=Homo sapiens GN=LAMTOR3 PE=1 SV=1	KLPSVEGLHAIVVSDR	C1R parental
sp|P11142|HSP7C_HUMAN	Heat shock cognate 71 kDa protein OS=Homo sapiens GN=HSPA8 PE=1 SV=1	KNQVAMNPTNTVFDAK	C1R parental
sp|O75976|CBPD_HUMAN	Carboxypeptidase D OS=Homo sapiens GN=CPD PE=1 SV=2	KPISKAVIVLNEGIKVQTK	C1R parental
sp|O75976|CBPD_HUMAN	Carboxypeptidase D OS=Homo sapiens GN=CPD PE=1 SV=2	KPISKAVIVLNEGIKVQTKE	C1R parental
sp|Q9HCN4|GPN1_HUMAN	GPN-loop GTPase 1 OS=Homo sapiens GN=GPN1 PE=1 SV=1	KTDIIDHSF	C1R parental
sp|Q99683|M3K5_HUMAN	Mitogen-activated protein kinase kinase kinase 5 OS=Homo sapiens GN=MAP3K5 PE=1 SV=1	KTDVTVVRF	C1R parental
sp|P04406|G3P_HUMAN	Glyceraldehyde-3-phosphate dehydrogenase OS=Homo sapiens GN=GAPDH PE=1 SV=3	KVDIVAINDPFID	C1R parental
sp|P62993|GRB2_HUMAN	Growth factor receptor-bound protein 2 OS=Homo sapiens GN=GRB2 PE=1 SV=1	KYFLWVVKF	C1R parental
sp|P13284|GILT_HUMAN	Gamma-interferon-inducible lysosomal thiol reductase OS=Homo sapiens GN=IFI30 PE=1 SV=3	LDFFGNGPPVNYK	C1R parental
sp|P13284|GILT_HUMAN	Gamma-interferon-inducible lysosomal thiol reductase OS=Homo sapiens GN=IFI30 PE=1 SV=3	LDFFGNGPPVNYKT	C1R parental
sp|P13284|GILT_HUMAN	Gamma-interferon-inducible lysosomal thiol reductase OS=Homo sapiens GN=IFI30 PE=1 SV=3	LDFFGNGPPVNYKTG	C1R parental
sp|Q5JWF2|GNAS1_HUMAN; sp|P63092|GNAS2_HUMAN	Guanine nucleotide-binding protein G(s) subunit alpha isoforms XLas OS=Homo sapiens GN=GNAS PE=1 SV=2; Guanine nucleotide-binding protein G(s) subunit alpha isoforms short OS=Homo sapiens GN=GNAS PE=1 SV=1	LDKIDVIKQADYVPS	C1R parental
sp|Q10589|BST2_HUMAN	Bone marrow stromal antigen 2 OS=Homo sapiens GN=BST2 PE=1 SV=1	LEGEITTLNHKLQDAS	C1R parental
sp|Q13362|2A5G_HUMAN	Serine/threonine-protein phosphatase 2A 56 kDa regulatory subunit gamma isoform OS=Homo sapiens GN=PPP2R5C PE=1 SV=3	LFDDCTQQF	C1R parental
sp|O60502|OGA_HUMAN	Protein O-GlcNAcase OS=Homo sapiens GN=MGEA5 PE=1 SV=2	LFDDIDHNM	C1R parental
sp|O60488|ACSL4_HUMAN	Long-chain-fatty-acid--CoA ligase 4 OS=Homo sapiens GN=ACSL4 PE=1 SV=2	LFDHAVSKF	C1R parental
sp|Q7Z333|SETX_HUMAN	Probable helicase senataxin OS=Homo sapiens GN=SETX PE=1 SV=4	LFDITGQDF	C1R parental
sp|Q9HBM1|SPC25_HUMAN	Kinetochore protein Spc25 OS=Homo sapiens GN=SPC25 PE=1 SV=1	LFDKSINEF	C1R parental
sp|Q9UHX1|PUF60_HUMAN	Poly(U)-binding-splicing factor PUF60 OS=Homo sapiens GN=PUF60 PE=1 SV=1	LFDLGGQYL	C1R parental
sp|P29083|T2EA_HUMAN	General transcription factor IIE subunit 1 OS=Homo sapiens GN=GTF2E1 PE=1 SV=2	LFDPMTGTF	C1R parental
sp|O15033|AREL1_HUMAN	Apoptosis-resistant E3 ubiquitin protein ligase 1 OS=Homo sapiens GN=AREL1 PE=1 SV=3	LFDTTNQLF	C1R parental
sp|P78536|ADA17_HUMAN	Disintegrin and metalloproteinase domain-containing protein 17 OS=Homo sapiens GN=ADAM17 PE=1 SV=1	LFHPSNVEM	C1R parental
sp|P04066|FUCO_HUMAN	Tissue alpha-L-fucosidase OS=Homo sapiens GN=FUCA1 PE=1 SV=4	LGGNYLLNIGPTKDG	C1R parental
sp|Q99880|H2B1L_HUMAN; sp|Q99879|H2B1M_HUMAN; sp|Q99877|H2B1N_HUMAN; sp|Q93079|H2B1H_HUMAN; sp|Q8N257|H2B3B_HUMAN; sp|Q5QNW6|H2B2F_HUMAN; sp|Q16778|H2B2E_HUMAN; sp|P62807|H2B1C_HUMAN; sp|P58876|H2B1D_HUMAN; sp|P57053|H2BFS_HUMAN; sp|P33778|H2B1B_HUMAN; sp|P23527|H2B1O_HUMAN; sp|P06899|H2B1J_HUMAN; sp|O60814|H2B1K_HUMAN	Histone H2B type 1-L OS=Homo sapiens GN=HIST1H2BL PE=1 SV=3; Histone H2B type 1-M OS=Homo sapiens GN=HIST1H2BM PE=1 SV=3; Histone H2B type 1-N OS=Homo sapiens GN=HIST1H2BN PE=1 SV=3; Histone H2B type 1-H OS=Homo sapiens GN=HIST1H2BH PE=1 SV=3; Histone H2B type 3-B OS=Homo sapiens GN=HIST3H2BB PE=1 SV=3; Histone H2B type 2-F OS=Homo sapiens GN=HIST2H2BF PE=1 SV=3; Histone H2B type 2-E OS=Homo sapi…	LLLPGELAK	C1R parental
sp|P69892|HBG2_HUMAN; sp|P69891|HBG1_HUMAN; sp|P68871|HBB_HUMAN; sp|P02100|HBE_HUMAN; sp|P02042|HBD_HUMAN	Hemoglobin subunit gamma-2 OS=Homo sapiens GN=HBG2 PE=1 SV=2; Hemoglobin subunit gamma-1 OS=Homo sapiens GN=HBG1 PE=1 SV=2; Hemoglobin subunit beta OS=Homo sapiens GN=HBB PE=1 SV=2; Hemoglobin subunit epsilon OS=Homo sapiens GN=HBE1 PE=1 SV=2; Hemoglobin subunit delta OS=Homo sapiens GN=HBD PE=1 SV=2	LLVVYPWTQR	C1R parental
sp|Q9H568|ACTL8_HUMAN	Actin-like protein 8 OS=Homo sapiens GN=ACTL8 PE=1 SV=1	LPDGSRVEL	C1R parental
sp|P17480|UBF1_HUMAN	Nucleolar transcription factor 1 OS=Homo sapiens GN=UBTF PE=1 SV=1	LPEEEQQRVL	C1R parental
sp|Q9BT88|SYT11_HUMAN	Synaptotagmin-11 OS=Homo sapiens GN=SYT11 PE=1 SV=2	LPKMDITGLSGNPYVKV	C1R parental
sp|Q9UPS6|SET1B_HUMAN; sp|Q9UPS6|SET1B_HUMAN; sp|Q68DA7|FMN1_HUMAN; sp|Q99590|SCAFB_HUMAN	Histone-lysine N-methyltransferase SETD1B OS=Homo sapiens GN=SETD1B PE=1 SV=3; Histone-lysine N-methyltransferase SETD1B OS=Homo sapiens GN=SETD1B PE=1 SV=3; Formin-1 OS=Homo sapiens GN=FMN1 PE=1 SV=3; Protein SCAF11 OS=Homo sapiens GN=SCAF11 PE=1 SV=2	LPPPPPPPP	C1R parental
sp|Q7Z7E8|UB2Q1_HUMAN	Ubiquitin-conjugating enzyme E2 Q1 OS=Homo sapiens GN=UBE2Q1 PE=1 SV=1	LPQHPDVEM	C1R parental
sp|P55160|NCKPL_HUMAN	Nck-associated protein 1-like OS=Homo sapiens GN=NCKAP1L PE=1 SV=3	LPQLTGAENVL	C1R parental
sp|Q5JTV8|TOIP1_HUMAN	Torsin-1A-interacting protein 1 OS=Homo sapiens GN=TOR1AIP1 PE=1 SV=2	LPVQPENAL	C1R parental
sp|Q6ZS81|WDFY4_HUMAN	WD repeat- and FYVE domain-containing protein 4 OS=Homo sapiens GN=WDFY4 PE=1 SV=3	LQGGSFDVADRMF	C1R parental
sp|Q9BVA1|TBB2B_HUMAN; sp|Q9BUF5|TBB6_HUMAN; sp|Q13885|TBB2A_HUMAN; sp|P68371|TBB4B_HUMAN; sp|P07437|TBB5_HUMAN; sp|P04350|TBB4A_HUMAN; sp|Q9H4B7|TBB1_HUMAN; sp|Q3ZCM7|TBB8_HUMAN; sp|Q13509|TBB3_HUMAN; sp|A6NNZ2|TBB8L_HUMAN	Tubulin beta-2B chain OS=Homo sapiens GN=TUBB2B PE=1 SV=1; Tubulin beta-6 chain OS=Homo sapiens GN=TUBB6 PE=1 SV=1; Tubulin beta-2A chain OS=Homo sapiens GN=TUBB2A PE=1 SV=1; Tubulin beta-4B chain OS=Homo sapiens GN=TUBB4B PE=1 SV=1; Tubulin beta chain OS=Homo sapiens GN=TUBB PE=1 SV=2; Tubulin beta-4A chain OS=Homo sapiens GN=TUBB4A PE=1 SV=2; Tubulin beta-1 chain OS=Homo sapiens GN=TUBB1 PE=1 S…	LVDLEPGTM	C1R parental
sp|Q96PU4|UHRF2_HUMAN	E3 ubiquitin-protein ligase UHRF2 OS=Homo sapiens GN=UHRF2 PE=1 SV=1	LWDEVLSHL	C1R parental
sp|Q8NBP0|TTC13_HUMAN	Tetratricopeptide repeat protein 13 OS=Homo sapiens GN=TTC13 PE=2 SV=3	LYDEAIRHF	C1R parental
sp|Q92889|XPF_HUMAN	DNA repair endonuclease XPF OS=Homo sapiens GN=ERCC4 PE=1 SV=3	LYDFIHTSF	C1R parental
sp|Q9H173|SIL1_HUMAN	Nucleotide exchange factor SIL1 OS=Homo sapiens GN=SIL1 PE=1 SV=1	LYDLVTEKM	C1R parental
sp|Q96EZ8|MCRS1_HUMAN	Microspherule protein 1 OS=Homo sapiens GN=MCRS1 PE=1 SV=1	LYDPVISKL	C1R parental
sp|P16885|PLCG2_HUMAN	1-phosphatidylinositol 4,5-bisphosphate phosphodiesterase gamma-2 OS=Homo sapiens GN=PLCG2 PE=1 SV=4	LYDTHQNL	C1R parental
sp|O43684|BUB3_HUMAN	Mitotic checkpoint protein BUB3 OS=Homo sapiens GN=BUB3 PE=1 SV=1	LYDVPANSM	C1R parental
sp|Q15006|EMC2_HUMAN	ER membrane protein complex subunit 2 OS=Homo sapiens GN=EMC2 PE=1 SV=1	LYDVTWEEM	C1R parental
sp|O00743|PPP6_HUMAN	Serine/threonine-protein phosphatase 6 catalytic subunit OS=Homo sapiens GN=PPP6C PE=1 SV=1	MFDEKLVTV	C1R parental
sp|Q9Y3I0|RTCB_HUMAN	tRNA-splicing ligase RtcB homolog OS=Homo sapiens GN=RTCB PE=1 SV=1	MFDHIPVGV	C1R parental
sp|O75618|DEDD_HUMAN	Death effector domain-containing protein OS=Homo sapiens GN=DEDD PE=1 SV=1	MFDIVGTHL	C1R parental
sp|Q9BUA6|MYL10_HUMAN; sp|P24844|MYL9_HUMAN; sp|P19105|ML12A_HUMAN; sp|O14950|ML12B_HUMAN	Myosin regulatory light chain 10 OS=Homo sapiens GN=MYL10 PE=2 SV=2; Myosin regulatory light polypeptide 9 OS=Homo sapiens GN=MYL9 PE=1 SV=4; Myosin regulatory light chain 12A OS=Homo sapiens GN=MYL12A PE=1 SV=2; Myosin regulatory light chain 12B OS=Homo sapiens GN=MYL12B PE=1 SV=2	MFDQSQIQEF	C1R parental
sp|Q9NV96|CC50A_HUMAN	Cell cycle control protein 50A OS=Homo sapiens GN=TMEM30A PE=1 SV=1	MFNDTLELF	C1R parental
sp|Q6P2Q9|PRP8_HUMAN	Pre-mRNA-processing-splicing factor 8 OS=Homo sapiens GN=PRPF8 PE=1 SV=2	MLDPLEVHL	C1R parental
sp|P20273|CD22_HUMAN	B-cell receptor CD22 OS=Homo sapiens GN=CD22 PE=1 SV=2	MPIREGDTVTL	C1R parental
sp|Q8N7H5|PAF1_HUMAN	RNA polymerase II-associated factor 1 homolog OS=Homo sapiens GN=PAF1 PE=1 SV=2	MPVFPDFKM	C1R parental
sp|P63000|RAC1_HUMAN; sp|P60763|RAC3_HUMAN	Ras-related C3 botulinum toxin substrate 1 OS=Homo sapiens GN=RAC1 PE=1 SV=1; Ras-related C3 botulinum toxin substrate 3 OS=Homo sapiens GN=RAC3 PE=1 SV=1	MVDGKPVNL	C1R parental
sp|P10809|CH60_HUMAN	60 kDa heat shock protein, mitochondrial OS=Homo sapiens GN=HSPD1 PE=1 SV=2	NDELEIIEGMKFDR	C1R parental
sp|P10809|CH60_HUMAN	60 kDa heat shock protein, mitochondrial OS=Homo sapiens GN=HSPD1 PE=1 SV=2	NDELEIIEGMKFDRG	C1R parental
sp|O00560|SDCB1_HUMAN	Syntenin-1 OS=Homo sapiens GN=SDCBP PE=1 SV=1	NEEEIRANVAVVSGAP	C1R parental
sp|Q8NEB9|PK3C3_HUMAN	Phosphatidylinositol 3-kinase catalytic subunit type 3 OS=Homo sapiens GN=PIK3C3 PE=1 SV=1	NFDDIKNGL	C1R parental
sp|Q03188|CENPC_HUMAN	Centromere protein C OS=Homo sapiens GN=CENPC PE=1 SV=2	NFDDKVML	C1R parental
sp|Q06210|GFPT1_HUMAN	Glutamine--fructose-6-phosphate aminotransferase [isomerizing] 1 OS=Homo sapiens GN=GFPT1 PE=1 SV=3	NFDDYTVNL	C1R parental
sp|O95757|HS74L_HUMAN	Heat shock 70 kDa protein 4L OS=Homo sapiens GN=HSPA4L PE=1 SV=3	NFDEALVDYF	C1R parental
sp|Q9ULQ1|TPC1_HUMAN	Two pore calcium channel protein 1 OS=Homo sapiens GN=TPCN1 PE=1 SV=3	NFDNILNSF	C1R parental
sp|Q15185|TEBP_HUMAN	Prostaglandin E synthase 3 OS=Homo sapiens GN=PTGES3 PE=1 SV=1	NFDRFSEM	C1R parental
sp|Q8N3U4|STAG2_HUMAN	Cohesin subunit SA-2 OS=Homo sapiens GN=STAG2 PE=1 SV=3	NFDRSSSTF	C1R parental
sp|Q8WYP5|ELYS_HUMAN	Protein ELYS OS=Homo sapiens GN=AHCTF1 PE=1 SV=3	NFDTIDQQF	C1R parental
sp|Q969M3|YIPF5_HUMAN	Protein YIPF5 OS=Homo sapiens GN=YIPF5 PE=1 SV=1	NFEDEPPLL	C1R parental
sp|P25774|CATS_HUMAN	Cathepsin S OS=Homo sapiens GN=CTSS PE=1 SV=3	NGGFMTTAFQYIIDNK	C1R parental
sp|O00308|WWP2_HUMAN	NEDD4-like E3 ubiquitin-protein ligase WWP2 OS=Homo sapiens GN=WWP2 PE=1 SV=2	NGRVYYVNHNTRTTQ	C1R parental
sp|O75976|CBPD_HUMAN	Carboxypeptidase D OS=Homo sapiens GN=CPD PE=1 SV=2	NKETLKHLASLYANNHP	C1R parental
sp|Q99650|OSMR_HUMAN	Oncostatin-M-specific receptor subunit beta OS=Homo sapiens GN=OSMR PE=1 SV=1	NKEVEEERIAG	C1R parental
sp|P20273|CD22_HUMAN	B-cell receptor CD22 OS=Homo sapiens GN=CD22 PE=1 SV=2	NPEYTTVSWLKDG	C1R parental
sp|P02786|TFR1_HUMAN	Transferrin receptor protein 1 OS=Homo sapiens GN=TFRC PE=1 SV=2	NPGGYVAYSKAATVTG	C1R parental
sp|P02786|TFR1_HUMAN	Transferrin receptor protein 1 OS=Homo sapiens GN=TFRC PE=1 SV=2	NPGGYVAYSKAATVTGK	C1R parental
sp|P09651|ROA1_HUMAN	Heterogeneous nuclear ribonucleoprotein A1 OS=Homo sapiens GN=HNRNPA1 PE=1 SV=5	NQGGYGGSSSSSSYGSGRRF	C1R parental
sp|O75976|CBPD_HUMAN	Carboxypeptidase D OS=Homo sapiens GN=CPD PE=1 SV=2	NSNNFDLNRNFPDQF	C1R parental
sp|P10619|PPGB_HUMAN	Lysosomal protective protein OS=Homo sapiens GN=CTSA PE=1 SV=2	NSQYLKLLSSQKYQ	C1R parental
sp|P54578|UBP14_HUMAN	Ubiquitin carboxyl-terminal hydrolase 14 OS=Homo sapiens GN=USP14 PE=1 SV=3	NTDEPPMVF	C1R parental
sp|P61513|RL37A_HUMAN	60S ribosomal protein L37a OS=Homo sapiens GN=RPL37A PE=1 SV=2	NTTSAVTVKSAIRRLKELKDQ	C1R parental
sp|P19320|VCAM1_HUMAN	Vascular cell adhesion protein 1 OS=Homo sapiens GN=VCAM1 PE=1 SV=1	NTVISVNPSTKLQEGG	C1R parental
sp|Q9UBR2|CATZ_HUMAN	Cathepsin Z OS=Homo sapiens GN=CTSZ PE=1 SV=1	NVDGVNYASITRNQH	C1R parental
sp|P02786|TFR1_HUMAN	Transferrin receptor protein 1 OS=Homo sapiens GN=TFRC PE=1 SV=2	NVLKEIKILNIFGVIK	C1R parental
sp|Q5SW79|CE170_HUMAN	Centrosomal protein of 170 kDa OS=Homo sapiens GN=CEP170 PE=1 SV=1	NWDDIESKL	C1R parental
sp|Q969X6|UTP4_HUMAN	U3 small nucleolar RNA-associated protein 4 homolog OS=Homo sapiens GN=UTP4 PE=1 SV=1	NYDAALRKI	C1R parental
sp|Q9HC35|EMAL4_HUMAN	Echinoderm microtubule-associated protein-like 4 OS=Homo sapiens GN=EML4 PE=1 SV=3	NYDDIRTEL	C1R parental
sp|Q9HCS7|SYF1_HUMAN	Pre-mRNA-splicing factor SYF1 OS=Homo sapiens GN=XAB2 PE=1 SV=2	NYDEALRLL	C1R parental
sp|Q9Y496|KIF3A_HUMAN	Kinesin-like protein KIF3A OS=Homo sapiens GN=KIF3A PE=1 SV=4	NYDETISTL	C1R parental
sp|Q9NWF9|RN216_HUMAN	E3 ubiquitin-protein ligase RNF216 OS=Homo sapiens GN=RNF216 PE=1 SV=3	NYDFGPIHM	C1R parental
sp|Q96Q89|KI20B_HUMAN	Kinesin-like protein KIF20B OS=Homo sapiens GN=KIF20B PE=1 SV=3	NYDIAIAEL	C1R parental
sp|Q9UBV2|SE1L1_HUMAN	Protein sel-1 homolog 1 OS=Homo sapiens GN=SEL1L PE=1 SV=3	NYDLALKYF	C1R parental
sp|P38919|IF4A3_HUMAN	Eukaryotic initiation factor 4A-III OS=Homo sapiens GN=EIF4A3 PE=1 SV=4	NYDLPNNREL	C1R parental
sp|P17844|DDX5_HUMAN	Probable ATP-dependent RNA helicase DDX5 OS=Homo sapiens GN=DDX5 PE=1 SV=1	NYDRGYSSL	C1R parental
sp|P08621|RU17_HUMAN	U1 small nuclear ribonucleoprotein 70 kDa OS=Homo sapiens GN=SNRNP70 PE=1 SV=2	NYDTTESKL	C1R parental
sp|Q8N766|EMC1_HUMAN	ER membrane protein complex subunit 1 OS=Homo sapiens GN=EMC1 PE=1 SV=1	NYNQTVSRM	C1R parental
sp|Q9Y4A5|TRRAP_HUMAN; sp|Q70E73|RAPH1_HUMAN; sp|Q9Y6W5|WASF2_HUMAN; sp|Q2VWA4|SKOR2_HUMAN; sp|P56270|MAZ_HUMAN	Transformation/transcription domain-associated protein OS=Homo sapiens GN=TRRAP PE=1 SV=3; Ras-associated and pleckstrin homology domains-containing protein 1 OS=Homo sapiens GN=RAPH1 PE=1 SV=3; Wiskott-Aldrich syndrome protein family member 2 OS=Homo sapiens GN=WASF2 PE=1 SV=3; SKI family transcriptional corepressor 2 OS=Homo sapiens GN=SKOR2 PE=1 SV=2; Myc-associated zinc finger protein OS=Homo…	PAPPPPPPP	C1R parental
sp|P47914|RL29_HUMAN	60S ribosomal protein L29 OS=Homo sapiens GN=RPL29 PE=1 SV=2	PAQAPKRTQAPTKASE	C1R parental
sp|P11586|C1TC_HUMAN	C-1-tetrahydrofolate synthase, cytoplasmic OS=Homo sapiens GN=MTHFD1 PE=1 SV=3	PETEQVNGLF	C1R parental
sp|P10323|ACRO_HUMAN; RRRRRsp|Q9C0D6|FHDC1_HUMAN; sp|Q96JH7|VCIP1_HUMAN; sp|Q08499|PDE4D_HUMAN	Acrosin OS=Homo sapiens GN=ACR PE=2 SV=4; REVERSED FH2 domain-containing protein 1 OS=Homo sapiens GN=FHDC1 PE=1 SV=2; Deubiquitinating protein VCIP135 OS=Homo sapiens GN=VCPIP1 PE=1 SV=2; cAMP-specific 3',5'-cyclic phosphodiesterase 4D OS=Homo sapiens GN=PDE4D PE=1 SV=2	PLPPPPPPP	C1R parental
sp|P67809|YBOX1_HUMAN	Nuclease-sensitive element-binding protein 1 OS=Homo sapiens GN=YBX1 PE=1 SV=3	PPAENSSAPEAEQGGAE	C1R parental
sp|P53985|MOT1_HUMAN	Monocarboxylate transporter 1 OS=Homo sapiens GN=SLC16A1 PE=1 SV=3	PPAVGGPVGYTPPD	C1R parental
sp|Q86TG7|PEG10_HUMAN; sp|Q16760|DGKD_HUMAN	Retrotransposon-derived protein PEG10 OS=Homo sapiens GN=PEG10 PE=1 SV=2; Diacylglycerol kinase delta OS=Homo sapiens GN=DGKD PE=1 SV=4	PPQPPPPPP	C1R parental
sp|P63173|RL38_HUMAN	60S ribosomal protein L38 OS=Homo sapiens GN=RPL38 PE=1 SV=2	PRKIEEIKDFLLTARRKD	C1R parental
sp|A6NNW6|ENO4_HUMAN; RRRRRsp|Q9UI08|EVL_HUMAN	Enolase 4 OS=Homo sapiens GN=ENO4 PE=2 SV=2; REVERSED Ena/VASP-like protein OS=Homo sapiens GN=EVL PE=1 SV=2	PVPPPPPPP	C1R parental
sp|P13284|GILT_HUMAN	Gamma-interferon-inducible lysosomal thiol reductase OS=Homo sapiens GN=IFI30 PE=1 SV=3	QALDFFGNGPPVNYKTG	C1R parental
sp|Q6ZS81|WDFY4_HUMAN	WD repeat- and FYVE domain-containing protein 4 OS=Homo sapiens GN=WDFY4 PE=1 SV=3	QGGSFDVADRMF	C1R parental
sp|P09651|ROA1_HUMAN	Heterogeneous nuclear ribonucleoprotein A1 OS=Homo sapiens GN=HNRNPA1 PE=1 SV=5	QGGYGGSSSSSSYGSGRRF	C1R parental
sp|P02675|FIBB_HUMAN	Fibrinogen beta chain OS=Homo sapiens GN=FGB PE=1 SV=2	QGVNDNEEGFFSAR	C1R parental
sp|P42766|RL35_HUMAN	60S ribosomal protein L35 OS=Homo sapiens GN=RPL35 PE=1 SV=2	QLDDLKVEL	C1R parental
sp|O75629|CREG1_HUMAN	Protein CREG1 OS=Homo sapiens GN=CREG1 PE=1 SV=1	QLSVSNLQENPYA	C1R parental
sp|P20930|FILA_HUMAN	Filaggrin OS=Homo sapiens GN=FLG PE=1 SV=3	QVSTHKQSESSHGWTGPSTGVRQGSHHE	C1R parental
sp|Q13535|ATR_HUMAN	Serine/threonine-protein kinase ATR OS=Homo sapiens GN=ATR PE=1 SV=3	QWDLVENYL	C1R parental
sp|Q15904|VAS1_HUMAN	V-type proton ATPase subunit S1 OS=Homo sapiens GN=ATP6AP1 PE=1 SV=2	QWEDLTPLTF	C1R parental
sp|P49321|NASP_HUMAN	Nuclear autoantigenic sperm protein OS=Homo sapiens GN=NASP PE=1 SV=2	QYDEAVAQF	C1R parental
sp|P11142|HSP7C_HUMAN	Heat shock cognate 71 kDa protein OS=Homo sapiens GN=HSPA8 PE=1 SV=1	RFDDAVVQSDM	C1R parental
sp|P12956|XRCC6_HUMAN	X-ray repair cross-complementing protein 6 OS=Homo sapiens GN=XRCC6 PE=1 SV=2	RFDDPGLMLM	C1R parental
sp|Q6DKK2|TTC19_HUMAN	Tetratricopeptide repeat protein 19, mitochondrial OS=Homo sapiens GN=TTC19 PE=1 SV=4	RFDEAYIYM	C1R parental
sp|Q96JC1|VPS39_HUMAN	Vam6/Vps39-like protein OS=Homo sapiens GN=VPS39 PE=1 SV=2	RFDESMQVF	C1R parental
sp|P51659|DHB4_HUMAN	Peroxisomal multifunctional enzyme type 2 OS=Homo sapiens GN=HSD17B4 PE=1 SV=3	RFDGRVVLV	C1R parental
sp|O15519|CFLAR_HUMAN	CASP8 and FADD-like apoptosis regulator OS=Homo sapiens GN=CFLAR PE=1 SV=1	RFDLLKRIL	C1R parental
sp|Q92530|PSMF1_HUMAN	Proteasome inhibitor PI31 subunit OS=Homo sapiens GN=PSMF1 PE=1 SV=2	RFDPFGPIGTSPPGPNPDHLPPPGYDDMYL	C1R parental
sp|Q9C0C7|AMRA1_HUMAN	Activating molecule in BECN1-regulated autophagy protein 1 OS=Homo sapiens GN=AMBRA1 PE=1 SV=2	RFDPLGHYL	C1R parental
sp|O60264|SMCA5_HUMAN	SWI/SNF-related matrix-associated actin-dependent regulator of chromatin subfamily A member 5 OS=Homo sapiens GN=SMARCA5 PE=1 SV=1	RFEDSPSYV	C1R parental
sp|P09651|ROA1_HUMAN	Heterogeneous nuclear ribonucleoprotein A1 OS=Homo sapiens GN=HNRNPA1 PE=1 SV=5	RSSGPYGGGGQYF	C1R parental
sp|P41250|GARS_HUMAN	Glycine--tRNA ligase OS=Homo sapiens GN=GARS PE=1 SV=3	RTDEIGVAF	C1R parental
sp|P61981|1433G_HUMAN; sp|P31946|1433B_HUMAN	14-3-3 protein gamma OS=Homo sapiens GN=YWHAG PE=1 SV=2; 14-3-3 protein beta/alpha OS=Homo sapiens GN=YWHAB PE=1 SV=3	RYDDMAAAM	C1R parental
sp|P27348|1433T_HUMAN	14-3-3 protein theta OS=Homo sapiens GN=YWHAQ PE=1 SV=1	RYDDMATCM	C1R parental
sp|P62258|1433E_HUMAN	14-3-3 protein epsilon OS=Homo sapiens GN=YWHAE PE=1 SV=1	RYDEMVESM	C1R parental
sp|Q02153|GCYB1_HUMAN	Guanylate cyclase soluble subunit beta-1 OS=Homo sapiens GN=GUCY1B3 PE=1 SV=1	RYDNVTILF	C1R parental
sp|Q9H8S9|MOB1A_HUMAN	MOB kinase activator 1A OS=Homo sapiens GN=MOB1A PE=1 SV=4	SAPKYIDYL	C1R parental
sp|P62328|TYB4_HUMAN	Thymosin beta-4 OS=Homo sapiens GN=TMSB4X PE=1 SV=2	SDKPDMAEIEKFDKSKLKKTETQEKNPLPSKETIEQEKQAGE	C1R parental
sp|P62328|TYB4_HUMAN	Thymosin beta-4 OS=Homo sapiens GN=TMSB4X PE=1 SV=2	SDKPDMAEIEKFDKSKLKKTETQEKNPLPSKETIEQEKQAGES	C1R parental
sp|Q15149|PLEC_HUMAN	Plectin OS=Homo sapiens GN=PLEC PE=1 SV=3	SFDATGSGF	C1R parental
sp|O75132|ZBED4_HUMAN	Zinc finger BED domain-containing protein 4 OS=Homo sapiens GN=ZBED4 PE=1 SV=2	SFDDTNEKF	C1R parental
sp|Q6PGP7|TTC37_HUMAN	Tetratricopeptide repeat protein 37 OS=Homo sapiens GN=TTC37 PE=1 SV=1	SFDEAAKI	C1R parental
sp|Q92547|TOPB1_HUMAN	DNA topoisomerase 2-binding protein 1 OS=Homo sapiens GN=TOPBP1 PE=1 SV=3	SFDETVTHF	C1R parental
sp|P63272|SPT4H_HUMAN	Transcription elongation factor SPT4 OS=Homo sapiens GN=SUPT4H1 PE=1 SV=1	SFDGIIAMM	C1R parental
sp|Q9NV06|DCA13_HUMAN	DDB1- and CUL4-associated factor 13 OS=Homo sapiens GN=DCAF13 PE=1 SV=2	SFDKSIRIF	C1R parental
sp|Q96J01|THOC3_HUMAN	THO complex subunit 3 OS=Homo sapiens GN=THOC3 PE=1 SV=1	SFDKTASVF	C1R parental
sp|Q9UNW1|MINP1_HUMAN	Multiple inositol polyphosphate phosphatase 1 OS=Homo sapiens GN=MINPP1 PE=1 SV=1	SFDLAIKGV	C1R parental
sp|Q29RF7|PDS5A_HUMAN	Sister chromatid cohesion protein PDS5 homolog A OS=Homo sapiens GN=PDS5A PE=1 SV=1	SFDLAKVLL	C1R parental
sp|O94864|ST65G_HUMAN	STAGA complex 65 subunit gamma OS=Homo sapiens GN=SUPT7L PE=1 SV=1	SFDLLPREF	C1R parental
sp|Q9HB71|CYBP_HUMAN	Calcyclin-binding protein OS=Homo sapiens GN=CACYBP PE=1 SV=2	SFDLLVKNL	C1R parental
sp|Q8TEK3|DOT1L_HUMAN	Histone-lysine N-methyltransferase, H3 lysine-79 specific OS=Homo sapiens GN=DOT1L PE=1 SV=2	SFDLVAQMI	C1R parental
sp|P15923|TFE2_HUMAN	Transcription factor E2-alpha OS=Homo sapiens GN=TCF3 PE=1 SV=1	SFDPSRTF	C1R parental
sp|P49792|RBP2_HUMAN	E3 SUMO-protein ligase RanBP2 OS=Homo sapiens GN=RANBP2 PE=1 SV=2	SFDSALQSV	C1R parental
sp|Q9BQ87|TBL1Y_HUMAN; sp|Q9BZK7|TBL1R_HUMAN; sp|O60907|TBL1X_HUMAN	F-box-like/WD repeat-containing protein TBL1Y OS=Homo sapiens GN=TBL1Y PE=2 SV=1; F-box-like/WD repeat-containing protein TBL1XR1 OS=Homo sapiens GN=TBL1XR1 PE=1 SV=1; F-box-like/WD repeat-containing protein TBL1X OS=Homo sapiens GN=TBL1X PE=1 SV=3	SFDSTVRL	C1R parental
sp|O75190|DNJB6_HUMAN	DnaJ homolog subfamily B member 6 OS=Homo sapiens GN=DNAJB6 PE=1 SV=2	SFDTGFTSF	C1R parental
sp|Q6ZS81|WDFY4_HUMAN	WD repeat- and FYVE domain-containing protein 4 OS=Homo sapiens GN=WDFY4 PE=1 SV=3	SFDVADRMF	C1R parental
sp|P62263|RS14_HUMAN	40S ribosomal protein S14 OS=Homo sapiens GN=RPS14 PE=1 SV=3	SFNDTFVHV	C1R parental
sp|P51148|RAB5C_HUMAN	Ras-related protein Rab-5C OS=Homo sapiens GN=RAB5C PE=1 SV=2	SKRAVEFQEAQAYADD	C1R parental
sp|P51148|RAB5C_HUMAN	Ras-related protein Rab-5C OS=Homo sapiens GN=RAB5C PE=1 SV=2	SKRAVEFQEAQAYADDN	C1R parental
sp|P11166|GTR1_HUMAN	Solute carrier family 2, facilitated glucose transporter member 1 OS=Homo sapiens GN=SLC2A1 PE=1 SV=2	SLQFGYNTGVINAPQ	C1R parental
sp|Q7Z3K3|POGZ_HUMAN	Pogo transposable element with ZNF domain OS=Homo sapiens GN=POGZ PE=1 SV=2	SMDPLPVFL	C1R parental
sp|O75976|CBPD_HUMAN	Carboxypeptidase D OS=Homo sapiens GN=CPD PE=1 SV=2	SPDDAVFQQIALSYSK	C1R parental
sp|O75976|CBPD_HUMAN	Carboxypeptidase D OS=Homo sapiens GN=CPD PE=1 SV=2	SPDDAVFQQIALSYSKE	C1R parental
sp|P55265|DSRAD_HUMAN	Double-stranded RNA-specific adenosine deaminase OS=Homo sapiens GN=ADAR PE=1 SV=4	SPEAQPKTL	C1R parental
sp|P19320|VCAM1_HUMAN	Vascular cell adhesion protein 1 OS=Homo sapiens GN=VCAM1 PE=1 SV=1	SPKNTVISVNPSTKLQEG	C1R parental
sp|P19320|VCAM1_HUMAN	Vascular cell adhesion protein 1 OS=Homo sapiens GN=VCAM1 PE=1 SV=1	SPKNTVISVNPSTKLQEGG	C1R parental
sp|P10619|PPGB_HUMAN	Lysosomal protective protein OS=Homo sapiens GN=CTSA PE=1 SV=2	SQYLKLLSSQKYQ	C1R parental
sp|P02792|FRIL_HUMAN	Ferritin light chain OS=Homo sapiens GN=FTL PE=1 SV=2	SSQIRQNYSTDVE	C1R parental
sp|P02792|FRIL_HUMAN	Ferritin light chain OS=Homo sapiens GN=FTL PE=1 SV=2	SSQIRQNYSTDVEA	C1R parental
sp|P02792|FRIL_HUMAN	Ferritin light chain OS=Homo sapiens GN=FTL PE=1 SV=2	SSQIRQNYSTDVEAA	C1R parental
sp|P13796|PLSL_HUMAN	Plastin-2 OS=Homo sapiens GN=LCP1 PE=1 SV=6	STDVAKTF	C1R parental
sp|P19320|VCAM1_HUMAN	Vascular cell adhesion protein 1 OS=Homo sapiens GN=VCAM1 PE=1 SV=1	STQTLYVNVAPRDTTV	C1R parental
sp|O14579|COPE_HUMAN	Coatomer subunit epsilon OS=Homo sapiens GN=COPE PE=1 SV=3	SVDVTNTTF	C1R parental
sp|Q71U36|TBA1A_HUMAN; sp|P68363|TBA1B_HUMAN	Tubulin alpha-1A chain OS=Homo sapiens GN=TUBA1A PE=1 SV=1; Tubulin alpha-1B chain OS=Homo sapiens GN=TUBA1B PE=1 SV=1	SVEGEGEEEGEEY	C1R parental
sp|Q9NR09|BIRC6_HUMAN	Baculoviral IAP repeat-containing protein 6 OS=Homo sapiens GN=BIRC6 PE=1 SV=2	SWDEHVFEL	C1R parental
sp|O76071|CIAO1_HUMAN	Probable cytosolic iron-sulfur protein assembly protein CIAO1 OS=Homo sapiens GN=CIAO1 PE=1 SV=1	SYDDTVKL	C1R parental
sp|Q9UPY3|DICER_HUMAN	Endoribonuclease Dicer OS=Homo sapiens GN=DICER1 PE=1 SV=3	SYDLANRDF	C1R parental
sp|Q9NPI0|TM138_HUMAN	Transmembrane protein 138 OS=Homo sapiens GN=TMEM138 PE=1 SV=1	SYDLFVNSF	C1R parental
sp|Q6EMB2|TTLL5_HUMAN	Tubulin polyglutamylase TTLL5 OS=Homo sapiens GN=TTLL5 PE=1 SV=3	SYDPLVIYL	C1R parental
sp|Q14204|DYHC1_HUMAN	Cytoplasmic dynein 1 heavy chain 1 OS=Homo sapiens GN=DYNC1H1 PE=1 SV=5	SYDPVLNPVL	C1R parental
sp|Q14137|BOP1_HUMAN	Ribosome biogenesis protein BOP1 OS=Homo sapiens GN=BOP1 PE=1 SV=2	SYDSKLVWF	C1R parental
sp|Q14011|CIRBP_HUMAN	Cold-inducible RNA-binding protein OS=Homo sapiens GN=CIRBP PE=1 SV=1	SYDSYATHNE	C1R parental
sp|Q16658|FSCN1_HUMAN	Fascin OS=Homo sapiens GN=FSCN1 PE=1 SV=3	SYDVFQLEF	C1R parental
sp|P63261|ACTG_HUMAN; sp|P60709|ACTB_HUMAN	Actin, cytoplasmic 2 OS=Homo sapiens GN=ACTG1 PE=1 SV=1; Actin, cytoplasmic 1 OS=Homo sapiens GN=ACTB PE=1 SV=1	SYELPDGQVITIGNER	C1R parental
sp|Q9NZ45|CISD1_HUMAN	CDGSH iron-sulfur domain-containing protein 1 OS=Homo sapiens GN=CISD1 PE=1 SV=1	TAAIGYLAYKRF	C1R parental
sp|P62805|H4_HUMAN	Histone H4 OS=Homo sapiens GN=HIST1H4A PE=1 SV=2	TAMDVVYAL	C1R parental
sp|P63261|ACTG_HUMAN; sp|P60709|ACTB_HUMAN	Actin, cytoplasmic 2 OS=Homo sapiens GN=ACTG1 PE=1 SV=1; Actin, cytoplasmic 1 OS=Homo sapiens GN=ACTB PE=1 SV=1	TDYLMKILTERGY	C1R parental
sp|P04406|G3P_HUMAN	Glyceraldehyde-3-phosphate dehydrogenase OS=Homo sapiens GN=GAPDH PE=1 SV=3	TFDAGAGIAL	C1R parental
sp|Q13813|SPTN1_HUMAN	Spectrin alpha chain, non-erythrocytic 1 OS=Homo sapiens GN=SPTAN1 PE=1 SV=3	TFDAGLQAF	C1R parental
sp|P49757|NUMB_HUMAN	Protein numb homolog OS=Homo sapiens GN=NUMB PE=1 SV=2	TFDASRTTF	C1R parental
sp|P49327|FAS_HUMAN	Fatty acid synthase OS=Homo sapiens GN=FASN PE=1 SV=3	TFDDIVHSF	C1R parental
sp|O43567|RNF13_HUMAN	E3 ubiquitin-protein ligase RNF13 OS=Homo sapiens GN=RNF13 PE=1 SV=1	TFDDLPARF	C1R parental
sp|Q9ULD5|ZN777_HUMAN	Zinc finger protein 777 OS=Homo sapiens GN=ZNF777 PE=1 SV=2	TFDDVAVHF	C1R parental
sp|Q96E29|MTEF3_HUMAN	Transcription termination factor 3, mitochondrial OS=Homo sapiens GN=MTERF3 PE=1 SV=2	TFDFVHNVM	C1R parental
sp|Q9Y376|CAB39_HUMAN; sp|Q9H9S4|CB39L_HUMAN	Calcium-binding protein 39 OS=Homo sapiens GN=CAB39 PE=1 SV=1; Calcium-binding protein 39-like OS=Homo sapiens GN=CAB39L PE=1 SV=3	TFDIASDAF	C1R parental
sp|Q709C8|VP13C_HUMAN	Vacuolar protein sorting-associated protein 13C OS=Homo sapiens GN=VPS13C PE=1 SV=1	TFDLTVVSY	C1R parental
sp|O60307|MAST3_HUMAN	Microtubule-associated serine/threonine-protein kinase 3 OS=Homo sapiens GN=MAST3 PE=1 SV=2	TFDNEIVMM	C1R parental
sp|P57081|WDR4_HUMAN	tRNA (guanine-N(7)-)-methyltransferase non-catalytic subunit WDR4 OS=Homo sapiens GN=WDR4 PE=1 SV=2	TFDNVTSYL	C1R parental
sp|O95402|MED26_HUMAN	Mediator of RNA polymerase II transcription subunit 26 OS=Homo sapiens GN=MED26 PE=1 SV=2	TFDPMTRQI	C1R parental
sp|Q9Y4L1|HYOU1_HUMAN	Hypoxia up-regulated protein 1 OS=Homo sapiens GN=HYOU1 PE=1 SV=1	TFDPQRQTV	C1R parental
sp|Q9Y2T2|AP3M1_HUMAN	AP-3 complex subunit mu-1 OS=Homo sapiens GN=AP3M1 PE=1 SV=1	TFDPVTKVL	C1R parental
sp|P69849|NOMO3_HUMAN; sp|Q15155|NOMO1_HUMAN; sp|Q5JPE7|NOMO2_HUMAN	Nodal modulator 3 OS=Homo sapiens GN=NOMO3 PE=3 SV=2; Nodal modulator 1 OS=Homo sapiens GN=NOMO1 PE=1 SV=5; Nodal modulator 2 OS=Homo sapiens GN=NOMO2 PE=1 SV=1	TFDVAPSRL	C1R parental
sp|P69849|NOMO3_HUMAN; sp|Q15155|NOMO1_HUMAN; sp|Q5JPE7|NOMO2_HUMAN	Nodal modulator 3 OS=Homo sapiens GN=NOMO3 PE=3 SV=2; Nodal modulator 1 OS=Homo sapiens GN=NOMO1 PE=1 SV=5; Nodal modulator 2 OS=Homo sapiens GN=NOMO2 PE=1 SV=1	TFDVAPSRLDF	C1R parental
sp|P11142|HSP7C_HUMAN	Heat shock cognate 71 kDa protein OS=Homo sapiens GN=HSPA8 PE=1 SV=1	TFDVSILTI	C1R parental
sp|P20702|ITAX_HUMAN	Integrin alpha-X OS=Homo sapiens GN=ITGAX PE=1 SV=3	TFDVSPKAV	C1R parental
sp|Q9Y5M8|SRPRB_HUMAN	Signal recognition particle receptor subunit beta OS=Homo sapiens GN=SRPRB PE=1 SV=3	TFQPYLDTL	C1R parental
sp|P02786|TFR1_HUMAN	Transferrin receptor protein 1 OS=Homo sapiens GN=TFRC PE=1 SV=2	TGTIKLLNENSY	C1R parental
sp|P02786|TFR1_HUMAN	Transferrin receptor protein 1 OS=Homo sapiens GN=TFRC PE=1 SV=2	TGTIKLLNENSYVP	C1R parental
sp|P02786|TFR1_HUMAN	Transferrin receptor protein 1 OS=Homo sapiens GN=TFRC PE=1 SV=2	TGTIKLLNENSYVPR	C1R parental
sp|P02786|TFR1_HUMAN	Transferrin receptor protein 1 OS=Homo sapiens GN=TFRC PE=1 SV=2	TIKLLNENSY	C1R parental
sp|P02786|TFR1_HUMAN	Transferrin receptor protein 1 OS=Homo sapiens GN=TFRC PE=1 SV=2	TIKLLNENSYVPR	C1R parental
sp|P41229|KDM5C_HUMAN	Lysine-specific demethylase 5C OS=Homo sapiens GN=KDM5C PE=1 SV=2	TLDELPAML	C1R parental
sp|Q7LBR1|CHM1B_HUMAN	Charged multivesicular body protein 1b OS=Homo sapiens GN=CHMP1B PE=1 SV=1	TLDVQTQQM	C1R parental
sp|P04114|APOB_HUMAN	Apolipoprotein B-100 OS=Homo sapiens GN=APOB PE=1 SV=2	TPDFIVPLTDLRIP	C1R parental
sp|P04114|APOB_HUMAN	Apolipoprotein B-100 OS=Homo sapiens GN=APOB PE=1 SV=2	TPDFIVPLTDLRIPS	C1R parental
sp|Q9Y5A9|YTHD2_HUMAN	YTH domain-containing family protein 2 OS=Homo sapiens GN=YTHDF2 PE=1 SV=2	TPSEPHPVL	C1R parental
sp|Q9ULH0|KDIS_HUMAN	Kinase D-interacting substrate of 220 kDa OS=Homo sapiens GN=KIDINS220 PE=1 SV=3	TPSTVTLNNNSAPANRAN	C1R parental
sp|Q9ULH0|KDIS_HUMAN	Kinase D-interacting substrate of 220 kDa OS=Homo sapiens GN=KIDINS220 PE=1 SV=3	TPSTVTLNNNSAPANRANQ	C1R parental
sp|P19320|VCAM1_HUMAN	Vascular cell adhesion protein 1 OS=Homo sapiens GN=VCAM1 PE=1 SV=1	TQTLYVNVAPRDTTV	C1R parental
sp|Q9UKF6|CPSF3_HUMAN	Cleavage and polyadenylation specificity factor subunit 3 OS=Homo sapiens GN=CPSF3 PE=1 SV=1	TVDGKTANL	C1R parental
sp|P62805|H4_HUMAN	Histone H4 OS=Homo sapiens GN=HIST1H4A PE=1 SV=2	TVTAMDVVYALKR	C1R parental
sp|Q9ULH0|KDIS_HUMAN	Kinase D-interacting substrate of 220 kDa OS=Homo sapiens GN=KIDINS220 PE=1 SV=3	TVTLNNNSAPANRAN	C1R parental
sp|P48060|GLIP1_HUMAN	Glioma pathogenesis-related protein 1 OS=Homo sapiens GN=GLIPR1 PE=1 SV=3	TWDPALAQI	C1R parental
sp|Q8N3Y1|FBXW8_HUMAN	F-box/WD repeat-containing protein 8 OS=Homo sapiens GN=FBXW8 PE=1 SV=2	TWDYVAPFL	C1R parental
sp|Q6PJT7|ZC3HE_HUMAN	Zinc finger CCCH domain-containing protein 14 OS=Homo sapiens GN=ZC3H14 PE=1 SV=1	TYDDGAATRL	C1R parental
sp|Q15056|IF4H_HUMAN	Eukaryotic translation initiation factor 4H OS=Homo sapiens GN=EIF4H PE=1 SV=5	TYDDRAYSSF	C1R parental
sp|Q99541|PLIN2_HUMAN	Perilipin-2 OS=Homo sapiens GN=PLIN2 PE=1 SV=2	TYDLMSSAY	C1R parental
sp|O94874|UFL1_HUMAN	E3 UFM1-protein ligase 1 OS=Homo sapiens GN=UFL1 PE=1 SV=2	TYDLPGNFL	C1R parental
sp|Q92599|SEPT8_HUMAN; sp|Q14141|SEPT6_HUMAN	Septin-8 OS=Homo sapiens GN=SEPT8 PE=1 SV=4; Septin-6 OS=Homo sapiens GN=SEPT6 PE=1 SV=4	TYDLQESNV	C1R parental
sp|Q8N264|RHG24_HUMAN	Rho GTPase-activating protein 24 OS=Homo sapiens GN=ARHGAP24 PE=1 SV=2	TYDNVHQQF	C1R parental
sp|Q15067|ACOX1_HUMAN	Peroxisomal acyl-coenzyme A oxidase 1 OS=Homo sapiens GN=ACOX1 PE=1 SV=3	TYDPETQEF	C1R parental
sp|P53396|ACLY_HUMAN	ATP-citrate synthase OS=Homo sapiens GN=ACLY PE=1 SV=3	TYDYAKTIL	C1R parental
sp|P61978|HNRPK_HUMAN	Heterogeneous nuclear ribonucleoprotein K OS=Homo sapiens GN=HNRNPK PE=1 SV=1	TYDYGGFTM	C1R parental
sp|Q9NU02|ANKE1_HUMAN	Ankyrin repeat and EF-hand domain-containing protein 1 OS=Homo sapiens GN=ANKEF1 PE=2 SV=2	TYEGKPIFL	C1R parental
sp|Q8WX93|PALLD_HUMAN	Palladin OS=Homo sapiens GN=PALLD PE=1 SV=3	VADGYPVRL	C1R parental
sp|Q10570|CPSF1_HUMAN	Cleavage and polyadenylation specificity factor subunit 1 OS=Homo sapiens GN=CPSF1 PE=1 SV=2	VADPYVVIM	C1R parental
sp|Q8IV08|PLD3_HUMAN	Phospholipase D3 OS=Homo sapiens GN=PLD3 PE=1 SV=1	VAVMNYLPTLEFSHPH	C1R parental
sp|P01834|IGKC_HUMAN	Immunoglobulin kappa constant OS=Homo sapiens GN=IGKC PE=1 SV=2	VDNALQSGNSQESVT	C1R parental
sp|P01834|IGKC_HUMAN	Immunoglobulin kappa constant OS=Homo sapiens GN=IGKC PE=1 SV=2	VDNALQSGNSQESVTE	C1R parental
sp|P01834|IGKC_HUMAN	Immunoglobulin kappa constant OS=Homo sapiens GN=IGKC PE=1 SV=2	VDNALQSGNSQESVTEQ	C1R parental
sp|Q14114|LRP8_HUMAN	Low-density lipoprotein receptor-related protein 8 OS=Homo sapiens GN=LRP8 PE=1 SV=4	VDSKLHQLSSIDFSGG	C1R parental
sp|P42356|PI4KA_HUMAN	Phosphatidylinositol 4-kinase alpha OS=Homo sapiens GN=PI4KA PE=1 SV=4	VFDAFLNMM	C1R parental
sp|Q6NUQ1|RINT1_HUMAN	RAD50-interacting protein 1 OS=Homo sapiens GN=RINT1 PE=1 SV=1	VFDDMINLL	C1R parental
sp|Q86XP3|DDX42_HUMAN	ATP-dependent RNA helicase DDX42 OS=Homo sapiens GN=DDX42 PE=1 SV=1	VFDEADRMF	C1R parental
sp|P63000|RAC1_HUMAN; sp|P60763|RAC3_HUMAN; sp|P15153|RAC2_HUMAN	Ras-related C3 botulinum toxin substrate 1 OS=Homo sapiens GN=RAC1 PE=1 SV=1; Ras-related C3 botulinum toxin substrate 3 OS=Homo sapiens GN=RAC3 PE=1 SV=1; Ras-related C3 botulinum toxin substrate 2 OS=Homo sapiens GN=RAC2 PE=1 SV=1	VFDEAIRAV	C1R parental
sp|P63000|RAC1_HUMAN; sp|P60763|RAC3_HUMAN; sp|P15153|RAC2_HUMAN	Ras-related C3 botulinum toxin substrate 1 OS=Homo sapiens GN=RAC1 PE=1 SV=1; Ras-related C3 botulinum toxin substrate 3 OS=Homo sapiens GN=RAC3 PE=1 SV=1; Ras-related C3 botulinum toxin substrate 2 OS=Homo sapiens GN=RAC2 PE=1 SV=1	VFDEAIRAVL	C1R parental
sp|Q8NFZ0|FBH1_HUMAN	F-box DNA helicase 1 OS=Homo sapiens GN=FBXO18 PE=1 SV=2	VFDEAVRV	C1R parental
sp|Q9H4L5|OSBL3_HUMAN	Oxysterol-binding protein-related protein 3 OS=Homo sapiens GN=OSBPL3 PE=1 SV=1	VFDEWVSKL	C1R parental
sp|P39748|FEN1_HUMAN	Flap endonuclease 1 OS=Homo sapiens GN=FEN1 PE=1 SV=1	VFDGKPPQL	C1R parental
sp|Q6VMQ6|MCAF1_HUMAN	Activating transcription factor 7-interacting protein 1 OS=Homo sapiens GN=ATF7IP PE=1 SV=3	VFDKTLAEL	C1R parental
sp|Q92905|CSN5_HUMAN	COP9 signalosome complex subunit 5 OS=Homo sapiens GN=COPS5 PE=1 SV=4	VFDLSEKL	C1R parental
sp|O14977|AZIN1_HUMAN	Antizyme inhibitor 1 OS=Homo sapiens GN=AZIN1 PE=1 SV=2	VFDMAGEIGF	C1R parental
sp|P11926|DCOR_HUMAN	Ornithine decarboxylase OS=Homo sapiens GN=ODC1 PE=1 SV=2	VFDMGAEVGF	C1R parental
sp|Q6IQ55|TTBK2_HUMAN	Tau-tubulin kinase 2 OS=Homo sapiens GN=TTBK2 PE=1 SV=2	VFDNSIKTF	C1R parental
sp|O95427|PIGN_HUMAN	GPI ethanolamine phosphate transferase 1 OS=Homo sapiens GN=PIGN PE=1 SV=1	VFDNVKDFF	C1R parental
sp|Q7Z3V4|UBE3B_HUMAN	Ubiquitin-protein ligase E3B OS=Homo sapiens GN=UBE3B PE=1 SV=3	VFDPALNLF	C1R parental
sp|O60885|BRD4_HUMAN	Bromodomain-containing protein 4 OS=Homo sapiens GN=BRD4 PE=1 SV=2	VFDPIGHF	C1R parental
sp|Q9Y4K1|CRBG1_HUMAN	Beta/gamma crystallin domain-containing protein 1 OS=Homo sapiens GN=CRYBG1 PE=1 SV=3	VFDPKVFTF	C1R parental
sp|Q08211|DHX9_HUMAN	ATP-dependent RNA helicase A OS=Homo sapiens GN=DHX9 PE=1 SV=4	VFDPVPVGV	C1R parental
sp|Q9Y6Y0|NS1BP_HUMAN	Influenza virus NS1A-binding protein OS=Homo sapiens GN=IVNS1ABP PE=1 SV=3	VFDPVTKL	C1R parental
sp|O43255|SIAH2_HUMAN	E3 ubiquitin-protein ligase SIAH2 OS=Homo sapiens GN=SIAH2 PE=1 SV=1	VFDTAIAHL	C1R parental
sp|O43255|SIAH2_HUMAN	E3 ubiquitin-protein ligase SIAH2 OS=Homo sapiens GN=SIAH2 PE=1 SV=1	VFDTAIAHLF	C1R parental
sp|Q8IUQ4|SIAH1_HUMAN	E3 ubiquitin-protein ligase SIAH1 OS=Homo sapiens GN=SIAH1 PE=1 SV=2	VFDTSIAQL	C1R parental
sp|Q8IUQ4|SIAH1_HUMAN	E3 ubiquitin-protein ligase SIAH1 OS=Homo sapiens GN=SIAH1 PE=1 SV=2	VFDTSIAQLF	C1R parental
sp|Q9UKG9|OCTC_HUMAN	Peroxisomal carnitine O-octanoyltransferase OS=Homo sapiens GN=CROT PE=1 SV=2	VFDVIHEGCLV	C1R parental
sp|P12081|SYHC_HUMAN	Histidine--tRNA ligase, cytoplasmic OS=Homo sapiens GN=HARS PE=1 SV=2	VFDVIIRCF	C1R parental
sp|Q8N1G2|CMTR1_HUMAN	Cap-specific mRNA (nucleoside-2'-O-)-methyltransferase 1 OS=Homo sapiens GN=CMTR1 PE=1 SV=1	VFDVLDGEEM	C1R parental
sp|O95486|SC24A_HUMAN	Protein transport protein Sec24A OS=Homo sapiens GN=SEC24A PE=1 SV=2	VFDVSHNAV	C1R parental
sp|P51149|RAB7A_HUMAN	Ras-related protein Rab-7a OS=Homo sapiens GN=RAB7A PE=1 SV=1	VFDVTAPNTF	C1R parental
sp|Q04637|IF4G1_HUMAN	Eukaryotic translation initiation factor 4 gamma 1 OS=Homo sapiens GN=EIF4G1 PE=1 SV=4	VFDWIEANL	C1R parental
sp|Q9H106|SIRPD_HUMAN	Signal-regulatory protein delta OS=Homo sapiens GN=SIRPD PE=2 SV=2	VFHVQQTEM	C1R parental
sp|P62805|H4_HUMAN	Histone H4 OS=Homo sapiens GN=HIST1H4A PE=1 SV=2	VFLENVIR	C1R parental
sp|P46013|KI67_HUMAN	Proliferation marker protein Ki-67 OS=Homo sapiens GN=MKI67 PE=1 SV=2	VIDEPVRL	C1R parental
sp|Q8ND83|SLAI1_HUMAN	SLAIN motif-containing protein 1 OS=Homo sapiens GN=SLAIN1 PE=1 SV=3	VLDNPTPEM	C1R parental
sp|P49961|ENTP1_HUMAN	Ectonucleoside triphosphate diphosphohydrolase 1 OS=Homo sapiens GN=ENTPD1 PE=1 SV=1	VLDVVERSL	C1R parental
sp|P02786|TFR1_HUMAN	Transferrin receptor protein 1 OS=Homo sapiens GN=TFRC PE=1 SV=2	VLKEIKILNIFGVIK	C1R parental
sp|P52294|IMA5_HUMAN; sp|O60684|IMA7_HUMAN; sp|O15131|IMA6_HUMAN	Importin subunit alpha-5 OS=Homo sapiens GN=KPNA1 PE=1 SV=3; Importin subunit alpha-7 OS=Homo sapiens GN=KPNA6 PE=1 SV=1; Importin subunit alpha-6 OS=Homo sapiens GN=KPNA5 PE=1 SV=2	VMDSKIVQV	C1R parental
sp|P69849|NOMO3_HUMAN; sp|Q5JPE7|NOMO2_HUMAN	Nodal modulator 3 OS=Homo sapiens GN=NOMO3 PE=3 SV=2; Nodal modulator 2 OS=Homo sapiens GN=NOMO2 PE=1 SV=1	VMDVAFVQF	C1R parental
sp|P33076|C2TA_HUMAN	MHC class II transactivator OS=Homo sapiens GN=CIITA PE=1 SV=3	VMDVQYNKF	C1R parental
sp|Q460N5|PAR14_HUMAN	Poly [ADP-ribose] polymerase 14 OS=Homo sapiens GN=PARP14 PE=1 SV=3	VMSKLASFL	C1R parental
sp|P35527|K1C9_HUMAN	Keratin, type I cytoskeletal 9 OS=Homo sapiens GN=KRT9 PE=1 SV=3	VNVEINVAPGKD	C1R parental
sp|A6NNW6|ENO4_HUMAN; sp|Q8N8S7|ENAH_HUMAN; RRRRRsp|Q9UI08|EVL_HUMAN	Enolase 4 OS=Homo sapiens GN=ENO4 PE=2 SV=2; Protein enabled homolog OS=Homo sapiens GN=ENAH PE=1 SV=2; REVERSED Ena/VASP-like protein OS=Homo sapiens GN=EVL PE=1 SV=2	VPPPPPPPP	C1R parental
sp|P01137|TGFB1_HUMAN	Transforming growth factor beta-1 OS=Homo sapiens GN=TGFB1 PE=1 SV=2	VPQALEPLPIVYYVGRKP	C1R parental
sp|P33947|ERD22_HUMAN	ER lumen protein-retaining receptor 2 OS=Homo sapiens GN=KDELR2 PE=1 SV=1	VPVGGLSFLVNHDF	C1R parental
sp|P33947|ERD22_HUMAN	ER lumen protein-retaining receptor 2 OS=Homo sapiens GN=KDELR2 PE=1 SV=1	VPVGGLSFLVNHDFS	C1R parental
sp|P33947|ERD22_HUMAN	ER lumen protein-retaining receptor 2 OS=Homo sapiens GN=KDELR2 PE=1 SV=1	VPVGGLSFLVNHDFSPL	C1R parental
sp|Q9NQX7|ITM2C_HUMAN	Integral membrane protein 2C OS=Homo sapiens GN=ITM2C PE=1 SV=1	VPVPQFGGGDPADIIH	C1R parental
sp|Q9NQX7|ITM2C_HUMAN	Integral membrane protein 2C OS=Homo sapiens GN=ITM2C PE=1 SV=1	VPVPQFGGGDPADIIHD	C1R parental
sp|Q9NPF2|CHSTB_HUMAN	Carbohydrate sulfotransferase 11 OS=Homo sapiens GN=CHST11 PE=1 SV=1	VSANLKTLNQYSIPE	C1R parental
sp|Q15825|ACHA6_HUMAN	Neuronal acetylcholine receptor subunit alpha-6 OS=Homo sapiens GN=CHRNA6 PE=1 SV=1	VSDPVTVHF	C1R parental
sp|O00244|ATOX1_HUMAN	Copper transport protein ATOX1 OS=Homo sapiens GN=ATOX1 PE=1 SV=1	VSRVLNKLGGVKYDID	C1R parental
sp|P04179|SODM_HUMAN	Superoxide dismutase [Mn], mitochondrial OS=Homo sapiens GN=SOD2 PE=1 SV=2	VTAQIALQPALKFNGGG	C1R parental
sp|P56556|NDUA6_HUMAN	NADH dehydrogenase [ubiquinone] 1 alpha subcomplex subunit 6 OS=Homo sapiens GN=NDUFA6 PE=1 SV=3	VTDPRVVDL	C1R parental
sp|Q14669|TRIPC_HUMAN	E3 ubiquitin-protein ligase TRIP12 OS=Homo sapiens GN=TRIP12 PE=1 SV=1	VVDAIPVFL	C1R parental
sp|P61604|CH10_HUMAN	10 kDa heat shock protein, mitochondrial OS=Homo sapiens GN=HSPE1 PE=1 SV=2	VVLDDKDYFLF	C1R parental
sp|P82914|RT15_HUMAN	28S ribosomal protein S15, mitochondrial OS=Homo sapiens GN=MRPS15 PE=1 SV=1	VVRKPAQSRLDDD	C1R parental
sp|P20591|MX1_HUMAN	Interferon-induced GTP-binding protein Mx1 OS=Homo sapiens GN=MX1 PE=1 SV=4	VVSEVDIAKAD	C1R parental
sp|Q99613|EIF3C_HUMAN; sp|B5ME19|EIFCL_HUMAN	Eukaryotic translation initiation factor 3 subunit C OS=Homo sapiens GN=EIF3C PE=1 SV=1; Eukaryotic translation initiation factor 3 subunit C-like protein OS=Homo sapiens GN=EIF3CL PE=3 SV=1	VWDLFPEADKV	C1R parental
sp|P62826|RAN_HUMAN	GTP-binding nuclear protein Ran OS=Homo sapiens GN=RAN PE=1 SV=3	VWDTAGQEK	C1R parental
sp|Q9BZH6|WDR11_HUMAN	WD repeat-containing protein 11 OS=Homo sapiens GN=WDR11 PE=1 SV=1	VWDTKEVQM	C1R parental
sp|Q8IVW1|ARL17_HUMAN	ADP-ribosylation factor-like protein 17 OS=Homo sapiens GN=ARL17A PE=2 SV=2	VWDVGSHF	C1R parental
sp|Q01082|SPTB2_HUMAN	Spectrin beta chain, non-erythrocytic 1 OS=Homo sapiens GN=SPTBN1 PE=1 SV=2	VWEEMKTTL	C1R parental
sp|Q8IXQ5|KLHL7_HUMAN	Kelch-like protein 7 OS=Homo sapiens GN=KLHL7 PE=1 SV=2	VYDAAVRWL	C1R parental
sp|O00116|ADAS_HUMAN	Alkyldihydroxyacetonephosphate synthase, peroxisomal OS=Homo sapiens GN=AGPS PE=1 SV=1	VYDIAAKF	C1R parental
sp|P09874|PARP1_HUMAN	Poly [ADP-ribose] polymerase 1 OS=Homo sapiens GN=PARP1 PE=1 SV=4	VYDIAQVNL	C1R parental
sp|Q99460|PSMD1_HUMAN	26S proteasome non-ATPase regulatory subunit 1 OS=Homo sapiens GN=PSMD1 PE=1 SV=2	VYDLLKTNL	C1R parental
sp|Q15631|TSN_HUMAN	Translin OS=Homo sapiens GN=TSN PE=1 SV=1	VYDLSIRGF	C1R parental
sp|Q8IXQ5|KLHL7_HUMAN	Kelch-like protein 7 OS=Homo sapiens GN=KLHL7 PE=1 SV=2	VYDPATETW	C1R parental
sp|Q9UH36|SRR1L_HUMAN	SRR1-like protein OS=Homo sapiens GN=SRRD PE=2 SV=1	VYDPLFSQL	C1R parental
sp|O95198|KLHL2_HUMAN	Kelch-like protein 2 OS=Homo sapiens GN=KLHL2 PE=1 SV=2	VYDPTTNAW	C1R parental
sp|Q9NZD2|GLTP_HUMAN	Glycolipid transfer protein OS=Homo sapiens GN=GLTP PE=1 SV=3	VYDTNPAKF	C1R parental
sp|Q96JH7|VCIP1_HUMAN	Deubiquitinating protein VCIP135 OS=Homo sapiens GN=VCPIP1 PE=1 SV=2	VYDVAMKL	C1R parental
sp|P62820|RAB1A_HUMAN	Ras-related protein Rab-1A OS=Homo sapiens GN=RAB1A PE=1 SV=3	VYDVTDQESF	C1R parental
sp|Q9UI10|EI2BD_HUMAN	Translation initiation factor eIF-2B subunit delta OS=Homo sapiens GN=EIF2B4 PE=1 SV=2	VYDVTPPEL	C1R parental
sp|Q8N684|CPSF7_HUMAN	Cleavage and polyadenylation specificity factor subunit 7 OS=Homo sapiens GN=CPSF7 PE=1 SV=1	VYDVVELKF	C1R parental
sp|P12694|ODBA_HUMAN	2-oxoisovalerate dehydrogenase subunit alpha, mitochondrial OS=Homo sapiens GN=BCKDHA PE=1 SV=2	VYQEMPAQL	C1R parental
sp|Q15637|SF01_HUMAN	Splicing factor 1 OS=Homo sapiens GN=SF1 PE=1 SV=4	YAPPPPPPP	C1R parental
sp|P11387|TOP1_HUMAN	DNA topoisomerase 1 OS=Homo sapiens GN=TOP1 PE=1 SV=2	YDGKVMKL	C1R parental
sp|Q8NF37|PCAT1_HUMAN	Lysophosphatidylcholine acyltransferase 1 OS=Homo sapiens GN=LPCAT1 PE=1 SV=2	YFDAIPVTM	C1R parental
sp|Q5I0X7|TTC32_HUMAN	Tetratricopeptide repeat protein 32 OS=Homo sapiens GN=TTC32 PE=1 SV=1	YFDDALEDF	C1R parental
sp|Q14692|BMS1_HUMAN	Ribosome biogenesis protein BMS1 homolog OS=Homo sapiens GN=BMS1 PE=1 SV=1	YFDDLKGEM	C1R parental
sp|Q9NP61|ARFG3_HUMAN	ADP-ribosylation factor GTPase-activating protein 3 OS=Homo sapiens GN=ARFGAP3 PE=1 SV=1	YFDEPVELR	C1R parental
sp|A2RUS2|DEND3_HUMAN	DENN domain-containing protein 3 OS=Homo sapiens GN=DENND3 PE=1 SV=2	YFDKMSNEM	C1R parental
sp|Q2M1P5|KIF7_HUMAN	Kinesin-like protein KIF7 OS=Homo sapiens GN=KIF7 PE=1 SV=2	YFDKVVTL	C1R parental
sp|P13639|EF2_HUMAN	Elongation factor 2 OS=Homo sapiens GN=EEF2 PE=1 SV=4	YFDPANGKF	C1R parental
sp|P13639|EF2_HUMAN	Elongation factor 2 OS=Homo sapiens GN=EEF2 PE=1 SV=4	YFDPANGKFS	C1R parental
sp|Q14204|DYHC1_HUMAN	Cytoplasmic dynein 1 heavy chain 1 OS=Homo sapiens GN=DYNC1H1 PE=1 SV=5	YFDPKQTDV	C1R parental
sp|Q13347|EIF3I_HUMAN	Eukaryotic translation initiation factor 3 subunit I OS=Homo sapiens GN=EIF3I PE=1 SV=1	YFDPQYFEF	C1R parental
sp|P56211|ARP19_HUMAN; sp|O43768|ENSA_HUMAN	cAMP-regulated phosphoprotein 19 OS=Homo sapiens GN=ARPP19 PE=1 SV=2; Alpha-endosulfine OS=Homo sapiens GN=ENSA PE=1 SV=1	YFDSGDYNM	C1R parental
sp|Q9H7Z6|KAT8_HUMAN	Histone acetyltransferase KAT8 OS=Homo sapiens GN=KAT8 PE=1 SV=2	YFDVEPFVF	C1R parental
sp|P14735|IDE_HUMAN	Insulin-degrading enzyme OS=Homo sapiens GN=IDE PE=1 SV=4	YFDVSHEHL	C1R parental
sp|Q00610|CLH1_HUMAN	Clathrin heavy chain 1 OS=Homo sapiens GN=CLTC PE=1 SV=5	YFEELITML	C1R parental
sp|Q96AG3|S2546_HUMAN	Solute carrier family 25 member 46 OS=Homo sapiens GN=SLC25A46 PE=1 SV=1	YFPELIANF	C1R parental
sp|Q15046|SYK_HUMAN	Lysine--tRNA ligase OS=Homo sapiens GN=KARS PE=1 SV=3	YLDLILNDF	C1R parental
sp|P63261|ACTG_HUMAN; sp|P60709|ACTB_HUMAN	Actin, cytoplasmic 2 OS=Homo sapiens GN=ACTG1 PE=1 SV=1; Actin, cytoplasmic 1 OS=Homo sapiens GN=ACTB PE=1 SV=1	YLMKILTERGYSFT	C1R parental
sp|Q92503|S14L1_HUMAN	SEC14-like protein 1 OS=Homo sapiens GN=SEC14L1 PE=1 SV=2	YPETLGRLLIL	C1R parental
sp|Q14469|HES1_HUMAN	Transcription factor HES-1 OS=Homo sapiens GN=HES1 PE=1 SV=1	YPGQPHPAL	C1R parental
sp|P54709|AT1B3_HUMAN	Sodium/potassium-transporting ATPase subunit beta-3 OS=Homo sapiens GN=ATP1B3 PE=1 SV=1	YPHNGMIDLKYFPYYGK	C1R parental
sp|Q13901|C1D_HUMAN	Nuclear nucleic acid-binding protein C1D OS=Homo sapiens GN=C1D PE=1 SV=1	YPVEIHEYL	C1R parental
sp|P19105|ML12A_HUMAN; sp|O14950|ML12B_HUMAN	Myosin regulatory light chain 12A OS=Homo sapiens GN=MYL12A PE=1 SV=2; Myosin regulatory light chain 12B OS=Homo sapiens GN=MYL12B PE=1 SV=2	YREAPIDKKGNFNYIEFTRILKHGAKDKDD	C1R parental
sp|Q8IVD9|NUDC3_HUMAN	NudC domain-containing protein 3 OS=Homo sapiens GN=NUDCD3 PE=1 SV=3	YTDLEVRV	C1R parental
sp|O75822|EIF3J_HUMAN	Eukaryotic translation initiation factor 3 subunit J OS=Homo sapiens GN=EIF3J PE=1 SV=2	YVQDYEDFM	C1R parental
sp|Q9Y6Y8|S23IP_HUMAN	SEC23-interacting protein OS=Homo sapiens GN=SEC23IP PE=1 SV=1	YWEEEPAEV	C1R parental
sp|Q9Y4B6|DCAF1_HUMAN	DDB1- and CUL4-associated factor 1 OS=Homo sapiens GN=DCAF1 PE=1 SV=3	YWEPAEVFL	C1R parental
sp|Q9NU22|MDN1_HUMAN	Midasin OS=Homo sapiens GN=MDN1 PE=1 SV=2	YWIDEPDVLVM	C1R parental
sp|Q96GE4|CEP95_HUMAN	Centrosomal protein of 95 kDa OS=Homo sapiens GN=CEP95 PE=1 SV=1	YYDDYRVQL	C1R parental
sp|Q96GW9|SYMM_HUMAN	Methionine--tRNA ligase, mitochondrial OS=Homo sapiens GN=MARS2 PE=1 SV=2	YYDEKVVKL	C1R parental
sp|P11387|TOP1_HUMAN	DNA topoisomerase 1 OS=Homo sapiens GN=TOP1 PE=1 SV=2	YYDGKVMKL	C1R parental
sp|P08567|PLEK_HUMAN	Pleckstrin OS=Homo sapiens GN=PLEK PE=1 SV=3	YYDPAGAEDPLGAIHL	C1R parental
sp|Q9NUQ8|ABCF3_HUMAN	ATP-binding cassette sub-family F member 3 OS=Homo sapiens GN=ABCF3 PE=1 SV=2	YYDPKHVIF	C1R parental
sp|Q6UB98|ANR12_HUMAN	Ankyrin repeat domain-containing protein 12 OS=Homo sapiens GN=ANKRD12 PE=1 SV=3	YYDVAKILI	C1R parental
sp|Q6UB99|ANR11_HUMAN	Ankyrin repeat domain-containing protein 11 OS=Homo sapiens GN=ANKRD11 PE=1 SV=3	YYDVAKQL	C1R parental
sp|Q6UB99|ANR11_HUMAN	Ankyrin repeat domain-containing protein 11 OS=Homo sapiens GN=ANKRD11 PE=1 SV=3	YYDVAKQLL	C1R parental
sp|P24001|IL32_HUMAN	Interleukin-32 OS=Homo sapiens GN=IL32 PE=1 SV=3	YYEEQHPEL	C1R parental
sp|O75179|ANR17_HUMAN	Ankyrin repeat domain-containing protein 17 OS=Homo sapiens GN=ANKRD17 PE=1 SV=3	YYELAQVLL	C1R parental
sp|Q7RTP0|NIPA1_HUMAN; sp|P13378|HXD8_HUMAN	Magnesium transporter NIPA1 OS=Homo sapiens GN=NIPA1 PE=1 SV=1; Homeobox protein Hox-D8 OS=Homo sapiens GN=HOXD8 PE=2 SV=2	AAAAAAAAAGE	Common contaminant
sp|Q76L83|ASXL2_HUMAN	Putative Polycomb group protein ASXL2 OS=Homo sapiens GN=ASXL2 PE=1 SV=1	AAAAAAAAASV	Common contaminant
sp|Q9UIQ6|LCAP_HUMAN	Leucyl-cystinyl aminopeptidase OS=Homo sapiens GN=LNPEP PE=1 SV=3	ADDDWEALIHQLKINPYVLS	Common contaminant
sp|Q9NQX7|ITM2C_HUMAN	Integral membrane protein 2C OS=Homo sapiens GN=ITM2C PE=1 SV=1	ADKASASAPAPASAT	Common contaminant
sp|P45880|VDAC2_HUMAN	Voltage-dependent anion-selective channel protein 2 OS=Homo sapiens GN=VDAC2 PE=1 SV=2	AGGHKVGLALELEA	Common contaminant
sp|A4D1U4|LCHN_HUMAN	Protein LCHN OS=Homo sapiens GN=LCHN PE=1 SV=1	AGPGRGSSLPPVYW	Common contaminant
sp|Q92537|SUSD6_HUMAN	Sushi domain-containing protein 6 OS=Homo sapiens GN=SUSD6 PE=1 SV=1	AGSVIEYLCAEGYMLK	Common contaminant
sp|P07737|PROF1_HUMAN	Profilin-1 OS=Homo sapiens GN=PFN1 PE=1 SV=2	AGWNAYIDNL	Common contaminant
sp|P09651|ROA1_HUMAN	Heterogeneous nuclear ribonucleoprotein A1 OS=Homo sapiens GN=HNRNPA1 PE=1 SV=5	AKPRNQGGYGGSSSSSSYGSGRRF	Common contaminant
sp|P31994|FCG2B_HUMAN	Low affinity immunoglobulin gamma Fc region receptor II-b OS=Homo sapiens GN=FCGR2B PE=1 SV=2	ALEEPDDQNRI	Common contaminant
sp|P56381|ATP5E_HUMAN	ATP synthase subunit epsilon, mitochondrial OS=Homo sapiens GN=ATP5E PE=1 SV=2	ALKTEFKANAEKTSGSNVKIVKVKKE	Common contaminant
sp|Q9Y3E5|PTH2_HUMAN	Peptidyl-tRNA hydrolase 2, mitochondrial OS=Homo sapiens GN=PTRH2 PE=1 SV=1	APDEETLIALLAHAKM	Common contaminant
sp|P20273|CD22_HUMAN	B-cell receptor CD22 OS=Homo sapiens GN=CD22 PE=1 SV=2	APEPSTVQILHSPA	Common contaminant
sp|P20273|CD22_HUMAN	B-cell receptor CD22 OS=Homo sapiens GN=CD22 PE=1 SV=2	APEPSTVQILHSPAVEGS	Common contaminant
sp|P07602|SAP_HUMAN	Prosaposin OS=Homo sapiens GN=PSAP PE=1 SV=2	APFMANIPLLLYPQ	Common contaminant
sp|P07602|SAP_HUMAN	Prosaposin OS=Homo sapiens GN=PSAP PE=1 SV=2	APFMANIPLLLYPQD	Common contaminant
sp|P32248|CCR7_HUMAN	C-C chemokine receptor type 7 OS=Homo sapiens GN=CCR7 PE=2 SV=2	ARNFERNKAIKVIIA	Common contaminant
sp|Q9NS67|GPR27_HUMAN	Probable G-protein coupled receptor 27 OS=Homo sapiens GN=GPR27 PE=2 SV=1	ARRAAAAAGAPPGA	Common contaminant
sp|A6NHT5|HMX3_HUMAN; sp|Q03828|EVX2_HUMAN; sp|Q6BEB4|SP5_HUMAN; sp|P78426|NKX61_HUMAN; sp|A0AV96|RBM47_HUMAN; RRRRRsp|Q9NQR7|CC177_HUMAN; RRRRRsp|P0CG40|SP9_HUMAN	Homeobox protein HMX3 OS=Homo sapiens GN=HMX3 PE=1 SV=1; Homeobox even-skipped homolog protein 2 OS=Homo sapiens GN=EVX2 PE=2 SV=2; Transcription factor Sp5 OS=Homo sapiens GN=SP5 PE=2 SV=1; Homeobox protein Nkx-6.1 OS=Homo sapiens GN=NKX6-1 PE=1 SV=2; RNA-binding protein 47 OS=Homo sapiens GN=RBM47 PE=1 SV=2; REVERSED Coiled-coil domain-containing protein 177 OS=Homo sapiens GN=CCDC177 PE=2 SV=3…	ASAAAAAAAAAA	Common contaminant
sp|Q12788|TBL3_HUMAN	Transducin beta-like protein 3 OS=Homo sapiens GN=TBL3 PE=1 SV=2	ASADGTIKLW	Common contaminant
sp|P10606|COX5B_HUMAN	Cytochrome c oxidase subunit 5B, mitochondrial OS=Homo sapiens GN=COX5B PE=1 SV=2	ASGGGVPTDEEQATGLEREIMLAAKKGLDPYNVLAPKGASGTRED	Common contaminant
sp|P01834|IGKC_HUMAN	Immunoglobulin kappa constant OS=Homo sapiens GN=IGKC PE=1 SV=2	ASVVCLLNNFYPRE	Common contaminant
sp|P02786|TFR1_HUMAN	Transferrin receptor protein 1 OS=Homo sapiens GN=TFRC PE=1 SV=2	ATWTIQGAANALSGDV	Common contaminant
sp|P11142|HSP7C_HUMAN	Heat shock cognate 71 kDa protein OS=Homo sapiens GN=HSPA8 PE=1 SV=1	DAGTIAGLNVLRII	Common contaminant
sp|P11142|HSP7C_HUMAN	Heat shock cognate 71 kDa protein OS=Homo sapiens GN=HSPA8 PE=1 SV=1	DAGTIAGLNVLRIIN	Common contaminant
sp|P11142|HSP7C_HUMAN	Heat shock cognate 71 kDa protein OS=Homo sapiens GN=HSPA8 PE=1 SV=1	DAGTIAGLNVLRIINEPT	Common contaminant
sp|P60709|ACTB_HUMAN	Actin, cytoplasmic 1 OS=Homo sapiens GN=ACTB PE=1 SV=1	DDDIAALVVDNGSGMCKA	Common contaminant
sp|Q9UIQ6|LCAP_HUMAN	Leucyl-cystinyl aminopeptidase OS=Homo sapiens GN=LNPEP PE=1 SV=3	DDDWEALIHQLKINPYV	Common contaminant
sp|Q9UIQ6|LCAP_HUMAN	Leucyl-cystinyl aminopeptidase OS=Homo sapiens GN=LNPEP PE=1 SV=3	DDDWEALIHQLKINPYVLS	Common contaminant
sp|Q92187|SIA8D_HUMAN	CMP-N-acetylneuraminate-poly-alpha-2,8-sialyltransferase OS=Homo sapiens GN=ST8SIA4 PE=1 SV=1	DDLKYRYFSNASPHRMP	Common contaminant
sp|Q9UIQ6|LCAP_HUMAN	Leucyl-cystinyl aminopeptidase OS=Homo sapiens GN=LNPEP PE=1 SV=3	DDWEALIHQLKINPYVLS	Common contaminant
sp|P13284|GILT_HUMAN	Gamma-interferon-inducible lysosomal thiol reductase OS=Homo sapiens GN=IFI30 PE=1 SV=3	DFFGNGPPVNYKTG	Common contaminant
sp|P04114|APOB_HUMAN	Apolipoprotein B-100 OS=Homo sapiens GN=APOB PE=1 SV=2	DFIVPLTDLRIP	Common contaminant
sp|P04114|APOB_HUMAN	Apolipoprotein B-100 OS=Homo sapiens GN=APOB PE=1 SV=2	DFIVPLTDLRIPS	Common contaminant
sp|Q06055|AT5G2_HUMAN; sp|P48201|AT5G3_HUMAN; sp|P05496|AT5G1_HUMAN	ATP synthase F(0) complex subunit C2, mitochondrial OS=Homo sapiens GN=ATP5G2 PE=2 SV=1; ATP synthase F(0) complex subunit C3, mitochondrial OS=Homo sapiens GN=ATP5G3 PE=2 SV=1; ATP synthase F(0) complex subunit C1, mitochondrial OS=Homo sapiens GN=ATP5G1 PE=1 SV=2	DIDTAAKFIGAGAATVGVAG	Common contaminant
sp|Q8NC42|RN149_HUMAN	E3 ubiquitin-protein ligase RNF149 OS=Homo sapiens GN=RNF149 PE=2 SV=2	DIIRILPCKHIFH	Common contaminant
sp|Q9NQX7|ITM2C_HUMAN	Integral membrane protein 2C OS=Homo sapiens GN=ITM2C PE=1 SV=1	DKADKASASAPAPASAT	Common contaminant
sp|Q9Y6X5|ENPP4_HUMAN	Bis(5'-adenosyl)-triphosphatase ENPP4 OS=Homo sapiens GN=ENPP4 PE=1 SV=3	DKDPFWWNEAVPIWVT	Common contaminant
sp|P63261|ACTG_HUMAN; sp|P60709|ACTB_HUMAN	Actin, cytoplasmic 2 OS=Homo sapiens GN=ACTG1 PE=1 SV=1; Actin, cytoplasmic 1 OS=Homo sapiens GN=ACTB PE=1 SV=1	DLTDYLMKILTERGYS	Common contaminant
sp|P27797|CALR_HUMAN	Calreticulin OS=Homo sapiens GN=CALR PE=1 SV=1	DNPEYSPDPSIYAYDN	Common contaminant
sp|P55072|TERA_HUMAN	Transitional endoplasmic reticulum ATPase OS=Homo sapiens GN=VCP PE=1 SV=4	DNSVVSLSQPKMDEL	Common contaminant
sp|O43286|B4GT5_HUMAN	Beta-1,4-galactosyltransferase 5 OS=Homo sapiens GN=B4GALT5 PE=2 SV=1	DNVRTIGAQVYE	Common contaminant
sp|P17900|SAP3_HUMAN	Ganglioside GM2 activator OS=Homo sapiens GN=GM2A PE=1 SV=4	DPAVIRSLTLEPD	Common contaminant
sp|P17900|SAP3_HUMAN	Ganglioside GM2 activator OS=Homo sapiens GN=GM2A PE=1 SV=4	DPAVIRSLTLEPDP	Common contaminant
sp|P17900|SAP3_HUMAN	Ganglioside GM2 activator OS=Homo sapiens GN=GM2A PE=1 SV=4	DPAVIRSLTLEPDPI	Common contaminant
sp|P11717|MPRI_HUMAN	Cation-independent mannose-6-phosphate receptor OS=Homo sapiens GN=IGF2R PE=1 SV=3	DPEHYLINVCKSLAPQ	Common contaminant
sp|O43760|SNG2_HUMAN	Synaptogyrin-2 OS=Homo sapiens GN=SYNGR2 PE=1 SV=1	DPTPDPNTAYASYPGASVDN	Common contaminant
sp|P13284|GILT_HUMAN	Gamma-interferon-inducible lysosomal thiol reductase OS=Homo sapiens GN=IFI30 PE=1 SV=3	DQTQLLTLVCQLYQ	Common contaminant
sp|P13284|GILT_HUMAN	Gamma-interferon-inducible lysosomal thiol reductase OS=Homo sapiens GN=IFI30 PE=1 SV=3	DQTQLLTLVCQLYQGK	Common contaminant
sp|P13284|GILT_HUMAN	Gamma-interferon-inducible lysosomal thiol reductase OS=Homo sapiens GN=IFI30 PE=1 SV=3	DQTQLLTLVCQLYQGKK	Common contaminant
sp|P13284|GILT_HUMAN	Gamma-interferon-inducible lysosomal thiol reductase OS=Homo sapiens GN=IFI30 PE=1 SV=3	DQTQLLTLVCQLYQGKKP	Common contaminant
sp|P13284|GILT_HUMAN	Gamma-interferon-inducible lysosomal thiol reductase OS=Homo sapiens GN=IFI30 PE=1 SV=3	DQTQLLTLVCQLYQGKKPD	Common contaminant
sp|O43493|TGON2_HUMAN	Trans-Golgi network integral membrane protein 2 OS=Homo sapiens GN=TGOLN2 PE=1 SV=2	DSPSKSGSEAQTTKDVPN	Common contaminant
sp|P02786|TFR1_HUMAN	Transferrin receptor protein 1 OS=Homo sapiens GN=TFRC PE=1 SV=2	DSTDFTGTIKLLNENSYVPR	Common contaminant
sp|P02786|TFR1_HUMAN	Transferrin receptor protein 1 OS=Homo sapiens GN=TFRC PE=1 SV=2	DSTDFTGTIKLLNENSYVPRE	Common contaminant
sp|P13164|IFM1_HUMAN; sp|Q01629|IFM2_HUMAN; sp|Q01628|IFM3_HUMAN	Interferon-induced transmembrane protein 1 OS=Homo sapiens GN=IFITM1 PE=1 SV=3; Interferon-induced transmembrane protein 2 OS=Homo sapiens GN=IFITM2 PE=1 SV=2; Interferon-induced transmembrane protein 3 OS=Homo sapiens GN=IFITM3 PE=1 SV=2	DVTGAQAYASTAK	Common contaminant
sp|Q9UIQ6|LCAP_HUMAN	Leucyl-cystinyl aminopeptidase OS=Homo sapiens GN=LNPEP PE=1 SV=3	DWEALIHQLKINPYVLS	Common contaminant
sp|P61421|VA0D1_HUMAN	V-type proton ATPase subunit d 1 OS=Homo sapiens GN=ATP6V0D1 PE=1 SV=1	DYGNFLANEASPLT	Common contaminant
sp|P61421|VA0D1_HUMAN	V-type proton ATPase subunit d 1 OS=Homo sapiens GN=ATP6V0D1 PE=1 SV=1	DYGNFLANEASPLTV	Common contaminant
sp|P61421|VA0D1_HUMAN	V-type proton ATPase subunit d 1 OS=Homo sapiens GN=ATP6V0D1 PE=1 SV=1	DYGNFLANEASPLTVS	Common contaminant
sp|P63261|ACTG_HUMAN; sp|P60709|ACTB_HUMAN	Actin, cytoplasmic 2 OS=Homo sapiens GN=ACTG1 PE=1 SV=1; Actin, cytoplasmic 1 OS=Homo sapiens GN=ACTB PE=1 SV=1	DYLMKILTERGYSFT	Common contaminant
sp|Q9UIQ6|LCAP_HUMAN	Leucyl-cystinyl aminopeptidase OS=Homo sapiens GN=LNPEP PE=1 SV=3	EALIHQLKINPYVL	Common contaminant
sp|P55072|TERA_HUMAN	Transitional endoplasmic reticulum ATPase OS=Homo sapiens GN=VCP PE=1 SV=4	EDNSVVSLSQPKMDELQ	Common contaminant
sp|P13284|GILT_HUMAN	Gamma-interferon-inducible lysosomal thiol reductase OS=Homo sapiens GN=IFI30 PE=1 SV=3	EDQTQLLTLVCQLYQGKKP	Common contaminant
sp|P13284|GILT_HUMAN	Gamma-interferon-inducible lysosomal thiol reductase OS=Homo sapiens GN=IFI30 PE=1 SV=3	EDQTQLLTLVCQLYQGKKPD	Common contaminant
sp|P20273|CD22_HUMAN	B-cell receptor CD22 OS=Homo sapiens GN=CD22 PE=1 SV=2	EPSTVQILHSPAVE	Common contaminant
sp|P20273|CD22_HUMAN	B-cell receptor CD22 OS=Homo sapiens GN=CD22 PE=1 SV=2	EPSTVQILHSPAVEG	Common contaminant
sp|P63261|ACTG_HUMAN; sp|P60709|ACTB_HUMAN	Actin, cytoplasmic 2 OS=Homo sapiens GN=ACTG1 PE=1 SV=1; Actin, cytoplasmic 1 OS=Homo sapiens GN=ACTB PE=1 SV=1	EQEMATAASSSSLEK	Common contaminant
sp|O15400|STX7_HUMAN	Syntaxin-7 OS=Homo sapiens GN=STX7 PE=1 SV=4	ESSIRQLEADIMDIN	Common contaminant
sp|P09651|ROA1_HUMAN	Heterogeneous nuclear ribonucleoprotein A1 OS=Homo sapiens GN=HNRNPA1 PE=1 SV=5	FAKPRNQGGYGGSSSSSSYGSGRRF	Common contaminant
sp|P04114|APOB_HUMAN	Apolipoprotein B-100 OS=Homo sapiens GN=APOB PE=1 SV=2	FIVPLTDLRIP	Common contaminant
sp|P02786|TFR1_HUMAN	Transferrin receptor protein 1 OS=Homo sapiens GN=TFRC PE=1 SV=2	FTGTIKLLNENSY	Common contaminant
sp|Q8IX07|FOG1_HUMAN	Zinc finger protein ZFPM1 OS=Homo sapiens GN=ZFPM1 PE=1 SV=2	GAPPPPPPGH	Common contaminant
sp|Q9Y6W5|WASF2_HUMAN; sp|Q2VWA4|SKOR2_HUMAN; sp|Q15637|SF01_HUMAN; RRRRRsp|Q96T25|ZIC5_HUMAN; RRRRRsp|Q9C0B9|ZCHC2_HUMAN; RRRRRsp|O14654|IRS4_HUMAN; RRRRRsp|A0JLT2|MED19_HUMAN	Wiskott-Aldrich syndrome protein family member 2 OS=Homo sapiens GN=WASF2 PE=1 SV=3; SKI family transcriptional corepressor 2 OS=Homo sapiens GN=SKOR2 PE=1 SV=2; Splicing factor 1 OS=Homo sapiens GN=SF1 PE=1 SV=4; REVERSED Zinc finger protein ZIC 5 OS=Homo sapiens GN=ZIC5 PE=1 SV=2; REVERSED Zinc finger CCHC domain-containing protein 2 OS=Homo sapiens GN=ZCCHC2 PE=1 SV=6; REVERSED Insulin recepto…	GAPPPPPPPP	Common contaminant
sp|P81605|DCD_HUMAN	Dermcidin OS=Homo sapiens GN=DCD PE=1 SV=2	GAVHDVKDVLDS	Common contaminant
sp|P09651|ROA1_HUMAN	Heterogeneous nuclear ribonucleoprotein A1 OS=Homo sapiens GN=HNRNPA1 PE=1 SV=5	GGYGGSSSSSSYGSGRRF	Common contaminant
sp|P02786|TFR1_HUMAN	Transferrin receptor protein 1 OS=Homo sapiens GN=TFRC PE=1 SV=2	GGYVAYSKAATVTGK	Common contaminant
sp|Q16698|DECR_HUMAN	2,4-dienoyl-CoA reductase, mitochondrial OS=Homo sapiens GN=DECR1 PE=1 SV=1	GHPNIVINNAAGNFISPT	Common contaminant
sp|Q92673|SORL_HUMAN	Sortilin-related receptor OS=Homo sapiens GN=SORL1 PE=1 SV=2	GIFYATSFLDLYRNP	Common contaminant
sp|P04114|APOB_HUMAN	Apolipoprotein B-100 OS=Homo sapiens GN=APOB PE=1 SV=2	GKIDFLNNYALFLSPS	Common contaminant
sp|P04406|G3P_HUMAN	Glyceraldehyde-3-phosphate dehydrogenase OS=Homo sapiens GN=GAPDH PE=1 SV=3	GKVDIVAINDPFIDL	Common contaminant
sp|P07919|QCR6_HUMAN; sp|A0A096LP55|QCR6L_HUMAN	Cytochrome b-c1 complex subunit 6, mitochondrial OS=Homo sapiens GN=UQCRH PE=1 SV=2; Cytochrome b-c1 complex subunit 6-like, mitochondrial OS=Homo sapiens GN=UQCRHL PE=3 SV=1	GLEDEQKMLTESGD	Common contaminant
sp|A4D1U4|LCHN_HUMAN	Protein LCHN OS=Homo sapiens GN=LCHN PE=1 SV=1	GPGRGSSLPPVYW	Common contaminant
sp|P00558|PGK1_HUMAN	Phosphoglycerate kinase 1 OS=Homo sapiens GN=PGK1 PE=1 SV=3	GPVGVFEWEAFARG	Common contaminant
sp|P00558|PGK1_HUMAN	Phosphoglycerate kinase 1 OS=Homo sapiens GN=PGK1 PE=1 SV=3	GPVGVFEWEAFARGTKA	Common contaminant
sp|O14672|ADA10_HUMAN	Disintegrin and metalloproteinase domain-containing protein 10 OS=Homo sapiens GN=ADAM10 PE=1 SV=1	GQYGNPLNKYIRHYEGLSYNVDSLHQKHQRA	Common contaminant
sp|P01834|IGKC_HUMAN	Immunoglobulin kappa constant OS=Homo sapiens GN=IGKC PE=1 SV=2	GTASVVCLLNNFY	Common contaminant
sp|P01834|IGKC_HUMAN	Immunoglobulin kappa constant OS=Homo sapiens GN=IGKC PE=1 SV=2	GTASVVCLLNNFYPR	Common contaminant
sp|P01834|IGKC_HUMAN	Immunoglobulin kappa constant OS=Homo sapiens GN=IGKC PE=1 SV=2	GTASVVCLLNNFYPRE	Common contaminant
sp|P01834|IGKC_HUMAN	Immunoglobulin kappa constant OS=Homo sapiens GN=IGKC PE=1 SV=2	GTASVVCLLNNFYPREA	Common contaminant
sp|P02786|TFR1_HUMAN	Transferrin receptor protein 1 OS=Homo sapiens GN=TFRC PE=1 SV=2	GTIKLLNENSY	Common contaminant
sp|Q16698|DECR_HUMAN	2,4-dienoyl-CoA reductase, mitochondrial OS=Homo sapiens GN=DECR1 PE=1 SV=1	HPNIVINNAAGNFISP	Common contaminant
sp|Q9H7F0|AT133_HUMAN	Probable cation-transporting ATPase 13A3 OS=Homo sapiens GN=ATP13A3 PE=1 SV=4	HSVKYFWNDTIHNFDFL	Common contaminant
sp|P61769|B2MG_HUMAN	Beta-2-microglobulin OS=Homo sapiens GN=B2M PE=1 SV=1	IEKVEHSDLSFSKDWS	Common contaminant
sp|P10176|COX8A_HUMAN	Cytochrome c oxidase subunit 8A, mitochondrial OS=Homo sapiens GN=COX8A PE=1 SV=2	IHSLPPEGKLGIMELAVGLTS	Common contaminant
sp|P62081|RS7_HUMAN	40S ribosomal protein S7 OS=Homo sapiens GN=RPS7 PE=1 SV=1	IIFVPVPQL	Common contaminant
sp|P02786|TFR1_HUMAN	Transferrin receptor protein 1 OS=Homo sapiens GN=TFRC PE=1 SV=2	IKLLNENSY	Common contaminant
sp|O75326|SEM7A_HUMAN	Semaphorin-7A OS=Homo sapiens GN=SEMA7A PE=1 SV=1	ILFIENLTAQQYGHY	Common contaminant
sp|P02786|TFR1_HUMAN	Transferrin receptor protein 1 OS=Homo sapiens GN=TFRC PE=1 SV=2	IPELNKVARAAAEVAGQF	Common contaminant
sp|P11142|HSP7C_HUMAN	Heat shock cognate 71 kDa protein OS=Homo sapiens GN=HSPA8 PE=1 SV=1	IPKIQKLLQDFFNGK	Common contaminant
sp|P11142|HSP7C_HUMAN	Heat shock cognate 71 kDa protein OS=Homo sapiens GN=HSPA8 PE=1 SV=1	IPKIQKLLQDFFNGKE	Common contaminant
sp|P49750|YLPM1_HUMAN	YLP motif-containing protein 1 OS=Homo sapiens GN=YLPM1 PE=1 SV=3	IPPPPPPPP	Common contaminant
sp|P61769|B2MG_HUMAN	Beta-2-microglobulin OS=Homo sapiens GN=B2M PE=1 SV=1	IQRTPKIQVYSRHPAEN	Common contaminant
sp|P56378|68MP_HUMAN	6.8 kDa mitochondrial proteolipid OS=Homo sapiens GN=MP68 PE=1 SV=1	IVYKIRAADKRSKALKASAPAPGHH	Common contaminant
sp|O75976|CBPD_HUMAN	Carboxypeptidase D OS=Homo sapiens GN=CPD PE=1 SV=2	KAVIVLNEGIKVQTK	Common contaminant
sp|P02786|TFR1_HUMAN	Transferrin receptor protein 1 OS=Homo sapiens GN=TFRC PE=1 SV=2	KEIKILNIFGV	Common contaminant
sp|P02786|TFR1_HUMAN	Transferrin receptor protein 1 OS=Homo sapiens GN=TFRC PE=1 SV=2	KEIKILNIFGVI	Common contaminant
sp|P02786|TFR1_HUMAN	Transferrin receptor protein 1 OS=Homo sapiens GN=TFRC PE=1 SV=2	KEIKILNIFGVIKG	Common contaminant
sp|P00403|COX2_HUMAN	Cytochrome c oxidase subunit 2 OS=Homo sapiens GN=MT-CO2 PE=1 SV=1	KIFEMGPVFTL	Common contaminant
sp|P02786|TFR1_HUMAN	Transferrin receptor protein 1 OS=Homo sapiens GN=TFRC PE=1 SV=2	KLLNENSYVPR	Common contaminant
sp|Q9BTY2|FUCO2_HUMAN	Plasma alpha-L-fucosidase OS=Homo sapiens GN=FUCA2 PE=1 SV=2	KPKEKLVYAIFLKWP	Common contaminant
sp|Q9BTY2|FUCO2_HUMAN	Plasma alpha-L-fucosidase OS=Homo sapiens GN=FUCA2 PE=1 SV=2	KPKEKLVYAIFLKWPT	Common contaminant
sp|Q9BTY2|FUCO2_HUMAN	Plasma alpha-L-fucosidase OS=Homo sapiens GN=FUCA2 PE=1 SV=2	KPKEKLVYAIFLKWPTS	Common contaminant
sp|P09651|ROA1_HUMAN	Heterogeneous nuclear ribonucleoprotein A1 OS=Homo sapiens GN=HNRNPA1 PE=1 SV=5	KPRNQGGYGGSSSSSSYGSGRRF	Common contaminant
sp|P62328|TYB4_HUMAN	Thymosin beta-4 OS=Homo sapiens GN=TMSB4X PE=1 SV=2	KSKLKKTETQEKNPLPSKETIEQEKQAGES	Common contaminant
sp|Q93050|VPP1_HUMAN; sp|Q9HBG4|VPP4_HUMAN	V-type proton ATPase 116 kDa subunit a isoform 1 OS=Homo sapiens GN=ATP6V0A1 PE=1 SV=3; V-type proton ATPase 116 kDa subunit a isoform 4 OS=Homo sapiens GN=ATP6V0A4 PE=1 SV=2	KSLNIFGSSW	Common contaminant
sp|Q96IZ7|RSRC1_HUMAN	Serine/Arginine-related protein 53 OS=Homo sapiens GN=RSRC1 PE=1 SV=1	KSVEPSEVKQATSTSGPASAVAD	Common contaminant
sp|P62328|TYB4_HUMAN	Thymosin beta-4 OS=Homo sapiens GN=TMSB4X PE=1 SV=2	KTETQEKNPLPSKETIEQEKQAGES	Common contaminant
sp|P24928|RPB1_HUMAN	DNA-directed RNA polymerase II subunit RPB1 OS=Homo sapiens GN=POLR2A PE=1 SV=2	KTYQDIQNTI	Common contaminant
sp|P13284|GILT_HUMAN	Gamma-interferon-inducible lysosomal thiol reductase OS=Homo sapiens GN=IFI30 PE=1 SV=3	LDFFGNGPPVNYKTGN	Common contaminant
sp|P69905|HBA_HUMAN	Hemoglobin subunit alpha OS=Homo sapiens GN=HBA1 PE=1 SV=2	LDKFLASVSTVLTSKY	Common contaminant
sp|P02786|TFR1_HUMAN	Transferrin receptor protein 1 OS=Homo sapiens GN=TFRC PE=1 SV=2	LKEIKILNIFGVIK	Common contaminant
sp|P02786|TFR1_HUMAN	Transferrin receptor protein 1 OS=Homo sapiens GN=TFRC PE=1 SV=2	LKEIKILNIFGVIKG	Common contaminant
sp|P13284|GILT_HUMAN	Gamma-interferon-inducible lysosomal thiol reductase OS=Homo sapiens GN=IFI30 PE=1 SV=3	LLTLVCQLYQGKKP	Common contaminant
sp|P63261|ACTG_HUMAN; sp|P60709|ACTB_HUMAN	Actin, cytoplasmic 2 OS=Homo sapiens GN=ACTG1 PE=1 SV=1; Actin, cytoplasmic 1 OS=Homo sapiens GN=ACTB PE=1 SV=1	LMKILTERGYSFT	Common contaminant
sp|P61421|VA0D1_HUMAN	V-type proton ATPase subunit d 1 OS=Homo sapiens GN=ATP6V0D1 PE=1 SV=1	LNKLAFLNQFHFG	Common contaminant
sp|P61421|VA0D1_HUMAN	V-type proton ATPase subunit d 1 OS=Homo sapiens GN=ATP6V0D1 PE=1 SV=1	LNKLAFLNQFHFGVF	Common contaminant
sp|P01834|IGKC_HUMAN	Immunoglobulin kappa constant OS=Homo sapiens GN=IGKC PE=1 SV=2	LNNFYPRE	Common contaminant
sp|P02786|TFR1_HUMAN	Transferrin receptor protein 1 OS=Homo sapiens GN=TFRC PE=1 SV=2	LSFVRDLNQYRADIK	Common contaminant
sp|P02786|TFR1_HUMAN	Transferrin receptor protein 1 OS=Homo sapiens GN=TFRC PE=1 SV=2	LSFVRDLNQYRADIKE	Common contaminant
sp|P13284|GILT_HUMAN	Gamma-interferon-inducible lysosomal thiol reductase OS=Homo sapiens GN=IFI30 PE=1 SV=3	LTLVCQLYQGKKP	Common contaminant
sp|P63261|ACTG_HUMAN; sp|P60709|ACTB_HUMAN	Actin, cytoplasmic 2 OS=Homo sapiens GN=ACTG1 PE=1 SV=1; Actin, cytoplasmic 1 OS=Homo sapiens GN=ACTB PE=1 SV=1	MKILTERGYSFT	Common contaminant
sp|Q9NZF1|PLAC8_HUMAN	Placenta-specific gene 8 protein OS=Homo sapiens GN=PLAC8 PE=2 SV=1	MQAQAPVVVVTQPG	Common contaminant
sp|P63261|ACTG_HUMAN; sp|P60709|ACTB_HUMAN	Actin, cytoplasmic 2 OS=Homo sapiens GN=ACTG1 PE=1 SV=1; Actin, cytoplasmic 1 OS=Homo sapiens GN=ACTB PE=1 SV=1	MQKEITALAPSTMKIK	Common contaminant
sp|Q9Y6X5|ENPP4_HUMAN	Bis(5'-adenosyl)-triphosphatase ENPP4 OS=Homo sapiens GN=ENPP4 PE=1 SV=3	NDKDPFWWNEAVPIWVT	Common contaminant
sp|P32248|CCR7_HUMAN	C-C chemokine receptor type 7 OS=Homo sapiens GN=CCR7 PE=2 SV=2	NFERNKAIKVIIA	Common contaminant
sp|P0C0L5|CO4B_HUMAN; sp|P0C0L4|CO4A_HUMAN	Complement C4-B OS=Homo sapiens GN=C4B PE=1 SV=2; Complement C4-A OS=Homo sapiens GN=C4A PE=1 SV=2	NGFKSHALQLNNRQIRGLEEELQFSLGSKIN	Common contaminant
sp|P02786|TFR1_HUMAN	Transferrin receptor protein 1 OS=Homo sapiens GN=TFRC PE=1 SV=2	NVLKEIKILNIFGVIKG	Common contaminant
sp|Q8TCT9|HM13_HUMAN	Minor histocompatibility antigen H13 OS=Homo sapiens GN=HM13 PE=1 SV=1	PAAVTESKEGTEASASKGLEKKEK	Common contaminant
sp|Q8TF74|WIPF2_HUMAN	WAS/WASL-interacting protein family member 2 OS=Homo sapiens GN=WIPF2 PE=1 SV=1	PAGPPPPPPP	Common contaminant
sp|P62826|RAN_HUMAN	GTP-binding nuclear protein Ran OS=Homo sapiens GN=RAN PE=1 SV=3	PALAAQYEHDLEVAQTTALPDEDDDL	Common contaminant
sp|Q06481|APLP2_HUMAN	Amyloid-like protein 2 OS=Homo sapiens GN=APLP2 PE=1 SV=2	PEERHLNKMQNHGYE	Common contaminant
sp|Q15637|SF01_HUMAN; RRRRRsp|Q9C0B9|ZCHC2_HUMAN	Splicing factor 1 OS=Homo sapiens GN=SF1 PE=1 SV=4; REVERSED Zinc finger CCHC domain-containing protein 2 OS=Homo sapiens GN=ZCCHC2 PE=1 SV=6	PGAPPPPPPP	Common contaminant
sp|P10809|CH60_HUMAN	60 kDa heat shock protein, mitochondrial OS=Homo sapiens GN=HSPD1 PE=1 SV=2	PGMGAMGGMGGGMGGGMF	Common contaminant
sp|Q15032|R3HD1_HUMAN; sp|P13378|HXD8_HUMAN; RRRRRsp|P10275|ANDR_HUMAN	R3H domain-containing protein 1 OS=Homo sapiens GN=R3HDM1 PE=1 SV=3; Homeobox protein Hox-D8 OS=Homo sapiens GN=HOXD8 PE=2 SV=2; REVERSED Androgen receptor OS=Homo sapiens GN=AR PE=1 SV=3	PHPPPPPPP	Common contaminant
sp|P49750|YLPM1_HUMAN	YLP motif-containing protein 1 OS=Homo sapiens GN=YLPM1 PE=1 SV=3	PIPPPPPPP	Common contaminant
sp|Q15637|SF01_HUMAN; sp|Q9Y6W5|WASF2_HUMAN; RRRRRsp|Q8WZ42|TITIN_HUMAN	Splicing factor 1 OS=Homo sapiens GN=SF1 PE=1 SV=4; Wiskott-Aldrich syndrome protein family member 2 OS=Homo sapiens GN=WASF2 PE=1 SV=3; REVERSED Titin OS=Homo sapiens GN=TTN PE=1 SV=4	PPAPPPPPP	Common contaminant
sp|P13378|HXD8_HUMAN; RRRRRsp|Q14956|GPNMB_HUMAN	Homeobox protein Hox-D8 OS=Homo sapiens GN=HOXD8 PE=2 SV=2; REVERSED Transmembrane glycoprotein NMB OS=Homo sapiens GN=GPNMB PE=1 SV=2	PPPPPPPC	Common contaminant
sp|P10323|ACRO_HUMAN; RRRRRsp|Q9C0D6|FHDC1_HUMAN	Acrosin OS=Homo sapiens GN=ACR PE=2 SV=4; REVERSED FH2 domain-containing protein 1 OS=Homo sapiens GN=FHDC1 PE=1 SV=2	PPSPPPPPP	Common contaminant
sp|A6NGB9|WIPF3_HUMAN; RRRRRsp|A6NGB9|WIPF3_HUMAN; sp|Q8N9B5|JMY_HUMAN; sp|Q86UP3|ZFHX4_HUMAN; RRRRRsp|A6NNE9|MARHB_HUMAN	WAS/WASL-interacting protein family member 3 OS=Homo sapiens GN=WIPF3 PE=1 SV=4; REVERSED WAS/WASL-interacting protein family member 3 OS=Homo sapiens GN=WIPF3 PE=1 SV=4; Junction-mediating and -regulatory protein OS=Homo sapiens GN=JMY PE=1 SV=2; Zinc finger homeobox protein 4 OS=Homo sapiens GN=ZFHX4 PE=1 SV=1; REVERSED E3 ubiquitin-protein ligase MARCH11 OS=Homo sapiens GN=MARCH11 PE=2 SV=3	PPTPPPPPP	Common contaminant
sp|P09651|ROA1_HUMAN	Heterogeneous nuclear ribonucleoprotein A1 OS=Homo sapiens GN=HNRNPA1 PE=1 SV=5	PRNQGGYGGSSSSSSYGSGRRF	Common contaminant
sp|Q96Q04|LMTK3_HUMAN; RRRRRsp|Q14956|GPNMB_HUMAN; sp|Q8N9Z2|CC71L_HUMAN; RRRRRsp|Q86VE0|MYPOP_HUMAN; sp|Q9NZM4|BICRA_HUMAN; sp|A7MCY6|TBKB1_HUMAN; RRRRRsp|Q86XN8|MEX3D_HUMAN; RRRRRsp|O15156|ZBT7B_HUMAN	Serine/threonine-protein kinase LMTK3 OS=Homo sapiens GN=LMTK3 PE=1 SV=2; REVERSED Transmembrane glycoprotein NMB OS=Homo sapiens GN=GPNMB PE=1 SV=2; Coiled-coil domain-containing protein 71L OS=Homo sapiens GN=CCDC71L PE=1 SV=2; REVERSED Myb-related transcription factor, partner of profilin OS=Homo sapiens GN=MYPOP PE=1 SV=2; BRD4-interacting chromatin-remodeling complex-associated protein OS=Ho…	PRPPPPPPP	Common contaminant
sp|P43308|SSRB_HUMAN	Translocon-associated protein subunit beta OS=Homo sapiens GN=SSR2 PE=1 SV=1	PSIGIPLLLWYSSKRKYDTPKTKKN	Common contaminant
sp|P62328|TYB4_HUMAN	Thymosin beta-4 OS=Homo sapiens GN=TMSB4X PE=1 SV=2	PSKETIEQEKQAGES	Common contaminant
sp|P10323|ACRO_HUMAN; RRRRRsp|Q9C0D6|FHDC1_HUMAN; sp|A6NF34|ANTRL_HUMAN	Acrosin OS=Homo sapiens GN=ACR PE=2 SV=4; REVERSED FH2 domain-containing protein 1 OS=Homo sapiens GN=FHDC1 PE=1 SV=2; Anthrax toxin receptor-like OS=Homo sapiens GN=ANTXRL PE=3 SV=3	PSPPPPPPP	Common contaminant
sp|A6NGB9|WIPF3_HUMAN; sp|Q86UP3|ZFHX4_HUMAN; RRRRRsp|A6NGB9|WIPF3_HUMAN; RRRRRsp|A6NNE9|MARHB_HUMAN	WAS/WASL-interacting protein family member 3 OS=Homo sapiens GN=WIPF3 PE=1 SV=4; Zinc finger homeobox protein 4 OS=Homo sapiens GN=ZFHX4 PE=1 SV=1; REVERSED WAS/WASL-interacting protein family member 3 OS=Homo sapiens GN=WIPF3 PE=1 SV=4; REVERSED E3 ubiquitin-protein ligase MARCH11 OS=Homo sapiens GN=MARCH11 PE=2 SV=3	PTPPPPPPP	Common contaminant
sp|P13284|GILT_HUMAN	Gamma-interferon-inducible lysosomal thiol reductase OS=Homo sapiens GN=IFI30 PE=1 SV=3	QALDFFGNGPPVNYK	Common contaminant
sp|P13284|GILT_HUMAN	Gamma-interferon-inducible lysosomal thiol reductase OS=Homo sapiens GN=IFI30 PE=1 SV=3	QALDFFGNGPPVNYKT	Common contaminant
sp|P13284|GILT_HUMAN	Gamma-interferon-inducible lysosomal thiol reductase OS=Homo sapiens GN=IFI30 PE=1 SV=3	QALDFFGNGPPVNYKTGN	Common contaminant
sp|Q92544|TM9S4_HUMAN	Transmembrane 9 superfamily member 4 OS=Homo sapiens GN=TM9SF4 PE=1 SV=2	QEHTYRVVRFEVIP	Common contaminant
sp|Q92544|TM9S4_HUMAN	Transmembrane 9 superfamily member 4 OS=Homo sapiens GN=TM9SF4 PE=1 SV=2	QEHTYRVVRFEVIPQ	Common contaminant
sp|Q9ULH0|KDIS_HUMAN	Kinase D-interacting substrate of 220 kDa OS=Homo sapiens GN=KIDINS220 PE=1 SV=3	QKAYNLNRTPSTVT	Common contaminant
sp|P04075|ALDOA_HUMAN; sp|P09972|ALDOC_HUMAN	Fructose-bisphosphate aldolase A OS=Homo sapiens GN=ALDOA PE=1 SV=2; Fructose-bisphosphate aldolase C OS=Homo sapiens GN=ALDOC PE=1 SV=2	QNGIVPIVEPEILPD	Common contaminant
sp|P04075|ALDOA_HUMAN; sp|P09972|ALDOC_HUMAN	Fructose-bisphosphate aldolase A OS=Homo sapiens GN=ALDOA PE=1 SV=2; Fructose-bisphosphate aldolase C OS=Homo sapiens GN=ALDOC PE=1 SV=2	QNGIVPIVEPEILPDG	Common contaminant
sp|P13284|GILT_HUMAN	Gamma-interferon-inducible lysosomal thiol reductase OS=Homo sapiens GN=IFI30 PE=1 SV=3	QTQLLTLVCQLYQGK	Common contaminant
sp|P13284|GILT_HUMAN	Gamma-interferon-inducible lysosomal thiol reductase OS=Homo sapiens GN=IFI30 PE=1 SV=3	QTQLLTLVCQLYQGKKP	Common contaminant
sp|P08708|RS17_HUMAN	40S ribosomal protein S17 OS=Homo sapiens GN=RPS17 PE=1 SV=2	QVTQPTVGMNFKTPRGPV	Common contaminant
sp|P61769|B2MG_HUMAN	Beta-2-microglobulin OS=Homo sapiens GN=B2M PE=1 SV=1	RIEKVEHSDLSFSKD	Common contaminant
sp|P11142|HSP7C_HUMAN	Heat shock cognate 71 kDa protein OS=Homo sapiens GN=HSPA8 PE=1 SV=1	RIPKIQKLLQDFFNGK	Common contaminant
sp|P11142|HSP7C_HUMAN	Heat shock cognate 71 kDa protein OS=Homo sapiens GN=HSPA8 PE=1 SV=1	RIPKIQKLLQDFFNGKE	Common contaminant
sp|P32248|CCR7_HUMAN	C-C chemokine receptor type 7 OS=Homo sapiens GN=CCR7 PE=2 SV=2	RNFERNKAIKVIIA	Common contaminant
sp|P09651|ROA1_HUMAN	Heterogeneous nuclear ribonucleoprotein A1 OS=Homo sapiens GN=HNRNPA1 PE=1 SV=5	RNQGGYGGSSSSSSYGSGRRF	Common contaminant
sp|Q8TEK3|DOT1L_HUMAN	Histone-lysine N-methyltransferase, H3 lysine-79 specific OS=Homo sapiens GN=DOT1L PE=1 SV=2	RPPPPPPPP	Common contaminant
sp|Q6P4F7|RHGBA_HUMAN	Rho GTPase-activating protein 11A OS=Homo sapiens GN=ARHGAP11A PE=1 SV=2	RTLPVDSSHGF	Common contaminant
sp|Q16531|DDB1_HUMAN	DNA damage-binding protein 1 OS=Homo sapiens GN=DDB1 PE=1 SV=1	RVDPNGSRYLL	Common contaminant
sp|Q8N4H5|TOM5_HUMAN	Mitochondrial import receptor subunit TOM5 homolog OS=Homo sapiens GN=TOMM5 PE=1 SV=1	RVTPFILKKLDSI	Common contaminant
sp|P16403|H12_HUMAN	Histone H1.2 OS=Homo sapiens GN=HIST1H1C PE=1 SV=2	SAAKAVKPKAAKPKVVKPKKAAPKKK	Common contaminant
sp|Q8TCT9|HM13_HUMAN	Minor histocompatibility antigen H13 OS=Homo sapiens GN=HM13 PE=1 SV=1	SASKGLEKKEK	Common contaminant
sp|P62328|TYB4_HUMAN	Thymosin beta-4 OS=Homo sapiens GN=TMSB4X PE=1 SV=2	SDKPDMAEIEKFDK	Common contaminant
sp|P62328|TYB4_HUMAN	Thymosin beta-4 OS=Homo sapiens GN=TMSB4X PE=1 SV=2	SDKPDMAEIEKFDKSKLKKTETQEKNPLPSKETIEQEKQAG	Common contaminant
sp|Q13137|CACO2_HUMAN	Calcium-binding and coiled-coil domain-containing protein 2 OS=Homo sapiens GN=CALCOCO2 PE=1 SV=1	SENEIICNALQRQKE	Common contaminant
sp|P22732|GTR5_HUMAN	Solute carrier family 2, facilitated glucose transporter member 5 OS=Homo sapiens GN=SLC2A5 PE=1 SV=1	SFQYGYNVAAVNSPA	Common contaminant
sp|P02786|TFR1_HUMAN	Transferrin receptor protein 1 OS=Homo sapiens GN=TFRC PE=1 SV=2	SFVRDLNQYRADIK	Common contaminant
sp|P02786|TFR1_HUMAN	Transferrin receptor protein 1 OS=Homo sapiens GN=TFRC PE=1 SV=2	SFVRDLNQYRADIKE	Common contaminant
sp|P01834|IGKC_HUMAN	Immunoglobulin kappa constant OS=Homo sapiens GN=IGKC PE=1 SV=2	SGTASVVCLLNNFYPRE	Common contaminant
sp|P01834|IGKC_HUMAN	Immunoglobulin kappa constant OS=Homo sapiens GN=IGKC PE=1 SV=2	SGTASVVCLLNNFYPREA	Common contaminant
sp|P62328|TYB4_HUMAN	Thymosin beta-4 OS=Homo sapiens GN=TMSB4X PE=1 SV=2	SKLKKTETQEKNPLPSKETIEQEKQAGES	Common contaminant
sp|Q9NYK1|TLR7_HUMAN	Toll-like receptor 7 OS=Homo sapiens GN=TLR7 PE=2 SV=1	SNNRLDLLHSTAFEEL	Common contaminant
sp|P11717|MPRI_HUMAN	Cation-independent mannose-6-phosphate receptor OS=Homo sapiens GN=IGF2R PE=1 SV=3	SPCQPDSGACQVAKSDE	Common contaminant
sp|P19320|VCAM1_HUMAN	Vascular cell adhesion protein 1 OS=Homo sapiens GN=VCAM1 PE=1 SV=1	SPKNTVISVNPSTKLQEGGS	Common contaminant
sp|P13284|GILT_HUMAN	Gamma-interferon-inducible lysosomal thiol reductase OS=Homo sapiens GN=IFI30 PE=1 SV=3	SPLQALDFFGNGPPVNYKTG	Common contaminant
sp|P13284|GILT_HUMAN	Gamma-interferon-inducible lysosomal thiol reductase OS=Homo sapiens GN=IFI30 PE=1 SV=3	SPLQALDFFGNGPPVNYKTGNL	Common contaminant
sp|P13284|GILT_HUMAN	Gamma-interferon-inducible lysosomal thiol reductase OS=Homo sapiens GN=IFI30 PE=1 SV=3	SPLQALDFFGNGPPVNYKTGNLY	Common contaminant
sp|P22732|GTR5_HUMAN	Solute carrier family 2, facilitated glucose transporter member 5 OS=Homo sapiens GN=SLC2A5 PE=1 SV=1	SSFQYGYNVAAVNSPA	Common contaminant
sp|P01834|IGKC_HUMAN	Immunoglobulin kappa constant OS=Homo sapiens GN=IGKC PE=1 SV=2	SVVCLLNNFYPRE	Common contaminant
sp|P01834|IGKC_HUMAN	Immunoglobulin kappa constant OS=Homo sapiens GN=IGKC PE=1 SV=2	TASVVCLLNNFY	Common contaminant
sp|P01834|IGKC_HUMAN	Immunoglobulin kappa constant OS=Homo sapiens GN=IGKC PE=1 SV=2	TASVVCLLNNFYP	Common contaminant
sp|P01834|IGKC_HUMAN	Immunoglobulin kappa constant OS=Homo sapiens GN=IGKC PE=1 SV=2	TASVVCLLNNFYPR	Common contaminant
sp|P01834|IGKC_HUMAN	Immunoglobulin kappa constant OS=Homo sapiens GN=IGKC PE=1 SV=2	TASVVCLLNNFYPRE	Common contaminant
sp|P01834|IGKC_HUMAN	Immunoglobulin kappa constant OS=Homo sapiens GN=IGKC PE=1 SV=2	TASVVCLLNNFYPREA	Common contaminant
sp|P02786|TFR1_HUMAN	Transferrin receptor protein 1 OS=Homo sapiens GN=TFRC PE=1 SV=2	TDFTGTIKLLNENSYVPR	Common contaminant
sp|P63261|ACTG_HUMAN; sp|P60709|ACTB_HUMAN	Actin, cytoplasmic 2 OS=Homo sapiens GN=ACTG1 PE=1 SV=1; Actin, cytoplasmic 1 OS=Homo sapiens GN=ACTB PE=1 SV=1	TDYLMKILTERGYSFT	Common contaminant
sp|P02786|TFR1_HUMAN	Transferrin receptor protein 1 OS=Homo sapiens GN=TFRC PE=1 SV=2	TGTIKLLNENSYVPRE	Common contaminant
sp|P13284|GILT_HUMAN	Gamma-interferon-inducible lysosomal thiol reductase OS=Homo sapiens GN=IFI30 PE=1 SV=3	TLVCQLYQGKKP	Common contaminant
sp|Q06481|APLP2_HUMAN	Amyloid-like protein 2 OS=Homo sapiens GN=APLP2 PE=1 SV=2	TPEERHLNKMQNHGYE	Common contaminant
sp|Q06481|APLP2_HUMAN	Amyloid-like protein 2 OS=Homo sapiens GN=APLP2 PE=1 SV=2	TPEERHLNKMQNHGYENP	Common contaminant
sp|Q9ULH0|KDIS_HUMAN	Kinase D-interacting substrate of 220 kDa OS=Homo sapiens GN=KIDINS220 PE=1 SV=3	TPSTVTLNNNSAPANRANQN	Common contaminant
sp|P13284|GILT_HUMAN	Gamma-interferon-inducible lysosomal thiol reductase OS=Homo sapiens GN=IFI30 PE=1 SV=3	TQLLTLVCQLYQGKKP	Common contaminant
sp|P19397|CD53_HUMAN	Leukocyte surface antigen CD53 OS=Homo sapiens GN=CD53 PE=1 SV=1	TSDWTSGPPASCPSD	Common contaminant
sp|P19397|CD53_HUMAN	Leukocyte surface antigen CD53 OS=Homo sapiens GN=CD53 PE=1 SV=1	TSDWTSGPPASCPSDR	Common contaminant
sp|Q01629|IFM2_HUMAN; sp|Q01628|IFM3_HUMAN; sp|P13164|IFM1_HUMAN	Interferon-induced transmembrane protein 2 OS=Homo sapiens GN=IFITM2 PE=1 SV=2; Interferon-induced transmembrane protein 3 OS=Homo sapiens GN=IFITM3 PE=1 SV=2; Interferon-induced transmembrane protein 1 OS=Homo sapiens GN=IFITM1 PE=1 SV=3	TSVPDHVVW	Common contaminant
sp|P01876|IGHA1_HUMAN	Immunoglobulin heavy constant alpha 1 OS=Homo sapiens GN=IGHA1 PE=1 SV=2	TTTFAVTSILRVAAE	Common contaminant
sp|Q9ULH0|KDIS_HUMAN	Kinase D-interacting substrate of 220 kDa OS=Homo sapiens GN=KIDINS220 PE=1 SV=3	TVTLNNNSAPANR	Common contaminant
sp|Q9ULH0|KDIS_HUMAN	Kinase D-interacting substrate of 220 kDa OS=Homo sapiens GN=KIDINS220 PE=1 SV=3	TVTLNNNSAPANRA	Common contaminant
sp|Q9ULH0|KDIS_HUMAN	Kinase D-interacting substrate of 220 kDa OS=Homo sapiens GN=KIDINS220 PE=1 SV=3	TVTLNNNSAPANRANQ	Common contaminant
sp|P02786|TFR1_HUMAN	Transferrin receptor protein 1 OS=Homo sapiens GN=TFRC PE=1 SV=2	TWTIQGAANALSGDV	Common contaminant
sp|Q8NFI4|F10A5_HUMAN; sp|P50502|F10A1_HUMAN	Putative protein FAM10A5 OS=Homo sapiens GN=ST13P5 PE=5 SV=1; Hsc70-interacting protein OS=Homo sapiens GN=ST13 PE=1 SV=2	VAFQDVAQNPANMSKYQSNPKVMNLISKLSAKFGGQA	Common contaminant
sp|P07602|SAP_HUMAN	Prosaposin OS=Homo sapiens GN=PSAP PE=1 SV=2	VAPFMANIPLLLYPQDGPR	Common contaminant
sp|P04406|G3P_HUMAN	Glyceraldehyde-3-phosphate dehydrogenase OS=Homo sapiens GN=GAPDH PE=1 SV=3	VDIVAINDPFID	Common contaminant
sp|P01834|IGKC_HUMAN	Immunoglobulin kappa constant OS=Homo sapiens GN=IGKC PE=1 SV=2	VDNALQSGNSQESVTEQD	Common contaminant
sp|P13164|IFM1_HUMAN; sp|Q01629|IFM2_HUMAN; sp|Q01628|IFM3_HUMAN	Interferon-induced transmembrane protein 1 OS=Homo sapiens GN=IFITM1 PE=1 SV=3; Interferon-induced transmembrane protein 2 OS=Homo sapiens GN=IFITM2 PE=1 SV=2; Interferon-induced transmembrane protein 3 OS=Homo sapiens GN=IFITM3 PE=1 SV=2	VGDVTGAQAYASTAK	Common contaminant
sp|P02786|TFR1_HUMAN	Transferrin receptor protein 1 OS=Homo sapiens GN=TFRC PE=1 SV=2	VLKEIKILNIFGVIKG	Common contaminant
sp|Q01629|IFM2_HUMAN; sp|Q01628|IFM3_HUMAN; sp|P13164|IFM1_HUMAN	Interferon-induced transmembrane protein 2 OS=Homo sapiens GN=IFITM2 PE=1 SV=2; Interferon-induced transmembrane protein 3 OS=Homo sapiens GN=IFITM3 PE=1 SV=2; Interferon-induced transmembrane protein 1 OS=Homo sapiens GN=IFITM1 PE=1 SV=3	VPDHVVWSLFNTL	Common contaminant
sp|P08708|RS17_HUMAN	40S ribosomal protein S17 OS=Homo sapiens GN=RPS17 PE=1 SV=2	VTQPTVGMNF	Common contaminant
sp|P01834|IGKC_HUMAN	Immunoglobulin kappa constant OS=Homo sapiens GN=IGKC PE=1 SV=2	VVCLLNNFYPRE	Common contaminant
sp|P10809|CH60_HUMAN	60 kDa heat shock protein, mitochondrial OS=Homo sapiens GN=HSPD1 PE=1 SV=2	VVVTEIPKEEKDPGMGAMGGMGGGMGGGMF	Common contaminant
sp|Q92673|SORL_HUMAN	Sortilin-related receptor OS=Homo sapiens GN=SORL1 PE=1 SV=2	VYGIFYATSFLDLYRNPK	Common contaminant
sp|Q9UIQ6|LCAP_HUMAN	Leucyl-cystinyl aminopeptidase OS=Homo sapiens GN=LNPEP PE=1 SV=3	WEALIHQLKINPYVLS	Common contaminant
sp|P56381|ATP5E_HUMAN	ATP synthase subunit epsilon, mitochondrial OS=Homo sapiens GN=ATP5E PE=1 SV=2	WRQAGLSYIRYSQICAKAVRDALKTEFKANAEKTSGSNVKIVKVKKE	Common contaminant
sp|P63261|ACTG_HUMAN; sp|P60709|ACTB_HUMAN	Actin, cytoplasmic 2 OS=Homo sapiens GN=ACTG1 PE=1 SV=1; Actin, cytoplasmic 1 OS=Homo sapiens GN=ACTB PE=1 SV=1	YASGRTTGIVMDSGD	Common contaminant
sp|Q92673|SORL_HUMAN	Sortilin-related receptor OS=Homo sapiens GN=SORL1 PE=1 SV=2	YGIFYATSFLDLYRNP	Common contaminant
sp|Q92673|SORL_HUMAN	Sortilin-related receptor OS=Homo sapiens GN=SORL1 PE=1 SV=2	YGIFYATSFLDLYRNPK	Common contaminant
sp|P56378|68MP_HUMAN	6.8 kDa mitochondrial proteolipid OS=Homo sapiens GN=MP68 PE=1 SV=1	YKIRAADKRSKALKASAPAPGHH	Common contaminant
sp|O14949|QCR8_HUMAN	Cytochrome b-c1 complex subunit 8 OS=Homo sapiens GN=UQCRQ PE=1 SV=4	YLIYTWGTEEFERSKRKNPAAYENDK	Common contaminant
sp|P63261|ACTG_HUMAN; sp|P60709|ACTB_HUMAN	Actin, cytoplasmic 2 OS=Homo sapiens GN=ACTG1 PE=1 SV=1; Actin, cytoplasmic 1 OS=Homo sapiens GN=ACTB PE=1 SV=1	YLMKILTERGYSF	Common contaminant
sp|O75964|ATP5L_HUMAN	ATP synthase subunit g, mitochondrial OS=Homo sapiens GN=ATP5L PE=1 SV=3	YVGEIIGKRGIIGYDV	Common contaminant
sp|P61769|B2MG_HUMAN	Beta-2-microglobulin OS=Homo sapiens GN=B2M PE=1 SV=1	YYTEFTPTEKDEYACRVNHVTLSQPKIVKWDRDM	Common contaminant
sp|P30504|1C04_HUMAN; sp|P30505|1C08_HUMAN; sp|Q9TNN7|1C05_HUMAN; sp|P30685|1B35_HUMAN; sp|P30491|1B53_HUMAN; sp|P10319|1B58_HUMAN; sp|P30498|1B78_HUMAN; sp|P30490|1B52_HUMAN; sp|P18464|1B51_HUMAN; sp|P18465|1B57_HUMAN; sp|P30481|1B44_HUMAN	HLA class I histocompatibility antigen, Cw-4 alpha chain OS=Homo sapiens GN=HLA-C PE=1 SV=1; HLA class I histocompatibility antigen, Cw-8 alpha chain OS=Homo sapiens GN=HLA-C PE=1 SV=1; HLA class I histocompatibility antigen, Cw-5 alpha chain OS=Homo sapiens GN=HLA-C PE=1 SV=1; HLA class I histocompatibility antigen, B-35 alpha chain OS=Homo sapiens GN=HLA-B PE=1 SV=1; HLA class I histocompatibil…	AAQITQRKW	HLA
sp|P18465|1B57_HUMAN	HLA class I histocompatibility antigen, B-57 alpha chain OS=Homo sapiens GN=HLA-B PE=1 SV=1	AASPRMAPRAPWIEQEGPEYWDGETRNMKAS	HLA
sp|P30490|1B52_HUMAN; sp|P18464|1B51_HUMAN; sp|P30498|1B78_HUMAN; sp|P30504|1C04_HUMAN; sp|P30505|1C08_HUMAN; sp|Q9TNN7|1C05_HUMAN; sp|P30447|1A23_HUMAN; sp|P04222|1C03_HUMAN; sp|P05534|1A24_HUMAN; sp|Q29963|1C06_HUMAN; sp|Q07000|1C15_HUMAN; sp|P30510|1C14_HUMAN; sp|P30508|1C12_HUMAN; sp|P16188|1A30_HUMAN; sp|P30455|1A36_HUMAN; sp|P30443|1A01_HUMAN; sp|P13746|1A11_HUMAN; sp|P04439|1A03_HUMAN; sp|…	HLA class I histocompatibility antigen, B-52 alpha chain OS=Homo sapiens GN=HLA-B PE=1 SV=1; HLA class I histocompatibility antigen, B-51 alpha chain OS=Homo sapiens GN=HLA-B PE=1 SV=1; HLA class I histocompatibility antigen, B-78 alpha chain OS=Homo sapiens GN=HLA-B PE=1 SV=1; HLA class I histocompatibility antigen, Cw-4 alpha chain OS=Homo sapiens GN=HLA-C PE=1 SV=1; HLA class I histocompatibil…	AAVVVPSGEEQ	HLA
sp|P30504|1C04_HUMAN; sp|P30505|1C08_HUMAN; sp|Q04826|1B40_HUMAN; sp|P30460|1B08_HUMAN	HLA class I histocompatibility antigen, Cw-4 alpha chain OS=Homo sapiens GN=HLA-C PE=1 SV=1; HLA class I histocompatibility antigen, Cw-8 alpha chain OS=Homo sapiens GN=HLA-C PE=1 SV=1; HLA class I histocompatibility antigen, B-40 alpha chain OS=Homo sapiens GN=HLA-B PE=1 SV=1; HLA class I histocompatibility antigen, B-8 alpha chain OS=Homo sapiens GN=HLA-B PE=1 SV=1	ALNEDLRSW	HLA
sp|P01909|DQA1_HUMAN	HLA class II histocompatibility antigen, DQ alpha 1 chain OS=Homo sapiens GN=HLA-DQA1 PE=1 SV=1	ALTNIAVLKHNLNS	HLA
sp|P01909|DQA1_HUMAN	HLA class II histocompatibility antigen, DQ alpha 1 chain OS=Homo sapiens GN=HLA-DQA1 PE=1 SV=1	ALTNIAVLKHNLNSL	HLA
sp|P30490|1B52_HUMAN; sp|P18464|1B51_HUMAN; sp|P30498|1B78_HUMAN	HLA class I histocompatibility antigen, B-52 alpha chain OS=Homo sapiens GN=HLA-B PE=1 SV=1; HLA class I histocompatibility antigen, B-51 alpha chain OS=Homo sapiens GN=HLA-B PE=1 SV=1; HLA class I histocompatibility antigen, B-78 alpha chain OS=Homo sapiens GN=HLA-B PE=1 SV=1	AMSRPGRGEPRFIAV	HLA
sp|P30504|1C04_HUMAN; sp|Q29865|1C18_HUMAN; sp|P10319|1B58_HUMAN; sp|P30456|1A43_HUMAN; sp|P30457|1A66_HUMAN; sp|P30450|1A26_HUMAN; sp|P18462|1A25_HUMAN; sp|P30453|1A34_HUMAN; sp|P04222|1C03_HUMAN; sp|P30685|1B35_HUMAN; sp|P30491|1B53_HUMAN; sp|P16188|1A30_HUMAN; sp|P30459|1A74_HUMAN; sp|P10314|1A32_HUMAN; sp|P18465|1B57_HUMAN; sp|P30512|1A29_HUMAN; sp|P16190|1A33_HUMAN; sp|P16189|1A31_HUMAN; sp|…	HLA class I histocompatibility antigen, Cw-4 alpha chain OS=Homo sapiens GN=HLA-C PE=1 SV=1; HLA class I histocompatibility antigen, Cw-18 alpha chain OS=Homo sapiens GN=HLA-C PE=1 SV=1; HLA class I histocompatibility antigen, B-58 alpha chain OS=Homo sapiens GN=HLA-B PE=1 SV=1; HLA class I histocompatibility antigen, A-43 alpha chain OS=Homo sapiens GN=HLA-A PE=1 SV=1; HLA class I histocompatibi…	AQITQRKW	HLA
sp|P01903|DRA_HUMAN	HLA class II histocompatibility antigen, DR alpha chain OS=Homo sapiens GN=HLA-DRA PE=1 SV=1	ASFEAQGALANIAVDK	HLA
sp|P01903|DRA_HUMAN	HLA class II histocompatibility antigen, DR alpha chain OS=Homo sapiens GN=HLA-DRA PE=1 SV=1	ASFEAQGALANIAVDKA	HLA
sp|P30685|1B35_HUMAN; sp|P30498|1B78_HUMAN; sp|P30491|1B53_HUMAN; sp|P30490|1B52_HUMAN; sp|P18464|1B51_HUMAN; sp|P10319|1B58_HUMAN; sp|P13746|1A11_HUMAN; sp|P30462|1B14_HUMAN; sp|P30455|1A36_HUMAN; sp|P30443|1A01_HUMAN; sp|P16188|1A30_HUMAN; sp|P04439|1A03_HUMAN; sp|P30484|1B46_HUMAN; sp|P30464|1B15_HUMAN; sp|P30495|1B56_HUMAN; sp|P30488|1B50_HUMAN; sp|P30487|1B49_HUMAN; sp|Q31612|1B73_HUMAN; sp|…	HLA class I histocompatibility antigen, B-35 alpha chain OS=Homo sapiens GN=HLA-B PE=1 SV=1; HLA class I histocompatibility antigen, B-78 alpha chain OS=Homo sapiens GN=HLA-B PE=1 SV=1; HLA class I histocompatibility antigen, B-53 alpha chain OS=Homo sapiens GN=HLA-B PE=1 SV=1; HLA class I histocompatibility antigen, B-52 alpha chain OS=Homo sapiens GN=HLA-B PE=1 SV=1; HLA class I histocompatibil…	ASSDSAQGSDVSLTA	HLA
sp|P30490|1B52_HUMAN; sp|P18464|1B51_HUMAN; sp|P30498|1B78_HUMAN; sp|P30462|1B14_HUMAN; sp|P18465|1B57_HUMAN; sp|Q31612|1B73_HUMAN; sp|P18463|1B37_HUMAN; sp|P30504|1C04_HUMAN; sp|P10319|1B58_HUMAN; sp|P13746|1A11_HUMAN; sp|P04222|1C03_HUMAN; sp|Q9TNN7|1C05_HUMAN; sp|P30505|1C08_HUMAN; sp|P16188|1A30_HUMAN; sp|P30455|1A36_HUMAN; sp|P30443|1A01_HUMAN; sp|P04439|1A03_HUMAN; sp|Q29963|1C06_HUMAN; sp|…	HLA class I histocompatibility antigen, B-52 alpha chain OS=Homo sapiens GN=HLA-B PE=1 SV=1; HLA class I histocompatibility antigen, B-51 alpha chain OS=Homo sapiens GN=HLA-B PE=1 SV=1; HLA class I histocompatibility antigen, B-78 alpha chain OS=Homo sapiens GN=HLA-B PE=1 SV=1; HLA class I histocompatibility antigen, B-14 alpha chain OS=Homo sapiens GN=HLA-B PE=1 SV=1; HLA class I histocompatibil…	ATLRCWALGF	HLA
sp|P04233|HG2A_HUMAN	HLA class II histocompatibility antigen gamma chain OS=Homo sapiens GN=CD74 PE=1 SV=3	ATPLLMQALPMGALPQ	HLA
sp|P04233|HG2A_HUMAN	HLA class II histocompatibility antigen gamma chain OS=Homo sapiens GN=CD74 PE=1 SV=3	ATPLLMQALPMGALPQGP	HLA
sp|P13747|HLAE_HUMAN	HLA class I histocompatibility antigen, alpha chain E OS=Homo sapiens GN=HLA-E PE=1 SV=3	AVIWRKKSSGGKGGSYSKAEWSDSAQGSESHSL	HLA
sp|P30456|1A43_HUMAN; sp|P30457|1A66_HUMAN; sp|P30450|1A26_HUMAN; sp|P18462|1A25_HUMAN; sp|P30453|1A34_HUMAN; sp|P16188|1A30_HUMAN; sp|P30459|1A74_HUMAN; sp|P10314|1A32_HUMAN; sp|P30512|1A29_HUMAN; sp|P16190|1A33_HUMAN; sp|P16189|1A31_HUMAN; sp|P13746|1A11_HUMAN; sp|P30447|1A23_HUMAN; sp|P04439|1A03_HUMAN; sp|P10316|1A69_HUMAN; sp|P01891|1A68_HUMAN; sp|P05534|1A24_HUMAN; sp|P01892|1A02_HUMAN	HLA class I histocompatibility antigen, A-43 alpha chain OS=Homo sapiens GN=HLA-A PE=1 SV=1; HLA class I histocompatibility antigen, A-66 alpha chain OS=Homo sapiens GN=HLA-A PE=1 SV=1; HLA class I histocompatibility antigen, A-26 alpha chain OS=Homo sapiens GN=HLA-A PE=1 SV=2; HLA class I histocompatibility antigen, A-25 alpha chain OS=Homo sapiens GN=HLA-A PE=1 SV=1; HLA class I histocompatibil…	DDTQFVRFDSDAASQRMEP	HLA
sp|P01903|DRA_HUMAN	HLA class II histocompatibility antigen, DR alpha chain OS=Homo sapiens GN=HLA-DRA PE=1 SV=1	DFDGDEIFHVDM	HLA
sp|P30504|1C04_HUMAN; sp|P30505|1C08_HUMAN	HLA class I histocompatibility antigen, Cw-4 alpha chain OS=Homo sapiens GN=HLA-C PE=1 SV=1; HLA class I histocompatibility antigen, Cw-8 alpha chain OS=Homo sapiens GN=HLA-C PE=1 SV=1	DGRLLRGYNQFAYDGK	HLA
sp|P30504|1C04_HUMAN; sp|P30505|1C08_HUMAN; sp|P18465|1B57_HUMAN; sp|Q04826|1B40_HUMAN; sp|P30460|1B08_HUMAN; sp|P03989|1B27_HUMAN; sp|P13747|HLAE_HUMAN	HLA class I histocompatibility antigen, Cw-4 alpha chain OS=Homo sapiens GN=HLA-C PE=1 SV=1; HLA class I histocompatibility antigen, Cw-8 alpha chain OS=Homo sapiens GN=HLA-C PE=1 SV=1; HLA class I histocompatibility antigen, B-57 alpha chain OS=Homo sapiens GN=HLA-B PE=1 SV=1; HLA class I histocompatibility antigen, B-40 alpha chain OS=Homo sapiens GN=HLA-B PE=1 SV=1; HLA class I histocompatibil…	DHEATLRCW	HLA
sp|P20036|DPA1_HUMAN	HLA class II histocompatibility antigen, DP alpha 1 chain OS=Homo sapiens GN=HLA-DPA1 PE=1 SV=1	DHVSTYAAFVQTHRPT	HLA
sp|P30504|1C04_HUMAN; sp|P30505|1C08_HUMAN	HLA class I histocompatibility antigen, Cw-4 alpha chain OS=Homo sapiens GN=HLA-C PE=1 SV=1; HLA class I histocompatibility antigen, Cw-8 alpha chain OS=Homo sapiens GN=HLA-C PE=1 SV=1	DLGPDGRLLRGYNQFAYDGKDY	HLA
sp|P10319|1B58_HUMAN; sp|P18465|1B57_HUMAN; sp|P30685|1B35_HUMAN; sp|P30491|1B53_HUMAN; sp|P30481|1B44_HUMAN	HLA class I histocompatibility antigen, B-58 alpha chain OS=Homo sapiens GN=HLA-B PE=1 SV=1; HLA class I histocompatibility antigen, B-57 alpha chain OS=Homo sapiens GN=HLA-B PE=1 SV=1; HLA class I histocompatibility antigen, B-35 alpha chain OS=Homo sapiens GN=HLA-B PE=1 SV=1; HLA class I histocompatibility antigen, B-53 alpha chain OS=Homo sapiens GN=HLA-B PE=1 SV=1; HLA class I histocompatibil…	DLSSWTAADTAAQIT	HLA
sp|P01920|DQB1_HUMAN	HLA class II histocompatibility antigen, DQ beta 1 chain OS=Homo sapiens GN=HLA-DQB1 PE=1 SV=2	DVEVYRAVTPLGPP	HLA
sp|P01920|DQB1_HUMAN	HLA class II histocompatibility antigen, DQ beta 1 chain OS=Homo sapiens GN=HLA-DQB1 PE=1 SV=2	DVEVYRAVTPLGPPD	HLA
sp|P13747|HLAE_HUMAN	HLA class I histocompatibility antigen, alpha chain E OS=Homo sapiens GN=HLA-E PE=1 SV=3	EALALTQTW	HLA
sp|P01903|DRA_HUMAN	HLA class II histocompatibility antigen, DR alpha chain OS=Homo sapiens GN=HLA-DRA PE=1 SV=1	EAQGALANIAVDK	HLA
sp|P01903|DRA_HUMAN	HLA class II histocompatibility antigen, DR alpha chain OS=Homo sapiens GN=HLA-DRA PE=1 SV=1	EAQGALANIAVDKA	HLA
sp|P04233|HG2A_HUMAN	HLA class II histocompatibility antigen gamma chain OS=Homo sapiens GN=CD74 PE=1 SV=3	ETIDWKVFE	HLA
sp|P04233|HG2A_HUMAN	HLA class II histocompatibility antigen gamma chain OS=Homo sapiens GN=CD74 PE=1 SV=3	ETIDWKVFES	HLA
sp|P04233|HG2A_HUMAN	HLA class II histocompatibility antigen gamma chain OS=Homo sapiens GN=CD74 PE=1 SV=3	ETIDWKVFESW	HLA
sp|P30504|1C04_HUMAN; sp|P04222|1C03_HUMAN; sp|Q07000|1C15_HUMAN; sp|P13747|HLAE_HUMAN; sp|P30455|1A36_HUMAN; sp|P30443|1A01_HUMAN; sp|P04439|1A03_HUMAN; sp|P30457|1A66_HUMAN; sp|P30456|1A43_HUMAN; sp|P30450|1A26_HUMAN; sp|P18462|1A25_HUMAN; sp|P30459|1A74_HUMAN; sp|P10314|1A32_HUMAN; sp|Q09160|1A80_HUMAN; sp|P30447|1A23_HUMAN; sp|P05534|1A24_HUMAN; sp|P10316|1A69_HUMAN; sp|P01891|1A68_HUMAN; sp|…	HLA class I histocompatibility antigen, Cw-4 alpha chain OS=Homo sapiens GN=HLA-C PE=1 SV=1; HLA class I histocompatibility antigen, Cw-3 alpha chain OS=Homo sapiens GN=HLA-C PE=1 SV=2; HLA class I histocompatibility antigen, Cw-15 alpha chain OS=Homo sapiens GN=HLA-C PE=1 SV=1; HLA class I histocompatibility antigen, alpha chain E OS=Homo sapiens GN=HLA-E PE=1 SV=3; HLA class I histocompatibilit…	ETRPAGDGTFQKW	HLA
sp|P30504|1C04_HUMAN	HLA class I histocompatibility antigen, Cw-4 alpha chain OS=Homo sapiens GN=HLA-C PE=1 SV=1	FAYDGKDYI	HLA
sp|P28067|DMA_HUMAN	HLA class II histocompatibility antigen, DM alpha chain OS=Homo sapiens GN=HLA-DMA PE=1 SV=1	FPIAEVFTLKPLEFGKPN	HLA
sp|P01903|DRA_HUMAN	HLA class II histocompatibility antigen, DR alpha chain OS=Homo sapiens GN=HLA-DRA PE=1 SV=1	FTPPVVNVTW	HLA
sp|P10319|1B58_HUMAN; sp|P30685|1B35_HUMAN; sp|P30491|1B53_HUMAN; sp|P18465|1B57_HUMAN; sp|P30485|1B47_HUMAN; sp|P30481|1B44_HUMAN; sp|Q31610|1B81_HUMAN; sp|P30461|1B13_HUMAN	HLA class I histocompatibility antigen, B-58 alpha chain OS=Homo sapiens GN=HLA-B PE=1 SV=1; HLA class I histocompatibility antigen, B-35 alpha chain OS=Homo sapiens GN=HLA-B PE=1 SV=1; HLA class I histocompatibility antigen, B-53 alpha chain OS=Homo sapiens GN=HLA-B PE=1 SV=1; HLA class I histocompatibility antigen, B-57 alpha chain OS=Homo sapiens GN=HLA-B PE=1 SV=1; HLA class I histocompatibil…	GAVALTETW	HLA
sp|P30490|1B52_HUMAN; sp|P18464|1B51_HUMAN; sp|P30498|1B78_HUMAN; sp|P30462|1B14_HUMAN; sp|P18465|1B57_HUMAN; sp|Q31612|1B73_HUMAN; sp|P18463|1B37_HUMAN; sp|P30504|1C04_HUMAN; sp|P10319|1B58_HUMAN; sp|P13746|1A11_HUMAN; sp|P04222|1C03_HUMAN; sp|Q9TNN7|1C05_HUMAN; sp|P30505|1C08_HUMAN; sp|P16188|1A30_HUMAN; sp|P30455|1A36_HUMAN; sp|P30443|1A01_HUMAN; sp|P04439|1A03_HUMAN; sp|Q29963|1C06_HUMAN; sp|…	HLA class I histocompatibility antigen, B-52 alpha chain OS=Homo sapiens GN=HLA-B PE=1 SV=1; HLA class I histocompatibility antigen, B-51 alpha chain OS=Homo sapiens GN=HLA-B PE=1 SV=1; HLA class I histocompatibility antigen, B-78 alpha chain OS=Homo sapiens GN=HLA-B PE=1 SV=1; HLA class I histocompatibility antigen, B-14 alpha chain OS=Homo sapiens GN=HLA-B PE=1 SV=1; HLA class I histocompatibil…	GEDQTQDTELVETRPAGD	HLA
sp|P20036|DPA1_HUMAN	HLA class II histocompatibility antigen, DP alpha 1 chain OS=Homo sapiens GN=HLA-DPA1 PE=1 SV=1	GLANIAILNNNLN	HLA
sp|P20036|DPA1_HUMAN	HLA class II histocompatibility antigen, DP alpha 1 chain OS=Homo sapiens GN=HLA-DPA1 PE=1 SV=1	GLANIAILNNNLNT	HLA
sp|P20036|DPA1_HUMAN	HLA class II histocompatibility antigen, DP alpha 1 chain OS=Homo sapiens GN=HLA-DPA1 PE=1 SV=1	GLANIAILNNNLNTL	HLA
sp|P20036|DPA1_HUMAN	HLA class II histocompatibility antigen, DP alpha 1 chain OS=Homo sapiens GN=HLA-DPA1 PE=1 SV=1	GLANIAILNNNLNTLI	HLA
sp|P20036|DPA1_HUMAN	HLA class II histocompatibility antigen, DP alpha 1 chain OS=Homo sapiens GN=HLA-DPA1 PE=1 SV=1	GLANIAILNNNLNTLIQ	HLA
sp|P10319|1B58_HUMAN; sp|P18465|1B57_HUMAN; sp|P30484|1B46_HUMAN; sp|P30464|1B15_HUMAN; sp|P30466|1B18_HUMAN	HLA class I histocompatibility antigen, B-58 alpha chain OS=Homo sapiens GN=HLA-B PE=1 SV=1; HLA class I histocompatibility antigen, B-57 alpha chain OS=Homo sapiens GN=HLA-B PE=1 SV=1; HLA class I histocompatibility antigen, B-46 alpha chain OS=Homo sapiens GN=HLA-B PE=1 SV=1; HLA class I histocompatibility antigen, B-15 alpha chain OS=Homo sapiens GN=HLA-B PE=1 SV=2; HLA class I histocompatibil…	GPDGRLLRGHDQSAYDGK	HLA
sp|P30490|1B52_HUMAN; sp|P18464|1B51_HUMAN; sp|P30498|1B78_HUMAN	HLA class I histocompatibility antigen, B-52 alpha chain OS=Homo sapiens GN=HLA-B PE=1 SV=1; HLA class I histocompatibility antigen, B-51 alpha chain OS=Homo sapiens GN=HLA-B PE=1 SV=1; HLA class I histocompatibility antigen, B-78 alpha chain OS=Homo sapiens GN=HLA-B PE=1 SV=1	GPDGRLLRGHNQYAYDG	HLA
sp|P30490|1B52_HUMAN; sp|P18464|1B51_HUMAN; sp|P30498|1B78_HUMAN	HLA class I histocompatibility antigen, B-52 alpha chain OS=Homo sapiens GN=HLA-B PE=1 SV=1; HLA class I histocompatibility antigen, B-51 alpha chain OS=Homo sapiens GN=HLA-B PE=1 SV=1; HLA class I histocompatibility antigen, B-78 alpha chain OS=Homo sapiens GN=HLA-B PE=1 SV=1	GPDGRLLRGHNQYAYDGK	HLA
sp|P30490|1B52_HUMAN; sp|P18464|1B51_HUMAN; sp|P30498|1B78_HUMAN	HLA class I histocompatibility antigen, B-52 alpha chain OS=Homo sapiens GN=HLA-B PE=1 SV=1; HLA class I histocompatibility antigen, B-51 alpha chain OS=Homo sapiens GN=HLA-B PE=1 SV=1; HLA class I histocompatibility antigen, B-78 alpha chain OS=Homo sapiens GN=HLA-B PE=1 SV=1	GPDGRLLRGHNQYAYDGKD	HLA
sp|P30490|1B52_HUMAN; sp|P18464|1B51_HUMAN; sp|P30498|1B78_HUMAN	HLA class I histocompatibility antigen, B-52 alpha chain OS=Homo sapiens GN=HLA-B PE=1 SV=1; HLA class I histocompatibility antigen, B-51 alpha chain OS=Homo sapiens GN=HLA-B PE=1 SV=1; HLA class I histocompatibility antigen, B-78 alpha chain OS=Homo sapiens GN=HLA-B PE=1 SV=1	GPDGRLLRGHNQYAYDGKDY	HLA
sp|P30504|1C04_HUMAN; sp|Q29865|1C18_HUMAN	HLA class I histocompatibility antigen, Cw-4 alpha chain OS=Homo sapiens GN=HLA-C PE=1 SV=1; HLA class I histocompatibility antigen, Cw-18 alpha chain OS=Homo sapiens GN=HLA-C PE=1 SV=1	GPDGRLLRGYNQFAYDG	HLA
sp|P30504|1C04_HUMAN; sp|Q29865|1C18_HUMAN	HLA class I histocompatibility antigen, Cw-4 alpha chain OS=Homo sapiens GN=HLA-C PE=1 SV=1; HLA class I histocompatibility antigen, Cw-18 alpha chain OS=Homo sapiens GN=HLA-C PE=1 SV=1	GPDGRLLRGYNQFAYDGK	HLA
sp|P30504|1C04_HUMAN; sp|P30505|1C08_HUMAN	HLA class I histocompatibility antigen, Cw-4 alpha chain OS=Homo sapiens GN=HLA-C PE=1 SV=1; HLA class I histocompatibility antigen, Cw-8 alpha chain OS=Homo sapiens GN=HLA-C PE=1 SV=1	GPDGRLLRGYNQFAYDGKD	HLA
sp|P30504|1C04_HUMAN; sp|Q29865|1C18_HUMAN	HLA class I histocompatibility antigen, Cw-4 alpha chain OS=Homo sapiens GN=HLA-C PE=1 SV=1; HLA class I histocompatibility antigen, Cw-18 alpha chain OS=Homo sapiens GN=HLA-C PE=1 SV=1	GPDGRLLRGYNQFAYDGKDY	HLA
sp|P13747|HLAE_HUMAN	HLA class I histocompatibility antigen, alpha chain E OS=Homo sapiens GN=HLA-E PE=1 SV=3	GPDRRFLRGYEQFAYDGK	HLA
sp|P13747|HLAE_HUMAN	HLA class I histocompatibility antigen, alpha chain E OS=Homo sapiens GN=HLA-E PE=1 SV=3	GPDRRFLRGYEQFAYDGKD	HLA
sp|P30504|1C04_HUMAN; sp|P30505|1C08_HUMAN; sp|Q9TNN7|1C05_HUMAN	HLA class I histocompatibility antigen, Cw-4 alpha chain OS=Homo sapiens GN=HLA-C PE=1 SV=1; HLA class I histocompatibility antigen, Cw-8 alpha chain OS=Homo sapiens GN=HLA-C PE=1 SV=1; HLA class I histocompatibility antigen, Cw-5 alpha chain OS=Homo sapiens GN=HLA-C PE=1 SV=1	GRLLRGYNQFAYDGK	HLA
sp|P30685|1B35_HUMAN; sp|P30491|1B53_HUMAN; sp|P10319|1B58_HUMAN; sp|P30481|1B44_HUMAN	HLA class I histocompatibility antigen, B-35 alpha chain OS=Homo sapiens GN=HLA-B PE=1 SV=1; HLA class I histocompatibility antigen, B-53 alpha chain OS=Homo sapiens GN=HLA-B PE=1 SV=1; HLA class I histocompatibility antigen, B-58 alpha chain OS=Homo sapiens GN=HLA-B PE=1 SV=1; HLA class I histocompatibility antigen, B-44 alpha chain OS=Homo sapiens GN=HLA-B PE=1 SV=1	GSHIIQRMY	HLA
sp|P30455|1A36_HUMAN; sp|P30443|1A01_HUMAN; sp|P04439|1A03_HUMAN; sp|P30459|1A74_HUMAN; sp|P10314|1A32_HUMAN; sp|Q09160|1A80_HUMAN; sp|P01892|1A02_HUMAN	HLA class I histocompatibility antigen, A-36 alpha chain OS=Homo sapiens GN=HLA-A PE=1 SV=1; HLA class I histocompatibility antigen, A-1 alpha chain OS=Homo sapiens GN=HLA-A PE=1 SV=1; HLA class I histocompatibility antigen, A-3 alpha chain OS=Homo sapiens GN=HLA-A PE=1 SV=2; HLA class I histocompatibility antigen, A-74 alpha chain OS=Homo sapiens GN=HLA-A PE=1 SV=1; HLA class I histocompatibilit…	GSHSMRYFF	HLA
sp|Q04826|1B40_HUMAN; sp|P03989|1B27_HUMAN	HLA class I histocompatibility antigen, B-40 alpha chain OS=Homo sapiens GN=HLA-B PE=1 SV=1; HLA class I histocompatibility antigen, B-27 alpha chain OS=Homo sapiens GN=HLA-B PE=1 SV=2	GSHSMRYFHTSVSRPGRGEPRFITVGYVDDTLFVRFDSD	HLA
sp|P10319|1B58_HUMAN; sp|P30456|1A43_HUMAN; sp|P30457|1A66_HUMAN; sp|P30450|1A26_HUMAN; sp|P18462|1A25_HUMAN; sp|P30453|1A34_HUMAN; sp|P04222|1C03_HUMAN; sp|P30685|1B35_HUMAN; sp|P30491|1B53_HUMAN; sp|P18465|1B57_HUMAN; sp|P30485|1B47_HUMAN; sp|P13746|1A11_HUMAN; sp|P30481|1B44_HUMAN; sp|Q31610|1B81_HUMAN; sp|P10316|1A69_HUMAN; sp|P01891|1A68_HUMAN; sp|P30461|1B13_HUMAN	HLA class I histocompatibility antigen, B-58 alpha chain OS=Homo sapiens GN=HLA-B PE=1 SV=1; HLA class I histocompatibility antigen, A-43 alpha chain OS=Homo sapiens GN=HLA-A PE=1 SV=1; HLA class I histocompatibility antigen, A-66 alpha chain OS=Homo sapiens GN=HLA-A PE=1 SV=1; HLA class I histocompatibility antigen, A-26 alpha chain OS=Homo sapiens GN=HLA-A PE=1 SV=2; HLA class I histocompatibil…	GSHSMRYFY	HLA
sp|P30490|1B52_HUMAN; sp|P18464|1B51_HUMAN; sp|P30498|1B78_HUMAN; sp|P18465|1B57_HUMAN; sp|Q29940|1B59_HUMAN; sp|P30461|1B13_HUMAN; sp|P30495|1B56_HUMAN; sp|P30484|1B46_HUMAN; sp|P30464|1B15_HUMAN; sp|P30493|1B55_HUMAN; sp|P30492|1B54_HUMAN; sp|Q29718|1B82_HUMAN; sp|P30485|1B47_HUMAN	HLA class I histocompatibility antigen, B-52 alpha chain OS=Homo sapiens GN=HLA-B PE=1 SV=1; HLA class I histocompatibility antigen, B-51 alpha chain OS=Homo sapiens GN=HLA-B PE=1 SV=1; HLA class I histocompatibility antigen, B-78 alpha chain OS=Homo sapiens GN=HLA-B PE=1 SV=1; HLA class I histocompatibility antigen, B-57 alpha chain OS=Homo sapiens GN=HLA-B PE=1 SV=1; HLA class I histocompatibil…	GSHSMRYFYTA	HLA
sp|P30490|1B52_HUMAN; sp|P18464|1B51_HUMAN; sp|P30498|1B78_HUMAN	HLA class I histocompatibility antigen, B-52 alpha chain OS=Homo sapiens GN=HLA-B PE=1 SV=1; HLA class I histocompatibility antigen, B-51 alpha chain OS=Homo sapiens GN=HLA-B PE=1 SV=1; HLA class I histocompatibility antigen, B-78 alpha chain OS=Homo sapiens GN=HLA-B PE=1 SV=1	GSHSMRYFYTAM	HLA
sp|P30685|1B35_HUMAN; sp|P30498|1B78_HUMAN; sp|P30491|1B53_HUMAN; sp|P30490|1B52_HUMAN; sp|P18464|1B51_HUMAN; sp|P10319|1B58_HUMAN; sp|P30495|1B56_HUMAN; sp|P30484|1B46_HUMAN; sp|P30464|1B15_HUMAN; sp|Q29940|1B59_HUMAN; sp|P30493|1B55_HUMAN; sp|P30492|1B54_HUMAN; sp|P18465|1B57_HUMAN; sp|Q29718|1B82_HUMAN; sp|P30485|1B47_HUMAN; sp|P30461|1B13_HUMAN	HLA class I histocompatibility antigen, B-35 alpha chain OS=Homo sapiens GN=HLA-B PE=1 SV=1; HLA class I histocompatibility antigen, B-78 alpha chain OS=Homo sapiens GN=HLA-B PE=1 SV=1; HLA class I histocompatibility antigen, B-53 alpha chain OS=Homo sapiens GN=HLA-B PE=1 SV=1; HLA class I histocompatibility antigen, B-52 alpha chain OS=Homo sapiens GN=HLA-B PE=1 SV=1; HLA class I histocompatibil…	GSHSMRYFYTAMSRPGR	HLA
sp|P18465|1B57_HUMAN	HLA class I histocompatibility antigen, B-57 alpha chain OS=Homo sapiens GN=HLA-B PE=1 SV=1	GSHSMRYFYTAMSRPGRGEPRFIAVGYVDDTQFVRFDSDAASPR	HLA
sp|P30504|1C04_HUMAN	HLA class I histocompatibility antigen, Cw-4 alpha chain OS=Homo sapiens GN=HLA-C PE=1 SV=1	GSHTLQRMF	HLA
sp|P01920|DQB1_HUMAN	HLA class II histocompatibility antigen, DQ beta 1 chain OS=Homo sapiens GN=HLA-DQB1 PE=1 SV=2	GTERVRYVTRYIYNRE	HLA
sp|P30490|1B52_HUMAN; sp|P18464|1B51_HUMAN; sp|P30498|1B78_HUMAN; sp|P30504|1C04_HUMAN; sp|Q31612|1B73_HUMAN; sp|P30447|1A23_HUMAN; sp|P04222|1C03_HUMAN; sp|P05534|1A24_HUMAN; sp|Q29963|1C06_HUMAN; sp|Q07000|1C15_HUMAN; sp|P30510|1C14_HUMAN; sp|P30508|1C12_HUMAN; sp|P16188|1A30_HUMAN; sp|P30455|1A36_HUMAN; sp|P30443|1A01_HUMAN; sp|P13746|1A11_HUMAN; sp|P04439|1A03_HUMAN; sp|P01893|HLAH_HUMAN; sp|…	HLA class I histocompatibility antigen, B-52 alpha chain OS=Homo sapiens GN=HLA-B PE=1 SV=1; HLA class I histocompatibility antigen, B-51 alpha chain OS=Homo sapiens GN=HLA-B PE=1 SV=1; HLA class I histocompatibility antigen, B-78 alpha chain OS=Homo sapiens GN=HLA-B PE=1 SV=1; HLA class I histocompatibility antigen, Cw-4 alpha chain OS=Homo sapiens GN=HLA-C PE=1 SV=1; HLA class I histocompatibil…	GYVDDTQFVRF	HLA
sp|P30490|1B52_HUMAN; sp|P18464|1B51_HUMAN; sp|P30498|1B78_HUMAN; sp|P30462|1B14_HUMAN; sp|P18465|1B57_HUMAN; sp|Q31612|1B73_HUMAN; sp|P18463|1B37_HUMAN; sp|P30504|1C04_HUMAN; sp|P10319|1B58_HUMAN; sp|P13746|1A11_HUMAN; sp|P04222|1C03_HUMAN; sp|P16188|1A30_HUMAN; sp|P30455|1A36_HUMAN; sp|P30443|1A01_HUMAN; sp|P04439|1A03_HUMAN; sp|Q29963|1C06_HUMAN; sp|P30508|1C12_HUMAN; sp|Q29960|1C16_HUMAN; sp|…	HLA class I histocompatibility antigen, B-52 alpha chain OS=Homo sapiens GN=HLA-B PE=1 SV=1; HLA class I histocompatibility antigen, B-51 alpha chain OS=Homo sapiens GN=HLA-B PE=1 SV=1; HLA class I histocompatibility antigen, B-78 alpha chain OS=Homo sapiens GN=HLA-B PE=1 SV=1; HLA class I histocompatibility antigen, B-14 alpha chain OS=Homo sapiens GN=HLA-B PE=1 SV=1; HLA class I histocompatibil…	GYVDDTQFVRFDSD	HLA
sp|P30462|1B14_HUMAN; sp|Q31612|1B73_HUMAN; sp|P10319|1B58_HUMAN; sp|P30504|1C04_HUMAN; sp|P30685|1B35_HUMAN; sp|P30491|1B53_HUMAN; sp|Q29865|1C18_HUMAN; sp|Q9TNN7|1C05_HUMAN; sp|P30505|1C08_HUMAN; sp|Q95604|1C17_HUMAN; sp|P30455|1A36_HUMAN; sp|P30443|1A01_HUMAN; sp|P16188|1A30_HUMAN; sp|P13746|1A11_HUMAN; sp|P04439|1A03_HUMAN; sp|P04222|1C03_HUMAN; sp|P30480|1B42_HUMAN; sp|P30486|1B48_HUMAN; sp|…	HLA class I histocompatibility antigen, B-14 alpha chain OS=Homo sapiens GN=HLA-B PE=1 SV=1; HLA class I histocompatibility antigen, B-73 alpha chain OS=Homo sapiens GN=HLA-B PE=1 SV=1; HLA class I histocompatibility antigen, B-58 alpha chain OS=Homo sapiens GN=HLA-B PE=1 SV=1; HLA class I histocompatibility antigen, Cw-4 alpha chain OS=Homo sapiens GN=HLA-C PE=1 SV=1; HLA class I histocompatibil…	HEATLRCW	HLA
sp|P16188|1A30_HUMAN; sp|P18465|1B57_HUMAN; sp|P30485|1B47_HUMAN; sp|P13746|1A11_HUMAN; sp|P30447|1A23_HUMAN; sp|P04439|1A03_HUMAN; sp|Q31610|1B81_HUMAN; sp|P13747|HLAE_HUMAN; sp|P05534|1A24_HUMAN; sp|P30461|1B13_HUMAN	HLA class I histocompatibility antigen, A-30 alpha chain OS=Homo sapiens GN=HLA-A PE=1 SV=2; HLA class I histocompatibility antigen, B-57 alpha chain OS=Homo sapiens GN=HLA-B PE=1 SV=1; HLA class I histocompatibility antigen, B-47 alpha chain OS=Homo sapiens GN=HLA-B PE=1 SV=1; HLA class I histocompatibility antigen, A-11 alpha chain OS=Homo sapiens GN=HLA-A PE=1 SV=1; HLA class I histocompatibil…	HPISDHEATL	HLA
sp|P30504|1C04_HUMAN; sp|P04222|1C03_HUMAN; sp|P10319|1B58_HUMAN; sp|P30685|1B35_HUMAN; sp|P30491|1B53_HUMAN; sp|Q07000|1C15_HUMAN	HLA class I histocompatibility antigen, Cw-4 alpha chain OS=Homo sapiens GN=HLA-C PE=1 SV=1; HLA class I histocompatibility antigen, Cw-3 alpha chain OS=Homo sapiens GN=HLA-C PE=1 SV=2; HLA class I histocompatibility antigen, B-58 alpha chain OS=Homo sapiens GN=HLA-B PE=1 SV=1; HLA class I histocompatibility antigen, B-35 alpha chain OS=Homo sapiens GN=HLA-B PE=1 SV=1; HLA class I histocompatibil…	HPVSDHEATL	HLA
sp|P30504|1C04_HUMAN	HLA class I histocompatibility antigen, Cw-4 alpha chain OS=Homo sapiens GN=HLA-C PE=1 SV=1	HSMRYFSTSVSW	HLA
sp|P20036|DPA1_HUMAN	HLA class II histocompatibility antigen, DP alpha 1 chain OS=Homo sapiens GN=HLA-DPA1 PE=1 SV=1	HVSTYAAFVQTHRPT	HLA
sp|P30504|1C04_HUMAN; sp|Q29865|1C18_HUMAN; sp|P30456|1A43_HUMAN; sp|P30457|1A66_HUMAN; sp|P30450|1A26_HUMAN; sp|P18462|1A25_HUMAN; sp|P30453|1A34_HUMAN; sp|P04222|1C03_HUMAN; sp|P16188|1A30_HUMAN; sp|P30459|1A74_HUMAN; sp|P10314|1A32_HUMAN; sp|P30512|1A29_HUMAN; sp|P16190|1A33_HUMAN; sp|P16189|1A31_HUMAN; sp|Q07000|1C15_HUMAN; sp|P13746|1A11_HUMAN; sp|P04439|1A03_HUMAN; sp|Q31610|1B81_HUMAN	HLA class I histocompatibility antigen, Cw-4 alpha chain OS=Homo sapiens GN=HLA-C PE=1 SV=1; HLA class I histocompatibility antigen, Cw-18 alpha chain OS=Homo sapiens GN=HLA-C PE=1 SV=1; HLA class I histocompatibility antigen, A-43 alpha chain OS=Homo sapiens GN=HLA-A PE=1 SV=1; HLA class I histocompatibility antigen, A-66 alpha chain OS=Homo sapiens GN=HLA-A PE=1 SV=1; HLA class I histocompatibi…	IALNEDLRSW	HLA
sp|P18465|1B57_HUMAN; sp|P03989|1B27_HUMAN	HLA class I histocompatibility antigen, B-57 alpha chain OS=Homo sapiens GN=HLA-B PE=1 SV=1; HLA class I histocompatibility antigen, B-27 alpha chain OS=Homo sapiens GN=HLA-B PE=1 SV=2	IALNEDLSSW	HLA
sp|P01903|DRA_HUMAN	HLA class II histocompatibility antigen, DR alpha chain OS=Homo sapiens GN=HLA-DRA PE=1 SV=1	IQAEFYLNPDQSGEF	HLA
sp|P18465|1B57_HUMAN; sp|P13747|HLAE_HUMAN	HLA class I histocompatibility antigen, B-57 alpha chain OS=Homo sapiens GN=HLA-B PE=1 SV=1; HLA class I histocompatibility antigen, alpha chain E OS=Homo sapiens GN=HLA-E PE=1 SV=3	ISDHEATL	HLA
sp|P18465|1B57_HUMAN; sp|P13747|HLAE_HUMAN; sp|P30455|1A36_HUMAN; sp|P30443|1A01_HUMAN; sp|P04439|1A03_HUMAN; sp|Q09160|1A80_HUMAN; sp|P30447|1A23_HUMAN; sp|P05534|1A24_HUMAN	HLA class I histocompatibility antigen, B-57 alpha chain OS=Homo sapiens GN=HLA-B PE=1 SV=1; HLA class I histocompatibility antigen, alpha chain E OS=Homo sapiens GN=HLA-E PE=1 SV=3; HLA class I histocompatibility antigen, A-36 alpha chain OS=Homo sapiens GN=HLA-A PE=1 SV=1; HLA class I histocompatibility antigen, A-1 alpha chain OS=Homo sapiens GN=HLA-A PE=1 SV=1; HLA class I histocompatibility …	ISDHEATLR	HLA
sp|P18465|1B57_HUMAN; sp|P13747|HLAE_HUMAN	HLA class I histocompatibility antigen, B-57 alpha chain OS=Homo sapiens GN=HLA-B PE=1 SV=1; HLA class I histocompatibility antigen, alpha chain E OS=Homo sapiens GN=HLA-E PE=1 SV=3	ISDHEATLRC	HLA
sp|P18465|1B57_HUMAN; sp|P13747|HLAE_HUMAN; sp|P30455|1A36_HUMAN; sp|P30443|1A01_HUMAN; sp|P04439|1A03_HUMAN; sp|Q09160|1A80_HUMAN; sp|P30447|1A23_HUMAN; sp|P05534|1A24_HUMAN	HLA class I histocompatibility antigen, B-57 alpha chain OS=Homo sapiens GN=HLA-B PE=1 SV=1; HLA class I histocompatibility antigen, alpha chain E OS=Homo sapiens GN=HLA-E PE=1 SV=3; HLA class I histocompatibility antigen, A-36 alpha chain OS=Homo sapiens GN=HLA-A PE=1 SV=1; HLA class I histocompatibility antigen, A-1 alpha chain OS=Homo sapiens GN=HLA-A PE=1 SV=1; HLA class I histocompatibility …	ISDHEATLRCW	HLA
sp|P28068|DMB_HUMAN	HLA class II histocompatibility antigen, DM beta chain OS=Homo sapiens GN=HLA-DMB PE=1 SV=1	ISFNKDLLTCW	HLA
sp|P30511|HLAF_HUMAN	HLA class I histocompatibility antigen, alpha chain F OS=Homo sapiens GN=HLA-F PE=1 SV=3	ISLNEDLRSW	HLA
sp|P04233|HG2A_HUMAN	HLA class II histocompatibility antigen gamma chain OS=Homo sapiens GN=CD74 PE=1 SV=3	KVFESWMHHW	HLA
sp|P20036|DPA1_HUMAN	HLA class II histocompatibility antigen, DP alpha 1 chain OS=Homo sapiens GN=HLA-DPA1 PE=1 SV=1	LANIAILNNNLN	HLA
sp|P20036|DPA1_HUMAN	HLA class II histocompatibility antigen, DP alpha 1 chain OS=Homo sapiens GN=HLA-DPA1 PE=1 SV=1	LANIAILNNNLNT	HLA
sp|P20036|DPA1_HUMAN	HLA class II histocompatibility antigen, DP alpha 1 chain OS=Homo sapiens GN=HLA-DPA1 PE=1 SV=1	LANIAILNNNLNTL	HLA
sp|P20036|DPA1_HUMAN	HLA class II histocompatibility antigen, DP alpha 1 chain OS=Homo sapiens GN=HLA-DPA1 PE=1 SV=1	LANIAILNNNLNTLIQ	HLA
sp|P04440|DPB1_HUMAN	HLA class II histocompatibility antigen, DP beta 1 chain OS=Homo sapiens GN=HLA-DPB1 PE=1 SV=1	LERYIYNREEFAR	HLA
sp|P30504|1C04_HUMAN; sp|Q29865|1C18_HUMAN; sp|P10319|1B58_HUMAN; sp|P04222|1C03_HUMAN; sp|P30685|1B35_HUMAN; sp|P30491|1B53_HUMAN; sp|P16188|1A30_HUMAN; sp|P18465|1B57_HUMAN; sp|P30485|1B47_HUMAN; sp|Q07000|1C15_HUMAN; sp|P13746|1A11_HUMAN; sp|P30447|1A23_HUMAN; sp|P04439|1A03_HUMAN; sp|P30481|1B44_HUMAN; sp|Q31610|1B81_HUMAN; sp|P13747|HLAE_HUMAN; sp|P05534|1A24_HUMAN; sp|P30461|1B13_HUMAN	HLA class I histocompatibility antigen, Cw-4 alpha chain OS=Homo sapiens GN=HLA-C PE=1 SV=1; HLA class I histocompatibility antigen, Cw-18 alpha chain OS=Homo sapiens GN=HLA-C PE=1 SV=1; HLA class I histocompatibility antigen, B-58 alpha chain OS=Homo sapiens GN=HLA-B PE=1 SV=1; HLA class I histocompatibility antigen, Cw-3 alpha chain OS=Homo sapiens GN=HLA-C PE=1 SV=2; HLA class I histocompatibi…	LGFYPAEITLTW	HLA
sp|Q95IE3|2B1C_HUMAN	HLA class II histocompatibility antigen, DRB1-12 beta chain OS=Homo sapiens GN=HLA-DRB1 PE=1 SV=1	LGRPVAESW	HLA
sp|P13765|DOB_HUMAN	HLA class II histocompatibility antigen, DO beta chain OS=Homo sapiens GN=HLA-DOB PE=1 SV=1	LLSPVSVEW	HLA
sp|P04233|HG2A_HUMAN	HLA class II histocompatibility antigen gamma chain OS=Homo sapiens GN=CD74 PE=1 SV=3	LPKPPKPVSKMRMATPLLMQA	HLA
sp|P04233|HG2A_HUMAN	HLA class II histocompatibility antigen gamma chain OS=Homo sapiens GN=CD74 PE=1 SV=3	LPKPPKPVSKMRMATPLLMQALP	HLA
sp|P01920|DQB1_HUMAN	HLA class II histocompatibility antigen, DQ beta 1 chain OS=Homo sapiens GN=HLA-DQB1 PE=1 SV=2	LQNPITVEW	HLA
sp|P13747|HLAE_HUMAN	HLA class I histocompatibility antigen, alpha chain E OS=Homo sapiens GN=HLA-E PE=1 SV=3	LSEALALTQTW	HLA
sp|P01909|DQA1_HUMAN	HLA class II histocompatibility antigen, DQ alpha 1 chain OS=Homo sapiens GN=HLA-DQA1 PE=1 SV=1	LSKSDHSFF	HLA
sp|P13747|HLAE_HUMAN	HLA class I histocompatibility antigen, alpha chain E OS=Homo sapiens GN=HLA-E PE=1 SV=3	LTLNEDLRSW	HLA
sp|P01909|DQA1_HUMAN	HLA class II histocompatibility antigen, DQ alpha 1 chain OS=Homo sapiens GN=HLA-DQA1 PE=1 SV=1	LTNIAVLKHNLNS	HLA
sp|P01909|DQA1_HUMAN	HLA class II histocompatibility antigen, DQ alpha 1 chain OS=Homo sapiens GN=HLA-DQA1 PE=1 SV=1	LTNIAVLKHNLNSL	HLA
sp|P30456|1A43_HUMAN; sp|P30457|1A66_HUMAN; sp|P30450|1A26_HUMAN; sp|P18462|1A25_HUMAN; sp|P30453|1A34_HUMAN; sp|P16188|1A30_HUMAN; sp|P30459|1A74_HUMAN; sp|P10314|1A32_HUMAN; sp|P30512|1A29_HUMAN; sp|P16190|1A33_HUMAN; sp|P16189|1A31_HUMAN; sp|P30447|1A23_HUMAN	HLA class I histocompatibility antigen, A-43 alpha chain OS=Homo sapiens GN=HLA-A PE=1 SV=1; HLA class I histocompatibility antigen, A-66 alpha chain OS=Homo sapiens GN=HLA-A PE=1 SV=1; HLA class I histocompatibility antigen, A-26 alpha chain OS=Homo sapiens GN=HLA-A PE=1 SV=2; HLA class I histocompatibility antigen, A-25 alpha chain OS=Homo sapiens GN=HLA-A PE=1 SV=1; HLA class I histocompatibil…	MAAQITQRKW	HLA
sp|P30447|1A23_HUMAN; sp|P05534|1A24_HUMAN; sp|P10316|1A69_HUMAN; sp|P01892|1A02_HUMAN; sp|P01891|1A68_HUMAN; sp|P30457|1A66_HUMAN; sp|P30456|1A43_HUMAN; sp|P30453|1A34_HUMAN; sp|P30450|1A26_HUMAN; sp|P18462|1A25_HUMAN	HLA class I histocompatibility antigen, A-23 alpha chain OS=Homo sapiens GN=HLA-A PE=1 SV=1; HLA class I histocompatibility antigen, A-24 alpha chain OS=Homo sapiens GN=HLA-A PE=1 SV=2; HLA class I histocompatibility antigen, A-69 alpha chain OS=Homo sapiens GN=HLA-A PE=1 SV=2; HLA class I histocompatibility antigen, A-2 alpha chain OS=Homo sapiens GN=HLA-A PE=1 SV=1; HLA class I histocompatibili…	MAPRTLVLL	HLA
sp|P04233|HG2A_HUMAN	HLA class II histocompatibility antigen gamma chain OS=Homo sapiens GN=CD74 PE=1 SV=3	MATPLLMQALPM	HLA
sp|P04233|HG2A_HUMAN	HLA class II histocompatibility antigen gamma chain OS=Homo sapiens GN=CD74 PE=1 SV=3	MATPLLMQALPMG	HLA
sp|P04233|HG2A_HUMAN	HLA class II histocompatibility antigen gamma chain OS=Homo sapiens GN=CD74 PE=1 SV=3	MATPLLMQALPMGALP	HLA
sp|P04233|HG2A_HUMAN	HLA class II histocompatibility antigen gamma chain OS=Homo sapiens GN=CD74 PE=1 SV=3	MATPLLMQALPMGALPQ	HLA
sp|Q31612|1B73_HUMAN	HLA class I histocompatibility antigen, B-73 alpha chain OS=Homo sapiens GN=HLA-B PE=1 SV=1	MGPDGRLLRGYNQFAYDGKDY	HLA
sp|P30490|1B52_HUMAN; sp|P18464|1B51_HUMAN; sp|P30498|1B78_HUMAN; sp|P18465|1B57_HUMAN; sp|P30460|1B08_HUMAN; sp|Q29940|1B59_HUMAN; sp|P30461|1B13_HUMAN; sp|P30495|1B56_HUMAN; sp|P30484|1B46_HUMAN; sp|P30464|1B15_HUMAN; sp|P30493|1B55_HUMAN; sp|P30492|1B54_HUMAN; sp|P30479|1B41_HUMAN; sp|Q29718|1B82_HUMAN; sp|P30485|1B47_HUMAN; sp|P30487|1B49_HUMAN; sp|P30488|1B50_HUMAN; sp|P30483|1B45_HUMAN	HLA class I histocompatibility antigen, B-52 alpha chain OS=Homo sapiens GN=HLA-B PE=1 SV=1; HLA class I histocompatibility antigen, B-51 alpha chain OS=Homo sapiens GN=HLA-B PE=1 SV=1; HLA class I histocompatibility antigen, B-78 alpha chain OS=Homo sapiens GN=HLA-B PE=1 SV=1; HLA class I histocompatibility antigen, B-57 alpha chain OS=Homo sapiens GN=HLA-B PE=1 SV=1; HLA class I histocompatibil…	MSRPGRGEPRF	HLA
sp|P30462|1B14_HUMAN; sp|P10319|1B58_HUMAN; sp|P30504|1C04_HUMAN; sp|P30685|1B35_HUMAN; sp|P30491|1B53_HUMAN; sp|Q29865|1C18_HUMAN; sp|Q9TNN7|1C05_HUMAN; sp|P30505|1C08_HUMAN; sp|P30455|1A36_HUMAN; sp|P30443|1A01_HUMAN; sp|P16188|1A30_HUMAN; sp|P13746|1A11_HUMAN; sp|P04439|1A03_HUMAN; sp|P04222|1C03_HUMAN; sp|P30480|1B42_HUMAN; sp|P30486|1B48_HUMAN; sp|Q31610|1B81_HUMAN; sp|P01889|1B07_HUMAN; sp|…	HLA class I histocompatibility antigen, B-14 alpha chain OS=Homo sapiens GN=HLA-B PE=1 SV=1; HLA class I histocompatibility antigen, B-58 alpha chain OS=Homo sapiens GN=HLA-B PE=1 SV=1; HLA class I histocompatibility antigen, Cw-4 alpha chain OS=Homo sapiens GN=HLA-C PE=1 SV=1; HLA class I histocompatibility antigen, B-35 alpha chain OS=Homo sapiens GN=HLA-B PE=1 SV=1; HLA class I histocompatibil…	PSGEEQRY	HLA
sp|P04233|HG2A_HUMAN	HLA class II histocompatibility antigen gamma chain OS=Homo sapiens GN=CD74 PE=1 SV=3	PSSGLGVTKQDLGPVPM	HLA
sp|P18465|1B57_HUMAN; sp|Q31612|1B73_HUMAN; sp|P18463|1B37_HUMAN; sp|P10319|1B58_HUMAN; sp|P30512|1A29_HUMAN; sp|P30459|1A74_HUMAN; sp|P16190|1A33_HUMAN; sp|P16189|1A31_HUMAN; sp|P10314|1A32_HUMAN	HLA class I histocompatibility antigen, B-57 alpha chain OS=Homo sapiens GN=HLA-B PE=1 SV=1; HLA class I histocompatibility antigen, B-73 alpha chain OS=Homo sapiens GN=HLA-B PE=1 SV=1; HLA class I histocompatibility antigen, B-37 alpha chain OS=Homo sapiens GN=HLA-B PE=1 SV=1; HLA class I histocompatibility antigen, B-58 alpha chain OS=Homo sapiens GN=HLA-B PE=1 SV=1; HLA class I histocompatibil…	QRKWEAARVAEQ	HLA
sp|P18465|1B57_HUMAN; sp|Q04826|1B40_HUMAN; sp|P03989|1B27_HUMAN	HLA class I histocompatibility antigen, B-57 alpha chain OS=Homo sapiens GN=HLA-B PE=1 SV=1; HLA class I histocompatibility antigen, B-40 alpha chain OS=Homo sapiens GN=HLA-B PE=1 SV=1; HLA class I histocompatibility antigen, B-27 alpha chain OS=Homo sapiens GN=HLA-B PE=1 SV=2	QRKWEAARVAEQLR	HLA
sp|P20036|DPA1_HUMAN	HLA class II histocompatibility antigen, DP alpha 1 chain OS=Homo sapiens GN=HLA-DPA1 PE=1 SV=1	QTHRPTGEFMF	HLA
sp|P30490|1B52_HUMAN; sp|P18464|1B51_HUMAN; sp|P10319|1B58_HUMAN; sp|P18465|1B57_HUMAN	HLA class I histocompatibility antigen, B-52 alpha chain OS=Homo sapiens GN=HLA-B PE=1 SV=1; HLA class I histocompatibility antigen, B-51 alpha chain OS=Homo sapiens GN=HLA-B PE=1 SV=1; HLA class I histocompatibility antigen, B-58 alpha chain OS=Homo sapiens GN=HLA-B PE=1 SV=1; HLA class I histocompatibility antigen, B-57 alpha chain OS=Homo sapiens GN=HLA-B PE=1 SV=1	QTYRENLRI	HLA
sp|P01920|DQB1_HUMAN	HLA class II histocompatibility antigen, DQ beta 1 chain OS=Homo sapiens GN=HLA-DQB1 PE=1 SV=2	RAVTPLGPPDAEYW	HLA
sp|P10319|1B58_HUMAN; sp|P04222|1C03_HUMAN; sp|P30685|1B35_HUMAN; sp|P30491|1B53_HUMAN; sp|P18465|1B57_HUMAN	HLA class I histocompatibility antigen, B-58 alpha chain OS=Homo sapiens GN=HLA-B PE=1 SV=1; HLA class I histocompatibility antigen, Cw-3 alpha chain OS=Homo sapiens GN=HLA-C PE=1 SV=2; HLA class I histocompatibility antigen, B-35 alpha chain OS=Homo sapiens GN=HLA-B PE=1 SV=1; HLA class I histocompatibility antigen, B-53 alpha chain OS=Homo sapiens GN=HLA-B PE=1 SV=1; HLA class I histocompatibil…	RAYLEGLCVEW	HLA
sp|P30504|1C04_HUMAN; sp|P30505|1C08_HUMAN; sp|P30460|1B08_HUMAN	HLA class I histocompatibility antigen, Cw-4 alpha chain OS=Homo sapiens GN=HLA-C PE=1 SV=1; HLA class I histocompatibility antigen, Cw-8 alpha chain OS=Homo sapiens GN=HLA-C PE=1 SV=1; HLA class I histocompatibility antigen, B-8 alpha chain OS=Homo sapiens GN=HLA-B PE=1 SV=1	RAYLEGTCVEW	HLA
sp|Q95IE3|2B1C_HUMAN; sp|Q5Y7A7|2B1D_HUMAN; sp|P01912|2B13_HUMAN; sp|P01911|2B1F_HUMAN; sp|P04440|DPB1_HUMAN	HLA class II histocompatibility antigen, DRB1-12 beta chain OS=Homo sapiens GN=HLA-DRB1 PE=1 SV=1; HLA class II histocompatibility antigen, DRB1-13 beta chain OS=Homo sapiens GN=HLA-DRB1 PE=1 SV=1; HLA class II histocompatibility antigen, DRB1-3 chain OS=Homo sapiens GN=HLA-DRB1 PE=1 SV=2; HLA class II histocompatibility antigen, DRB1-15 beta chain OS=Homo sapiens GN=HLA-DRB1 PE=1 SV=2; HLA class…	RFDSDVGEF	HLA
sp|P04233|HG2A_HUMAN	HLA class II histocompatibility antigen gamma chain OS=Homo sapiens GN=CD74 PE=1 SV=3	RMATPLLMQALPMG	HLA
sp|P04233|HG2A_HUMAN	HLA class II histocompatibility antigen gamma chain OS=Homo sapiens GN=CD74 PE=1 SV=3	RMATPLLMQALPMGALP	HLA
sp|P04233|HG2A_HUMAN	HLA class II histocompatibility antigen gamma chain OS=Homo sapiens GN=CD74 PE=1 SV=3	RMATPLLMQALPMGALPQ	HLA
sp|P01909|DQA1_HUMAN	HLA class II histocompatibility antigen, DQ alpha 1 chain OS=Homo sapiens GN=HLA-DQA1 PE=1 SV=1	RQFRFDPQFAL	HLA
sp|P30504|1C04_HUMAN; sp|Q31612|1B73_HUMAN; sp|P30505|1C08_HUMAN; sp|P04222|1C03_HUMAN; sp|Q29963|1C06_HUMAN; sp|Q07000|1C15_HUMAN; sp|P30510|1C14_HUMAN; sp|P30508|1C12_HUMAN	HLA class I histocompatibility antigen, Cw-4 alpha chain OS=Homo sapiens GN=HLA-C PE=1 SV=1; HLA class I histocompatibility antigen, B-73 alpha chain OS=Homo sapiens GN=HLA-B PE=1 SV=1; HLA class I histocompatibility antigen, Cw-8 alpha chain OS=Homo sapiens GN=HLA-C PE=1 SV=1; HLA class I histocompatibility antigen, Cw-3 alpha chain OS=Homo sapiens GN=HLA-C PE=1 SV=2; HLA class I histocompatibil…	RSWTAADTAAQI	HLA
sp|P30504|1C04_HUMAN; sp|P30505|1C08_HUMAN; sp|Q04826|1B40_HUMAN; sp|P30460|1B08_HUMAN	HLA class I histocompatibility antigen, Cw-4 alpha chain OS=Homo sapiens GN=HLA-C PE=1 SV=1; HLA class I histocompatibility antigen, Cw-8 alpha chain OS=Homo sapiens GN=HLA-C PE=1 SV=1; HLA class I histocompatibility antigen, B-40 alpha chain OS=Homo sapiens GN=HLA-B PE=1 SV=1; HLA class I histocompatibility antigen, B-8 alpha chain OS=Homo sapiens GN=HLA-B PE=1 SV=1	RSWTAADTAAQITQRKW	HLA
sp|P20036|DPA1_HUMAN	HLA class II histocompatibility antigen, DP alpha 1 chain OS=Homo sapiens GN=HLA-DPA1 PE=1 SV=1	RTDYSFHKF	HLA
sp|Q95IE3|2B1C_HUMAN	HLA class II histocompatibility antigen, DRB1-12 beta chain OS=Homo sapiens GN=HLA-DRB1 PE=1 SV=1	RVRLLERHF	HLA
sp|P30685|1B35_HUMAN; sp|P30491|1B53_HUMAN; sp|P10319|1B58_HUMAN; sp|P30498|1B78_HUMAN; sp|P30490|1B52_HUMAN; sp|P18464|1B51_HUMAN; sp|P18465|1B57_HUMAN; sp|P30481|1B44_HUMAN; sp|P01892|1A02_HUMAN	HLA class I histocompatibility antigen, B-35 alpha chain OS=Homo sapiens GN=HLA-B PE=1 SV=1; HLA class I histocompatibility antigen, B-53 alpha chain OS=Homo sapiens GN=HLA-B PE=1 SV=1; HLA class I histocompatibility antigen, B-58 alpha chain OS=Homo sapiens GN=HLA-B PE=1 SV=1; HLA class I histocompatibility antigen, B-78 alpha chain OS=Homo sapiens GN=HLA-B PE=1 SV=1; HLA class I histocompatibil…	SAQGSDVSLTA	HLA
sp|P30504|1C04_HUMAN; sp|P04222|1C03_HUMAN; sp|P10319|1B58_HUMAN; sp|P18465|1B57_HUMAN; sp|P30685|1B35_HUMAN; sp|P30491|1B53_HUMAN; sp|Q07000|1C15_HUMAN; sp|P13747|HLAE_HUMAN; sp|P30455|1A36_HUMAN; sp|P30443|1A01_HUMAN; sp|P04439|1A03_HUMAN; sp|P30457|1A66_HUMAN; sp|P30456|1A43_HUMAN; sp|P30450|1A26_HUMAN; sp|P18462|1A25_HUMAN; sp|P30459|1A74_HUMAN; sp|P10314|1A32_HUMAN; sp|Q09160|1A80_HUMAN; sp|…	HLA class I histocompatibility antigen, Cw-4 alpha chain OS=Homo sapiens GN=HLA-C PE=1 SV=1; HLA class I histocompatibility antigen, Cw-3 alpha chain OS=Homo sapiens GN=HLA-C PE=1 SV=2; HLA class I histocompatibility antigen, B-58 alpha chain OS=Homo sapiens GN=HLA-B PE=1 SV=1; HLA class I histocompatibility antigen, B-57 alpha chain OS=Homo sapiens GN=HLA-B PE=1 SV=1; HLA class I histocompatibil…	SDHEATLR	HLA
sp|P30504|1C04_HUMAN; sp|Q29865|1C18_HUMAN; sp|P10319|1B58_HUMAN; sp|P30456|1A43_HUMAN; sp|P30457|1A66_HUMAN; sp|P30450|1A26_HUMAN; sp|P18462|1A25_HUMAN; sp|P30453|1A34_HUMAN; sp|P04222|1C03_HUMAN; sp|P30685|1B35_HUMAN; sp|P30491|1B53_HUMAN; sp|P16188|1A30_HUMAN; sp|P30459|1A74_HUMAN; sp|P10314|1A32_HUMAN; sp|P18465|1B57_HUMAN; sp|P30512|1A29_HUMAN; sp|P16190|1A33_HUMAN; sp|P16189|1A31_HUMAN; sp|…	HLA class I histocompatibility antigen, Cw-4 alpha chain OS=Homo sapiens GN=HLA-C PE=1 SV=1; HLA class I histocompatibility antigen, Cw-18 alpha chain OS=Homo sapiens GN=HLA-C PE=1 SV=1; HLA class I histocompatibility antigen, B-58 alpha chain OS=Homo sapiens GN=HLA-B PE=1 SV=1; HLA class I histocompatibility antigen, A-43 alpha chain OS=Homo sapiens GN=HLA-A PE=1 SV=1; HLA class I histocompatibi…	SDHEATLRC	HLA
sp|P30504|1C04_HUMAN; sp|P30505|1C08_HUMAN; sp|P18465|1B57_HUMAN; sp|Q04826|1B40_HUMAN; sp|P30460|1B08_HUMAN; sp|P03989|1B27_HUMAN; sp|P13747|HLAE_HUMAN	HLA class I histocompatibility antigen, Cw-4 alpha chain OS=Homo sapiens GN=HLA-C PE=1 SV=1; HLA class I histocompatibility antigen, Cw-8 alpha chain OS=Homo sapiens GN=HLA-C PE=1 SV=1; HLA class I histocompatibility antigen, B-57 alpha chain OS=Homo sapiens GN=HLA-B PE=1 SV=1; HLA class I histocompatibility antigen, B-40 alpha chain OS=Homo sapiens GN=HLA-B PE=1 SV=1; HLA class I histocompatibil…	SDHEATLRCW	HLA
sp|P04222|1C03_HUMAN; sp|P30504|1C04_HUMAN; sp|P30685|1B35_HUMAN; sp|P30498|1B78_HUMAN; sp|P30491|1B53_HUMAN; sp|P30490|1B52_HUMAN; sp|P18464|1B51_HUMAN; sp|P10319|1B58_HUMAN; sp|P13746|1A11_HUMAN; sp|P30462|1B14_HUMAN; sp|P30455|1A36_HUMAN; sp|P30443|1A01_HUMAN; sp|P16188|1A30_HUMAN; sp|P04439|1A03_HUMAN; sp|P30484|1B46_HUMAN; sp|P30464|1B15_HUMAN; sp|P30495|1B56_HUMAN; sp|P30488|1B50_HUMAN; sp|…	HLA class I histocompatibility antigen, Cw-3 alpha chain OS=Homo sapiens GN=HLA-C PE=1 SV=2; HLA class I histocompatibility antigen, Cw-4 alpha chain OS=Homo sapiens GN=HLA-C PE=1 SV=1; HLA class I histocompatibility antigen, B-35 alpha chain OS=Homo sapiens GN=HLA-B PE=1 SV=1; HLA class I histocompatibility antigen, B-78 alpha chain OS=Homo sapiens GN=HLA-B PE=1 SV=1; HLA class I histocompatibil…	SDHEATLRCWA	HLA
sp|P30685|1B35_HUMAN; sp|P30498|1B78_HUMAN; sp|P30491|1B53_HUMAN; sp|P30490|1B52_HUMAN; sp|P18464|1B51_HUMAN; sp|P10319|1B58_HUMAN; sp|P18463|1B37_HUMAN; sp|P30462|1B14_HUMAN; sp|P30495|1B56_HUMAN; sp|P30484|1B46_HUMAN; sp|P30464|1B15_HUMAN; sp|Q29940|1B59_HUMAN; sp|P30493|1B55_HUMAN; sp|P30492|1B54_HUMAN; sp|P30466|1B18_HUMAN; sp|P18465|1B57_HUMAN; sp|Q29718|1B82_HUMAN; sp|P30488|1B50_HUMAN; sp|…	HLA class I histocompatibility antigen, B-35 alpha chain OS=Homo sapiens GN=HLA-B PE=1 SV=1; HLA class I histocompatibility antigen, B-78 alpha chain OS=Homo sapiens GN=HLA-B PE=1 SV=1; HLA class I histocompatibility antigen, B-53 alpha chain OS=Homo sapiens GN=HLA-B PE=1 SV=1; HLA class I histocompatibility antigen, B-52 alpha chain OS=Homo sapiens GN=HLA-B PE=1 SV=1; HLA class I histocompatibil…	SDSAQGSDVSLTA	HLA
sp|P01903|DRA_HUMAN	HLA class II histocompatibility antigen, DR alpha chain OS=Homo sapiens GN=HLA-DRA PE=1 SV=1	SFEAQGALANIAVDK	HLA
sp|P01903|DRA_HUMAN	HLA class II histocompatibility antigen, DR alpha chain OS=Homo sapiens GN=HLA-DRA PE=1 SV=1	SFEAQGALANIAVDKA	HLA
sp|Q5Y7A7|2B1D_HUMAN; sp|Q29974|2B1G_HUMAN; sp|P04229|2B11_HUMAN; sp|P01912|2B13_HUMAN; sp|P01911|2B1F_HUMAN; sp|Q9GIY3|2B1E_HUMAN; sp|Q95IE3|2B1C_HUMAN; sp|Q30134|2B18_HUMAN; sp|P20039|2B1B_HUMAN	HLA class II histocompatibility antigen, DRB1-13 beta chain OS=Homo sapiens GN=HLA-DRB1 PE=1 SV=1; HLA class II histocompatibility antigen, DRB1-16 beta chain OS=Homo sapiens GN=HLA-DRB1 PE=1 SV=1; HLA class II histocompatibility antigen, DRB1-1 beta chain OS=Homo sapiens GN=HLA-DRB1 PE=1 SV=2; HLA class II histocompatibility antigen, DRB1-3 chain OS=Homo sapiens GN=HLA-DRB1 PE=1 SV=2; HLA class …	SGFYPGSIEVRW	HLA
sp|P30490|1B52_HUMAN; sp|P18464|1B51_HUMAN; sp|P30498|1B78_HUMAN; sp|Q31610|1B81_HUMAN; sp|P18465|1B57_HUMAN; sp|P30480|1B42_HUMAN; sp|P30460|1B08_HUMAN; sp|P30486|1B48_HUMAN; sp|Q29940|1B59_HUMAN; sp|P30461|1B13_HUMAN; sp|P10316|1A69_HUMAN; sp|P30495|1B56_HUMAN; sp|P30484|1B46_HUMAN; sp|P30464|1B15_HUMAN; sp|P30493|1B55_HUMAN; sp|P30492|1B54_HUMAN; sp|P30462|1B14_HUMAN; sp|P18463|1B37_HUMAN; sp|…	HLA class I histocompatibility antigen, B-52 alpha chain OS=Homo sapiens GN=HLA-B PE=1 SV=1; HLA class I histocompatibility antigen, B-51 alpha chain OS=Homo sapiens GN=HLA-B PE=1 SV=1; HLA class I histocompatibility antigen, B-78 alpha chain OS=Homo sapiens GN=HLA-B PE=1 SV=1; HLA class I histocompatibility antigen, B-81 alpha chain OS=Homo sapiens GN=HLA-B PE=1 SV=1; HLA class I histocompatibil…	SRPGRGEPRF	HLA
sp|P30490|1B52_HUMAN; sp|P18464|1B51_HUMAN; sp|P30498|1B78_HUMAN; sp|P18465|1B57_HUMAN; sp|Q29940|1B59_HUMAN; sp|P10316|1A69_HUMAN; sp|P30495|1B56_HUMAN; sp|P30484|1B46_HUMAN; sp|P30464|1B15_HUMAN; sp|P30493|1B55_HUMAN; sp|P30492|1B54_HUMAN; sp|P01892|1A02_HUMAN; sp|P30447|1A23_HUMAN; sp|P05534|1A24_HUMAN; sp|P01891|1A68_HUMAN; sp|P13746|1A11_HUMAN; sp|P30455|1A36_HUMAN; sp|P30443|1A01_HUMAN; sp|…	HLA class I histocompatibility antigen, B-52 alpha chain OS=Homo sapiens GN=HLA-B PE=1 SV=1; HLA class I histocompatibility antigen, B-51 alpha chain OS=Homo sapiens GN=HLA-B PE=1 SV=1; HLA class I histocompatibility antigen, B-78 alpha chain OS=Homo sapiens GN=HLA-B PE=1 SV=1; HLA class I histocompatibility antigen, B-57 alpha chain OS=Homo sapiens GN=HLA-B PE=1 SV=1; HLA class I histocompatibil…	SRPGRGEPRFIAV	HLA
sp|P30685|1B35_HUMAN; sp|P30498|1B78_HUMAN; sp|P30491|1B53_HUMAN; sp|P30490|1B52_HUMAN; sp|P18464|1B51_HUMAN; sp|P10319|1B58_HUMAN; sp|P18463|1B37_HUMAN; sp|P30462|1B14_HUMAN; sp|P30495|1B56_HUMAN; sp|P30484|1B46_HUMAN; sp|P30464|1B15_HUMAN; sp|Q29940|1B59_HUMAN; sp|P30493|1B55_HUMAN; sp|P30492|1B54_HUMAN; sp|P30466|1B18_HUMAN; sp|Q29718|1B82_HUMAN; sp|P30488|1B50_HUMAN; sp|P30487|1B49_HUMAN; sp|…	HLA class I histocompatibility antigen, B-35 alpha chain OS=Homo sapiens GN=HLA-B PE=1 SV=1; HLA class I histocompatibility antigen, B-78 alpha chain OS=Homo sapiens GN=HLA-B PE=1 SV=1; HLA class I histocompatibility antigen, B-53 alpha chain OS=Homo sapiens GN=HLA-B PE=1 SV=1; HLA class I histocompatibility antigen, B-52 alpha chain OS=Homo sapiens GN=HLA-B PE=1 SV=1; HLA class I histocompatibil…	SSDSAQGSDVSLTA	HLA
sp|P30504|1C04_HUMAN; sp|P30505|1C08_HUMAN; sp|P18465|1B57_HUMAN; sp|Q04826|1B40_HUMAN; sp|P30460|1B08_HUMAN; sp|P03989|1B27_HUMAN	HLA class I histocompatibility antigen, Cw-4 alpha chain OS=Homo sapiens GN=HLA-C PE=1 SV=1; HLA class I histocompatibility antigen, Cw-8 alpha chain OS=Homo sapiens GN=HLA-C PE=1 SV=1; HLA class I histocompatibility antigen, B-57 alpha chain OS=Homo sapiens GN=HLA-B PE=1 SV=1; HLA class I histocompatibility antigen, B-40 alpha chain OS=Homo sapiens GN=HLA-B PE=1 SV=1; HLA class I histocompatibil…	TAAQITQRKW	HLA
sp|P30490|1B52_HUMAN; sp|P18464|1B51_HUMAN; sp|P30498|1B78_HUMAN; sp|P30462|1B14_HUMAN; sp|P18465|1B57_HUMAN; sp|Q31612|1B73_HUMAN; sp|P18463|1B37_HUMAN; sp|P30504|1C04_HUMAN; sp|P10319|1B58_HUMAN; sp|P13746|1A11_HUMAN; sp|P04222|1C03_HUMAN; sp|Q9TNN7|1C05_HUMAN; sp|P30505|1C08_HUMAN; sp|P16188|1A30_HUMAN; sp|P30455|1A36_HUMAN; sp|P30443|1A01_HUMAN; sp|P04439|1A03_HUMAN; sp|Q29963|1C06_HUMAN; sp|…	HLA class I histocompatibility antigen, B-52 alpha chain OS=Homo sapiens GN=HLA-B PE=1 SV=1; HLA class I histocompatibility antigen, B-51 alpha chain OS=Homo sapiens GN=HLA-B PE=1 SV=1; HLA class I histocompatibility antigen, B-78 alpha chain OS=Homo sapiens GN=HLA-B PE=1 SV=1; HLA class I histocompatibility antigen, B-14 alpha chain OS=Homo sapiens GN=HLA-B PE=1 SV=1; HLA class I histocompatibil…	TELVETRPAGD	HLA
sp|P01920|DQB1_HUMAN	HLA class II histocompatibility antigen, DQ beta 1 chain OS=Homo sapiens GN=HLA-DQB1 PE=1 SV=2	TERVRYVTRYIYNRE	HLA
sp|P04233|HG2A_HUMAN	HLA class II histocompatibility antigen gamma chain OS=Homo sapiens GN=CD74 PE=1 SV=3	TIDWKVFESW	HLA
sp|P13747|HLAE_HUMAN	HLA class I histocompatibility antigen, alpha chain E OS=Homo sapiens GN=HLA-E PE=1 SV=3	TLNEDLRSW	HLA
sp|P04233|HG2A_HUMAN	HLA class II histocompatibility antigen gamma chain OS=Homo sapiens GN=CD74 PE=1 SV=3	TPLLMQALPMGAL	HLA
sp|P04233|HG2A_HUMAN	HLA class II histocompatibility antigen gamma chain OS=Homo sapiens GN=CD74 PE=1 SV=3	TPLLMQALPMGALP	HLA
sp|P04233|HG2A_HUMAN	HLA class II histocompatibility antigen gamma chain OS=Homo sapiens GN=CD74 PE=1 SV=3	TPLLMQALPMGALPQ	HLA
sp|P04233|HG2A_HUMAN	HLA class II histocompatibility antigen gamma chain OS=Homo sapiens GN=CD74 PE=1 SV=3	TPLLMQALPMGALPQGP	HLA
sp|P04233|HG2A_HUMAN	HLA class II histocompatibility antigen gamma chain OS=Homo sapiens GN=CD74 PE=1 SV=3	TPLLMQALPMGALPQGPM	HLA
sp|P01920|DQB1_HUMAN	HLA class II histocompatibility antigen, DQ beta 1 chain OS=Homo sapiens GN=HLA-DQB1 PE=1 SV=2	TRYIYNREEYARFD	HLA
sp|P30511|HLAF_HUMAN	HLA class I histocompatibility antigen, alpha chain F OS=Homo sapiens GN=HLA-F PE=1 SV=3	TVAQITQRF	HLA
sp|Q5Y7A7|2B1D_HUMAN; sp|Q30154|DRB5_HUMAN; sp|Q29974|2B1G_HUMAN; sp|P04229|2B11_HUMAN; sp|P01912|2B13_HUMAN; sp|P01911|2B1F_HUMAN; sp|Q9GIY3|2B1E_HUMAN; sp|Q95IE3|2B1C_HUMAN; sp|Q30134|2B18_HUMAN; sp|P20039|2B1B_HUMAN; sp|P13762|DRB4_HUMAN; sp|P13760|2B14_HUMAN; sp|Q9TQE0|2B19_HUMAN; sp|P79483|DRB3_HUMAN; sp|P13761|2B17_HUMAN	HLA class II histocompatibility antigen, DRB1-13 beta chain OS=Homo sapiens GN=HLA-DRB1 PE=1 SV=1; HLA class II histocompatibility antigen, DR beta 5 chain OS=Homo sapiens GN=HLA-DRB5 PE=1 SV=1; HLA class II histocompatibility antigen, DRB1-16 beta chain OS=Homo sapiens GN=HLA-DRB1 PE=1 SV=1; HLA class II histocompatibility antigen, DRB1-1 beta chain OS=Homo sapiens GN=HLA-DRB1 PE=1 SV=2; HLA cla…	TVPRSGEVYTCQVEHP	HLA
sp|P30456|1A43_HUMAN; sp|P30457|1A66_HUMAN; sp|P30450|1A26_HUMAN; sp|P18462|1A25_HUMAN; sp|P30453|1A34_HUMAN; sp|P16188|1A30_HUMAN; sp|P30459|1A74_HUMAN; sp|P10314|1A32_HUMAN; sp|P30512|1A29_HUMAN; sp|P16190|1A33_HUMAN; sp|P16189|1A31_HUMAN; sp|P13746|1A11_HUMAN; sp|P30447|1A23_HUMAN; sp|P04439|1A03_HUMAN; sp|P10316|1A69_HUMAN; sp|P01891|1A68_HUMAN; sp|P05534|1A24_HUMAN; sp|P01892|1A02_HUMAN	HLA class I histocompatibility antigen, A-43 alpha chain OS=Homo sapiens GN=HLA-A PE=1 SV=1; HLA class I histocompatibility antigen, A-66 alpha chain OS=Homo sapiens GN=HLA-A PE=1 SV=1; HLA class I histocompatibility antigen, A-26 alpha chain OS=Homo sapiens GN=HLA-A PE=1 SV=2; HLA class I histocompatibility antigen, A-25 alpha chain OS=Homo sapiens GN=HLA-A PE=1 SV=1; HLA class I histocompatibil…	VDDTQFVRFDSDAASQRMEP	HLA
sp|P04233|HG2A_HUMAN	HLA class II histocompatibility antigen gamma chain OS=Homo sapiens GN=CD74 PE=1 SV=3	VFESWMHHW	HLA
sp|P20036|DPA1_HUMAN	HLA class II histocompatibility antigen, DP alpha 1 chain OS=Homo sapiens GN=HLA-DPA1 PE=1 SV=1	VFPKEPVEL	HLA
sp|P30504|1C04_HUMAN; sp|P04222|1C03_HUMAN	HLA class I histocompatibility antigen, Cw-4 alpha chain OS=Homo sapiens GN=HLA-C PE=1 SV=1; HLA class I histocompatibility antigen, Cw-3 alpha chain OS=Homo sapiens GN=HLA-C PE=1 SV=2	VMAPRTLIL	HLA
sp|P30457|1A66_HUMAN; sp|P30456|1A43_HUMAN; sp|P30450|1A26_HUMAN; sp|P18462|1A25_HUMAN; sp|P30447|1A23_HUMAN; sp|P05534|1A24_HUMAN; sp|P10316|1A69_HUMAN; sp|P01891|1A68_HUMAN; sp|P01892|1A02_HUMAN	HLA class I histocompatibility antigen, A-66 alpha chain OS=Homo sapiens GN=HLA-A PE=1 SV=1; HLA class I histocompatibility antigen, A-43 alpha chain OS=Homo sapiens GN=HLA-A PE=1 SV=1; HLA class I histocompatibility antigen, A-26 alpha chain OS=Homo sapiens GN=HLA-A PE=1 SV=2; HLA class I histocompatibility antigen, A-25 alpha chain OS=Homo sapiens GN=HLA-A PE=1 SV=1; HLA class I histocompatibil…	VMAPRTLVL	HLA
sp|P01903|DRA_HUMAN	HLA class II histocompatibility antigen, DR alpha chain OS=Homo sapiens GN=HLA-DRA PE=1 SV=1	VPPEVTVLTNSPV	HLA
sp|P01903|DRA_HUMAN	HLA class II histocompatibility antigen, DR alpha chain OS=Homo sapiens GN=HLA-DRA PE=1 SV=1	VPPEVTVLTNSPVE	HLA
sp|P01903|DRA_HUMAN	HLA class II histocompatibility antigen, DR alpha chain OS=Homo sapiens GN=HLA-DRA PE=1 SV=1	VPPEVTVLTNSPVEL	HLA
sp|P01903|DRA_HUMAN	HLA class II histocompatibility antigen, DR alpha chain OS=Homo sapiens GN=HLA-DRA PE=1 SV=1	VPPEVTVLTNSPVELR	HLA
sp|P01903|DRA_HUMAN	HLA class II histocompatibility antigen, DR alpha chain OS=Homo sapiens GN=HLA-DRA PE=1 SV=1	VPPEVTVLTNSPVELREP	HLA
sp|P01903|DRA_HUMAN	HLA class II histocompatibility antigen, DR alpha chain OS=Homo sapiens GN=HLA-DRA PE=1 SV=1	VPPEVTVLTNSPVELREPN	HLA
sp|P04222|1C03_HUMAN; sp|P30504|1C04_HUMAN; sp|P30685|1B35_HUMAN; sp|P30498|1B78_HUMAN; sp|P30491|1B53_HUMAN; sp|P30490|1B52_HUMAN; sp|P18464|1B51_HUMAN; sp|P10319|1B58_HUMAN; sp|P13746|1A11_HUMAN; sp|P30462|1B14_HUMAN; sp|P30455|1A36_HUMAN; sp|P30443|1A01_HUMAN; sp|P16188|1A30_HUMAN; sp|P04439|1A03_HUMAN; sp|P30484|1B46_HUMAN; sp|P30464|1B15_HUMAN; sp|P30495|1B56_HUMAN; sp|P30488|1B50_HUMAN; sp|…	HLA class I histocompatibility antigen, Cw-3 alpha chain OS=Homo sapiens GN=HLA-C PE=1 SV=2; HLA class I histocompatibility antigen, Cw-4 alpha chain OS=Homo sapiens GN=HLA-C PE=1 SV=1; HLA class I histocompatibility antigen, B-35 alpha chain OS=Homo sapiens GN=HLA-B PE=1 SV=1; HLA class I histocompatibility antigen, B-78 alpha chain OS=Homo sapiens GN=HLA-B PE=1 SV=1; HLA class I histocompatibil…	VPSGEEQRY	HLA
sp|P10319|1B58_HUMAN; sp|P30685|1B35_HUMAN; sp|P30491|1B53_HUMAN; sp|Q9TNN7|1C05_HUMAN; sp|P30505|1C08_HUMAN; sp|Q95604|1C17_HUMAN; sp|P30504|1C04_HUMAN; sp|Q29865|1C18_HUMAN	HLA class I histocompatibility antigen, B-58 alpha chain OS=Homo sapiens GN=HLA-B PE=1 SV=1; HLA class I histocompatibility antigen, B-35 alpha chain OS=Homo sapiens GN=HLA-B PE=1 SV=1; HLA class I histocompatibility antigen, B-53 alpha chain OS=Homo sapiens GN=HLA-B PE=1 SV=1; HLA class I histocompatibility antigen, Cw-5 alpha chain OS=Homo sapiens GN=HLA-C PE=1 SV=1; HLA class I histocompatibil…	VSDHEATL	HLA
sp|P30490|1B52_HUMAN; sp|P18464|1B51_HUMAN; sp|P30498|1B78_HUMAN; sp|P10316|1A69_HUMAN; sp|P30504|1C04_HUMAN; sp|P01892|1A02_HUMAN; sp|P01891|1A68_HUMAN; sp|P10314|1A32_HUMAN; sp|P30459|1A74_HUMAN	HLA class I histocompatibility antigen, B-52 alpha chain OS=Homo sapiens GN=HLA-B PE=1 SV=1; HLA class I histocompatibility antigen, B-51 alpha chain OS=Homo sapiens GN=HLA-B PE=1 SV=1; HLA class I histocompatibility antigen, B-78 alpha chain OS=Homo sapiens GN=HLA-B PE=1 SV=1; HLA class I histocompatibility antigen, A-69 alpha chain OS=Homo sapiens GN=HLA-A PE=1 SV=2; HLA class I histocompatibil…	VSDHEATLR	HLA
sp|P30504|1C04_HUMAN; sp|P30505|1C08_HUMAN	HLA class I histocompatibility antigen, Cw-4 alpha chain OS=Homo sapiens GN=HLA-C PE=1 SV=1; HLA class I histocompatibility antigen, Cw-8 alpha chain OS=Homo sapiens GN=HLA-C PE=1 SV=1	VSDHEATLRC	HLA
sp|P30504|1C04_HUMAN; sp|P30505|1C08_HUMAN	HLA class I histocompatibility antigen, Cw-4 alpha chain OS=Homo sapiens GN=HLA-C PE=1 SV=1; HLA class I histocompatibility antigen, Cw-8 alpha chain OS=Homo sapiens GN=HLA-C PE=1 SV=1	VSDHEATLRCW	HLA
sp|P30504|1C04_HUMAN; sp|P04222|1C03_HUMAN; sp|P10319|1B58_HUMAN; sp|P30685|1B35_HUMAN; sp|P30491|1B53_HUMAN; sp|Q07000|1C15_HUMAN; sp|P30457|1A66_HUMAN; sp|P30456|1A43_HUMAN; sp|P30450|1A26_HUMAN; sp|P18462|1A25_HUMAN; sp|P30459|1A74_HUMAN; sp|P10314|1A32_HUMAN; sp|P10316|1A69_HUMAN; sp|P01891|1A68_HUMAN; sp|P01892|1A02_HUMAN	HLA class I histocompatibility antigen, Cw-4 alpha chain OS=Homo sapiens GN=HLA-C PE=1 SV=1; HLA class I histocompatibility antigen, Cw-3 alpha chain OS=Homo sapiens GN=HLA-C PE=1 SV=2; HLA class I histocompatibility antigen, B-58 alpha chain OS=Homo sapiens GN=HLA-B PE=1 SV=1; HLA class I histocompatibility antigen, B-35 alpha chain OS=Homo sapiens GN=HLA-B PE=1 SV=1; HLA class I histocompatibil…	VSDHEATLRCWA	HLA
sp|P30504|1C04_HUMAN	HLA class I histocompatibility antigen, Cw-4 alpha chain OS=Homo sapiens GN=HLA-C PE=1 SV=1	VSWPGRGEPRF	HLA
sp|P10319|1B58_HUMAN; sp|P18465|1B57_HUMAN; sp|P30685|1B35_HUMAN; sp|P30491|1B53_HUMAN	HLA class I histocompatibility antigen, B-58 alpha chain OS=Homo sapiens GN=HLA-B PE=1 SV=1; HLA class I histocompatibility antigen, B-57 alpha chain OS=Homo sapiens GN=HLA-B PE=1 SV=1; HLA class I histocompatibility antigen, B-35 alpha chain OS=Homo sapiens GN=HLA-B PE=1 SV=1; HLA class I histocompatibility antigen, B-53 alpha chain OS=Homo sapiens GN=HLA-B PE=1 SV=1	VTAPRTVLL	HLA
sp|P30490|1B52_HUMAN; sp|P18464|1B51_HUMAN; sp|P30498|1B78_HUMAN; sp|P18465|1B57_HUMAN; sp|P10319|1B58_HUMAN	HLA class I histocompatibility antigen, B-52 alpha chain OS=Homo sapiens GN=HLA-B PE=1 SV=1; HLA class I histocompatibility antigen, B-51 alpha chain OS=Homo sapiens GN=HLA-B PE=1 SV=1; HLA class I histocompatibility antigen, B-78 alpha chain OS=Homo sapiens GN=HLA-B PE=1 SV=1; HLA class I histocompatibility antigen, B-57 alpha chain OS=Homo sapiens GN=HLA-B PE=1 SV=1; HLA class I histocompatibil…	VTAPRTVLLLL	HLA
sp|P01920|DQB1_HUMAN	HLA class II histocompatibility antigen, DQ beta 1 chain OS=Homo sapiens GN=HLA-DQB1 PE=1 SV=2	VTRYIYNREEYAR	HLA
sp|P01920|DQB1_HUMAN	HLA class II histocompatibility antigen, DQ beta 1 chain OS=Homo sapiens GN=HLA-DQB1 PE=1 SV=2	VTRYIYNREEYARFD	HLA
sp|Q95IE3|2B1C_HUMAN; sp|Q5Y7A7|2B1D_HUMAN; sp|P01912|2B13_HUMAN; sp|P01911|2B1F_HUMAN; sp|Q30154|DRB5_HUMAN; sp|Q29974|2B1G_HUMAN; sp|P04229|2B11_HUMAN	HLA class II histocompatibility antigen, DRB1-12 beta chain OS=Homo sapiens GN=HLA-DRB1 PE=1 SV=1; HLA class II histocompatibility antigen, DRB1-13 beta chain OS=Homo sapiens GN=HLA-DRB1 PE=1 SV=1; HLA class II histocompatibility antigen, DRB1-3 chain OS=Homo sapiens GN=HLA-DRB1 PE=1 SV=2; HLA class II histocompatibility antigen, DRB1-15 beta chain OS=Homo sapiens GN=HLA-DRB1 PE=1 SV=2; HLA class…	VTSPLTVEW	HLA
sp|P04222|1C03_HUMAN; sp|P30504|1C04_HUMAN; sp|P30685|1B35_HUMAN; sp|P30498|1B78_HUMAN; sp|P30491|1B53_HUMAN; sp|P30490|1B52_HUMAN; sp|P18464|1B51_HUMAN; sp|P10319|1B58_HUMAN; sp|P13746|1A11_HUMAN; sp|P30462|1B14_HUMAN; sp|P30455|1A36_HUMAN; sp|P30443|1A01_HUMAN; sp|P16188|1A30_HUMAN; sp|P04439|1A03_HUMAN; sp|P30484|1B46_HUMAN; sp|P30464|1B15_HUMAN; sp|P30495|1B56_HUMAN; sp|P30488|1B50_HUMAN; sp|…	HLA class I histocompatibility antigen, Cw-3 alpha chain OS=Homo sapiens GN=HLA-C PE=1 SV=2; HLA class I histocompatibility antigen, Cw-4 alpha chain OS=Homo sapiens GN=HLA-C PE=1 SV=1; HLA class I histocompatibility antigen, B-35 alpha chain OS=Homo sapiens GN=HLA-B PE=1 SV=1; HLA class I histocompatibility antigen, B-78 alpha chain OS=Homo sapiens GN=HLA-B PE=1 SV=1; HLA class I histocompatibil…	VVVPSGEEQRY	HLA
sp|P04440|DPB1_HUMAN	HLA class II histocompatibility antigen, DP beta 1 chain OS=Homo sapiens GN=HLA-DPB1 PE=1 SV=1	YAFNGTQRF	HLA
sp|P30490|1B52_HUMAN; sp|P18464|1B51_HUMAN; sp|P30498|1B78_HUMAN; sp|P04222|1C03_HUMAN	HLA class I histocompatibility antigen, B-52 alpha chain OS=Homo sapiens GN=HLA-B PE=1 SV=1; HLA class I histocompatibility antigen, B-51 alpha chain OS=Homo sapiens GN=HLA-B PE=1 SV=1; HLA class I histocompatibility antigen, B-78 alpha chain OS=Homo sapiens GN=HLA-B PE=1 SV=1; HLA class I histocompatibility antigen, Cw-3 alpha chain OS=Homo sapiens GN=HLA-C PE=1 SV=2	YAYDGKDYI	HLA
sp|P20036|DPA1_HUMAN	HLA class II histocompatibility antigen, DP alpha 1 chain OS=Homo sapiens GN=HLA-DPA1 PE=1 SV=1	YSFHKFHYL	HLA
sp|P10319|1B58_HUMAN; sp|P18465|1B57_HUMAN	HLA class I histocompatibility antigen, B-58 alpha chain OS=Homo sapiens GN=HLA-B PE=1 SV=1; HLA class I histocompatibility antigen, B-57 alpha chain OS=Homo sapiens GN=HLA-B PE=1 SV=1	YWDGETRNM	HLA
sp|P54296|MYOM2_HUMAN	Myomesin-2 OS=Homo sapiens GN=MYOM2 PE=1 SV=2	AFDEAFAEF	HLA-C*04:01 motif
sp|Q9Y678|COPG1_HUMAN	Coatomer subunit gamma-1 OS=Homo sapiens GN=COPG1 PE=1 SV=1	AWDEVGDEF	HLA-C*04:01 motif
sp|A0AVT1|UBA6_HUMAN	Ubiquitin-like modifier-activating enzyme 6 OS=Homo sapiens GN=UBA6 PE=1 SV=1	AWDLGTNFF	HLA-C*04:01 motif
sp|Q01844|EWS_HUMAN	RNA-binding protein EWS OS=Homo sapiens GN=EWSR1 PE=1 SV=1	AYDTTTATV	HLA-C*04:01 motif
sp|Q9H4X1|RGCC_HUMAN	Regulator of cell cycle RGCC OS=Homo sapiens GN=RGCC PE=1 SV=1	EFDAVLADF	HLA-C*04:01 motif
sp|Q15274|NADC_HUMAN	Nicotinate-nucleotide pyrophosphorylase [carboxylating] OS=Homo sapiens GN=QPRT PE=1 SV=3	FFDAIFTQL	HLA-C*04:01 motif
sp|Q5VZ89|DEN4C_HUMAN	DENN domain-containing protein 4C OS=Homo sapiens GN=DENND4C PE=1 SV=3	FFDDCIEKL	HLA-C*04:01 motif
sp|Q9UFH2|DYH17_HUMAN	Dynein heavy chain 17, axonemal OS=Homo sapiens GN=DNAH17 PE=1 SV=2	FFDDLGDELLF	HLA-C*04:01 motif
sp|O94804|STK10_HUMAN	Serine/threonine-protein kinase 10 OS=Homo sapiens GN=STK10 PE=1 SV=1	FFDTELENL	HLA-C*04:01 motif
sp|Q9BWQ6|YIPF2_HUMAN	Protein YIPF2 OS=Homo sapiens GN=YIPF2 PE=1 SV=1	FFDVDTSQV	HLA-C*04:01 motif
sp|P78527|PRKDC_HUMAN	DNA-dependent protein kinase catalytic subunit OS=Homo sapiens GN=PRKDC PE=1 SV=3	FFEPWVYSF	HLA-C*04:01 motif
sp|P68871|HBB_HUMAN; sp|P02042|HBD_HUMAN	Hemoglobin subunit beta OS=Homo sapiens GN=HBB PE=1 SV=2; Hemoglobin subunit delta OS=Homo sapiens GN=HBD PE=1 SV=2	FFESFGDL	HLA-C*04:01 motif
sp|Q99459|CDC5L_HUMAN	Cell division cycle 5-like protein OS=Homo sapiens GN=CDC5L PE=1 SV=2	FYDTSEENY	HLA-C*04:01 motif
sp|Q6ZNB7|ALKMO_HUMAN	Alkylglycerol monooxygenase OS=Homo sapiens GN=AGMO PE=1 SV=1	GFFNKFSVIF	HLA-C*04:01 motif
sp|Q5FYB1|ARSI_HUMAN	Arylsulfatase I OS=Homo sapiens GN=ARSI PE=1 SV=1	GFSLVSLLSF	HLA-C*04:01 motif
sp|P25789|PSA4_HUMAN	Proteasome subunit alpha type-4 OS=Homo sapiens GN=PSMA4 PE=1 SV=1	GWDKHYGF	HLA-C*04:01 motif
sp|Q5H9U9|DDX6L_HUMAN	Probable ATP-dependent RNA helicase DDX60-like OS=Homo sapiens GN=DDX60L PE=2 SV=2	IFDEVHYL	HLA-C*04:01 motif
sp|P11142|HSP7C_HUMAN	Heat shock cognate 71 kDa protein OS=Homo sapiens GN=HSPA8 PE=1 SV=1	IFDLGGGTF	HLA-C*04:01 motif
sp|Q96SN8|CK5P2_HUMAN	CDK5 regulatory subunit-associated protein 2 OS=Homo sapiens GN=CDK5RAP2 PE=1 SV=5	IFDLSCMGF	HLA-C*04:01 motif
sp|Q15293|RCN1_HUMAN	Reticulocalbin-1 OS=Homo sapiens GN=RCN1 PE=1 SV=1	IFDNVAKVW	HLA-C*04:01 motif
sp|P46109|CRKL_HUMAN	Crk-like protein OS=Homo sapiens GN=CRKL PE=1 SV=1	IFDPQNPDENE	HLA-C*04:01 motif
sp|Q16254|E2F4_HUMAN	Transcription factor E2F4 OS=Homo sapiens GN=E2F4 PE=1 SV=2	IFDPTRECM	HLA-C*04:01 motif
sp|B1ATL7|PRR32_HUMAN	Proline-rich protein 32 OS=Homo sapiens GN=PRR32 PE=4 SV=1	IFGPPLPSYF	HLA-C*04:01 motif
sp|P62081|RS7_HUMAN	40S ribosomal protein S7 OS=Homo sapiens GN=RPS7 PE=1 SV=1	IFVPVPQL	HLA-C*04:01 motif
sp|O95944|NCTR2_HUMAN	Natural cytotoxicity triggering receptor 2 OS=Homo sapiens GN=NCR2 PE=1 SV=2	IWDDPDAGFF	HLA-C*04:01 motif
sp|Q9UBI4|STML1_HUMAN	Stomatin-like protein 1 OS=Homo sapiens GN=STOML1 PE=1 SV=1	IWDPVLSVM	HLA-C*04:01 motif
sp|Q68CR1|SE1L3_HUMAN	Protein sel-1 homolog 3 OS=Homo sapiens GN=SEL1L3 PE=1 SV=2	IYDYAIVLF	HLA-C*04:01 motif
sp|Q8NI36|WDR36_HUMAN	WD repeat-containing protein 36 OS=Homo sapiens GN=WDR36 PE=1 SV=1	KFNETLMKF	HLA-C*04:01 motif
sp|Q6PKG0|LARP1_HUMAN	La-related protein 1 OS=Homo sapiens GN=LARP1 PE=1 SV=2	LFDEEMEQM	HLA-C*04:01 motif
sp|P49327|FAS_HUMAN	Fatty acid synthase OS=Homo sapiens GN=FASN PE=1 SV=3	LFDGSPTYV	HLA-C*04:01 motif
sp|Q12907|LMAN2_HUMAN	Vesicular integral-membrane protein VIP36 OS=Homo sapiens GN=LMAN2 PE=1 SV=1	LWDFQGSTML	HLA-C*04:01 motif
sp|Q12907|LMAN2_HUMAN	Vesicular integral-membrane protein VIP36 OS=Homo sapiens GN=LMAN2 PE=1 SV=1	LWDFQGSTMLT	HLA-C*04:01 motif
sp|Q9BVA1|TBB2B_HUMAN; sp|Q9BUF5|TBB6_HUMAN; sp|Q13885|TBB2A_HUMAN; sp|P68371|TBB4B_HUMAN; sp|P07437|TBB5_HUMAN; sp|P04350|TBB4A_HUMAN; sp|Q9H4B7|TBB1_HUMAN; sp|Q13509|TBB3_HUMAN	Tubulin beta-2B chain OS=Homo sapiens GN=TUBB2B PE=1 SV=1; Tubulin beta-6 chain OS=Homo sapiens GN=TUBB6 PE=1 SV=1; Tubulin beta-2A chain OS=Homo sapiens GN=TUBB2A PE=1 SV=1; Tubulin beta-4B chain OS=Homo sapiens GN=TUBB4B PE=1 SV=1; Tubulin beta chain OS=Homo sapiens GN=TUBB PE=1 SV=2; Tubulin beta-4A chain OS=Homo sapiens GN=TUBB4A PE=1 SV=2; Tubulin beta-1 chain OS=Homo sapiens GN=TUBB1 PE=1 S…	LYDICFRTL	HLA-C*04:01 motif
sp|Q13315|ATM_HUMAN	Serine-protein kinase ATM OS=Homo sapiens GN=ATM PE=1 SV=4	LYDLLVNEI	HLA-C*04:01 motif
sp|Q9Y3T9|NOC2L_HUMAN	Nucleolar complex protein 2 homolog OS=Homo sapiens GN=NOC2L PE=1 SV=4	LYDLTLEYL	HLA-C*04:01 motif
sp|P62826|RAN_HUMAN	GTP-binding nuclear protein Ran OS=Homo sapiens GN=RAN PE=1 SV=3	MFDVTSRVT	HLA-C*04:01 motif
sp|P26358|DNMT1_HUMAN	DNA (cytosine-5)-methyltransferase 1 OS=Homo sapiens GN=DNMT1 PE=1 SV=2	MWDPAAQAFR	HLA-C*04:01 motif
sp|Q96K17|BT3L4_HUMAN; sp|P20290|BTF3_HUMAN	Transcription factor BTF3 homolog 4 OS=Homo sapiens GN=BTF3L4 PE=1 SV=1; Transcription factor BTF3 OS=Homo sapiens GN=BTF3 PE=1 SV=1	NFDEASKNEA	HLA-C*04:01 motif
sp|O43683|BUB1_HUMAN	Mitotic checkpoint serine/threonine-protein kinase BUB1 OS=Homo sapiens GN=BUB1 PE=1 SV=1	PWDDKLIF	HLA-C*04:01 motif
sp|Q92499|DDX1_HUMAN	ATP-dependent RNA helicase DDX1 OS=Homo sapiens GN=DDX1 PE=1 SV=2	QFDNYGEEF	HLA-C*04:01 motif
sp|P62861|RS30_HUMAN	40S ribosomal protein S30 OS=Homo sapiens GN=FAU PE=1 SV=1	RFVNVVPTF	HLA-C*04:01 motif
sp|Q9NP73|ALG13_HUMAN	Putative bifunctional UDP-N-acetylglucosamine transferase and deubiquitinase ALG13 OS=Homo sapiens GN=ALG13 PE=1 SV=2	SFDDLIACVS	HLA-C*04:01 motif
sp|O15530|PDPK1_HUMAN; sp|Q6A1A2|PDPK2_HUMAN	3-phosphoinositide-dependent protein kinase 1 OS=Homo sapiens GN=PDPK1 PE=1 SV=1; Putative 3-phosphoinositide-dependent protein kinase 2 OS=Homo sapiens GN=PDPK2P PE=5 SV=1	SFDETCTRF	HLA-C*04:01 motif
sp|O43684|BUB3_HUMAN	Mitotic checkpoint protein BUB3 OS=Homo sapiens GN=BUB3 PE=1 SV=1	SFHNIHNTF	HLA-C*04:01 motif
sp|Q9H8S9|MOB1A_HUMAN; sp|Q7L9L4|MOB1B_HUMAN	MOB kinase activator 1A OS=Homo sapiens GN=MOB1A PE=1 SV=4; MOB kinase activator 1B OS=Homo sapiens GN=MOB1B PE=1 SV=3	SFKHFIFF	HLA-C*04:01 motif
sp|P49006|MRP_HUMAN	MARCKS-related protein OS=Homo sapiens GN=MARCKSL1 PE=1 SV=2	SFKKPFKL	HLA-C*04:01 motif
sp|P29966|MARCS_HUMAN	Myristoylated alanine-rich C-kinase substrate OS=Homo sapiens GN=MARCKS PE=1 SV=4	SFKKSFKL	HLA-C*04:01 motif
sp|Q9NP61|ARFG3_HUMAN	ADP-ribosylation factor GTPase-activating protein 3 OS=Homo sapiens GN=ARFGAP3 PE=1 SV=1	SWDDSSDSYW	HLA-C*04:01 motif
sp|P63244|RACK1_HUMAN	Receptor of activated protein C kinase 1 OS=Homo sapiens GN=RACK1 PE=1 SV=3	SWDGTLRLW	HLA-C*04:01 motif
sp|Q9P2D3|HTR5B_HUMAN	HEAT repeat-containing protein 5B OS=Homo sapiens GN=HEATR5B PE=1 SV=2	TFDEVLELM	HLA-C*04:01 motif
sp|Q92990|GLMN_HUMAN	Glomulin OS=Homo sapiens GN=GLMN PE=1 SV=2	TFDLIESVL	HLA-C*04:01 motif
sp|P00403|COX2_HUMAN	Cytochrome c oxidase subunit 2 OS=Homo sapiens GN=MT-CO2 PE=1 SV=1	TFHDHALM	HLA-C*04:01 motif
sp|Q68CP9|ARID2_HUMAN	AT-rich interactive domain-containing protein 2 OS=Homo sapiens GN=ARID2 PE=1 SV=2	VFDDTLGSF	HLA-C*04:01 motif
sp|P30085|KCY_HUMAN	UMP-CMP kinase OS=Homo sapiens GN=CMPK1 PE=1 SV=3	VFDEVVQIF	HLA-C*04:01 motif
sp|Q9Y6Y0|NS1BP_HUMAN	Influenza virus NS1A-binding protein OS=Homo sapiens GN=IVNS1ABP PE=1 SV=3	VFDPVTKLW	HLA-C*04:01 motif
sp|Q05D32|CTSL2_HUMAN	CTD small phosphatase-like protein 2 OS=Homo sapiens GN=CTDSPL2 PE=1 SV=2	VFDPYYFI	HLA-C*04:01 motif
sp|Q5TFE4|NT5D1_HUMAN	5'-nucleotidase domain-containing protein 1 OS=Homo sapiens GN=NT5DC1 PE=1 SV=1	YFDLPGALL	HLA-C*04:01 motif
sp|Q9Y2A7|NCKP1_HUMAN	Nck-associated protein 1 OS=Homo sapiens GN=NCKAP1 PE=1 SV=1	YFTFVDVMEF	HLA-C*04:01 motif
